# Supplementary material for: Identifying novel regulators of placental development using time-series transcriptome data
Source: Life Sci Alliance. 2022 Dec 13;6(2):e202201788. doi: 10.26508/lsa.202201788 (PMC9748866; doi:10.26508/lsa.202201788)
Supplement: Supplementary file 1 [file LSA-2022-01788_TableS1.xlsx]

## Sheet: hierGroups
e7.5-hierarchical group							e8.5-hierarchical group							e9.5-hierarchical group
transcripts	e7.5_meanScaledTPMs	e8.5_meanScaledTPMs	e9.5_meanScaledTPMs	ens_gene	ext_gene		transcripts	e7.5_meanScaledTPMs	e8.5_meanScaledTPMs	e9.5_meanScaledTPMs	ens_gene	ext_gene		transcripts	e7.5_meanScaledTPMs	e8.5_meanScaledTPMs	e9.5_meanScaledTPMs	ens_gene	ext_gene
ENSMUST00000000080.7	0.591035	-0.277801	-0.257674	ENSMUSG00000000078	Klf6		ENSMUST00000000001.4	-0.984086	0.616692	0.244056	ENSMUSG00000000001	Gnai3		ENSMUST00000000033.11	-1.17882	0.192271	0.948098	ENSMUSG00000048583	Igf2
ENSMUST00000000090.7	0.424114	-0.507164	0.184483	ENSMUSG00000000088	Cox5a		ENSMUST00000000010.8	-1.07509	0.798537	0.116841	ENSMUSG00000020875	Hoxb9		ENSMUST00000000058.6	-0.676584	-0.50787	1.28603	ENSMUSG00000000058	Cav2
ENSMUST00000000129.13	0.813603	-0.0061262	-0.806252	ENSMUSG00000000127	Fer		ENSMUST00000000028.13	-0.631482	0.873999	-0.417316	ENSMUSG00000000028	Cdc45		ENSMUST00000000094.13	-0.529486	-0.310617	0.902226	ENSMUSG00000061689	Dlgap4
ENSMUST00000000137.7	0.749229	0.305033	-1.11527	ENSMUSG00000020152	Actr2		ENSMUST00000000171.14	0.0453738	0.600874	-0.766423	ENSMUSG00000000167	Pih1d2		ENSMUST00000000095.6	-1.11289	-0.0439648	1.16564	ENSMUSG00000000093	Tbx2
ENSMUST00000000208.12	0.973016	-0.420284	-0.468675	ENSMUSG00000000204	Slfn4		ENSMUST00000000285.8	-0.751279	0.288288	0.405333	ENSMUSG00000000276	Dgke		ENSMUST00000000096.11	-1.08169	0.330223	0.685421	ENSMUSG00000000094	Tbx4
ENSMUST00000000219.9	0.964198	-0.220907	-0.69911	ENSMUSG00000000214	Th		ENSMUST00000000305.6	-0.584772	0.700966	-0.256388	ENSMUSG00000000296	Tpd52l1		ENSMUST00000000122.6	-1.21122	0.676674	0.399211	ENSMUSG00000000120	Ngfr
ENSMUST00000000266.8	1.21088	-0.533494	-0.570689	ENSMUSG00000026535	Ifi202b		ENSMUST00000000394.13	-0.903224	0.675147	0.0930477	ENSMUSG00000000384	Tbrg4		ENSMUST00000000127.5	-0.835229	-0.392031	1.30567	ENSMUSG00000000125	Wnt3
ENSMUST00000000299.13	1.16878	-0.707896	-0.319308	ENSMUSG00000000290	Itgb2		ENSMUST00000000430.13	0.207559	0.254961	-0.513512	ENSMUSG00000000420	Galnt1		ENSMUST00000000153.8	-0.945542	-0.242047	1.236	ENSMUSG00000000149	Gna12
ENSMUST00000000304.13	0.56281	0.117056	-0.703278	ENSMUSG00000000295	Hddc2		ENSMUST00000000449.8	-0.800031	0.187901	0.574551	ENSMUSG00000000439	Mkrn2		ENSMUST00000000175.5	-0.694708	0.0221812	0.668091	ENSMUSG00000000171	Sdhd
ENSMUST00000000310.13	0.467553	-0.2873	-0.122794	ENSMUSG00000000301	Pemt		ENSMUST00000000451.13	0.0186401	0.794346	-0.971855	ENSMUSG00000000441	Raf1		ENSMUST00000000188.11	-1.1496	0.181833	0.931398	ENSMUSG00000000184	Ccnd2
ENSMUST00000000317.12	0.974084	-0.349199	-0.555045	ENSMUSG00000000308	Ckmt1		ENSMUST00000000476.14	-0.0450307	0.213594	-0.211283	ENSMUSG00000029231	Pdgfra		ENSMUST00000000199.7	-1.18646	0.644855	0.412629	ENSMUSG00000062661	Ncs1
ENSMUST00000000335.11	-0.531783	0.689029	-0.295052	ENSMUSG00000000326	Comt		ENSMUST00000000505.15	-0.334962	0.657662	-0.454233	ENSMUSG00000029730	Mcm7		ENSMUST00000000253.5	-0.948613	-0.334733	1.35029	ENSMUSG00000000247	Lhx2
ENSMUST00000000349.10	0.291111	0.739154	-1.1781	ENSMUSG00000000340	Dbt		ENSMUST00000000542.13	-0.703167	0.685953	-0.119977	ENSMUSG00000000530	Acvrl1		ENSMUST00000000260.12	-0.528189	-0.683472	1.34836	ENSMUSG00000000253	Gmpr
ENSMUST00000000365.2	1.09524	0.044393	-1.14851	ENSMUSG00000000355	Mcts1		ENSMUST00000000544.11	-0.228146	0.838003	-0.777458	ENSMUSG00000000532	Acvr1b		ENSMUST00000000287.8	0.0721603	-0.33306	0.327512	ENSMUSG00000000278	Scpep1
ENSMUST00000000466.12	1.28068	-0.660814	-0.4877	ENSMUSG00000028494	Plin2		ENSMUST00000000590.15	-0.776498	0.269356	0.45327	ENSMUSG00000032050	Rdx		ENSMUST00000000312.11	-1.29651	0.492405	0.70562	ENSMUSG00000000303	Cdh1
ENSMUST00000000594.8	0.574881	0.211208	-0.82833	ENSMUSG00000000581	C1d		ENSMUST00000000645.12	-0.477508	0.792308	-0.473262	ENSMUSG00000000631	Myo18a		ENSMUST00000000314.12	-1.09527	-0.0525256	1.1583	ENSMUSG00000000305	Cdh4
ENSMUST00000000619.7	0.805542	0.269658	-1.12913	ENSMUSG00000000605	Clcn4		ENSMUST00000000746.11	-0.500353	0.927957	-0.613195	ENSMUSG00000000730	Dnmt3l		ENSMUST00000000326.11	-1.03612	-0.137755	1.20143	ENSMUSG00000000317	Bcl6b
ENSMUST00000000642.10	1.30471	-0.299486	-0.945329	ENSMUSG00000000628	Hk2		ENSMUST00000000767.5	-0.349679	0.945821	-0.785307	ENSMUSG00000000751	Rpa1		ENSMUST00000000329.8	-0.0246912	-0.931434	1.14241	ENSMUSG00000000320	Alox12
ENSMUST00000000696.6	1.13624	-0.842168	-0.125642	ENSMUSG00000000682	Cd52		ENSMUST00000000793.12	-0.658037	0.163319	0.462055	ENSMUSG00000000776	Polr3d		ENSMUST00000000348.14	-1.18482	0.289278	0.837691	ENSMUSG00000000339	Rtca
ENSMUST00000000756.5	0.389484	0.216569	-0.649367	ENSMUSG00000000740	Rpl13		ENSMUST00000000804.6	-1.21132	0.877754	0.158011	ENSMUSG00000000787	Ddx3x		ENSMUST00000000356.9	-0.67792	-0.428232	1.1918	ENSMUSG00000000346	Dazap2
ENSMUST00000000834.3	1.31363	-0.310724	-0.940757	ENSMUSG00000000817	Fasl		ENSMUST00000000828.12	-0.841485	0.487693	0.256253	ENSMUSG00000000811	Txnrd3		ENSMUST00000000384.7	-0.918968	-0.149246	1.09806	ENSMUSG00000000374	Trappc10
ENSMUST00000000844.14	0.464212	-0.192378	-0.233358	ENSMUSG00000000827	Tpd52l2		ENSMUST00000000894.5	-1.20859	0.469247	0.645498	ENSMUSG00000027490	E2f1		ENSMUST00000000388.14	-0.803704	0.0575589	0.734633	ENSMUSG00000000378	Ccm2
ENSMUST00000000939.14	1.23728	-0.232743	-0.957986	ENSMUSG00000000915	Hip1r		ENSMUST00000000940.14	-0.208854	0.680064	-0.607223	ENSMUSG00000000916	Nsun5		ENSMUST00000000395.7	-0.969108	-0.0670207	1.04953	ENSMUSG00000000385	Tmprss2
ENSMUST00000000958.8	1.13944	-0.208268	-0.889516	ENSMUSG00000000934	Top1mt		ENSMUST00000001002.7	0.0560595	0.788884	-1.00272	ENSMUSG00000000976	Heatr6		ENSMUST00000000450.4	-0.856037	-0.334438	1.25736	ENSMUSG00000000440	Pparg
ENSMUST00000001008.5	0.781758	-0.362539	-0.346711	ENSMUSG00000000982	Ccl3		ENSMUST00000001079.14	-0.812237	0.473553	0.243974	ENSMUSG00000001052	Sec24b		ENSMUST00000000500.7	-0.859989	-0.32916	1.25498	ENSMUSG00000000489	Pdgfb
ENSMUST00000001036.10	0.368053	-0.265067	-0.0499728	ENSMUSG00000032175	Tyk2		ENSMUST00000001109.10	-0.403879	0.733128	-0.475874	ENSMUSG00000001082	Mfsd10		ENSMUST00000000543.5	-1.14997	-0.0217338	1.17605	ENSMUSG00000000531	Grasp
ENSMUST00000001042.9	0.445925	0.274926	-0.775836	ENSMUSG00000001016	Ilf2		ENSMUST00000001115.15	-0.812756	0.87771	-0.240496	ENSMUSG00000074886	Grk6		ENSMUST00000000579.2	-1.07669	-0.141307	1.24626	ENSMUSG00000000567	Sox9
ENSMUST00000001043.13	0.698534	-0.276675	-0.366524	ENSMUSG00000001017	Chtop		ENSMUST00000001125.5	-0.767428	0.640947	-0.00170852	ENSMUSG00000001098	Kctd10		ENSMUST00000000608.7	-0.126693	-0.904493	1.21209	ENSMUSG00000000594	Gm2a
ENSMUST00000001046.6	1.05131	-0.387776	-0.585981	ENSMUSG00000001020	S100a4		ENSMUST00000001155.10	-0.588178	0.302975	0.224608	ENSMUSG00000001127	Araf		ENSMUST00000000674.12	-0.485686	0.291434	0.135966	ENSMUSG00000029534	St7
ENSMUST00000001051.8	0.658735	-1.07654	0.633116	ENSMUSG00000001025	S100a6		ENSMUST00000001186.10	0.237287	-0.275678	0.0935271	ENSMUSG00000001158	Snrnp27		ENSMUST00000000707.8	-0.827478	-0.370892	1.27255	ENSMUSG00000000693	Loxl3
ENSMUST00000001059.8	0.900578	-0.103236	-0.776694	ENSMUSG00000020715	Ern1		ENSMUST00000001202.14	-0.219502	0.911175	-0.873908	ENSMUSG00000001173	Ocrl		ENSMUST00000000724.14	-0.638213	-0.406981	1.12659	ENSMUSG00000000708	Kat2b
ENSMUST00000001080.15	1.33512	-0.358145	-0.905348	ENSMUSG00000001053	N4bp3		ENSMUST00000001240.11	0.176349	0.347017	-0.592769	ENSMUSG00000001211	Agpat3		ENSMUST00000000727.3	-0.709279	-0.200088	0.949384	ENSMUSG00000000711	Rab5b
ENSMUST00000001081.9	1.18512	-0.467502	-0.624113	ENSMUSG00000001054	Rmnd5b		ENSMUST00000001256.10	-0.398777	0.625213	-0.351479	ENSMUSG00000001227	Sema6b		ENSMUST00000000759.8	-1.07683	0.191228	0.847355	ENSMUSG00000000743	Chmp1a
ENSMUST00000001092.14	0.639541	0.0113075	-0.65311	ENSMUSG00000001065	Zfp276		ENSMUST00000001258.14	-0.939726	0.725098	0.0696083	ENSMUSG00000001228	Uhrf1		ENSMUST00000000776.14	-0.81554	0.479618	0.239999	ENSMUSG00000000759	Tubgcp3
ENSMUST00000001116.4	0.420964	-0.495624	0.173784	ENSMUSG00000001089	Luzp1		ENSMUST00000001279.14	-1.01827	0.820243	0.033977	ENSMUSG00000001247	Lsr		ENSMUST00000000809.2	-1.19615	0.203642	0.951775	ENSMUSG00000000792	Slc5a5
ENSMUST00000001156.7	0.958282	-0.456701	-0.410241	ENSMUSG00000001128	Cfp		ENSMUST00000001284.12	-0.0997952	0.522037	-0.526649	ENSMUSG00000026641	Usf1		ENSMUST00000000821.14	-0.972575	0.135405	0.810088	ENSMUSG00000000804	Usp32
ENSMUST00000001171.12	0.381254	-0.396052	0.0940088	ENSMUSG00000001143	Lman2l		ENSMUST00000001331.12	-0.553575	0.575354	-0.136849	ENSMUSG00000001285	Myg1		ENSMUST00000000896.10	-0.65031	-0.504416	1.25561	ENSMUSG00000000876	Pxmp4
ENSMUST00000001172.11	0.497459	-0.708831	0.353139	ENSMUSG00000079610	Ankrd39		ENSMUST00000001339.5	-0.303322	1.07445	-0.986023	ENSMUSG00000001305	Rrp15		ENSMUST00000000904.14	-0.218822	-0.19864	0.45719	ENSMUSG00000000884	Gnb1l
ENSMUST00000001179.6	-0.5591	0.12253	0.412064	ENSMUSG00000001151	Pcnt		ENSMUST00000001412.16	-0.324104	0.722892	-0.543366	ENSMUSG00000001376	Vps50		ENSMUST00000000924.12	-1.11737	0.067893	1.03589	ENSMUSG00000000901	Mmp11
ENSMUST00000001184.9	1.32851	-0.771509	-0.402702	ENSMUSG00000001156	Mxd1		ENSMUST00000001416.7	-0.621434	1.10508	-0.70466	ENSMUSG00000001380	Hars		ENSMUST00000000925.9	-0.841547	0.0370823	0.797049	ENSMUSG00000000902	Smarcb1
ENSMUST00000001304.8	-0.335163	-0.561514	1.00898	ENSMUSG00000001270	Ckb		ENSMUST00000001419.9	-0.636683	0.717431	-0.224234	ENSMUSG00000001383	Zmat2		ENSMUST00000000985.6	-0.470347	-0.136377	0.633999	ENSMUSG00000000959	Oxa1l
ENSMUST00000001319.14	0.834684	-0.578816	-0.140104	ENSMUSG00000001300	Efnb2		ENSMUST00000001452.13	-0.210014	1.01915	-1.01297	ENSMUSG00000001416	Cct3		ENSMUST00000001040.6	-0.880369	-0.192749	1.11167	ENSMUSG00000001014	Icam4
ENSMUST00000001326.6	0.363316	0.376208	-0.814765	ENSMUSG00000001280	Sp1		ENSMUST00000001479.4	-0.71002	1.20476	-0.735688	ENSMUSG00000001440	Kpnb1		ENSMUST00000001055.14	-0.814114	-0.361343	1.24772	ENSMUSG00000001029	Icam2
ENSMUST00000001327.10	1.37314	-0.488174	-0.787328	ENSMUSG00000001281	Itgb7		ENSMUST00000001480.13	0.12708	0.435192	-0.649311	ENSMUSG00000001441	Npepps		ENSMUST00000001126.3	-0.883457	-0.0844244	0.984766	ENSMUSG00000020829	Slc46a1
ENSMUST00000001335.6	0.751321	-0.779171	0.183684	ENSMUSG00000001289	Pfdn5		ENSMUST00000001485.9	-0.892461	0.67526	0.0821483	ENSMUSG00000001445	Mrpl10		ENSMUST00000001127.10	-1.14325	0.132262	0.984537	ENSMUSG00000001100	Poldip2
ENSMUST00000001451.10	1.08745	-0.0269592	-1.0551	ENSMUSG00000001415	Smg5		ENSMUST00000001522.9	-0.210072	0.548773	-0.448456	ENSMUSG00000001482	Def8		ENSMUST00000001147.4	-0.851576	-0.351633	1.27354	ENSMUSG00000001119	Col6a1
ENSMUST00000001455.12	0.0913692	0.205449	-0.337908	ENSMUSG00000001419	Mef2d		ENSMUST00000001559.10	-0.164044	0.696607	-0.671884	ENSMUSG00000001518	Itfg2		ENSMUST00000001148.10	-0.754561	-0.219615	1.0181	ENSMUSG00000001120	Pcbp3
ENSMUST00000001460.13	0.924592	0.0591076	-0.995521	ENSMUSG00000001424	Snd1		ENSMUST00000001562.8	-0.818751	0.85016	-0.201441	ENSMUSG00000001521	Tulp3		ENSMUST00000001166.13	-0.43527	-0.378526	0.889502	ENSMUSG00000001138	Cnnm3
ENSMUST00000001513.7	0.150396	0.819853	-1.13422	ENSMUSG00000001473	Tubb6		ENSMUST00000001565.14	-0.266822	0.328487	-0.127363	ENSMUSG00000001524	Gtf2h4		ENSMUST00000001181.12	-0.917213	-0.238126	1.20296	ENSMUSG00000020241	Col6a2
ENSMUST00000001548.13	0.300968	-0.608264	0.42895	ENSMUSG00000001507	Itga3		ENSMUST00000001566.9	-0.555937	0.859692	-0.475693	ENSMUSG00000001525	Tubb5		ENSMUST00000001185.13	-0.424412	-0.353432	0.848531	ENSMUSG00000001157	Gmcl1
ENSMUST00000001569.14	0.0878269	-0.93776	1.03749	ENSMUSG00000059714	Flot1		ENSMUST00000001611.10	-0.524961	1.16001	-0.867046	ENSMUSG00000001569	Nom1		ENSMUST00000001187.14	0.14885	-0.141339	0.0207577	ENSMUSG00000029994	Anxa4
ENSMUST00000001592.14	0.479573	-0.616264	0.259943	ENSMUSG00000001552	Jup		ENSMUST00000001620.12	-0.864795	1.08214	-0.43377	ENSMUSG00000027680	Fxr1		ENSMUST00000001226.10	-1.18436	0.161204	0.990913	ENSMUSG00000022436	Sh3bp1
ENSMUST00000001631.6	1.25414	-0.658272	-0.464212	ENSMUSG00000001588	Acap1		ENSMUST00000001626.9	-0.874128	1.03919	-0.372902	ENSMUSG00000001583	Tnk1		ENSMUST00000001242.8	-0.694242	-0.518354	1.31627	ENSMUSG00000053329	Gatd3a
ENSMUST00000001652.6	0.635439	-0.384421	-0.174134	ENSMUSG00000021070	Bdkrb2		ENSMUST00000001667.12	-0.633428	0.309452	0.262085	ENSMUSG00000001622	Csn3		ENSMUST00000001253.7	-0.597771	-0.538434	1.24389	ENSMUSG00000020651	Slc26a4
ENSMUST00000001757.8	0.436585	0.55719	-1.10521	ENSMUSG00000001707	Eef1e1		ENSMUST00000001703.7	-0.738379	0.128117	0.584639	ENSMUSG00000001657	Hoxc8		ENSMUST00000001280.13	-0.285841	-0.601806	1.00801	ENSMUSG00000001248	Gramd1a
ENSMUST00000001780.9	0.726856	-0.119172	-0.583849	ENSMUSG00000001729	Akt1		ENSMUST00000001724.11	0.310524	0.806625	-1.27847	ENSMUSG00000001674	Ddx18		ENSMUST00000001347.6	-0.979016	-0.314216	1.35608	ENSMUSG00000001313	Rnd2
ENSMUST00000001806.9	0.455395	-0.492304	0.13537	ENSMUSG00000001755	Coasy		ENSMUST00000001801.10	0.323858	0.130627	-0.480611	ENSMUSG00000001750	Tcirg1		ENSMUST00000001402.13	-0.675257	-0.257111	0.98379	ENSMUSG00000001366	Fbxo9
ENSMUST00000001809.14	0.378572	0.772969	-1.30613	ENSMUSG00000022283	Pabpc1		ENSMUST00000001818.4	-0.875521	0.946857	-0.260707	ENSMUSG00000001767	Crnkl1		ENSMUST00000001454.13	0.22952	-0.385117	0.232621	ENSMUSG00000001418	Glmp
ENSMUST00000001837.13	0.463253	-0.0322856	-0.42451	ENSMUSG00000001786	Fbxo7		ENSMUST00000001825.8	-0.175301	0.675823	-0.635687	ENSMUSG00000001774	Chordc1		ENSMUST00000001507.4	-1.11444	0.336419	0.710739	ENSMUSG00000001467	Cyp51
ENSMUST00000001920.12	0.846353	0.166472	-1.04612	ENSMUSG00000001864	Aif1l		ENSMUST00000001834.3	0.0217064	0.876967	-1.07407	ENSMUSG00000001783	Rtcb		ENSMUST00000001520.12	-0.939468	0.0178688	0.918026	ENSMUSG00000031967	Afg3l1
ENSMUST00000001963.13	1.32836	-0.749384	-0.429095	ENSMUSG00000020681	Ace		ENSMUST00000001836.10	-0.215147	1.00523	-0.991129	ENSMUSG00000001785	Pwp1		ENSMUST00000001544.11	-0.453489	-0.443593	0.9858	ENSMUSG00000023186	Vwa5a
ENSMUST00000001984.4	0.835479	-0.0950403	-0.72143	ENSMUSG00000007209	Ceacam9		ENSMUST00000001900.8	-0.681483	0.303363	0.317448	ENSMUSG00000001844	Zdhhc4		ENSMUST00000001547.7	-0.852768	-0.103505	0.976974	ENSMUSG00000001506	Col1a1
ENSMUST00000002008.6	0.903714	-0.184314	-0.682538	ENSMUSG00000001943	Vsig2		ENSMUST00000001927.11	-0.951286	0.128912	0.796591	ENSMUSG00000001870	Ltbp1		ENSMUST00000001583.7	-0.830052	-0.362443	1.26498	ENSMUSG00000001542	Ell2
ENSMUST00000002011.13	1.1699	-0.613147	-0.434126	ENSMUSG00000001946	Esam		ENSMUST00000001950.11	-0.467547	0.494846	-0.126268	ENSMUSG00000025139	Tollip		ENSMUST00000001595.9	-1.13943	0.152359	0.956598	ENSMUSG00000001555	Fkbp10
ENSMUST00000002064.14	1.21345	-0.430584	-0.696748	ENSMUSG00000001999	Blvra		ENSMUST00000001975.5	-1.08483	0.58796	0.379281	ENSMUSG00000001910	Nacc1		ENSMUST00000001699.7	-0.935758	-0.166372	1.1354	ENSMUSG00000022484	Hoxc10
ENSMUST00000002090.2	0.829699	-0.732363	0.0491359	ENSMUSG00000002014	Ssr4		ENSMUST00000001989.8	-0.867548	0.830844	-0.129464	ENSMUSG00000001924	Uba1		ENSMUST00000001700.6	-0.610227	-0.521761	1.23634	ENSMUSG00000001655	Hoxc13
ENSMUST00000002112.14	0.335032	-0.554283	0.330109	ENSMUSG00000002043	Trappc6a		ENSMUST00000002043.9	-0.830914	0.893722	-0.241553	ENSMUSG00000078622	Ccdc47		ENSMUST00000001711.5	-1.05135	-0.0245077	1.08076	ENSMUSG00000001661	Hoxc6
ENSMUST00000002133.8	-0.00293123	-0.420956	0.508079	ENSMUSG00000002064	Sdf2		ENSMUST00000002044.9	-0.86364	0.0978925	0.746169	ENSMUSG00000020700	Map3k3		ENSMUST00000001712.7	-0.352223	0.217793	0.0908715	ENSMUSG00000020196	Cabin1
ENSMUST00000002172.13	0.0238589	-0.546426	0.631853	ENSMUSG00000002103	Acp2		ENSMUST00000002063.14	-0.202226	0.549651	-0.457356	ENSMUSG00000001998	Ap4e1		ENSMUST00000001715.9	-0.657235	-0.201238	0.898721	ENSMUSG00000001665	Gstt3
ENSMUST00000002177.8	0.419774	-0.797855	0.537652	ENSMUSG00000002108	Nr1h3		ENSMUST00000002121.4	-0.962248	0.936128	-0.161106	ENSMUSG00000002052	Supt6		ENSMUST00000001716.7	-0.682136	-0.27026	1.00645	ENSMUSG00000001666	Ddt
ENSMUST00000002180.7	1.09569	-0.62305	-0.348027	ENSMUSG00000002111	Spi1		ENSMUST00000002198.3	-0.2244	1.01403	-0.992435	ENSMUSG00000002129	Sf3a1		ENSMUST00000001722.13	-1.0201	-0.0798086	1.11587	ENSMUSG00000001672	Marveld3
ENSMUST00000002274.9	1.29709	-0.552128	-0.634535	ENSMUSG00000002204	Napsa		ENSMUST00000002291.11	-1.22793	0.941823	0.0977451	ENSMUSG00000002221	Paxip1		ENSMUST00000001802.9	-0.427936	-0.49268	1.01915	ENSMUSG00000001751	Naglu
ENSMUST00000002280.10	1.00821	-0.485364	-0.425771	ENSMUSG00000002210	Smg9		ENSMUST00000002292.14	-0.867851	0.778364	-0.066186	ENSMUSG00000002222	Rmnd5a		ENSMUST00000001812.4	-1.10001	0.837634	0.0948511	ENSMUSG00000001761	Smo
ENSMUST00000002289.7	0.627744	0.434637	-1.14931	ENSMUSG00000022111	Uchl3		ENSMUST00000002389.8	-0.619477	0.772939	-0.308049	ENSMUSG00000022218	Tgm1		ENSMUST00000001845.12	-0.861026	-0.0509455	0.922161	ENSMUSG00000001794	Capns1
ENSMUST00000002297.11	0.689375	-0.331949	-0.291036	ENSMUSG00000002227	Mov10		ENSMUST00000002400.6	-0.585927	0.374056	0.137061	ENSMUSG00000002329	Mdp1		ENSMUST00000001965.13	-0.517578	-0.654696	1.30321	ENSMUSG00000001901	Kcnh6
ENSMUST00000002320.15	0.689518	0.444822	-1.2233	ENSMUSG00000002250	Ppard		ENSMUST00000002413.14	-0.911837	0.816897	-0.0684389	ENSMUSG00000002342	Tmem161a		ENSMUST00000002007.4	-0.742309	-0.197472	0.979275	ENSMUSG00000001942	Siae
ENSMUST00000002327.5	1.35009	-0.515392	-0.731618	ENSMUSG00000002257	Def6		ENSMUST00000002466.8	-0.181497	0.182841	-0.0379117	ENSMUSG00000002393	Nr2f6		ENSMUST00000002029.12	-1.19723	0.457349	0.648415	ENSMUSG00000001964	Emd
ENSMUST00000002350.10	0.327432	-0.848588	0.690874	ENSMUSG00000002280	Ciao3		ENSMUST00000002469.8	0.539689	-0.138383	-0.373629	ENSMUSG00000002396	Ocel1		ENSMUST00000002048.7	-0.949833	0.679966	0.133873	ENSMUSG00000001983	Taco1
ENSMUST00000002368.15	0.659979	0.328346	-1.05399	ENSMUSG00000002297	Dbf4		ENSMUST00000002502.11	-0.626786	0.584301	-0.0743746	ENSMUSG00000002428	Hltf		ENSMUST00000002084.13	-0.886674	-0.357731	1.31595	ENSMUSG00000031378	Abcd1
ENSMUST00000002397.6	1.16909	-0.123413	-1.021	ENSMUSG00000002326	Gmpr2		ENSMUST00000002529.6	-0.787283	0.533752	0.14678	ENSMUSG00000002455	Prpf6		ENSMUST00000002091.5	-0.678181	-0.511979	1.29256	ENSMUSG00000002015	Bcap31
ENSMUST00000002403.9	1.06485	-0.235923	-0.781747	ENSMUSG00000002332	Dhrs1		ENSMUST00000002532.8	-0.770874	0.18562	0.54813	ENSMUSG00000002458	Rgs19		ENSMUST00000002095.10	-1.03313	0.316833	0.65293	ENSMUSG00000002028	Kmt2a
ENSMUST00000002418.14	0.218514	0.342077	-0.629007	ENSMUSG00000002345	Borcs8		ENSMUST00000002551.4	0.244291	0.561878	-0.918544	ENSMUSG00000002477	Snrpd1		ENSMUST00000002127.13	-1.01677	-0.212948	1.27231	ENSMUSG00000002058	Unc119
ENSMUST00000002436.10	1.21255	-0.403888	-0.727884	ENSMUSG00000002365	Snx9		ENSMUST00000002588.10	-0.268431	0.387646	-0.196744	ENSMUSG00000002489	Tiam1		ENSMUST00000002128.13	-1.11937	0.382602	0.660249	ENSMUSG00000002059	Rab34
ENSMUST00000002445.9	0.277263	0.332307	-0.676032	ENSMUSG00000002372	Ranbp3		ENSMUST00000002599.10	-0.00118298	0.261035	-0.312058	ENSMUSG00000002524	Puf60		ENSMUST00000002152.12	-0.606694	0.120468	0.462132	ENSMUSG00000002083	Bbc3
ENSMUST00000002452.7	-0.120129	-0.532885	0.759591	ENSMUSG00000002379	Ndufa11		ENSMUST00000002625.14	-1.23994	0.609368	0.508698	ENSMUSG00000002550	Uck1		ENSMUST00000002275.14	-1.10514	0.147326	0.928353	ENSMUSG00000002205	Vrk3
ENSMUST00000002473.9	0.128034	-0.255154	0.178151	ENSMUSG00000031820	Babam1		ENSMUST00000002655.7	-0.395169	0.556363	-0.272467	ENSMUSG00000002580	Mien1		ENSMUST00000002284.10	0.0231696	-0.313972	0.353597	ENSMUSG00000046223	Plaur
ENSMUST00000002487.14	0.678166	0.240374	-0.966615	ENSMUSG00000002413	Braf		ENSMUST00000002790.13	-0.924491	1.1779	-0.488992	ENSMUSG00000002718	Cse1l		ENSMUST00000002303.11	-0.895146	-0.303282	1.25908	ENSMUSG00000002233	Rhoc
ENSMUST00000002640.5	1.25347	-0.24499	-0.959486	ENSMUSG00000002565	Scin		ENSMUST00000002805.13	-0.896719	0.260992	0.583528	ENSMUSG00000002728	Naa20		ENSMUST00000002336.15	-1.09119	-0.0804152	1.18769	ENSMUSG00000002266	Zim1
ENSMUST00000002699.6	0.170931	0.350826	-0.591923	ENSMUSG00000024045	Akap8		ENSMUST00000002808.6	-0.171889	0.343137	-0.239875	ENSMUSG00000002731	Prkra		ENSMUST00000002344.6	-0.50776	-0.140006	0.675767	ENSMUSG00000002274	Metrn
ENSMUST00000002710.9	0.476969	0.321539	-0.862815	ENSMUSG00000002635	Pdcd2l		ENSMUST00000002818.8	-1.15096	0.535345	0.508551	ENSMUSG00000002741	Ykt6		ENSMUST00000002379.14	-0.364107	-0.687349	1.18893	ENSMUSG00000002308	Cd320
ENSMUST00000002733.6	-0.88776	0.79374	-0.0647271	ENSMUSG00000002658	Gtf2f1		ENSMUST00000002825.5	-0.811745	0.758547	-0.0985124	ENSMUSG00000002748	Baz1b		ENSMUST00000002391.14	-0.269403	0.394184	-0.203618	ENSMUSG00000002320	Tm9sf1
ENSMUST00000002737.6	0.454537	-0.744747	0.43916	ENSMUSG00000002661	Alkbh7		ENSMUST00000002839.8	-1.27533	0.69163	0.44537	ENSMUSG00000059409	Ppp2r5d		ENSMUST00000002395.7	-1.09523	-0.0875788	1.20032	ENSMUSG00000002324	Rec8
ENSMUST00000002837.10	1.02128	0.123908	-1.16997	ENSMUSG00000063406	Tmed5		ENSMUST00000002840.8	-0.782023	0.198509	0.543812	ENSMUSG00000002763	Pex6		ENSMUST00000002398.8	-0.540088	-0.357379	0.968942	ENSMUSG00000022220	Adcy4
ENSMUST00000002845.7	-0.191183	-0.336885	0.595445	ENSMUSG00000002768	Mea1		ENSMUST00000002844.13	-0.727465	0.0447561	0.673757	ENSMUSG00000002767	Mrpl2		ENSMUST00000002457.1	-1.29987	0.759356	0.388646	ENSMUSG00000002384	Bmp8b
ENSMUST00000002855.13	1.20113	-0.475616	-0.630388	ENSMUSG00000002778	Kdelr1		ENSMUST00000002880.6	-0.371326	0.494467	-0.222034	ENSMUSG00000002803	Btbd6		ENSMUST00000002518.8	-1.09194	-0.021664	1.11794	ENSMUSG00000054452	Tle5
ENSMUST00000002902.7	1.04231	0.0218357	-1.06851	ENSMUSG00000002825	Qtrt1		ENSMUST00000002881.4	-0.439019	-0.0309606	0.476171	ENSMUSG00000002804	Nudt14		ENSMUST00000002572.5	-0.583612	-0.330816	0.980592	ENSMUSG00000002504	Slc9a3r2
ENSMUST00000002923.9	0.881307	-0.019099	-0.858388	ENSMUSG00000002844	Adprh		ENSMUST00000002891.10	-1.15927	0.876845	0.107057	ENSMUSG00000002814	Top3a		ENSMUST00000002677.10	-0.499845	-0.610145	1.23202	ENSMUSG00000002602	Axl
ENSMUST00000002964.13	1.28289	-0.641947	-0.512554	ENSMUSG00000002885	Adgre5		ENSMUST00000002911.9	-0.354844	0.147294	0.178091	ENSMUSG00000002833	Hdgfl2		ENSMUST00000002678.9	-0.755904	-0.468713	1.31836	ENSMUSG00000002603	Tgfb1
ENSMUST00000003029.13	0.678774	0.503014	-1.28239	ENSMUSG00000002949	Timm44		ENSMUST00000002914.9	-1.05847	1.01975	-0.165224	ENSMUSG00000002835	Chaf1a		ENSMUST00000002683.2	-0.485057	0.176769	0.272934	ENSMUSG00000002608	Ccdc97
ENSMUST00000003044.13	0.179581	-0.391342	0.29003	ENSMUSG00000002963	Pnkp		ENSMUST00000002925.5	-0.990091	0.794912	0.0361967	ENSMUSG00000002846	Timmdc1		ENSMUST00000002735.8	-0.197671	-0.0654343	0.276192	ENSMUSG00000002660	Clpp
ENSMUST00000003117.14	0.140961	0.353381	-0.565018	ENSMUSG00000003033	Ap1m1		ENSMUST00000002979.14	-0.9595	0.232182	0.680881	ENSMUSG00000002900	Lamb1		ENSMUST00000002765.8	-1.07903	0.418334	0.577032	ENSMUSG00000002688	Prkd1
ENSMUST00000003135.13	0.140077	0.390804	-0.609042	ENSMUSG00000003051	Elf3		ENSMUST00000003035.11	-0.839226	0.481184	0.261806	ENSMUSG00000030768	Disp1		ENSMUST00000002809.13	-0.850676	0.0634142	0.774579	ENSMUSG00000002732	Fkbp7
ENSMUST00000003156.14	-0.0749682	-0.446397	0.610645	ENSMUSG00000003072	Atp5d		ENSMUST00000003074.15	-0.438761	0.239433	0.151441	ENSMUSG00000002992	Apoc2		ENSMUST00000002889.4	-1.05984	0.16755	0.858783	ENSMUSG00000002812	Flii
ENSMUST00000003183.11	1.03128	0.0210232	-1.05651	ENSMUSG00000003099	Ppp5c		ENSMUST00000003123.9	-0.899599	0.466855	0.339374	ENSMUSG00000003039	Fam32a		ENSMUST00000002926.7	-0.395901	-0.271454	0.721646	ENSMUSG00000002847	Pla1a
ENSMUST00000003284.15	-0.580513	0.278183	0.246693	ENSMUSG00000003184	Irf3		ENSMUST00000003152.13	-0.633103	0.651925	-0.149207	ENSMUSG00000003068	Stk11		ENSMUST00000002989.10	-0.460544	-0.426944	0.972877	ENSMUSG00000002910	Arrdc2
ENSMUST00000003290.11	0.845724	-0.357899	-0.416244	ENSMUSG00000003190	Bcl2l12		ENSMUST00000003154.6	0.188648	0.627128	-0.941201	ENSMUSG00000003070	Efna2		ENSMUST00000003038.11	-0.965008	-0.200083	1.20511	ENSMUSG00000002957	Ap2a2
ENSMUST00000003386.6	0.517921	-0.654686	0.267702	ENSMUSG00000003299	Mrpl4		ENSMUST00000003238.13	-0.38563	0.620437	-0.358895	ENSMUSG00000003154	Foxj2		ENSMUST00000003049.7	-0.683133	0.0437895	0.630585	ENSMUSG00000002968	Med25
ENSMUST00000003445.7	1.07824	0.0577895	-1.14758	ENSMUSG00000003355	Fkbp11		ENSMUST00000003310.6	-0.626305	0.980303	-0.550059	ENSMUSG00000003226	Ranbp2		ENSMUST00000003061.13	-1.12894	0.0990085	1.01012	ENSMUSG00000002980	Bcam
ENSMUST00000003461.14	-0.369612	-0.537961	1.01517	ENSMUSG00000020456	Ogdh		ENSMUST00000003318.12	-1.09815	0.623593	0.349838	ENSMUSG00000003233	Dvl3		ENSMUST00000003079.11	-1.00746	0.0693576	0.924235	ENSMUSG00000002997	Prkar2b
ENSMUST00000003469.7	0.599621	-0.5408	0.0493384	ENSMUSG00000003379	Cd79a		ENSMUST00000003320.13	-0.248944	0.869189	-0.794083	ENSMUSG00000003235	Eif2b5		ENSMUST00000003115.8	-0.60289	-0.264016	0.919708	ENSMUSG00000003031	Cdkn1b
ENSMUST00000003493.8	0.477945	-0.48618	0.105471	ENSMUSG00000003402	Prkcsh		ENSMUST00000003397.8	-1.25689	0.493797	0.664338	ENSMUSG00000003309	Ap1m2		ENSMUST00000003121.8	-0.470376	-0.333788	0.870922	ENSMUSG00000003037	Rab8a
ENSMUST00000003521.9	-0.514264	0.728417	-0.359836	ENSMUSG00000003429	Rps11		ENSMUST00000003404.8	-0.788635	0.822919	-0.198867	ENSMUSG00000003316	Glg1		ENSMUST00000003191.13	-0.927888	-0.0258301	0.958885	ENSMUSG00000024070	Prkd3
ENSMUST00000003550.10	0.645414	-0.189785	-0.417672	ENSMUSG00000003458	Ncstn		ENSMUST00000003450.14	-0.79423	1.12519	-0.555998	ENSMUSG00000003360	Ddx23		ENSMUST00000003219.13	0.00745394	0.332847	-0.406871	ENSMUSG00000003135	Cnot11
ENSMUST00000003572.9	0.874829	0.125851	-1.02585	ENSMUSG00000029777	Gars		ENSMUST00000003527.9	-0.987884	0.520635	0.363121	ENSMUSG00000003435	Supt5		ENSMUST00000003268.10	-1.14044	0.0841275	1.03948	ENSMUSG00000003200	Sh3gl1
ENSMUST00000003574.4	1.15856	-0.625334	-0.408155	ENSMUSG00000003484	Cyp4f18		ENSMUST00000003529.8	-1.29313	0.317303	0.912363	ENSMUSG00000003437	Paf1		ENSMUST00000003319.5	-0.083561	-0.178817	0.298141	ENSMUSG00000003234	Abcf3
ENSMUST00000003575.10	0.937132	0.024011	-0.965945	ENSMUSG00000031799	Tpm4		ENSMUST00000003536.8	-1.20807	0.113349	1.07206	ENSMUSG00000003444	Med29		ENSMUST00000003433.10	-1.204	0.316943	0.82367	ENSMUSG00000020190	Mknk2
ENSMUST00000003620.12	0.0062166	0.433662	-0.526611	ENSMUSG00000003526	Prodh		ENSMUST00000003621.9	-1.08014	0.773422	0.15203	ENSMUSG00000003527	Ess2		ENSMUST00000003434.13	-1.01206	0.227048	0.739601	ENSMUSG00000003344	Btbd2
ENSMUST00000003635.6	1.17992	-0.201539	-0.938074	ENSMUSG00000003541	Ier3		ENSMUST00000003642.6	-1.00503	0.306097	0.637713	ENSMUSG00000003546	Klc4		ENSMUST00000003436.11	-0.934372	-0.125571	1.08506	ENSMUSG00000003346	Abhd17a
ENSMUST00000003645.8	-0.0252909	0.532352	-0.613532	ENSMUSG00000003549	Ercc1		ENSMUST00000003655.8	0.0868928	0.0411482	-0.136271	ENSMUSG00000003559	As3mt		ENSMUST00000003438.10	-1.0247	-0.0657208	1.10357	ENSMUSG00000003348	Mob3a
ENSMUST00000003669.7	0.868159	-0.637085	-0.103657	ENSMUSG00000003573	Homer3		ENSMUST00000003681.7	0.44949	0.143811	-0.622063	ENSMUSG00000003585	Sec14l2		ENSMUST00000003459.3	-0.0388197	-0.948652	1.1772	ENSMUSG00000020437	Myo1g
ENSMUST00000003759.10	0.587159	-0.468035	-0.0255173	ENSMUSG00000003662	Ciao1		ENSMUST00000003705.11	-0.988934	1.01241	-0.225963	ENSMUSG00000003604	Aven		ENSMUST00000003468.9	-0.954728	0.324588	0.565223	ENSMUSG00000003378	Grik5
ENSMUST00000003777.4	0.234283	0.171847	-0.4405	ENSMUSG00000003680	Taf6l		ENSMUST00000003726.15	0.0769442	0.201103	-0.318268	ENSMUSG00000024002	Brd4		ENSMUST00000003502.3	-1.08952	0.0501354	1.02935	ENSMUSG00000003411	Rab3b
ENSMUST00000003818.13	0.830484	-0.728634	0.0438768	ENSMUSG00000003721	Insig2		ENSMUST00000003906.12	-0.451891	1.07205	-0.834574	ENSMUSG00000003808	Farsa		ENSMUST00000003512.8	-0.507647	-0.244485	0.801029	ENSMUSG00000003420	Fcgrt
ENSMUST00000003843.15	-0.284529	0.28314	-0.0552386	ENSMUSG00000003746	Man1a		ENSMUST00000003922.5	-0.243537	-0.247627	0.540689	ENSMUSG00000003824	Syce2		ENSMUST00000003513.10	-0.535622	-0.082081	0.634119	ENSMUSG00000003421	Nosip
ENSMUST00000003850.7	-0.0532163	0.773988	-0.875569	ENSMUSG00000003752	Itpkc		ENSMUST00000003946.8	-0.311784	1.03271	-0.927467	ENSMUSG00000003848	Nob1		ENSMUST00000003597.14	-0.470186	-0.425111	0.980319	ENSMUSG00000003505	Psg18
ENSMUST00000003870.14	0.850984	-0.893876	0.221668	ENSMUSG00000025025	Mxi1		ENSMUST00000004036.5	-0.753633	1.03501	-0.488377	ENSMUSG00000003934	Efnb3		ENSMUST00000003612.12	-0.928827	-0.247417	1.22573	ENSMUSG00000003518	Dusp3
ENSMUST00000003907.13	0.199356	0.170966	-0.404515	ENSMUSG00000003809	Gcdh		ENSMUST00000004054.12	-0.842274	0.630938	0.085149	ENSMUSG00000022905	Kpna1		ENSMUST00000003622.15	-1.25345	0.306918	0.885147	ENSMUSG00000003528	Slc25a1
ENSMUST00000003910.12	0.949894	-0.730865	-0.0728565	ENSMUSG00000003812	Dnase2a		ENSMUST00000004156.9	-0.437556	0.830745	-0.559338	ENSMUSG00000004054	Map3k11		ENSMUST00000003640.3	-0.321483	-0.234051	0.602345	ENSMUSG00000003545	Fosb
ENSMUST00000003911.12	0.00862101	0.271476	-0.334392	ENSMUSG00000003813	Rad23a		ENSMUST00000004202.16	-1.15532	0.651745	0.373228	ENSMUSG00000004099	Dnmt1		ENSMUST00000003659.8	-0.668328	-0.272596	0.995443	ENSMUSG00000031849	Comp
ENSMUST00000003964.16	1.1777	-0.267673	-0.856489	ENSMUSG00000003865	Gys1		ENSMUST00000004203.5	0.185135	0.524295	-0.814289	ENSMUSG00000004100	Ppan		ENSMUST00000003677.10	0.16495	-0.620279	0.579384	ENSMUSG00000003581	Rnf215
ENSMUST00000004050.6	1.10119	-0.300146	-0.741015	ENSMUSG00000003948	Mmd		ENSMUST00000004206.9	-1.03191	0.454245	0.486812	ENSMUSG00000070319	Eif3g		ENSMUST00000003687.7	-0.799095	-0.271333	1.1247	ENSMUSG00000021253	Tgfb3
ENSMUST00000004051.7	1.20618	-0.592608	-0.495055	ENSMUSG00000003949	Hlf		ENSMUST00000004222.13	-0.534425	1.03316	-0.705362	ENSMUSG00000022702	Hira		ENSMUST00000003720.4	-0.230177	-0.29426	0.58329	ENSMUSG00000003623	Crot
ENSMUST00000004072.9	0.648526	0.0698454	-0.73234	ENSMUSG00000003970	Rpl8		ENSMUST00000004327.10	-0.879847	0.786664	-0.0641503	ENSMUSG00000031400	G6pdx		ENSMUST00000003828.10	-1.2163	0.275626	0.885546	ENSMUSG00000003731	Kpna6
ENSMUST00000004120.8	0.148931	0.326906	-0.541217	ENSMUSG00000004018	Fancl		ENSMUST00000004375.15	-0.759767	0.622977	0.012195	ENSMUSG00000004264	Phb2		ENSMUST00000003857.6	-0.297308	-0.142794	0.468661	ENSMUSG00000089832	Shkbp1
ENSMUST00000004172.14	0.508831	-0.287453	-0.163887	ENSMUSG00000004070	Hmox2		ENSMUST00000004396.12	-0.919802	0.501385	0.31814	ENSMUSG00000004285	Atp6v1f		ENSMUST00000003860.12	-0.733118	0.505861	0.126085	ENSMUSG00000003762	Coq8b
ENSMUST00000004200.8	0.14361	0.631522	-0.901437	ENSMUSG00000004096	Cwc15		ENSMUST00000004428.13	-0.839744	0.633561	0.0794707	ENSMUSG00000004317	Clcn5		ENSMUST00000003908.10	-0.392927	0.0363069	0.349358	ENSMUSG00000003810	Mast2
ENSMUST00000004232.9	0.242238	-0.863768	0.794284	ENSMUSG00000074207	Adh1		ENSMUST00000004430.13	-0.575905	0.323152	0.188122	ENSMUSG00000004319	Clcn3		ENSMUST00000003912.6	-0.136523	-0.202639	0.37969	ENSMUSG00000003814	Calr
ENSMUST00000004281.9	0.952177	-0.270553	-0.627514	ENSMUSG00000028630	Dyrk2		ENSMUST00000004470.8	-0.32724	1.06524	-0.951054	ENSMUSG00000004356	Utp20		ENSMUST00000003947.8	-0.895055	-0.353083	1.31875	ENSMUSG00000003849	Nqo1
ENSMUST00000004316.14	0.339487	-0.158454	-0.149342	ENSMUSG00000004207	Psap		ENSMUST00000004507.10	-0.695264	1.0375	-0.549736	ENSMUSG00000004393	Ddx56		ENSMUST00000004055.9	-1.02853	0.182155	0.809941	ENSMUSG00000042156	Dzip1
ENSMUST00000004377.14	0.583956	-0.262542	-0.268906	ENSMUSG00000004266	Ptpn6		ENSMUST00000004560.11	-0.864119	0.775255	-0.0661868	ENSMUSG00000004446	Bid		ENSMUST00000004097.15	-0.845462	-0.361353	1.27909	ENSMUSG00000029705	Cux1
ENSMUST00000004379.7	0.464444	0.593102	-1.17617	ENSMUSG00000004268	Emg1		ENSMUST00000004646.12	-0.368542	0.990417	-0.819958	ENSMUSG00000004530	Coro1c		ENSMUST00000004134.10	-0.368187	0.0184693	0.346024	ENSMUSG00000004032	Gstm5
ENSMUST00000004389.5	0.271612	0.325687	-0.662437	ENSMUSG00000072772	Grcc10		ENSMUST00000004715.1	-1.12584	0.399736	0.64616	ENSMUSG00000061778	Mospd2		ENSMUST00000004140.10	-0.402587	-0.199173	0.641595	ENSMUSG00000058135	Gstm1
ENSMUST00000004392.11	0.861639	-0.56738	-0.180783	ENSMUSG00000029771	Irf5		ENSMUST00000004786.9	-1.04624	0.32553	0.655607	ENSMUSG00000004667	Polr2e		ENSMUST00000004143.2	-0.816586	-0.255894	1.12366	ENSMUSG00000020919	Stat5b
ENSMUST00000004494.15	-0.145008	-0.577123	0.837556	ENSMUSG00000031622	Sin3b		ENSMUST00000004868.5	0.360234	0.0646807	-0.437851	ENSMUSG00000004748	Mtfp1		ENSMUST00000004173.11	-1.17821	0.32584	0.787204	ENSMUSG00000004071	Cdip1
ENSMUST00000004497.10	1.28133	-0.411015	-0.78811	ENSMUSG00000004383	Large1		ENSMUST00000004965.7	-0.865254	0.607092	0.136744	ENSMUSG00000004843	Chmp2b		ENSMUST00000004208.6	-0.687157	-0.365684	1.12598	ENSMUSG00000004105	Angptl2
ENSMUST00000004554.13	0.803345	0.0847843	-0.905086	ENSMUSG00000012848	Rps5		ENSMUST00000004986.13	-0.554687	0.634777	-0.207046	ENSMUSG00000004864	Mapk13		ENSMUST00000004381.13	0.0576723	-0.519056	0.565195	ENSMUSG00000004270	Lpcat3
ENSMUST00000004565.14	1.29618	-0.390244	-0.827891	ENSMUSG00000004451	Ralb		ENSMUST00000004987.16	-1.12092	0.679325	0.305733	ENSMUSG00000004865	Srpk1		ENSMUST00000004508.12	-0.303285	-0.438423	0.829393	ENSMUSG00000004394	Tmed4
ENSMUST00000004574.13	-0.141174	0.525492	-0.489417	ENSMUSG00000004460	Dnajb11		ENSMUST00000005003.11	-1.14974	0.868858	0.107108	ENSMUSG00000004880	Lbr		ENSMUST00000004622.6	-1.02098	0.000721883	1.02011	ENSMUSG00000004508	Gab2
ENSMUST00000004614.14	-1.00075	0.773757	0.0722396	ENSMUSG00000058638	Zfp110		ENSMUST00000005015.9	-0.483668	0.586481	-0.220109	ENSMUSG00000004895	Prcc		ENSMUST00000004634.6	0.0607621	-0.603452	0.663381	ENSMUSG00000020142	Slc1a4
ENSMUST00000004655.7	0.827005	-0.508687	-0.216581	ENSMUSG00000004540	Psg17		ENSMUST00000005017.14	0.0663424	0.768785	-0.988885	ENSMUSG00000004897	Hdgf		ENSMUST00000004683.12	-0.0499373	-0.379258	0.505047	ENSMUSG00000004567	Mcoln1
ENSMUST00000004657.13	0.948057	-0.335039	-0.546009	ENSMUSG00000004542	Psg19		ENSMUST00000005041.14	-0.883924	0.970491	-0.280665	ENSMUSG00000030435	U2af2		ENSMUST00000004684.12	-1.15386	0.080495	1.05726	ENSMUSG00000004568	Arhgef18
ENSMUST00000004673.14	0.756345	-0.47792	-0.182841	ENSMUSG00000004558	Ndrg2		ENSMUST00000005051.5	-0.243158	0.384625	-0.218392	ENSMUSG00000063229	Ldha		ENSMUST00000004745.8	-1.11357	-0.100545	1.23422	ENSMUSG00000004626	Stxbp2
ENSMUST00000004681.13	-0.152691	-0.551871	0.814936	ENSMUSG00000004565	Pnpla6		ENSMUST00000005064.13	-0.598296	-0.244008	0.891105	ENSMUSG00000004934	Pias4		ENSMUST00000004774.3	-0.358643	-0.541014	1.00786	ENSMUSG00000004655	Aqp1
ENSMUST00000004729.4	0.124012	-0.458474	0.426157	ENSMUSG00000004610	Etfb		ENSMUST00000005256.13	0.0178329	0.0191701	-0.040837	ENSMUSG00000005125	Ndrg1		ENSMUST00000004780.15	-0.438111	-0.0860162	0.541331	ENSMUSG00000004661	Arid3b
ENSMUST00000004756.13	0.806554	-0.229553	-0.53109	ENSMUSG00000004637	Wwox		ENSMUST00000005336.8	-0.99553	0.534286	0.354387	ENSMUSG00000005204	Senp3		ENSMUST00000004892.6	-0.878483	0.0362914	0.834933	ENSMUSG00000004771	Rab11a
ENSMUST00000004784.10	0.349104	-0.308314	0.0208731	ENSMUSG00000004665	Cnn2		ENSMUST00000005431.5	-0.966148	0.603555	0.241882	ENSMUSG00000005299	Letm1		ENSMUST00000004913.6	-1.00423	0.47385	0.435606	ENSMUSG00000004791	Pgf
ENSMUST00000005057.6	0.705221	0.503938	-1.30995	ENSMUSG00000004929	Thop1		ENSMUST00000005452.5	-0.528272	0.345795	0.113318	ENSMUSG00000005320	Fgfr4		ENSMUST00000004949.7	-1.20539	0.272747	0.878093	ENSMUSG00000027164	Traf6
ENSMUST00000005066.8	1.051	-0.435952	-0.527863	ENSMUSG00000004936	Map2k1		ENSMUST00000005503.4	-1.12441	0.939432	-0.00291117	ENSMUSG00000005370	Msh6		ENSMUST00000004955.13	-0.341892	0.0948838	0.228032	ENSMUSG00000020528	Prpsap2
ENSMUST00000005067.5	-0.578575	0.093899	0.465896	ENSMUSG00000004937	Sgta		ENSMUST00000005504.14	-0.768158	0.5406	0.119438	ENSMUSG00000005371	Fbxo11		ENSMUST00000004959.2	-0.969214	-0.203368	1.21326	ENSMUSG00000004837	Grap
ENSMUST00000005077.6	-1.04052	0.246857	0.744289	ENSMUSG00000004951	Hspb1		ENSMUST00000005583.11	-0.751465	0.440029	0.22343	ENSMUSG00000005447	Pafah1b3		ENSMUST00000004968.10	-0.905258	-0.0544122	0.970553	ENSMUSG00000004846	Plod3
ENSMUST00000005108.9	0.568538	0.212409	-0.823428	ENSMUSG00000030180	Kdm5a		ENSMUST00000005606.7	-1.15919	0.581499	0.461391	ENSMUSG00000005469	Prkaca		ENSMUST00000004990.13	-1.17202	0.484365	0.590786	ENSMUSG00000053436	Mapk14
ENSMUST00000005122.3	-0.0290365	0.394316	-0.444143	ENSMUSG00000004996	Mri1		ENSMUST00000005643.13	-0.645962	0.755849	-0.261057	ENSMUSG00000005506	Celf1		ENSMUST00000005019.5	-1.26503	0.589548	0.55757	ENSMUSG00000004885	Crabp2
ENSMUST00000005173.10	0.325651	-0.163376	-0.1296	ENSMUSG00000005043	Sgsh		ENSMUST00000005671.9	-1.20648	0.680964	0.389326	ENSMUSG00000005533	Igf1r		ENSMUST00000005053.13	0.0847072	-0.133484	0.0754732	ENSMUSG00000004945	Tmem242
ENSMUST00000005233.11	0.248478	0.559485	-0.91986	ENSMUSG00000005102	Eif2ak4		ENSMUST00000005705.7	-0.90151	1.08481	-0.400261	ENSMUSG00000005566	Trim28		ENSMUST00000005072.9	-0.356781	-0.430937	0.873905	ENSMUSG00000004947	Dtx2
ENSMUST00000005234.12	0.255261	-0.321104	0.130064	ENSMUSG00000005103	Wdr1		ENSMUST00000005714.13	-0.713981	0.863574	-0.322307	ENSMUSG00000005575	Ube2m		ENSMUST00000005120.11	-0.68786	0.0543245	0.62267	ENSMUSG00000004994	Ccdc130
ENSMUST00000005365.14	0.313919	0.429007	-0.828728	ENSMUSG00000005233	Spc25		ENSMUST00000005825.7	-0.385585	0.460337	-0.16682	ENSMUSG00000005682	Pan2		ENSMUST00000005185.7	-0.635836	-0.475921	1.20694	ENSMUSG00000005054	Cstb
ENSMUST00000005394.12	0.750899	-0.170293	-0.546547	ENSMUSG00000005262	Ufd1		ENSMUST00000005830.14	-1.06782	0.395583	0.593121	ENSMUSG00000005687	Bcas2		ENSMUST00000005188.13	-0.898529	-0.167191	1.09916	ENSMUSG00000005057	Sh2b2
ENSMUST00000005487.11	1.069	-0.14489	-0.895131	ENSMUSG00000005354	Txn2		ENSMUST00000005841.15	-0.920698	1.05917	-0.350304	ENSMUSG00000005698	Ctcf		ENSMUST00000005255.8	-0.934883	0.0679247	0.853374	ENSMUSG00000005124	Ccn4
ENSMUST00000005532.8	0.827957	-0.0813541	-0.730332	ENSMUSG00000005397	Nid1		ENSMUST00000005862.8	-0.501059	0.542657	-0.15013	ENSMUSG00000005718	Tfap4		ENSMUST00000005279.7	-0.853972	0.00671938	0.845909	ENSMUSG00000005148	Klf5
ENSMUST00000005548.7	1.22031	-0.506651	-0.612327	ENSMUSG00000005413	Hmox1		ENSMUST00000006005.11	-0.565208	0.529094	-0.0697041	ENSMUSG00000032492	Pth1r		ENSMUST00000005371.11	-0.681182	0.040385	0.63272	ENSMUSG00000059552	Trp53
ENSMUST00000005616.15	0.960051	-0.488235	-0.374169	ENSMUSG00000057672	Pkn1		ENSMUST00000006029.10	-0.704173	0.443384	0.172113	ENSMUSG00000078954	Arhgap8		ENSMUST00000005406.11	-0.551923	-0.593723	1.26439	ENSMUSG00000022892	App
ENSMUST00000005647.3	0.238115	-0.00482141	-0.232329	ENSMUSG00000005510	Ndufs3		ENSMUST00000006037.12	-0.991325	0.115103	0.853202	ENSMUSG00000005886	Ncoa2		ENSMUST00000005508.13	-0.743561	0.182006	0.525154	ENSMUSG00000005374	Tbl2
ENSMUST00000005768.7	0.35764	-0.565317	0.320741	ENSMUSG00000028126	Pip5k1a		ENSMUST00000006053.12	-0.595135	0.566251	-0.084366	ENSMUSG00000005899	Smpd4		ENSMUST00000005600.5	-0.877631	0.23415	0.59665	ENSMUSG00000031706	Rfx1
ENSMUST00000005810.8	1.20643	-0.355339	-0.780027	ENSMUSG00000005667	Mthfd2		ENSMUST00000006112.6	-0.116856	0.557009	-0.551555	ENSMUSG00000005958	Ephb3		ENSMUST00000005607.8	0.130517	0.158626	-0.320868	ENSMUSG00000005470	Asf1b
ENSMUST00000005829.12	1.24082	-0.647971	-0.463257	ENSMUSG00000005686	Ampd3		ENSMUST00000006123.10	0.332213	0.284338	-0.673419	ENSMUSG00000005968	Tuft1		ENSMUST00000005620.9	-0.663131	-0.251215	0.964589	ENSMUSG00000005483	Dnajb1
ENSMUST00000005849.10	0.95991	-0.418272	-0.457983	ENSMUSG00000005705	Agrp		ENSMUST00000006128.6	-0.759977	0.767393	-0.160895	ENSMUSG00000005973	Rcn1		ENSMUST00000005651.12	-0.82924	0.267612	0.508105	ENSMUSG00000005514	Por
ENSMUST00000005923.6	-0.118113	-0.161322	0.3117	ENSMUSG00000005779	Psmb4		ENSMUST00000006205.13	-0.353097	0.445795	-0.181856	ENSMUSG00000024483	Ankhd1		ENSMUST00000005711.5	-0.67947	0.131003	0.522266	ENSMUSG00000033916	Chmp2a
ENSMUST00000005964.6	-0.0504328	0.759119	-0.86051	ENSMUSG00000028138	Adh5		ENSMUST00000006221.13	-0.38967	0.673209	-0.41818	ENSMUSG00000020128	Vps54		ENSMUST00000005719.3	-0.50846	-0.341682	0.918479	ENSMUSG00000005580	Adcy9
ENSMUST00000005975.7	1.13025	-0.519085	-0.507349	ENSMUSG00000005823	Gpr108		ENSMUST00000006293.4	-1.03637	0.77501	0.10636	ENSMUSG00000006134	Crkl		ENSMUST00000005749.5	-1.04658	-0.0426827	1.0978	ENSMUSG00000005609	Ctr9
ENSMUST00000006027.6	0.785029	0.363414	-1.22113	ENSMUSG00000005873	Reep5		ENSMUST00000006353.13	-0.613373	0.980934	-0.563748	ENSMUSG00000006191	Cdkal1		ENSMUST00000005798.8	-0.584612	-0.161599	0.778531	ENSMUSG00000005656	Snx6
ENSMUST00000006035.12	0.155634	-0.356353	0.27199	ENSMUSG00000005881	Ergic3		ENSMUST00000006381.10	-0.784422	0.417225	0.283751	ENSMUSG00000006219	Fblim1		ENSMUST00000005815.6	-0.846979	-0.0611648	0.920377	ENSMUSG00000005672	Kit
ENSMUST00000006036.12	0.866915	-0.134614	-0.705378	ENSMUSG00000005882	Uqcc1		ENSMUST00000006424.7	-1.04888	0.504292	0.44373	ENSMUSG00000006262	Mob1b		ENSMUST00000005826.8	-0.934747	0.238983	0.647968	ENSMUSG00000005683	Cs
ENSMUST00000006137.8	0.309514	0.551723	-0.971581	ENSMUSG00000005981	Trap1		ENSMUST00000006435.7	-1.03658	0.503169	0.43278	ENSMUSG00000006273	Atp6v1b2		ENSMUST00000005952.10	-0.380195	-0.429804	0.89596	ENSMUSG00000005802	Slc30a4
ENSMUST00000006178.4	0.383259	0.238489	-0.669445	ENSMUSG00000006021	Kptn		ENSMUST00000006444.8	-0.993238	0.725552	0.122576	ENSMUSG00000006281	Tep1		ENSMUST00000006103.8	-0.450985	-0.452939	0.994512	ENSMUSG00000005949	Ctns
ENSMUST00000006209.4	0.0974001	0.109679	-0.229015	ENSMUSG00000006050	Sra1		ENSMUST00000006452.12	-0.226377	0.399396	-0.252899	ENSMUSG00000006289	Osgep		ENSMUST00000006105.6	-0.637705	-0.389837	1.10551	ENSMUSG00000005951	Shpk
ENSMUST00000006235.8	1.11993	-0.586483	-0.416149	ENSMUSG00000021939	Ctsb		ENSMUST00000006470.13	-0.760771	0.99215	-0.42981	ENSMUSG00000006307	Kmt2b		ENSMUST00000006181.6	-0.497999	-0.571931	1.18432	ENSMUSG00000006024	Napa
ENSMUST00000006286.8	0.816814	0.0547269	-0.882486	ENSMUSG00000006127	Inpp5k		ENSMUST00000006476.5	-0.473586	1.14269	-0.89764	ENSMUSG00000006313	Upk1a		ENSMUST00000006217.9	-1.03917	-0.0255118	1.06978	ENSMUSG00000006058	Snf8
ENSMUST00000006301.10	0.889563	0.360761	-1.32248	ENSMUSG00000029703	Lrwd1		ENSMUST00000006478.9	-1.05877	0.464714	0.501115	ENSMUSG00000006315	Tmem147		ENSMUST00000006254.5	-1.01217	-0.0625887	1.08727	ENSMUSG00000006095	Tbcb
ENSMUST00000006311.12	1.22676	-0.212743	-0.971467	ENSMUSG00000030353	Tead4		ENSMUST00000006525.13	-0.817216	0.893001	-0.254386	ENSMUSG00000006362	Cbfa2t3		ENSMUST00000006362.3	-1.23421	0.0684471	1.15207	ENSMUSG00000006200	Rhox6
ENSMUST00000006341.3	0.523399	-0.42684	-0.0111917	ENSMUSG00000006179	Prss16		ENSMUST00000006544.8	0.178447	0.144796	-0.352202	ENSMUSG00000006378	Gcat		ENSMUST00000006392.2	-0.95073	-0.0115155	0.964548	ENSMUSG00000021403	Serpinb9b
ENSMUST00000006367.7	1.12416	-0.206577	-0.876266	ENSMUSG00000006205	Htra1		ENSMUST00000006565.12	-0.895431	0.945005	-0.238576	ENSMUSG00000006398	Cdc20		ENSMUST00000006397.6	-0.462018	-0.612116	1.19656	ENSMUSG00000006235	Epor
ENSMUST00000006391.4	0.841335	0.236227	-1.12481	ENSMUSG00000045827	Serpinb9		ENSMUST00000006692.5	-1.21577	0.660867	0.422734	ENSMUSG00000006517	Mvd		ENSMUST00000006462.13	-0.162798	-0.590193	0.87103	ENSMUSG00000006299	Aamp
ENSMUST00000006451.7	1.22179	-0.221716	-0.955733	ENSMUSG00000006288	Ttc5		ENSMUST00000006716.7	-0.821905	1.04242	-0.429002	ENSMUSG00000033227	Wnt6		ENSMUST00000006508.9	-0.475138	0.107795	0.345784	ENSMUSG00000006345	Ggt1
ENSMUST00000006467.13	0.711727	0.319637	-1.09529	ENSMUSG00000006304	Arpc2		ENSMUST00000006742.10	-0.535607	0.0169159	0.515308	ENSMUSG00000006567	Atp7b		ENSMUST00000006523.11	-0.80457	-0.450305	1.34494	ENSMUSG00000006360	Crip1
ENSMUST00000006496.14	0.65872	0.193924	-0.891428	ENSMUSG00000006333	Rps9		ENSMUST00000006851.14	-0.297962	0.0652224	0.219695	ENSMUSG00000006673	Qrich1		ENSMUST00000006562.5	-0.256497	0.012107	0.241969	ENSMUSG00000006395	Hyi
ENSMUST00000006557.12	0.0621311	-0.977137	1.11043	ENSMUSG00000006390	Elovl1		ENSMUST00000006854.12	-0.82721	0.878691	-0.227219	ENSMUSG00000006676	Usp19		ENSMUST00000006618.8	-0.831844	-0.192316	1.06262	ENSMUSG00000028919	Arhgef19
ENSMUST00000006559.13	0.573782	0.370846	-1.0188	ENSMUSG00000035274	Tpbg		ENSMUST00000006856.2	-1.14154	0.907751	0.0522367	ENSMUSG00000006678	Pola1		ENSMUST00000006625.7	-0.460812	0.474681	-0.108805	ENSMUSG00000006456	Rbm14
ENSMUST00000006579.4	-0.159982	0.622283	-0.586757	ENSMUSG00000006412	Pfdn2		ENSMUST00000006900.6	-0.482212	0.253041	0.178563	ENSMUSG00000006717	Acot13		ENSMUST00000006629.13	-0.513522	-0.0338282	0.554116	ENSMUSG00000020315	Sptbn1
ENSMUST00000006587.6	0.0524615	-0.156569	0.135421	ENSMUSG00000090213	Tmem189		ENSMUST00000007007.13	-0.703493	0.370932	0.258374	ENSMUSG00000060475	Wtap		ENSMUST00000006646.14	-0.50481	-0.658101	1.29453	ENSMUSG00000006476	Nsmf
ENSMUST00000006611.8	0.867395	0.337857	-1.27282	ENSMUSG00000006442	Srm		ENSMUST00000007012.5	0.011735	0.414998	-0.509732	ENSMUSG00000006818	Sod2		ENSMUST00000006659.7	-0.359171	-0.0864522	0.462914	ENSMUSG00000006488	Prl7a1
ENSMUST00000006614.2	0.194284	0.293758	-0.546794	ENSMUSG00000006445	Epha2		ENSMUST00000007042.5	-1.15313	0.367269	0.712404	ENSMUSG00000024474	Ik		ENSMUST00000006664.7	-0.388926	0.293121	0.0371806	ENSMUSG00000019756	Prl8a1
ENSMUST00000006626.4	0.948327	-0.0745337	-0.858887	ENSMUSG00000006457	Actn3		ENSMUST00000007131.15	0.214223	0.119776	-0.357954	ENSMUSG00000020917	Acly		ENSMUST00000006701.7	-0.812691	0.329426	0.41738	ENSMUSG00000006526	Stimate
ENSMUST00000006660.6	0.944787	-0.66358	-0.148491	ENSMUSG00000046899	Prl7a2		ENSMUST00000007212.8	-1.10843	0.846645	0.0924524	ENSMUSG00000006998	Psmd2		ENSMUST00000006749.9	-0.668246	-0.587085	1.37275	ENSMUSG00000006574	Slc4a1
ENSMUST00000006662.3	1.32071	-0.596506	-0.604903	ENSMUSG00000006490	Prl8a9		ENSMUST00000007266.13	0.181796	0.254319	-0.486979	ENSMUSG00000007050	Lsm2		ENSMUST00000006754.13	-0.505631	0.0766666	0.413632	ENSMUSG00000020923	Ubtf
ENSMUST00000006669.5	0.413742	0.00904678	-0.424598	ENSMUSG00000006494	Pdk1		ENSMUST00000007296.11	-0.993925	0.903142	-0.0898447	ENSMUSG00000007080	Pole		ENSMUST00000006762.6	-1.19591	0.821548	0.210054	ENSMUSG00000006587	Snai3
ENSMUST00000006760.2	0.548619	0.127393	-0.70149	ENSMUSG00000006585	Cdt1		ENSMUST00000007482.7	-1.11909	0.106437	0.99137	ENSMUSG00000007338	Mrpl49		ENSMUST00000006973.11	-1.0379	0.622336	0.291093	ENSMUSG00000020918	Kat2a
ENSMUST00000006764.8	1.24676	-0.400949	-0.76562	ENSMUSG00000006589	Aprt		ENSMUST00000007533.14	-0.197031	0.525525	-0.433599	ENSMUSG00000078656	Vps25		ENSMUST00000007005.13	-0.804463	0.257896	0.494989	ENSMUSG00000023832	Acat2
ENSMUST00000006774.10	0.553031	-0.0096966	-0.541395	ENSMUSG00000006599	Gtf2h1		ENSMUST00000007708.13	-0.936115	0.757818	0.026733	ENSMUSG00000007564	Ppp2r1a		ENSMUST00000007130.14	-1.12265	0.295953	0.767501	ENSMUSG00000006932	Ctnnb1
ENSMUST00000006814.8	-0.27447	-0.1933	0.50643	ENSMUSG00000006638	Abhd1		ENSMUST00000007733.7	0.247375	0.293775	-0.599904	ENSMUSG00000007589	Tinf2		ENSMUST00000007139.5	-0.466581	-0.556604	1.13451	ENSMUSG00000006941	Eif1b
ENSMUST00000006828.8	0.729727	-0.0919978	-0.619329	ENSMUSG00000006651	Aplp1		ENSMUST00000007747.9	-0.681857	0.748825	-0.216733	ENSMUSG00000007603	Dus3l		ENSMUST00000007207.14	-0.972655	0.130313	0.81628	ENSMUSG00000022843	Clcn2
ENSMUST00000006838.15	0.429064	0.402826	-0.912455	ENSMUSG00000032604	Qars		ENSMUST00000007757.14	-0.339195	0.31523	-0.0390811	ENSMUSG00000007613	Tgfbr1		ENSMUST00000007251.13	-0.601568	-0.354366	1.02681	ENSMUSG00000007036	Abhd16a
ENSMUST00000006898.9	0.722281	0.293519	-1.0745	ENSMUSG00000006715	Gmnn		ENSMUST00000007865.6	-0.154209	0.523091	-0.4735	ENSMUSG00000007721	Ccdc124		ENSMUST00000007255.12	-1.08451	0.0422794	1.03378	ENSMUSG00000007039	Ddah2
ENSMUST00000006911.11	0.646297	0.397439	-1.12322	ENSMUSG00000006728	Cdk4		ENSMUST00000007959.13	-0.615217	0.900022	-0.464809	ENSMUSG00000007815	Rhoa		ENSMUST00000007257.9	-0.590126	-0.420983	1.09531	ENSMUSG00000007041	Clic1
ENSMUST00000006912.11	-0.342055	0.215453	0.0835106	ENSMUSG00000026737	Pip4k2a		ENSMUST00000008004.9	-0.870781	0.245806	0.575814	ENSMUSG00000057788	Ddx49		ENSMUST00000007444.13	-0.81451	-0.375344	1.26492	ENSMUSG00000069631	Strada
ENSMUST00000006914.10	1.11536	-0.333023	-0.715729	ENSMUSG00000006731	B4galnt1		ENSMUST00000008016.2	-1.18813	0.452597	0.645008	ENSMUSG00000007872	Id3		ENSMUST00000007449.8	-0.686936	-0.586097	1.39025	ENSMUSG00000052131	Akr1b7
ENSMUST00000006915.13	0.622878	0.0246268	-0.65243	ENSMUSG00000006732	Mettl1		ENSMUST00000008024.6	-0.524368	0.242216	0.233708	ENSMUSG00000007880	Arid1a		ENSMUST00000007559.14	-0.938185	0.687041	0.113737	ENSMUSG00000007415	Gatad1
ENSMUST00000007249.14	0.618931	0.398143	-1.0967	ENSMUSG00000007034	Slc44a4		ENSMUST00000008094.9	-0.689674	0.0905878	0.580969	ENSMUSG00000007950	Abhd8		ENSMUST00000007799.12	-0.661464	-0.528499	1.29566	ENSMUSG00000007655	Cav1
ENSMUST00000007253.5	1.29176	-0.390389	-0.823294	ENSMUSG00000007038	Neu1		ENSMUST00000008445.6	-0.222616	0.679865	-0.593221	ENSMUSG00000008301	Phax		ENSMUST00000007803.11	-0.718394	0.0460424	0.663143	ENSMUSG00000007659	Bcl2l1
ENSMUST00000007272.7	0.130576	-0.332442	0.268354	ENSMUSG00000045545	Krt14		ENSMUST00000008528.7	0.0377983	-0.272424	0.28911	ENSMUSG00000008384	Sertad1		ENSMUST00000007814.9	-0.782687	0.595379	0.0682322	ENSMUSG00000007670	Khsrp
ENSMUST00000007301.13	1.21696	-0.300925	-0.855849	ENSMUSG00000020908	Myh3		ENSMUST00000008579.13	-1.26137	0.774457	0.332018	ENSMUSG00000008435	Rdh13		ENSMUST00000007921.8	-0.183561	0.38399	-0.277227	ENSMUSG00000007777	0610009B22Rik
ENSMUST00000007317.7	0.543081	-0.895872	0.531965	ENSMUSG00000020911	Krt19		ENSMUST00000008594.8	-0.827731	0.333295	0.427777	ENSMUSG00000008450	Nutf2		ENSMUST00000007949.3	-1.2239	0.671533	0.418058	ENSMUSG00000007805	Twist2
ENSMUST00000007602.14	0.122512	0.215309	-0.380882	ENSMUSG00000007458	M6pr		ENSMUST00000008748.7	-1.32183	0.478649	0.747449	ENSMUSG00000008604	Ubqln4		ENSMUST00000007961.14	-0.855975	0.443028	0.324341	ENSMUSG00000007817	Zmiz1
ENSMUST00000007738.10	1.1284	-0.470181	-0.564184	ENSMUSG00000007594	Hapln4		ENSMUST00000008830.9	-0.476696	0.734888	-0.405169	ENSMUSG00000094441	Zfp955a		ENSMUST00000007981.8	-0.058261	-0.904875	1.14411	ENSMUSG00000007837	Prrg2
ENSMUST00000007800.7	0.76111	0.32065	-1.14589	ENSMUSG00000007656	Arpp19		ENSMUST00000008907.13	-0.669302	0.40231	0.186529	ENSMUSG00000008763	Man1a2		ENSMUST00000008131.9	-0.298681	-0.0780353	0.392323	ENSMUSG00000007987	Ift22
ENSMUST00000007980.6	-0.534118	0.940897	-0.594958	ENSMUSG00000007836	Hnrnpa0		ENSMUST00000008966.12	-0.323094	0.638824	-0.443494	ENSMUSG00000008822	Acyp1		ENSMUST00000008179.6	-1.00496	0.249977	0.704986	ENSMUSG00000008035	Mid1ip1
ENSMUST00000007993.15	0.194571	0.864813	-1.23235	ENSMUSG00000029701	Rbm28		ENSMUST00000008991.7	-0.648738	1.10349	-0.675449	ENSMUSG00000067889	Sptbn2		ENSMUST00000008462.10	-0.678867	-0.0611502	0.752247	ENSMUSG00000008318	Relt
ENSMUST00000008032.13	0.181492	-0.916263	0.918024	ENSMUSG00000007888	Crlf1		ENSMUST00000009138.12	-0.888703	0.178289	0.674755	ENSMUSG00000024006	Stk38		ENSMUST00000008573.8	-0.892336	-0.109335	1.02354	ENSMUSG00000008429	Herpud2
ENSMUST00000008036.8	0.820271	0.138701	-0.986711	ENSMUSG00000007892	Rplp1		ENSMUST00000009143.7	0.509727	0.380508	-0.966337	ENSMUSG00000008999	Bmp7		ENSMUST00000008745.12	-1.08784	0.236909	0.803553	ENSMUSG00000008601	Rab25
ENSMUST00000008280.13	0.997235	-0.604117	-0.272294	ENSMUSG00000008136	Fhl2		ENSMUST00000009256.3	-1.07624	0.541574	0.426348	ENSMUSG00000009112	Bcl2l13		ENSMUST00000008987.4	-0.605821	-0.594028	1.31865	ENSMUSG00000008843	Cldn13
ENSMUST00000008477.12	-0.129158	0.331401	-0.268523	ENSMUSG00000008333	Snrpb2		ENSMUST00000009321.10	-1.32075	0.922521	0.213729	ENSMUSG00000022718	Dgcr8		ENSMUST00000009058.9	-0.817107	-0.420034	1.32115	ENSMUSG00000028970	Abcb1b
ENSMUST00000008517.12	-0.60809	0.935232	-0.514188	ENSMUSG00000008373	Prpf31		ENSMUST00000009550.13	-0.693183	0.656732	-0.0948956	ENSMUSG00000009406	Elk1		ENSMUST00000009102.8	-0.348793	-0.485541	0.931442	ENSMUSG00000008958	Vps72
ENSMUST00000008537.9	1.12933	0.0583265	-1.19932	ENSMUSG00000008393	Carhsp1		ENSMUST00000009693.14	-0.194071	0.422943	-0.313461	ENSMUSG00000009549	Srp14		ENSMUST00000009157.3	-0.968804	0.111546	0.834949	ENSMUSG00000009013	Dynll1
ENSMUST00000008542.11	1.10386	-0.138216	-0.938005	ENSMUSG00000008398	Elk3		ENSMUST00000009699.15	-0.529734	0.799214	-0.429322	ENSMUSG00000009555	Cdk9		ENSMUST00000009234.15	-0.941907	-0.0621822	1.01653	ENSMUSG00000009090	Ap1b1
ENSMUST00000008733.14	-0.13096	-0.690526	0.959591	ENSMUSG00000029131	Dnajb6		ENSMUST00000009705.13	-0.72625	-0.0173569	0.747078	ENSMUSG00000026814	Eng		ENSMUST00000009344.15	-0.120743	-0.109983	0.252723	ENSMUSG00000000131	Xpo6
ENSMUST00000008812.8	0.160446	0.0983691	-0.278489	ENSMUSG00000008668	Rps18		ENSMUST00000009713.13	-0.848572	0.622515	0.101555	ENSMUSG00000009569	Mrtfb		ENSMUST00000009411.8	-1.18975	0.277897	0.856271	ENSMUSG00000052763	Zfp212
ENSMUST00000008826.13	0.791249	0.284946	-1.13318	ENSMUSG00000008682	Rpl10		ENSMUST00000009772.7	-1.00481	0.750957	0.103658	ENSMUSG00000009628	Tex15		ENSMUST00000009425.6	-0.275305	-0.579944	0.971238	ENSMUSG00000009281	Rarres2
ENSMUST00000008893.8	0.942147	-0.132473	-0.78318	ENSMUSG00000024835	Coro1b		ENSMUST00000009774.10	-0.782475	0.912699	-0.312764	ENSMUSG00000009630	Ppp2cb		ENSMUST00000009435.11	-0.0658817	-0.504418	0.671184	ENSMUSG00000009291	Pttg1ip
ENSMUST00000009003.8	0.346756	-0.286691	-0.00272742	ENSMUSG00000008859	Rala		ENSMUST00000009790.13	-0.565466	0.164115	0.368527	ENSMUSG00000009646	Pla2g12b		ENSMUST00000009522.3	-0.684049	-0.428979	1.19882	ENSMUSG00000009378	Slc16a12
ENSMUST00000009036.10	-0.885688	-0.129208	1.04074	ENSMUSG00000008892	Vdac3		ENSMUST00000009885.13	-0.991799	0.653707	0.207351	ENSMUSG00000009741	Ubp1		ENSMUST00000009530.4	-0.708828	-0.50819	1.31866	ENSMUSG00000001131	Timp1
ENSMUST00000009039.5	0.0656442	0.594571	-0.779129	ENSMUSG00000058600	Rpl30		ENSMUST00000010189.2	-1.16182	0.386418	0.698119	ENSMUSG00000010045	Tmem115		ENSMUST00000009617.9	-0.690756	-0.571137	1.37612	ENSMUSG00000027895	Kcnc4
ENSMUST00000009120.7	0.555646	0.575801	-1.24661	ENSMUSG00000008976	Gabpa		ENSMUST00000010192.10	-0.160584	0.95411	-0.984349	ENSMUSG00000010048	Ifrd2		ENSMUST00000009707.13	-1.28182	0.39925	0.802722	ENSMUSG00000009563	Tor2a
ENSMUST00000009174.14	0.275605	-0.0358819	-0.232547	ENSMUSG00000009030	Pdcl		ENSMUST00000010211.6	0.205552	0.135016	-0.367571	ENSMUSG00000010067	Rassf1		ENSMUST00000009798.4	-0.998625	-0.1343	1.15979	ENSMUSG00000009654	Oit3
ENSMUST00000009220.4	1.34317	-0.539905	-0.695287	ENSMUSG00000009076	Zmat5		ENSMUST00000010241.13	-1.218	0.870165	0.173798	ENSMUSG00000010097	Nxf1		ENSMUST00000009877.7	-0.532051	0.264632	0.214492	ENSMUSG00000009733	Tfcp2
ENSMUST00000009236.5	0.287972	0.192409	-0.518863	ENSMUSG00000009092	Derl3		ENSMUST00000010298.6	0.216267	0.478635	-0.790628	ENSMUSG00000010154	Spire2		ENSMUST00000010020.11	-0.652699	0.586153	-0.0506843	ENSMUSG00000009876	Cox4i2
ENSMUST00000009340.9	1.29014	-0.553359	-0.626105	ENSMUSG00000026536	Ifi211		ENSMUST00000010421.6	-1.12849	0.783285	0.18855	ENSMUSG00000010277	2610507B11Rik		ENSMUST00000010038.9	-1.20992	0.202637	0.966755	ENSMUSG00000009894	Snap47
ENSMUST00000009392.5	1.28026	-0.326066	-0.88898	ENSMUSG00000009248	Ascl2		ENSMUST00000010434.7	-0.208548	0.594	-0.504252	ENSMUSG00000010290	AI597479		ENSMUST00000010191.12	-0.221205	-0.387375	0.686055	ENSMUSG00000010047	Hyal2
ENSMUST00000009396.12	-0.440384	-0.531638	1.07835	ENSMUSG00000000244	Tspan32		ENSMUST00000010536.8	-0.0839245	0.277025	-0.248505	ENSMUSG00000010392	Gosr1		ENSMUST00000010198.4	-0.974762	-0.11463	1.11232	ENSMUSG00000010054	Tusc2
ENSMUST00000009679.10	0.867147	-0.00867026	-0.856743	ENSMUSG00000009535	Rnmt		ENSMUST00000010597.9	-0.557712	0.447735	0.0204302	ENSMUSG00000010453	Kansl3		ENSMUST00000010451.7	-0.310701	-0.815399	1.28918	ENSMUSG00000010307	Tmem86a
ENSMUST00000009727.11	1.11813	-0.367772	-0.676799	ENSMUSG00000022415	Syngr1		ENSMUST00000010698.12	-0.641426	1.15167	-0.740582	ENSMUSG00000010554	Mettl16		ENSMUST00000010506.9	-0.86741	0.206422	0.619704	ENSMUSG00000010362	Rdm1
ENSMUST00000009728.12	1.15454	-0.148764	-0.976022	ENSMUSG00000022415	Syngr1		ENSMUST00000011058.8	-0.612833	0.21821	0.350981	ENSMUSG00000010914	Pdhx		ENSMUST00000010673.6	-1.11246	-0.0202521	1.13676	ENSMUSG00000010529	Gm266
ENSMUST00000009789.14	1.15826	-0.149852	-0.978441	ENSMUSG00000019916	P4ha1		ENSMUST00000011450.7	-0.652661	0.524846	0.0228461	ENSMUSG00000011306	Sugp1		ENSMUST00000010804.3	-0.970661	0.474464	0.401304	ENSMUSG00000010660	Plcd1
ENSMUST00000009831.13	0.638471	-0.402019	-0.156049	ENSMUSG00000009687	Fxyd5		ENSMUST00000011492.14	0.1296	0.308932	-0.500318	ENSMUSG00000027710	Acad9		ENSMUST00000010807.5	-0.908381	-0.0970712	1.02487	ENSMUSG00000010663	Fads1
ENSMUST00000010007.8	-0.0536393	-0.529739	0.689326	ENSMUSG00000009863	Sdhb		ENSMUST00000011877.12	-0.78793	0.0178536	0.766505	ENSMUSG00000020315	Sptbn1		ENSMUST00000010941.5	-1.18771	0.268408	0.865622	ENSMUSG00000010797	Wnt2
ENSMUST00000010049.5	0.114961	-0.90296	0.968591	ENSMUSG00000009905	Kdsr		ENSMUST00000012259.8	-0.373937	0.603399	-0.350143	ENSMUSG00000012114	Med15		ENSMUST00000011152.13	-0.325341	-0.325341	0.71575	ENSMUSG00000011008	Mcoln2
ENSMUST00000010201.8	0.953561	-0.352241	-0.530872	ENSMUSG00000010057	Nprl2		ENSMUST00000012281.7	-0.940695	1.1156	-0.398027	ENSMUSG00000032179	Bmp5		ENSMUST00000011526.6	-0.819825	0.148938	0.6411	ENSMUSG00000011382	Dhdh
ENSMUST00000010208.13	0.715249	-0.0745635	-0.625773	ENSMUSG00000010064	Slc38a3		ENSMUST00000012440.13	-0.879878	0.590765	0.17096	ENSMUSG00000012296	Tjap1		ENSMUST00000011733.8	-0.862743	0.119971	0.718778	ENSMUSG00000011589	Fsd1
ENSMUST00000010239.5	0.474103	-0.921146	0.631273	ENSMUSG00000010095	Slc3a2		ENSMUST00000012566.8	-0.763355	0.331637	0.365391	ENSMUSG00000012422	Tmem167		ENSMUST00000011981.4	-0.691845	-0.246335	0.987447	ENSMUSG00000011837	Snapc2
ENSMUST00000010248.3	0.866351	-0.730599	0.0103674	ENSMUSG00000117924	Tmem223		ENSMUST00000012587.3	-0.944092	0.944093	-0.188819	ENSMUSG00000012443	Kif11		ENSMUST00000012028.13	-0.408538	-0.108405	0.538624	ENSMUSG00000011884	Gltp
ENSMUST00000010249.6	0.475175	-0.22535	-0.204755	ENSMUSG00000118346	Tmem179b		ENSMUST00000012612.10	-0.942308	0.553222	0.278442	ENSMUSG00000041164	Zmiz2		ENSMUST00000012161.4	-1.11514	0.441705	0.585092	ENSMUSG00000012017	Scarf2
ENSMUST00000010254.15	0.4094	-0.607407	0.319489	ENSMUSG00000010110	Stx5a		ENSMUST00000012627.4	0.121143	0.375806	-0.57211	ENSMUSG00000012483	Rpa3		ENSMUST00000012734.9	-1.02526	0.377732	0.571977	ENSMUSG00000029131	Dnajb6
ENSMUST00000010278.11	-0.280926	0.976944	-0.891407	ENSMUSG00000000561	Wdr77		ENSMUST00000012679.14	-0.940631	1.04038	-0.307825	ENSMUSG00000012535	Tnpo3		ENSMUST00000012849.14	-0.49774	-0.665981	1.29692	ENSMUSG00000012705	Retn
ENSMUST00000010348.6	0.219512	-0.0763646	-0.127874	ENSMUSG00000079677	Fdx2		ENSMUST00000013130.14	-1.26946	0.786069	0.32618	ENSMUSG00000020954	Strn3		ENSMUST00000012873.15	-0.804014	0.557453	0.13507	ENSMUSG00000058093	Zfp729b
ENSMUST00000010502.12	0.239959	-0.847508	0.777051	ENSMUSG00000010358	Ifi35		ENSMUST00000013262.14	0.0160419	0.44272	-0.547306	ENSMUSG00000020472	Zkscan17		ENSMUST00000013304.7	-0.782053	-0.453119	1.3258	ENSMUSG00000013160	Atp6v0d1
ENSMUST00000010520.9	0.530963	0.4226	-1.03808	ENSMUSG00000010376	Nedd8		ENSMUST00000013559.2	-1.01398	0.931908	-0.104311	ENSMUSG00000013415	Igf2bp1		ENSMUST00000013633.11	-0.83616	-0.324994	1.22615	ENSMUSG00000008090	Fgfrl1
ENSMUST00000010550.11	0.450259	-0.277111	-0.117726	ENSMUSG00000010406	Mrpl52		ENSMUST00000013759.5	-0.418423	0.857216	-0.610235	ENSMUSG00000008200	Fnbp4		ENSMUST00000013766.12	-0.568724	-0.34081	0.977697	ENSMUSG00000013622	Atraid
ENSMUST00000010753.13	0.0433267	0.246847	-0.339544	ENSMUSG00000010609	Psen2		ENSMUST00000013931.11	-0.164677	0.295109	-0.189454	ENSMUSG00000013787	Ehmt2		ENSMUST00000013842.11	-0.171334	-0.690995	1.00053	ENSMUSG00000013698	Pea15a
ENSMUST00000010795.4	-0.464506	-0.222323	0.731294	ENSMUSG00000010651	Acaa1b		ENSMUST00000014321.4	-1.20293	0.387709	0.737682	ENSMUSG00000014177	Tvp23b		ENSMUST00000013882.9	0.000730568	-0.203388	0.243335	ENSMUSG00000005362	Crbn
ENSMUST00000010899.13	0.639177	-0.486792	-0.0550263	ENSMUSG00000010755	Cars		ENSMUST00000014339.14	-0.891027	0.701293	0.0494755	ENSMUSG00000014195	Dnajc7		ENSMUST00000013949.14	-0.224321	-0.536201	0.867763	ENSMUSG00000032000	Birc3
ENSMUST00000010904.4	-0.446109	0.983638	-0.734256	ENSMUSG00000010760	Phlda2		ENSMUST00000014421.14	-0.173784	0.487665	-0.411413	ENSMUSG00000055204	Ankrd17		ENSMUST00000014065.15	-1.17836	0.377303	0.725598	ENSMUSG00000013921	Clip3
ENSMUST00000010940.10	1.11007	-0.34251	-0.69906	ENSMUSG00000010796	Asz1		ENSMUST00000014499.9	-0.897213	0.570734	0.212332	ENSMUSG00000014355	Anapc1		ENSMUST00000014221.12	0.00297476	-0.261213	0.310481	ENSMUSG00000014077	Chp1
ENSMUST00000010974.8	1.13224	-0.100106	-1.01212	ENSMUSG00000010830	Kdelr3		ENSMUST00000014562.13	-0.722726	0.424424	0.213417	ENSMUSG00000014418	Hps5		ENSMUST00000014389.5	-0.790878	0.190291	0.562529	ENSMUSG00000014245	Pigl
ENSMUST00000011055.6	0.307692	-0.902882	0.775766	ENSMUSG00000010911	Apip		ENSMUST00000014640.8	-0.14186	0.47866	-0.432532	ENSMUSG00000014496	Ankrd28		ENSMUST00000014447.12	-1.22208	0.0847802	1.12034	ENSMUSG00000014303	Glis2
ENSMUST00000011285.10	1.11885	-0.304942	-0.752921	ENSMUSG00000042826	Fgf11		ENSMUST00000014642.9	-1.03667	0.50319	0.432842	ENSMUSG00000014498	Ankrd52		ENSMUST00000014505.4	-0.734146	-0.33514	1.13631	ENSMUSG00000014361	Mertk
ENSMUST00000011398.12	0.301779	0.363414	-0.737876	ENSMUSG00000011254	Thg1l		ENSMUST00000014694.10	-0.571671	0.670096	-0.232444	ENSMUSG00000014550	Rbsn		ENSMUST00000014546.14	-0.706799	-0.0165571	0.726668	ENSMUSG00000014402	Tsg101
ENSMUST00000011400.7	0.957976	-0.621895	-0.211702	ENSMUSG00000011256	Adam19		ENSMUST00000014812.12	-0.315076	0.239491	0.0276873	ENSMUSG00000014668	Chfr		ENSMUST00000014578.6	-0.317452	-0.223522	0.585679	ENSMUSG00000059481	Plg
ENSMUST00000011896.7	0.774226	0.153081	-0.957923	ENSMUSG00000011752	Pgam1		ENSMUST00000014911.11	-0.192752	-0.246878	0.489006	ENSMUSG00000014767	Tbp		ENSMUST00000014691.9	-0.740905	-0.33036	1.13734	ENSMUSG00000014547	Wdfy2
ENSMUST00000012152.12	0.783337	0.339218	-1.1904	ENSMUSG00000003166	Dgcr2		ENSMUST00000015003.9	-0.15335	0.738642	-0.73302	ENSMUSG00000014859	E2f4		ENSMUST00000014698.9	-0.39206	-0.470988	0.957246	ENSMUSG00000014554	Dguok
ENSMUST00000012262.11	0.158343	-0.483809	0.422228	ENSMUSG00000012117	Dhdds		ENSMUST00000015107.12	-0.410605	0.968099	-0.751114	ENSMUSG00000020694	Tlk2		ENSMUST00000014743.9	-1.05401	0.0156254	1.03526	ENSMUSG00000014599	Csf1
ENSMUST00000012426.2	-0.139879	-0.206741	0.387968	ENSMUSG00000012282	Wnt8a		ENSMUST00000015124.14	0.183517	0.871223	-1.22898	ENSMUSG00000014980	Tsen15		ENSMUST00000015100.14	-0.926815	0.506788	0.318669	ENSMUSG00000014956	Ppp1cb
ENSMUST00000012580.12	0.465078	0.320794	-0.850031	ENSMUSG00000027615	Hps3		ENSMUST00000015358.7	0.268556	0.653744	-1.05305	ENSMUSG00000015214	Mtmr1		ENSMUST00000015236.3	-0.695479	0.0866806	0.591462	ENSMUSG00000015092	Edf1
ENSMUST00000013220.7	1.17753	-0.192139	-0.94696	ENSMUSG00000013076	Amotl1		ENSMUST00000015361.10	-0.749694	0.293574	0.397405	ENSMUSG00000015217	Hmgb3		ENSMUST00000015239.9	-1.11212	-0.00878585	1.12266	ENSMUSG00000015095	Fbxw5
ENSMUST00000013299.10	0.522136	-0.094745	-0.408442	ENSMUSG00000013155	Enkd1		ENSMUST00000015467.8	-0.289748	0.350136	-0.130415	ENSMUSG00000052310	Slc39a1		ENSMUST00000015256.14	-0.816975	0.315648	0.438198	ENSMUSG00000015112	Slc25a13
ENSMUST00000013338.13	1.24635	-0.205741	-0.999462	ENSMUSG00000064145	Arih2		ENSMUST00000015581.5	-0.445986	0.410701	-0.0468548	ENSMUSG00000015437	Gzmb		ENSMUST00000015278.14	-0.638334	-0.092539	0.749381	ENSMUSG00000015134	Aldh1a3
ENSMUST00000013737.12	0.155806	-0.50217	0.446798	ENSMUSG00000013593	Ndufs2		ENSMUST00000015605.14	0.028529	0.340497	-0.437125	ENSMUSG00000015461	Atf6b		ENSMUST00000015333.11	-0.990513	0.0650568	0.912445	ENSMUSG00000015189	Casd1
ENSMUST00000013773.11	0.200647	0.891086	-1.26995	ENSMUSG00000013629	Cad		ENSMUST00000015622.7	-0.401304	-0.00310857	0.405034	ENSMUSG00000015478	Rnf5		ENSMUST00000015346.11	-0.733367	0.331402	0.335686	ENSMUSG00000015202	Cnksr3
ENSMUST00000013807.7	0.986533	-0.0398383	-0.938727	ENSMUSG00000013663	Pten		ENSMUST00000015771.2	-0.698386	0.903778	-0.386148	ENSMUSG00000015627	Gata5		ENSMUST00000015391.9	-0.97799	0.281449	0.640251	ENSMUSG00000015247	Nipsnap3b
ENSMUST00000013845.12	0.484201	0.226524	-0.75603	ENSMUSG00000013701	Timm23		ENSMUST00000015796.8	-0.885801	0.657398	0.0969235	ENSMUSG00000015652	Steap1		ENSMUST00000015434.14	-0.466877	-0.319497	0.850274	ENSMUSG00000015290	Ubl4a
ENSMUST00000013886.8	0.329141	0.0860698	-0.432424	ENSMUSG00000019254	Ppp1r12c		ENSMUST00000015812.11	-0.118265	0.584391	-0.583004	ENSMUSG00000015668	Pdzd11		ENSMUST00000015456.9	-0.61302	-0.343329	1.02501	ENSMUSG00000015312	Gadd45b
ENSMUST00000013966.7	0.686967	0.115027	-0.824999	ENSMUSG00000013822	Elof1		ENSMUST00000015816.4	0.112748	0.542394	-0.763621	ENSMUSG00000015672	Mrpl32		ENSMUST00000015481.5	-0.945914	0.170391	0.741444	ENSMUSG00000015337	Endog
ENSMUST00000013970.8	0.392573	-0.0530341	-0.328932	ENSMUSG00000025417	Pip4k2c		ENSMUST00000015855.7	-1.04164	0.347579	0.624542	ENSMUSG00000015711	Prune1		ENSMUST00000015501.10	-0.602888	-0.190315	0.831266	ENSMUSG00000015357	Clpx
ENSMUST00000014118.3	1.17206	-0.523886	-0.543401	ENSMUSG00000013974	Mcemp1		ENSMUST00000015891.5	0.725372	0.19904	-0.96422	ENSMUSG00000015747	Vps45		ENSMUST00000015511.14	-0.542563	0.0822245	0.443893	ENSMUSG00000030123	Plxnd1
ENSMUST00000014218.14	-0.0342447	0.397977	-0.443327	ENSMUSG00000014074	Rnf168		ENSMUST00000015893.12	-0.99121	1.06987	-0.292638	ENSMUSG00000015749	Anp32e		ENSMUST00000015578.4	-0.785163	-0.0201177	0.809305	ENSMUSG00000040284	Gzmg
ENSMUST00000014220.14	-0.389351	-0.0955494	0.504011	ENSMUSG00000014075	Tctex1d2		ENSMUST00000015901.10	-1.04834	0.740975	0.159172	ENSMUSG00000015757	Ppil4		ENSMUST00000015583.1	-0.594193	-0.123711	0.742646	ENSMUSG00000040314	Ctsg
ENSMUST00000014290.14	1.04567	-0.201897	-0.803397	ENSMUSG00000026786	Apbb1ip		ENSMUST00000015934.12	-0.555667	0.0157091	0.536816	ENSMUSG00000015790	Surf1		ENSMUST00000015585.3	-0.741721	-0.00179675	0.743877	ENSMUSG00000079186	Gzmc
ENSMUST00000014370.10	-0.701792	0.893533	-0.370447	ENSMUSG00000014226	Cacybp		ENSMUST00000016088.8	-0.814406	0.138365	0.648368	ENSMUSG00000015944	Castor2		ENSMUST00000015612.13	-0.803032	-0.357613	1.23217	ENSMUSG00000015468	Notch4
ENSMUST00000014438.4	0.679655	-0.40781	-0.190283	ENSMUSG00000014294	Ndufa2		ENSMUST00000016105.8	-0.962975	1.05398	-0.301805	ENSMUSG00000015961	Adss		ENSMUST00000015645.10	-0.585661	-0.54678	1.2418	ENSMUSG00000015501	Hivep2
ENSMUST00000014445.6	0.344601	-0.354722	0.0810662	ENSMUSG00000014301	Pam16		ENSMUST00000016115.5	-1.33767	0.519663	0.71407	ENSMUSG00000015971	Actr8		ENSMUST00000015680.10	-0.154098	-0.380068	0.61018	ENSMUSG00000015536	Mocs2
ENSMUST00000014457.14	0.663006	-0.265461	-0.344453	ENSMUSG00000014313	Cox6c		ENSMUST00000016138.10	-0.851814	0.259632	0.540256	ENSMUSG00000015994	Fnta		ENSMUST00000015791.5	-1.02223	0.0435234	0.969998	ENSMUSG00000015647	Lama5
ENSMUST00000014614.3	0.186961	-0.804323	0.778227	ENSMUSG00000014470	Rnf166		ENSMUST00000016143.8	-0.947986	0.950888	-0.19308	ENSMUSG00000029636	Wasf3		ENSMUST00000015858.11	0.0485991	-0.0741519	0.0403832	ENSMUSG00000015714	Cers2
ENSMUST00000014684.5	0.785801	0.384852	-1.24762	ENSMUSG00000061613	U2af1		ENSMUST00000016172.8	-1.05205	0.875085	0.0019511	ENSMUSG00000016028	Celsr1		ENSMUST00000015950.11	-0.857154	0.464318	0.299973	ENSMUSG00000015806	Qdpr
ENSMUST00000014750.14	0.180307	-0.119467	-0.0369466	ENSMUSG00000014606	Slc25a11		ENSMUST00000016401.14	-0.61129	0.604383	-0.11397	ENSMUSG00000016257	Prelid3b		ENSMUST00000016110.12	-0.821722	-0.268233	1.1436	ENSMUSG00000015966	Il17rb
ENSMUST00000014777.8	0.478956	-0.301798	-0.116798	ENSMUSG00000052560	Cpne8		ENSMUST00000016553.4	0.258379	0.612444	-0.993311	ENSMUSG00000016409	Nkap		ENSMUST00000016231.13	-1.14556	0.0942923	1.03241	ENSMUSG00000016087	Fli1
ENSMUST00000014892.7	0.740694	0.325979	-1.13187	ENSMUSG00000014748	Tex261		ENSMUST00000016670.8	-1.1066	0.556538	0.438751	ENSMUSG00000016526	Dyrk3		ENSMUST00000016383.9	-0.90759	-0.326249	1.29909	ENSMUSG00000016239	Lonrf3
ENSMUST00000014917.7	1.05441	-0.7619	-0.140126	ENSMUSG00000014773	Dll1		ENSMUST00000016680.13	-1.00552	0.683324	0.185535	ENSMUSG00000031446	Cul4a		ENSMUST00000016399.5	-0.436173	-0.718843	1.29878	ENSMUSG00000016255	Tubb1
ENSMUST00000014922.4	0.297747	0.169111	-0.50068	ENSMUSG00000014778	Fhod1		ENSMUST00000016696.12	-1.12212	0.832354	0.123296	ENSMUSG00000016552	Foxred2		ENSMUST00000016488.12	-0.694901	0.321633	0.308941	ENSMUSG00000016344	Ppdpf
ENSMUST00000014927.7	1.25947	-0.560121	-0.587328	ENSMUSG00000014782	Plekhg4		ENSMUST00000016901.4	-1.05383	0.853185	0.0300134	ENSMUSG00000016757	Ttll12		ENSMUST00000016498.4	-0.980983	-0.0754085	1.07147	ENSMUSG00000027579	Srms
ENSMUST00000014957.9	0.743919	-0.248066	-0.44624	ENSMUSG00000014813	Stc1		ENSMUST00000016907.7	-0.908623	0.544233	0.255543	ENSMUSG00000016763	Scube1		ENSMUST00000016638.7	-0.910949	-0.226776	1.18308	ENSMUSG00000016494	Cd34
ENSMUST00000014990.12	0.803763	-0.173659	-0.595372	ENSMUSG00000014846	Tppp3		ENSMUST00000016977.14	-0.258933	0.484991	-0.323056	ENSMUSG00000016833	Mrps18c		ENSMUST00000016639.11	-0.721639	0.23031	0.445267	ENSMUSG00000016495	Plgrkt
ENSMUST00000015000.11	0.989757	-0.47678	-0.41762	ENSMUSG00000014856	Tmem208		ENSMUST00000017065.14	-0.499618	0.825827	-0.491374	ENSMUSG00000016921	Srsf6		ENSMUST00000016664.7	-0.766961	-0.390306	1.23533	ENSMUSG00000016520	Lnx2
ENSMUST00000015011.9	0.347616	0.11499	-0.485605	ENSMUSG00000014867	Surf4		ENSMUST00000017090.5	-1.24125	0.695288	0.406903	ENSMUSG00000016946	Kctd5		ENSMUST00000016672.10	-0.542267	-0.083286	0.64221	ENSMUSG00000016528	Mapkapk2
ENSMUST00000015017.7	0.234501	0.456992	-0.782892	ENSMUSG00000014873	Surf2		ENSMUST00000017290.10	-1.2299	0.45628	0.682363	ENSMUSG00000017146	Brca1		ENSMUST00000016678.13	-0.657466	-0.394897	1.13134	ENSMUSG00000016534	Lamp2
ENSMUST00000015049.4	0.994105	-0.395601	-0.519385	ENSMUSG00000014905	Dnajb9		ENSMUST00000017354.12	-0.388358	0.553127	-0.275394	ENSMUSG00000017210	Med24		ENSMUST00000016681.14	-0.444322	0.0538189	0.379739	ENSMUSG00000031095	Cul4b
ENSMUST00000015137.9	0.346636	0.550692	-1.00747	ENSMUSG00000029674	Limk1		ENSMUST00000017365.14	-0.599519	0.849668	-0.420083	ENSMUSG00000017221	Psmd3		ENSMUST00000016781.7	-1.12232	0.171203	0.916874	ENSMUSG00000016637	Ift27
ENSMUST00000015146.15	0.372871	0.1983	-0.61083	ENSMUSG00000015002	Efr3a		ENSMUST00000017384.13	-0.731808	0.409478	0.240434	ENSMUSG00000078676	Casc3		ENSMUST00000016897.11	-0.99212	0.0707119	0.907266	ENSMUSG00000022442	Ttll1
ENSMUST00000015157.9	0.915955	-0.165313	-0.717579	ENSMUSG00000015013	Trappc2l		ENSMUST00000017430.11	-0.933105	0.570221	0.24884	ENSMUSG00000017286	Glod4		ENSMUST00000016902.4	-0.705756	-0.392385	1.17662	ENSMUSG00000016758	Bik
ENSMUST00000015160.5	0.0172809	0.416087	-0.516585	ENSMUSG00000015016	Acsf3		ENSMUST00000017530.3	-1.08761	0.161624	0.89366	ENSMUSG00000017386	Traf4		ENSMUST00000016951.7	-0.446407	-0.610118	1.17855	ENSMUSG00000051029	Serpinb1b
ENSMUST00000015171.10	0.202246	-0.217529	0.058789	ENSMUSG00000015027	Galns		ENSMUST00000017548.6	-0.125797	0.190046	-0.102258	ENSMUSG00000017404	Rpl19		ENSMUST00000017153.3	-0.272916	-0.472138	0.839482	ENSMUSG00000017009	Sdc4
ENSMUST00000015197.8	0.348651	0.413357	-0.844679	ENSMUSG00000015053	Gata2		ENSMUST00000017590.8	-0.68018	0.0703098	0.595809	ENSMUSG00000017446	C1qtnf1		ENSMUST00000017276.13	-0.405933	-0.452124	0.948481	ENSMUSG00000017132	Cyth1
ENSMUST00000015271.11	0.395361	0.334905	-0.797246	ENSMUSG00000015127	Unkl		ENSMUST00000017622.11	-1.04398	0.723616	0.175642	ENSMUSG00000017478	Zc3h18		ENSMUST00000017288.8	-1.21159	0.438129	0.68584	ENSMUSG00000017144	Rnd3
ENSMUST00000015427.12	-0.000294409	-0.385551	0.462955	ENSMUSG00000031399	Fam3a		ENSMUST00000017629.11	-1.02547	0.577002	0.333065	ENSMUSG00000017485	Top2b		ENSMUST00000017332.3	-0.379926	-0.214336	0.637129	ENSMUSG00000017188	Coa3
ENSMUST00000015433.3	0.747744	-0.018859	-0.725113	ENSMUSG00000015289	Lage3		ENSMUST00000017692.14	0.327135	0.380279	-0.78347	ENSMUSG00000017548	Suz12		ENSMUST00000017458.10	-0.986955	-0.207763	1.23627	ENSMUSG00000017314	Mpp2
ENSMUST00000015435.10	0.709964	-0.225934	-0.438844	ENSMUSG00000015291	Gdi1		ENSMUST00000017694.6	-0.604775	0.49936	0.00554234	ENSMUSG00000017550	Atad5		ENSMUST00000017549.12	-0.789599	-0.177949	1.00314	ENSMUSG00000017405	Nek8
ENSMUST00000015449.5	0.317902	-0.761137	0.595462	ENSMUSG00000015305	Sash1		ENSMUST00000017751.2	-1.01943	0.950789	-0.121516	ENSMUSG00000017607	Tns4		ENSMUST00000017567.13	0.0260846	0.16617	-0.225489	ENSMUSG00000017421	Zfp207
ENSMUST00000015460.4	1.0354	-0.117289	-0.894655	ENSMUSG00000015316	Slamf1		ENSMUST00000017831.15	-0.15735	0.0591417	0.0863801	ENSMUSG00000017686	Rhot1		ENSMUST00000017604.9	-1.00904	0.519569	0.385558	ENSMUSG00000006519	Cyba
ENSMUST00000015484.9	1.34046	-0.581277	-0.642931	ENSMUSG00000015340	Cybb		ENSMUST00000017900.8	0.00937104	-0.57681	0.682801	ENSMUSG00000017756	Slc12a7		ENSMUST00000017610.9	-1.15872	0.0851565	1.05653	ENSMUSG00000017466	Timp2
ENSMUST00000015486.6	-0.269015	-0.469886	0.832878	ENSMUSG00000015342	Xk		ENSMUST00000018005.9	-0.820286	0.889536	-0.247158	ENSMUSG00000017861	Mybl2		ENSMUST00000017620.9	-0.446449	0.214118	0.189507	ENSMUSG00000025575	Cant1
ENSMUST00000015596.9	0.125061	-0.533364	0.514976	ENSMUSG00000015452	Ager		ENSMUST00000018143.15	-0.413176	1.04121	-0.836272	ENSMUSG00000017999	Ddx27		ENSMUST00000017637.12	-1.27361	0.608547	0.54335	ENSMUSG00000017493	Igfbp4
ENSMUST00000015664.4	0.429082	-0.080032	-0.333044	ENSMUSG00000028111	Ctsk		ENSMUST00000018212.12	-0.738564	0.739855	-0.149262	ENSMUSG00000018068	Ints2		ENSMUST00000017759.8	-0.953127	-0.0938226	1.06571	ENSMUSG00000017615	Tnfaip1
ENSMUST00000015667.8	0.851088	-0.376541	-0.399239	ENSMUSG00000038642	Ctss		ENSMUST00000018274.9	-0.69521	0.903863	-0.389425	ENSMUSG00000025162	Csnk1d		ENSMUST00000017783.12	-0.998687	-0.128358	1.15272	ENSMUSG00000017639	Rab11fip4
ENSMUST00000015712.14	0.996749	-0.599937	-0.276825	ENSMUSG00000015568	Lpl		ENSMUST00000018333.12	-0.43515	0.706119	-0.412194	ENSMUSG00000018189	Uchl5		ENSMUST00000017841.3	-0.986715	-0.172959	1.19427	ENSMUSG00000017697	Ada
ENSMUST00000015719.15	0.6047	-0.21475	-0.347	ENSMUSG00000015575	Atp6v0e		ENSMUST00000018429.11	-0.129663	0.369235	-0.313419	ENSMUSG00000020828	Pld2		ENSMUST00000017851.3	-0.733342	-0.459727	1.28501	ENSMUSG00000017707	Serinc3
ENSMUST00000015725.15	0.281138	0.0554973	-0.347735	ENSMUSG00000024191	Bnip1		ENSMUST00000018430.6	-0.367784	0.386833	-0.0964158	ENSMUSG00000018286	Psmb6		ENSMUST00000017859.9	-0.527152	-0.187901	0.752634	ENSMUSG00000017715	Pgs1
ENSMUST00000015749.6	0.629439	0.45796	-1.17899	ENSMUSG00000015605	Srf		ENSMUST00000018449.10	-0.786206	1.05173	-0.475872	ENSMUSG00000020850	Prpf8		ENSMUST00000017867.9	-1.03598	-0.0202011	1.06023	ENSMUSG00000017723	Wfdc2
ENSMUST00000015800.15	0.0502404	0.00445678	-0.0555885	ENSMUSG00000015656	Hspa8		ENSMUST00000018466.3	0.179864	0.409779	-0.671598	ENSMUSG00000018322	Tomm34		ENSMUST00000017891.13	0.319034	-0.343724	0.0934344	ENSMUSG00000017747	Ghdc
ENSMUST00000015877.13	0.780784	0.267763	-1.1021	ENSMUSG00000015733	Capza2		ENSMUST00000018470.9	-0.896854	0.994772	-0.296873	ENSMUSG00000018326	Ywhab		ENSMUST00000017908.2	-1.12413	0.492185	0.533509	ENSMUSG00000017764	Zswim1
ENSMUST00000015889.9	0.705982	-0.037091	-0.661473	ENSMUSG00000015745	Plekho1		ENSMUST00000018476.13	-0.801845	0.782819	-0.137538	ENSMUSG00000022329	Stk3		ENSMUST00000017946.5	-0.860114	-0.183248	1.08001	ENSMUSG00000017802	Retreg3
ENSMUST00000015894.11	-0.240371	0.490408	-0.348119	ENSMUSG00000015750	Aph1a		ENSMUST00000018478.10	0.791828	0.0934084	-0.903918	ENSMUSG00000018334	Ksr1		ENSMUST00000017975.6	-1.26927	0.381738	0.811188	ENSMUSG00000017831	Rab5a
ENSMUST00000015903.11	0.52894	-0.0873041	-0.424175	ENSMUSG00000015759	Cnih1		ENSMUST00000018491.7	-0.263506	0.307641	-0.105664	ENSMUSG00000018347	Zkscan6		ENSMUST00000017981.9	-0.610318	-0.514608	1.22785	ENSMUSG00000017837	Nkiras2
ENSMUST00000016033.8	0.395391	0.347199	-0.812031	ENSMUSG00000015889	Lta4h		ENSMUST00000018506.12	-0.305379	0.650905	-0.475708	ENSMUSG00000018362	Kpna2		ENSMUST00000018002.12	-0.883642	-0.28876	1.23015	ENSMUSG00000017858	Ift52
ENSMUST00000016072.11	0.342975	0.0892435	-0.450067	ENSMUSG00000027422	Rrbp1		ENSMUST00000018516.10	-0.185462	0.275027	-0.144571	ENSMUSG00000018372	Cep95		ENSMUST00000018012.13	-0.728112	-0.475186	1.29833	ENSMUSG00000017868	Sgk2
ENSMUST00000016081.12	0.690519	0.411471	-1.18428	ENSMUSG00000015937	H2afy		ENSMUST00000018521.10	-0.934373	0.598123	0.216625	ENSMUSG00000018377	Vezf1		ENSMUST00000018094.12	-0.26612	-0.217426	0.527031	ENSMUSG00000017950	Hnf4a
ENSMUST00000016087.3	1.08365	-0.609064	-0.352776	ENSMUSG00000015943	Bola1		ENSMUST00000018549.7	-0.900642	0.852659	-0.122549	ENSMUSG00000018405	Mrm1		ENSMUST00000018184.9	-0.52443	-0.0773418	0.61724	ENSMUSG00000018040	Rrp7a
ENSMUST00000016144.11	0.550577	-0.82032	0.433807	ENSMUSG00000021759	Plpp1		ENSMUST00000018556.10	-0.837962	0.543715	0.185504	ENSMUSG00000018412	Kansl1		ENSMUST00000018186.15	-0.973431	-0.198536	1.21167	ENSMUSG00000018042	Cyb5r3
ENSMUST00000016168.8	0.401416	-0.349651	0.0181661	ENSMUSG00000016024	Lbp		ENSMUST00000018569.13	-0.786633	0.100611	0.665899	ENSMUSG00000018425	Dhx40		ENSMUST00000018295.13	-0.89615	0.435648	0.373373	ENSMUSG00000068206	Pick1
ENSMUST00000016309.15	1.33142	-0.608758	-0.600908	ENSMUSG00000006301	Tmbim1		ENSMUST00000018577.7	-0.653427	1.01842	-0.568672	ENSMUSG00000018433	Nol11		ENSMUST00000018313.5	-0.962269	-0.272656	1.28946	ENSMUSG00000018169	Mfng
ENSMUST00000016396.7	0.514485	-0.581146	0.18289	ENSMUSG00000016252	Atp5e		ENSMUST00000018586.5	-0.394976	0.361146	-0.0383996	ENSMUSG00000018442	Derl2		ENSMUST00000018315.9	-0.248049	-0.841934	1.25837	ENSMUSG00000018171	Vmp1
ENSMUST00000016400.8	0.910188	-0.299902	-0.550306	ENSMUSG00000016256	Ctsz		ENSMUST00000018625.9	-0.92955	0.615173	0.191343	ENSMUSG00000018481	Appbp2		ENSMUST00000018353.13	-1.15146	0.33278	0.752127	ENSMUSG00000018209	Stk4
ENSMUST00000016452.10	1.30928	-0.567431	-0.628366	ENSMUSG00000016308	Ube2a		ENSMUST00000018645.12	-0.846655	0.42824	0.332766	ENSMUSG00000018501	Ncor1		ENSMUST00000018361.9	-1.24064	0.567303	0.559873	ENSMUSG00000018217	Pmp22
ENSMUST00000016463.3	0.156521	0.424756	-0.666228	ENSMUSG00000016319	Slc25a5		ENSMUST00000018716.9	-0.00579794	0.75243	-0.897118	ENSMUSG00000018572	Phf23		ENSMUST00000018407.9	-1.06221	-0.042253	1.11291	ENSMUSG00000018263	Tbx5
ENSMUST00000016569.10	0.434389	0.277231	-0.767066	ENSMUSG00000034021	Pds5b		ENSMUST00000018727.3	0.0197135	0.978245	-1.19361	ENSMUSG00000018583	G3bp1		ENSMUST00000018431.12	-0.590245	-0.217837	0.85165	ENSMUSG00000018287	Spag7
ENSMUST00000016571.7	0.273814	-0.229147	0.0011623	ENSMUSG00000016427	Ndufa1		ENSMUST00000018748.8	-1.03789	0.363808	0.601319	ENSMUSG00000018604	Tbx3		ENSMUST00000018522.12	0.455798	-0.641089	0.313509	ENSMUSG00000018378	Cuedc1
ENSMUST00000016631.13	0.282901	0.600078	-1.00299	ENSMUSG00000016487	Ppfibp1		ENSMUST00000018805.14	-1.0641	0.902989	-0.0194884	ENSMUSG00000018661	Cog1		ENSMUST00000018571.4	-0.514608	-0.517635	1.13577	ENSMUSG00000018427	Ypel2
ENSMUST00000016640.7	1.11225	-0.655532	-0.325607	ENSMUSG00000016496	Cd274		ENSMUST00000018841.2	0.113848	0.68742	-0.938752	ENSMUSG00000018697	Aatf		ENSMUST00000018572.10	-0.831585	0.0183373	0.80958	ENSMUSG00000018428	Akap1
ENSMUST00000016654.8	0.261379	-0.344538	0.152067	ENSMUSG00000016510	Mtif3		ENSMUST00000018851.13	-0.321713	0.543816	-0.330866	ENSMUSG00000018707	Dync1h1		ENSMUST00000018610.6	-0.439908	-0.575981	1.13109	ENSMUSG00000020826	Nos2
ENSMUST00000016703.7	0.384268	-0.543613	0.268068	ENSMUSG00000016559	H3f3b		ENSMUST00000018884.5	-0.16935	0.608003	-0.560254	ENSMUSG00000018740	Slc25a35		ENSMUST00000018651.13	-0.771509	-0.0248416	0.801319	ENSMUSG00000018507	Trpv2
ENSMUST00000016771.12	0.475549	0.179145	-0.690523	ENSMUSG00000022443	Myh9		ENSMUST00000018887.14	-0.610027	0.511696	-0.00400823	ENSMUSG00000020900	Myh10		ENSMUST00000018685.8	-1.17262	0.665358	0.374194	ENSMUSG00000018541	Cwc25
ENSMUST00000017086.4	0.743511	-0.398086	-0.265807	ENSMUSG00000016942	Tmprss6		ENSMUST00000018985.14	-0.753382	0.218895	0.490709	ENSMUSG00000018841	Rad51d		ENSMUST00000018711.14	-1.09738	0.172953	0.889836	ENSMUSG00000018567	Gabarap
ENSMUST00000017184.9	1.12797	-0.447483	-0.590993	ENSMUSG00000042842	Serpinb6b		ENSMUST00000018990.7	-0.801488	0.23271	0.522236	ENSMUSG00000018846	Pank3		ENSMUST00000018713.12	-1.29572	0.357608	0.866589	ENSMUSG00000018569	Cldn7
ENSMUST00000017188.13	-0.379505	0.47436	-0.189727	ENSMUSG00000060147	Serpinb6a		ENSMUST00000019026.9	-0.59063	0.915935	-0.508491	ENSMUSG00000018882	Mrpl45		ENSMUST00000018737.12	-0.645546	-0.0623805	0.720402	ENSMUSG00000018593	Sparc
ENSMUST00000017208.4	1.20448	-0.134142	-1.04351	ENSMUSG00000017064	Prl5a1		ENSMUST00000019063.2	-0.298947	-0.144527	0.47238	ENSMUSG00000018919	Tm4sf5		ENSMUST00000018743.4	-1.10805	-0.0835206	1.20827	ENSMUSG00000018599	Mief2
ENSMUST00000017408.13	-0.334505	0.960652	-0.818277	ENSMUSG00000017264	Exosc10		ENSMUST00000019065.9	-0.07452	0.882515	-0.984498	ENSMUSG00000018921	Pelp1		ENSMUST00000018755.9	-1.18862	0.0813328	1.09102	ENSMUSG00000020388	Pdlim4
ENSMUST00000017435.10	0.25918	-0.431365	0.258458	ENSMUSG00000017291	Taok1		ENSMUST00000019109.7	-0.0669851	0.790619	-0.881757	ENSMUSG00000018965	Ywhah		ENSMUST00000018800.8	-0.486593	-0.385266	0.948911	ENSMUSG00000061086	Myl4
ENSMUST00000017443.13	0.827138	-0.642113	-0.056602	ENSMUSG00000017299	Dnttip1		ENSMUST00000019118.7	-1.02566	1.02592	-0.205449	ENSMUSG00000018974	Sart3		ENSMUST00000018803.11	-0.253603	-0.271748	0.579701	ENSMUSG00000018659	Pnpo
ENSMUST00000017572.13	0.152111	0.666216	-0.951571	ENSMUSG00000017428	Psmd11		ENSMUST00000019128.14	-0.041861	0.548695	-0.616574	ENSMUSG00000000568	Hnrnpd		ENSMUST00000018821.8	-0.895786	-0.23644	1.17951	ENSMUSG00000018677	Slc25a39
ENSMUST00000017808.13	0.18388	-0.319239	0.199207	ENSMUSG00000017664	Slc35c2		ENSMUST00000019135.13	-0.627113	0.981172	-0.550294	ENSMUSG00000020740	Gga3		ENSMUST00000018875.12	-0.966992	0.0352832	0.924652	ENSMUSG00000035152	Ap2b1
ENSMUST00000017821.11	0.0896157	0.3599	-0.521496	ENSMUSG00000017677	Wsb1		ENSMUST00000019183.13	-0.65285	0.0179203	0.631346	ENSMUSG00000019039	Dalrd3		ENSMUST00000018880.13	-0.443602	-0.175299	0.653961	ENSMUSG00000018736	Ndel1
ENSMUST00000017839.2	0.0479316	-0.766208	0.871518	ENSMUSG00000020707	Rnf135		ENSMUST00000019276.11	-0.491131	0.91966	-0.61246	ENSMUSG00000019132	BC005537		ENSMUST00000018909.3	-0.944578	0.20098	0.703402	ENSMUSG00000018765	Fxr2
ENSMUST00000017881.2	1.31323	-0.350506	-0.892625	ENSMUSG00000017737	Mmp9		ENSMUST00000019287.8	-0.37566	0.324795	-0.0140939	ENSMUSG00000019143	Hars2		ENSMUST00000018914.2	0.147714	-0.159835	0.0440874	ENSMUSG00000018770	Atp5g3
ENSMUST00000017920.13	1.01125	-0.0608259	-0.938254	ENSMUSG00000017776	Crk		ENSMUST00000019323.10	-1.16389	0.572075	0.477395	ENSMUSG00000019179	Mdh2		ENSMUST00000018966.7	-0.184513	-0.292354	0.535338	ENSMUSG00000018822	Sfrp5
ENSMUST00000017945.14	-0.181921	0.288713	-0.164535	ENSMUSG00000017801	Mlx		ENSMUST00000019362.14	-1.18675	0.621454	0.441004	ENSMUSG00000020888	Dvl2		ENSMUST00000019044.7	-0.483072	-0.590895	1.19215	ENSMUSG00000018900	Slc22a5
ENSMUST00000017974.12	0.86756	-0.714983	-0.0095803	ENSMUSG00000017830	Dhx58		ENSMUST00000019405.3	-1.19548	1.00634	-0.0121256	ENSMUSG00000019261	Map1s		ENSMUST00000019050.11	-1.02802	-0.000997926	1.02922	ENSMUSG00000018906	P4ha2
ENSMUST00000018066.12	1.03867	-0.34965	-0.619088	ENSMUSG00000017922	Prl3c1		ENSMUST00000019443.14	-0.733647	0.351243	0.312155	ENSMUSG00000047098	Rnf31		ENSMUST00000019075.3	-0.180257	-0.717085	1.04076	ENSMUSG00000018931	Natd1
ENSMUST00000018113.7	1.17596	-0.0843752	-1.07471	ENSMUSG00000017969	Ptgis		ENSMUST00000019447.14	-0.384209	-0.25303	0.687844	ENSMUSG00000019303	Psmc3ip		ENSMUST00000019143.8	-0.682461	-0.127292	0.835212	ENSMUSG00000018999	Slc35b4
ENSMUST00000018156.11	0.377588	0.32205	-0.764047	ENSMUSG00000018012	Rac3		ENSMUST00000019456.4	-0.938908	0.885125	-0.123242	ENSMUSG00000019312	Grb7		ENSMUST00000019199.13	-0.934428	-0.19531	1.1688	ENSMUSG00000019055	Plod1
ENSMUST00000018246.5	0.94192	-0.643272	-0.169994	ENSMUSG00000018102	Hist1h2bc		ENSMUST00000019482.7	-1.35801	0.510119	0.745868	ENSMUSG00000019338	Zfp687		ENSMUST00000019231.11	-0.610158	-0.394652	1.08374	ENSMUSG00000019087	Atp6ap1
ENSMUST00000018287.9	0.823261	0.337899	-1.22874	ENSMUSG00000018143	Mafk		ENSMUST00000019517.9	-1.3292	0.471693	0.763171	ENSMUSG00000019373	Cops3		ENSMUST00000019268.10	-0.761068	-0.247789	1.05841	ENSMUSG00000019124	Scrn1
ENSMUST00000018311.4	0.595903	-0.399374	-0.116654	ENSMUSG00000018167	Stard3		ENSMUST00000019576.14	0.313561	0.847474	-1.33053	ENSMUSG00000005481	Ddx39		ENSMUST00000019317.11	-0.630855	0.241751	0.340753	ENSMUSG00000019173	Rab5c
ENSMUST00000018383.9	0.488807	0.584933	-1.19073	ENSMUSG00000018239	Zcchc10		ENSMUST00000019605.3	0.118286	0.519072	-0.741172	ENSMUSG00000019461	Plscr3		ENSMUST00000019354.10	-0.694874	-0.219271	0.957998	ENSMUSG00000019210	Atp6v1e1
ENSMUST00000018403.7	0.519357	0.0565954	-0.587272	ENSMUSG00000018259	Prl8a2		ENSMUST00000019614.12	-1.30621	0.419283	0.803071	ENSMUSG00000019470	Xab2		ENSMUST00000019386.9	-1.06528	-0.00776832	1.0746	ENSMUSG00000005251	Ripk4
ENSMUST00000018437.2	1.21248	-0.2334	-0.932401	ENSMUSG00000018293	Pfn1		ENSMUST00000019683.10	-0.266228	0.145044	0.0921751	ENSMUSG00000019539	Rcn3		ENSMUST00000019439.8	-0.767625	0.0204552	0.743079	ENSMUSG00000019295	Tmem129
ENSMUST00000018531.11	0.939803	-0.171528	-0.73397	ENSMUSG00000018387	Shroom1		ENSMUST00000019701.8	-1.33816	0.543822	0.68557	ENSMUSG00000031383	Dusp9		ENSMUST00000019577.9	-0.635756	-0.312051	1.01022	ENSMUSG00000019433	Gipc1
ENSMUST00000018547.8	-0.171468	-0.249859	0.4713	ENSMUSG00000020530	Ggnbp2		ENSMUST00000019708.11	-0.963806	0.447782	0.426468	ENSMUSG00000019564	Arid3a		ENSMUST00000019611.14	-0.379894	-0.341776	0.790025	ENSMUSG00000019467	Arhgef25
ENSMUST00000018561.13	0.0629065	0.322484	-0.449887	ENSMUSG00000018417	Myo1b		ENSMUST00000019722.11	0.298266	-0.618353	0.443758	ENSMUSG00000019578	Ubxn6		ENSMUST00000019649.3	-1.11697	0.212676	0.861755	ENSMUSG00000019505	Ubb
ENSMUST00000018568.3	-0.107275	0.798058	-0.850395	ENSMUSG00000020537	Drg2		ENSMUST00000019803.8	-0.127245	0.319636	-0.256318	ENSMUSG00000019659	Ccdc12		ENSMUST00000019679.11	-0.806674	0.755932	-0.100445	ENSMUSG00000002343	Armc6
ENSMUST00000018593.9	-0.469207	-0.318797	0.851764	ENSMUSG00000018449	Rpain		ENSMUST00000019843.14	-1.11955	0.531803	0.481386	ENSMUSG00000019699	Akt3		ENSMUST00000019697.8	-0.288742	0.600768	-0.43218	ENSMUSG00000078762	Haus5
ENSMUST00000018644.2	0.714126	0.0481146	-0.771864	ENSMUSG00000018500	Adora2b		ENSMUST00000019859.8	-0.822846	0.970642	-0.341925	ENSMUSG00000019715	Gle1		ENSMUST00000019726.7	-1.20331	0.445481	0.668732	ENSMUSG00000024197	Plin3
ENSMUST00000018691.8	0.262016	0.82049	-1.2466	ENSMUSG00000018547	Pip4k2b		ENSMUST00000019861.12	-0.600097	0.787527	-0.344935	ENSMUSG00000042197	Zfp451		ENSMUST00000019734.10	-0.410877	-0.13767	0.57608	ENSMUSG00000019590	Cyb561
ENSMUST00000018718.7	0.510518	0.0217108	-0.536571	ENSMUSG00000018574	Acadvl		ENSMUST00000019907.7	-0.973115	0.847045	-0.043339	ENSMUSG00000019773	Fbxo5		ENSMUST00000019878.7	-1.0243	0.015173	1.00609	ENSMUSG00000078813	Leng1
ENSMUST00000018744.14	0.283832	0.57572	-0.974696	ENSMUSG00000020534	Shmt1		ENSMUST00000019911.13	-1.13474	1.0642	-0.1423	ENSMUSG00000019777	Hdac2		ENSMUST00000019925.6	-0.353242	-0.470079	0.917337	ENSMUSG00000019791	Hint3
ENSMUST00000018795.12	0.229012	0.757508	-1.13802	ENSMUSG00000018651	Tada2a		ENSMUST00000019924.8	-1.13087	0.730936	0.253751	ENSMUSG00000019789	Hey2		ENSMUST00000019931.11	-1.19029	0.417243	0.6896	ENSMUSG00000019796	Lrp11
ENSMUST00000018816.13	1.02986	-0.339026	-0.623029	ENSMUSG00000018672	Copz2		ENSMUST00000019927.6	-0.0521759	0.779922	-0.88373	ENSMUSG00000019792	Trmt11		ENSMUST00000019939.11	-1.14318	0.154492	0.957794	ENSMUSG00000019804	Snx3
ENSMUST00000018905.11	1.25573	-0.392825	-0.78434	ENSMUSG00000018761	Mpdu1		ENSMUST00000019944.8	0.0197822	0.94975	-1.15948	ENSMUSG00000019808	Adat2		ENSMUST00000019945.14	-0.929185	0.0126922	0.913955	ENSMUSG00000019809	Pex3
ENSMUST00000018918.11	1.28713	-0.539657	-0.639546	ENSMUSG00000018774	Cd68		ENSMUST00000019950.5	-0.900482	0.728537	0.0262381	ENSMUSG00000019814	Ltv1		ENSMUST00000019965.12	-0.513905	0.118668	0.371503	ENSMUSG00000019822	Smpd2
ENSMUST00000018965.3	0.28819	0.313155	-0.663976	ENSMUSG00000018821	Avpi1		ENSMUST00000019982.8	-0.9195	0.796165	-0.0358982	ENSMUSG00000019837	Gtf3c6		ENSMUST00000019967.15	-1.04533	0.179939	0.829399	ENSMUSG00000019823	Mical1
ENSMUST00000018992.3	0.30745	0.844665	-1.32105	ENSMUSG00000018848	Rars		ENSMUST00000020002.8	-0.484723	0.803374	-0.479326	ENSMUSG00000078453	Abracl		ENSMUST00000019974.4	-0.633226	-0.398914	1.11192	ENSMUSG00000019832	Rab32
ENSMUST00000018993.6	0.935087	0.215723	-1.19395	ENSMUSG00000018849	Wwc1		ENSMUST00000020049.8	-0.568393	0.570674	-0.116415	ENSMUSG00000019897	Ccdc59		ENSMUST00000019975.13	-1.0742	-0.0862744	1.17773	ENSMUSG00000019831	Wasf1
ENSMUST00000019038.14	0.142853	0.438714	-0.66931	ENSMUSG00000059248	Septin9		ENSMUST00000020112.6	0.0329699	0.586417	-0.73667	ENSMUSG00000019951	Uhrf1bp1l		ENSMUST00000019986.12	-0.524338	-0.241842	0.814548	ENSMUSG00000019841	Rev3l
ENSMUST00000019043.12	0.320865	-0.435386	0.201598	ENSMUSG00000018899	Irf1		ENSMUST00000020123.6	-0.795414	0.70704	-0.0530341	ENSMUSG00000019961	Tmpo		ENSMUST00000019992.5	-0.957596	-0.151419	1.1393	ENSMUSG00000019846	Lama4
ENSMUST00000019067.7	0.649368	0.0932443	-0.761261	ENSMUSG00000018923	Med11		ENSMUST00000020150.9	-0.635821	0.454855	0.0899952	ENSMUSG00000019975	Ikbip		ENSMUST00000019998.8	-0.616511	-0.178431	0.830628	ENSMUSG00000019851	Perp
ENSMUST00000019071.3	1.24658	-0.619512	-0.503166	ENSMUSG00000018927	Ccl6		ENSMUST00000020157.12	-0.478703	0.609886	-0.253161	ENSMUSG00000019979	Apaf1		ENSMUST00000020022.7	-0.494133	-0.649926	1.27404	ENSMUSG00000019872	Smpdl3a
ENSMUST00000019074.3	0.785771	-0.352616	-0.362633	ENSMUSG00000018930	Ccl4		ENSMUST00000020171.11	-0.467826	0.612188	-0.2668	ENSMUSG00000019997	Ccn2		ENSMUST00000020024.11	-0.776105	-0.460987	1.32929	ENSMUSG00000019874	Fabp7
ENSMUST00000019076.9	1.37747	-0.521309	-0.751897	ENSMUSG00000018932	Map2k3		ENSMUST00000020173.15	-1.09232	0.658057	0.302649	ENSMUSG00000019996	Map7		ENSMUST00000020081.10	-1.14634	0.0291365	1.11137	ENSMUSG00000019923	Zwint
ENSMUST00000019169.7	0.052454	-0.492542	0.538596	ENSMUSG00000002395	Use1		ENSMUST00000020174.6	-0.996468	0.12062	0.851723	ENSMUSG00000019998	Stx7		ENSMUST00000020085.6	-1.27287	0.306399	0.905188	ENSMUSG00000019927	Ube2d1
ENSMUST00000019198.6	0.160844	-0.814895	0.81703	ENSMUSG00000019054	Fis1		ENSMUST00000020203.6	0.0621701	0.473221	-0.630035	ENSMUSG00000020018	Snrpf		ENSMUST00000020101.11	-0.711642	-0.00952344	0.72307	ENSMUSG00000019944	Rhobtb1
ENSMUST00000019229.14	0.215688	0.186518	-0.43951	ENSMUSG00000006392	Med8		ENSMUST00000020215.15	-0.775199	0.182503	0.556196	ENSMUSG00000020027	Socs2		ENSMUST00000020118.4	-0.526806	-0.458054	1.07647	ENSMUSG00000019960	Dusp6
ENSMUST00000019232.9	-0.494959	-0.652219	1.27762	ENSMUSG00000019088	Dnase1l1		ENSMUST00000020227.10	-0.425731	0.928009	-0.687879	ENSMUSG00000020038	Cry1		ENSMUST00000020129.7	-0.757864	-0.191464	0.987621	ENSMUSG00000019966	Kitl
ENSMUST00000019266.5	1.292	-0.700347	-0.451586	ENSMUSG00000019122	Ccl9		ENSMUST00000020257.12	-0.438661	0.540544	-0.209993	ENSMUSG00000020063	Sirt1		ENSMUST00000020145.11	-0.365081	-0.211298	0.618638	ENSMUSG00000019970	Sgk1
ENSMUST00000019283.9	-0.119016	0.233576	-0.161275	ENSMUSG00000019139	Isyna1		ENSMUST00000020258.9	-0.782078	0.923365	-0.325961	ENSMUSG00000020064	Herc4		ENSMUST00000020158.8	-0.784775	-0.153048	0.968433	ENSMUSG00000019982	Myb
ENSMUST00000019302.9	0.168943	-0.0452871	-0.114598	ENSMUSG00000019158	Tmem160		ENSMUST00000020270.5	-0.778115	0.354783	0.352375	ENSMUSG00000020076	Ddx50		ENSMUST00000020159.14	-0.539192	0.0389188	0.49249	ENSMUSG00000019984	Med23
ENSMUST00000019333.9	-0.367002	0.0441362	0.314038	ENSMUSG00000019189	Rnf145		ENSMUST00000020273.15	-0.21132	0.506534	-0.39652	ENSMUSG00000020079	Supv3l1		ENSMUST00000020163.6	-1.12148	0.572431	0.434559	ENSMUSG00000019988	Nedd1
ENSMUST00000019378.7	-0.613656	0.629169	-0.141347	ENSMUSG00000021245	Mlh3		ENSMUST00000020289.9	-0.565101	0.686652	-0.258882	ENSMUSG00000020092	Pald1		ENSMUST00000020188.12	-1.06478	0.0666884	0.984754	ENSMUSG00000020009	Ifngr1
ENSMUST00000019382.16	0.496493	-0.296599	-0.140574	ENSMUSG00000031708	Tecr		ENSMUST00000020298.7	-0.832186	0.123245	0.684292	ENSMUSG00000020098	Pcbd1		ENSMUST00000020217.6	-0.854507	-0.427863	1.36794	ENSMUSG00000020029	Nudt4
ENSMUST00000019441.8	0.239963	0.774622	-1.16951	ENSMUSG00000019297	Nop9		ENSMUST00000020309.6	-0.518472	0.48543	-0.0640448	ENSMUSG00000020109	Dnajb12		ENSMUST00000020220.14	-0.774815	-0.0528342	0.838216	ENSMUSG00000020032	Nuak1
ENSMUST00000019470.13	0.442911	0.580494	-1.1395	ENSMUSG00000078652	Psme3		ENSMUST00000020312.12	-0.533552	0.280051	0.197491	ENSMUSG00000009647	Mcu		ENSMUST00000020248.15	-1.0123	0.278363	0.678267	ENSMUSG00000020056	Washc3
ENSMUST00000019506.8	0.683279	0.0514809	-0.745056	ENSMUSG00000019362	D8Ertd738e		ENSMUST00000020315.12	-1.29827	0.782633	0.359109	ENSMUSG00000020114	Cand1		ENSMUST00000020253.14	0.00272136	-0.179069	0.212162	ENSMUSG00000060002	Chpt1
ENSMUST00000019514.9	0.79813	0.365026	-1.23616	ENSMUSG00000019370	Calm3		ENSMUST00000020339.9	0.25369	-0.139036	-0.0868465	ENSMUSG00000020130	Tbc1d15		ENSMUST00000020277.8	-0.524505	0.00469475	0.518871	ENSMUSG00000020080	Hkdc1
ENSMUST00000019662.10	1.08842	-0.526623	-0.456469	ENSMUSG00000019518	Ap4m1		ENSMUST00000020341.8	-0.984257	0.610755	0.251351	ENSMUSG00000020133	2310011J03Rik		ENSMUST00000020283.4	-1.26507	0.73158	0.387178	ENSMUSG00000020086	H2afy2
ENSMUST00000019677.11	-0.224159	-0.337286	0.628902	ENSMUSG00000028708	Mknk1		ENSMUST00000020343.8	-0.837991	0.703523	-0.00623725	ENSMUSG00000020132	Rab21		ENSMUST00000020316.3	-1.10979	0.372246	0.663093	ENSMUSG00000020115	Tbk1
ENSMUST00000019684.12	0.27074	-0.47146	0.295012	ENSMUSG00000002504	Slc9a3r2		ENSMUST00000020358.11	-0.608517	0.8268	-0.383642	ENSMUSG00000020149	Rab1a		ENSMUST00000020321.12	0.755596	-1.03763	0.489554	ENSMUSG00000020120	Plek
ENSMUST00000019723.7	1.27558	-0.513389	-0.65951	ENSMUSG00000019579	Mydgf		ENSMUST00000020365.14	-0.248508	0.686273	-0.575019	ENSMUSG00000020156	Pwwp3a		ENSMUST00000020322.11	-0.896326	0.0482354	0.838444	ENSMUSG00000020121	Srgap1
ENSMUST00000019791.13	1.17005	-0.243762	-0.877539	ENSMUSG00000019647	Sema6a		ENSMUST00000020381.4	-1.32602	0.454818	0.780241	ENSMUSG00000020170	Frs2		ENSMUST00000020350.14	-1.28377	0.475753	0.712869	ENSMUSG00000020140	Lgr5
ENSMUST00000019833.4	0.870197	-0.448828	-0.331604	ENSMUSG00000019689	Fmc1		ENSMUST00000020382.7	-0.74321	1.07706	-0.54926	ENSMUSG00000020171	Yeats4		ENSMUST00000020366.7	-0.922457	-0.215257	1.18077	ENSMUSG00000020159	Gabrp
ENSMUST00000019854.12	0.477892	-0.622949	0.269647	ENSMUSG00000019710	Mrpl24		ENSMUST00000020408.15	-0.795129	0.858191	-0.2347	ENSMUSG00000020184	Mdm2		ENSMUST00000020372.5	-0.667074	0.0502279	0.6068	ENSMUSG00000020163	Uqcr11
ENSMUST00000019862.2	1.03292	0.0395726	-1.08041	ENSMUSG00000019718	L3hypdh		ENSMUST00000020449.11	-0.672359	0.882032	-0.386079	ENSMUSG00000020228	Helb		ENSMUST00000020379.12	-1.08348	0.533505	0.443279	ENSMUSG00000020167	Tcf3
ENSMUST00000019882.15	1.09588	-0.196927	-0.859568	ENSMUSG00000019738	Polr2i		ENSMUST00000020457.13	-1.01853	0.412437	0.523603	ENSMUSG00000020235	Fzr1		ENSMUST00000020403.6	-1.28558	0.317498	0.90458	ENSMUSG00000020186	Csrp2
ENSMUST00000019908.8	0.756768	0.275181	-1.08699	ENSMUSG00000019774	Mtrf1l		ENSMUST00000020484.7	-1.14974	0.639418	0.382436	ENSMUSG00000020250	Txnrd1		ENSMUST00000020420.8	-0.993246	0.158721	0.802782	ENSMUSG00000020198	Ap3d1
ENSMUST00000019913.14	1.27277	-0.300958	-0.91162	ENSMUSG00000019779	Frk		ENSMUST00000020488.8	-0.190429	0.857216	-0.83823	ENSMUSG00000020255	D10Wsu102e		ENSMUST00000020437.12	0.113772	-0.314288	0.263373	ENSMUSG00000020212	Mdm1
ENSMUST00000019917.5	0.348141	0.697137	-1.18471	ENSMUSG00000019782	Rwdd1		ENSMUST00000020500.13	0.336989	-0.565856	0.342038	ENSMUSG00000020263	Appl2		ENSMUST00000020446.10	0.281884	-0.527882	0.351574	ENSMUSG00000020225	Tmbim4
ENSMUST00000019929.12	-0.301194	-0.038071	0.346879	ENSMUSG00000019794	Katna1		ENSMUST00000020501.14	-0.776776	0.587559	0.0717047	ENSMUSG00000020265	Sumo3		ENSMUST00000020478.13	-0.916744	-0.232022	1.19517	ENSMUSG00000020246	Hcfc2
ENSMUST00000019937.4	0.575482	0.14293	-0.746997	ENSMUSG00000019802	Sec63		ENSMUST00000020520.10	-0.679683	0.811796	-0.294471	ENSMUSG00000020280	Pus10		ENSMUST00000020490.12	-1.12508	0.41474	0.627394	ENSMUSG00000020257	Wdr82
ENSMUST00000019962.14	0.741255	-0.695542	0.0933948	ENSMUSG00000019818	Cd164		ENSMUST00000020529.12	-0.0122792	0.279244	-0.322814	ENSMUSG00000020288	Ahsa2		ENSMUST00000020496.13	-0.594064	-0.463215	1.14992	ENSMUSG00000020262	Adarb1
ENSMUST00000019987.6	-0.844462	0.485198	0.262225	ENSMUSG00000019842	Traf3ip2		ENSMUST00000020538.12	-0.855353	0.778904	-0.0793315	ENSMUSG00000020290	Xpo1		ENSMUST00000020523.3	-0.843569	-0.314928	1.22148	ENSMUSG00000020283	Pex13
ENSMUST00000020004.7	0.33438	-0.580135	0.361782	ENSMUSG00000019857	Asf1a		ENSMUST00000020550.12	-1.02538	0.66081	0.23241	ENSMUSG00000020307	Cdc34		ENSMUST00000020524.14	-0.950097	-0.10869	1.08052	ENSMUSG00000020282	Rhbdf1
ENSMUST00000020008.9	-0.381699	0.411504	-0.112106	ENSMUSG00000019861	Gopc		ENSMUST00000020562.4	0.0333319	0.945882	-1.16839	ENSMUSG00000007739	Cct4		ENSMUST00000020530.11	-0.570585	0.0539781	0.505811	ENSMUSG00000020289	Nprl3
ENSMUST00000020012.6	0.798918	0.17505	-1.00898	ENSMUSG00000019863	Qrsl1		ENSMUST00000020579.8	-0.958811	0.911452	-0.134931	ENSMUSG00000020330	Hmmr		ENSMUST00000020531.8	-0.696123	-0.583306	1.39609	ENSMUSG00000055609	Hba-x
ENSMUST00000020018.11	0.278812	-0.504744	0.326881	ENSMUSG00000019868	Vta1		ENSMUST00000020608.2	-1.00046	0.997932	-0.197057	ENSMUSG00000020349	Ppp2ca		ENSMUST00000020543.12	-0.526315	0.146715	0.350257	ENSMUSG00000020300	Cpeb4
ENSMUST00000020023.8	0.947099	-0.0521232	-0.884551	ENSMUSG00000019873	Reep3		ENSMUST00000020624.6	-0.79273	0.755166	-0.11347	ENSMUSG00000020362	Cnot6		ENSMUST00000020552.6	-0.473252	-0.59616	1.18864	ENSMUSG00000020308	Tpgs1
ENSMUST00000020027.10	0.31843	-0.0500461	-0.258375	ENSMUSG00000019877	Serinc1		ENSMUST00000020625.6	-0.815408	0.852775	-0.207922	ENSMUSG00000020359	Phykpl		ENSMUST00000020553.4	-0.6728	0.24146	0.383049	ENSMUSG00000020309	Chac2
ENSMUST00000020034.5	0.482142	0.2831	-0.821862	ENSMUSG00000019883	Echdc1		ENSMUST00000020629.4	-0.251151	0.576317	-0.44043	ENSMUSG00000020363	Gfpt2		ENSMUST00000020576.7	-1.28279	0.449961	0.742836	ENSMUSG00000020326	Ccng1
ENSMUST00000020078.13	0.75595	0.208398	-1.00603	ENSMUSG00000019920	Lims1		ENSMUST00000020630.7	-0.0494262	1.02258	-1.17767	ENSMUSG00000020361	Hspa4		ENSMUST00000020580.12	0.136841	0.394079	-0.609736	ENSMUSG00000020329	Polrmt
ENSMUST00000020107.7	0.655656	0.0645662	-0.733135	ENSMUSG00000019943	Atp2b1		ENSMUST00000020649.13	-0.98783	0.916043	-0.111422	ENSMUSG00000020380	Rad50		ENSMUST00000020586.6	-0.673336	-0.319345	1.05655	ENSMUSG00000020334	Slc22a4
ENSMUST00000020109.4	0.291257	0.388912	-0.757951	ENSMUSG00000019948	Actr6		ENSMUST00000020665.12	0.457626	0.347405	-0.874512	ENSMUSG00000020397	Med7		ENSMUST00000020617.2	-1.14333	0.447109	0.606795	ENSMUSG00000020357	Flt4
ENSMUST00000020153.9	-0.287251	0.788752	-0.659252	ENSMUSG00000019977	Hbs1l		ENSMUST00000020673.2	-0.731043	0.917413	-0.369853	ENSMUSG00000020402	Vdac1		ENSMUST00000020643.3	-1.15091	0.039208	1.10386	ENSMUSG00000020375	Rufy1
ENSMUST00000020169.8	1.32534	-0.414031	-0.828501	ENSMUSG00000019989	Enpp3		ENSMUST00000020681.9	0.229177	-0.0418124	-0.179002	ENSMUSG00000020409	Slu7		ENSMUST00000020647.9	-0.955859	-0.214572	1.21335	ENSMUSG00000020381	Mrnip
ENSMUST00000020208.4	0.454073	-0.557919	0.21543	ENSMUSG00000020021	Fgd6		ENSMUST00000020683.9	-0.310576	0.612815	-0.424803	ENSMUSG00000020413	Hus1		ENSMUST00000020657.12	-0.531887	-0.478116	1.10563	ENSMUSG00000020390	Ube2b
ENSMUST00000020209.15	-0.238239	0.498909	-0.360452	ENSMUSG00000020022	Ndufa12		ENSMUST00000020687.14	-0.694191	0.291232	0.344713	ENSMUSG00000020415	Pttg1		ENSMUST00000020662.14	-1.27105	0.232459	0.992099	ENSMUSG00000020393	Kremen1
ENSMUST00000020212.5	0.0469738	0.837162	-1.05157	ENSMUSG00000020024	Cep83		ENSMUST00000020695.12	-1.21707	0.272634	0.889911	ENSMUSG00000020422	Tns3		ENSMUST00000020679.2	-0.837879	-0.23717	1.12248	ENSMUSG00000020411	Nipal4
ENSMUST00000020223.7	1.24688	-0.521365	-0.621239	ENSMUSG00000020034	Tcp11l2		ENSMUST00000020719.6	-0.896058	0.0421715	0.845453	ENSMUSG00000020441	2310033P09Rik		ENSMUST00000020692.6	-0.927558	-0.280467	1.26412	ENSMUSG00000020423	Btg2
ENSMUST00000020234.13	0.467675	-0.547648	0.189502	ENSMUSG00000020044	Timp3		ENSMUST00000020741.11	-0.870414	0.834148	-0.130564	ENSMUSG00000020457	Drg1		ENSMUST00000020702.10	0.189188	-0.859633	0.842372	ENSMUSG00000020427	Igfbp3
ENSMUST00000020238.13	0.535187	0.358495	-0.965382	ENSMUSG00000020048	Hsp90b1		ENSMUST00000020755.11	-1.02075	0.734716	0.139087	ENSMUSG00000020463	Ppp4r3b		ENSMUST00000020704.7	-0.600351	-0.258375	0.910402	ENSMUSG00000020429	Igfbp1
ENSMUST00000020249.1	1.2809	-0.173151	-1.07312	ENSMUSG00000020057	Dram1		ENSMUST00000020769.13	-0.778388	0.861245	-0.255107	ENSMUSG00000020476	Dbnl		ENSMUST00000020717.11	-0.0253808	-0.782237	0.964066	ENSMUSG00000020440	Arf5
ENSMUST00000020251.9	0.741682	0.286029	-1.08492	ENSMUSG00000035311	Gnptab		ENSMUST00000020776.4	-1.14806	0.408553	0.657793	ENSMUSG00000020482	Ccdc117		ENSMUST00000020721.14	-0.848397	-0.273978	1.17717	ENSMUSG00000020439	Smtn
ENSMUST00000020268.6	1.25991	-0.452341	-0.717099	ENSMUSG00000020074	Ccar1		ENSMUST00000020801.13	-0.916495	0.817073	-0.0639923	ENSMUSG00000020495	Smg8		ENSMUST00000020768.3	-0.633595	-0.445378	1.16805	ENSMUSG00000020475	Pgam2
ENSMUST00000020271.12	1.0846	-0.578128	-0.390845	ENSMUSG00000020077	Srgn		ENSMUST00000020820.1	-0.545354	0.389424	0.0780446	ENSMUSG00000020514	Mrpl22		ENSMUST00000020775.8	-0.54261	-0.284097	0.883526	ENSMUSG00000020483	Dynll2
ENSMUST00000020284.4	1.29283	-0.231866	-1.01459	ENSMUSG00000020087	Tysnd1		ENSMUST00000020843.12	-0.792129	1.11566	-0.546666	ENSMUSG00000020532	Acaca		ENSMUST00000020794.5	-1.15074	0.589258	0.443635	ENSMUSG00000020492	Ska2
ENSMUST00000020285.9	0.710418	0.149867	-0.890259	ENSMUSG00000020088	Sar1a		ENSMUST00000020851.14	-0.699614	0.678087	-0.11409	ENSMUSG00000020544	Cox11		ENSMUST00000020804.7	-1.17321	0.210944	0.920078	ENSMUSG00000061666	Gdpd1
ENSMUST00000020286.6	0.515134	0.663497	-1.31133	ENSMUSG00000020089	Ppa1		ENSMUST00000020896.16	-0.618904	0.102527	0.495872	ENSMUSG00000020577	Tspan13		ENSMUST00000020830.13	-0.251685	-0.163908	0.448374	ENSMUSG00000020522	Mfap3
ENSMUST00000020288.14	0.549168	0.565978	-1.22834	ENSMUSG00000020091	Eif4ebp2		ENSMUST00000020930.13	-0.403683	0.238671	0.117277	ENSMUSG00000020611	Gna13		ENSMUST00000020835.15	-0.822681	-0.0767265	0.914753	ENSMUSG00000020525	Ppm1d
ENSMUST00000020301.13	1.22571	-0.356679	-0.79769	ENSMUSG00000020101	Vsir		ENSMUST00000020931.5	-1.17201	0.640926	0.402902	ENSMUSG00000020608	Smc6		ENSMUST00000020858.13	-0.665456	0.581962	-0.0328986	ENSMUSG00000020546	Stxbp4
ENSMUST00000020307.10	0.357494	-1.04919	0.901532	ENSMUSG00000020107	Anapc16		ENSMUST00000020954.14	-0.464914	0.225006	0.194907	ENSMUSG00000020628	Trappc12		ENSMUST00000020864.8	-0.690102	0.111241	0.556614	ENSMUSG00000020553	Pctp
ENSMUST00000020308.4	0.774169	-0.275439	-0.443642	ENSMUSG00000020108	Ddit4		ENSMUST00000020957.12	-0.367416	0.950762	-0.773498	ENSMUSG00000020629	Adi1		ENSMUST00000020904.7	-1.11204	-0.017221	1.1327	ENSMUSG00000020580	Rock2
ENSMUST00000020317.7	-0.533562	1.08592	-0.769543	ENSMUSG00000020116	Pno1		ENSMUST00000020959.8	-0.446861	0.675347	-0.363555	ENSMUSG00000020630	Rnaseh1		ENSMUST00000020908.8	-0.657217	0.0221196	0.630673	ENSMUSG00000057469	E2f6
ENSMUST00000020334.8	0.985852	-0.196689	-0.749825	ENSMUSG00000020124	Usp15		ENSMUST00000020964.6	-0.766302	0.572675	0.0790915	ENSMUSG00000020635	Fkbp1b		ENSMUST00000020909.3	-0.957873	-0.213461	1.21403	ENSMUSG00000020585	Laptm4a
ENSMUST00000020349.6	-0.672418	-0.37209	1.11893	ENSMUSG00000020135	Apc2		ENSMUST00000020980.11	-0.426647	0.947426	-0.710265	ENSMUSG00000020649	Rrm2		ENSMUST00000020922.7	-0.586525	-0.559285	1.25767	ENSMUSG00000020601	Trib2
ENSMUST00000020361.6	0.264002	-0.485219	0.318261	ENSMUSG00000020153	Ndufs7		ENSMUST00000020986.14	-0.538521	0.792162	-0.412073	ENSMUSG00000020657	Dnajc27		ENSMUST00000020958.8	-0.919476	-0.298206	1.27732	ENSMUSG00000020627	Klhl29
ENSMUST00000020375.6	0.636891	-0.71943	0.226424	ENSMUSG00000064181	Rab3ip		ENSMUST00000021030.7	-0.203475	0.729518	-0.671947	ENSMUSG00000020691	Mettl2		ENSMUST00000020962.11	-0.624865	-0.36914	1.06783	ENSMUSG00000020634	Ubxn2a
ENSMUST00000020397.10	-0.496329	0.655597	-0.290387	ENSMUSG00000020180	Snrpd3		ENSMUST00000021036.12	-0.544604	0.989738	-0.643081	ENSMUSG00000020696	Rffl		ENSMUST00000020969.4	-0.439788	-0.0436925	0.492219	ENSMUSG00000020638	Cmpk2
ENSMUST00000020399.5	1.25552	-0.328564	-0.861248	ENSMUSG00000020183	Cpm		ENSMUST00000021046.5	-1.14652	0.864822	0.108732	ENSMUSG00000020705	Ddx42		ENSMUST00000020971.13	-0.96855	-0.112809	1.10392	ENSMUSG00000020642	Rnf144a
ENSMUST00000020435.10	0.90831	-0.355332	-0.481912	ENSMUSG00000020216	Jsrp1		ENSMUST00000021048.6	-0.526141	1.13704	-0.838303	ENSMUSG00000020706	Ftsj3		ENSMUST00000020981.11	-1.23763	0.621357	0.492001	ENSMUSG00000020652	Cenpo
ENSMUST00000020440.6	0.674534	0.00700283	-0.682938	ENSMUSG00000020219	Timm13		ENSMUST00000021049.8	0.186315	0.74112	-1.07566	ENSMUSG00000020708	Psmc5		ENSMUST00000020982.6	-0.868676	-0.316713	1.24873	ENSMUSG00000020653	Klf11
ENSMUST00000020452.11	0.535021	-0.227703	-0.261777	ENSMUSG00000020230	Prmt2		ENSMUST00000021062.11	-0.0715961	0.846468	-0.944166	ENSMUSG00000020719	Ddx5		ENSMUST00000020984.8	-0.240698	-0.602332	0.963496	ENSMUSG00000020654	Adcy3
ENSMUST00000020454.10	0.393975	-0.329425	0.00133522	ENSMUSG00000020232	Hmg20b		ENSMUST00000021071.13	-0.153255	0.499294	-0.445898	ENSMUSG00000051043	Gprc5c		ENSMUST00000020985.8	-0.777095	0.422559	0.270025	ENSMUSG00000020656	Grhl1
ENSMUST00000020463.13	0.419506	0.367491	-0.860495	ENSMUSG00000020238	Ncln		ENSMUST00000021077.3	-0.989373	0.490324	0.400984	ENSMUSG00000020733	Slc9a3r1		ENSMUST00000020991.14	-1.10201	0.294578	0.74852	ENSMUSG00000020661	Dnmt3a
ENSMUST00000020493.8	0.00444347	0.176766	-0.216563	ENSMUSG00000020260	Pofut2		ENSMUST00000021078.2	-0.840655	0.48136	0.263024	ENSMUSG00000018861	Fdxr		ENSMUST00000020997.14	-0.665851	-0.0101363	0.678014	ENSMUSG00000020669	Sh3yl1
ENSMUST00000020504.5	0.874678	-0.141642	-0.704707	ENSMUSG00000020267	Hint1		ENSMUST00000021083.6	-0.686043	0.405629	0.199288	ENSMUSG00000020737	Jpt1		ENSMUST00000021016.9	-0.303763	0.0040624	0.298888	ENSMUSG00000020679	Hnf1b
ENSMUST00000020513.9	0.0951573	0.571858	-0.781387	ENSMUSG00000020273	Papolg		ENSMUST00000021084.9	-0.937557	0.372843	0.490145	ENSMUSG00000020738	Sumo2		ENSMUST00000021018.10	-0.746391	0.231603	0.468467	ENSMUSG00000020680	Taf15
ENSMUST00000020522.8	0.567507	0.120368	-0.711949	ENSMUSG00000020277	Pfkl		ENSMUST00000021091.14	-0.881143	0.827203	-0.1115	ENSMUSG00000020745	Pafah1b1		ENSMUST00000021052.15	-0.967503	0.0764884	0.875717	ENSMUSG00000078619	Smarcd2
ENSMUST00000020528.13	0.88928	-0.267294	-0.568527	ENSMUSG00000020287	Mpg		ENSMUST00000021097.9	-1.10453	0.698971	0.265767	ENSMUSG00000020752	Recql5		ENSMUST00000021066.3	-0.854037	-0.239923	1.14194	ENSMUSG00000020723	Cacng4
ENSMUST00000020546.2	0.86299	-0.0602869	-0.790645	ENSMUSG00000020303	Stc2		ENSMUST00000021114.4	-0.965941	0.46315	0.41016	ENSMUSG00000020766	Galk1		ENSMUST00000021130.6	-0.406016	-0.217002	0.666418	ENSMUSG00000020778	Ten1
ENSMUST00000020564.6	0.773854	0.362953	-1.2094	ENSMUSG00000020312	Shc2		ENSMUST00000021116.11	-0.729285	0.197853	0.491861	ENSMUSG00000020770	Unk		ENSMUST00000021134.9	-0.625203	-0.372135	1.07176	ENSMUSG00000020781	Tsen54
ENSMUST00000020575.4	1.14824	-0.407771	-0.658917	ENSMUSG00000020325	Fstl3		ENSMUST00000021133.15	-1.00447	0.666491	0.204683	ENSMUSG00000020780	Srp68		ENSMUST00000021142.7	-0.842568	-0.348914	1.26126	ENSMUSG00000020788	Atp2a3
ENSMUST00000020578.10	-0.0205785	0.663825	-0.776011	ENSMUSG00000020328	Nudcd2		ENSMUST00000021135.4	-1.15306	0.900703	0.0722217	ENSMUSG00000020783	Ncbp3		ENSMUST00000021148.12	-1.00923	0.775484	0.0786536	ENSMUSG00000020794	Ube2g1
ENSMUST00000020634.13	0.380727	0.1985	-0.618927	ENSMUSG00000020366	Mapk9		ENSMUST00000021157.8	-0.315859	0.219606	0.0523318	ENSMUSG00000020801	Med31		ENSMUST00000021166.5	-0.953567	-0.24419	1.24659	ENSMUSG00000020810	Cygb
ENSMUST00000020637.8	-0.106895	0.551297	-0.554661	ENSMUSG00000020368	Canx		ENSMUST00000021164.3	-1.08765	0.772542	0.1606	ENSMUSG00000020808	Pimreg		ENSMUST00000021170.8	-0.939063	0.298744	0.58057	ENSMUSG00000020814	Mxra7
ENSMUST00000020640.7	0.77631	-0.0157567	-0.757402	ENSMUSG00000020372	Rack1		ENSMUST00000021180.7	-0.0629674	0.29943	-0.296348	ENSMUSG00000020831	0610010K14Rik		ENSMUST00000021183.3	-1.04908	0.246782	0.75294	ENSMUSG00000020832	Eral1
ENSMUST00000020653.5	0.793973	0.117396	-0.934849	ENSMUSG00000020386	Sar1b		ENSMUST00000021197.9	-0.855011	0.682008	0.0366012	ENSMUSG00000020840	Blmh		ENSMUST00000021187.11	-0.995172	0.144612	0.821638	ENSMUSG00000020834	Dhrs13
ENSMUST00000020677.7	0.701775	-0.150668	-0.520974	ENSMUSG00000020407	Upp1		ENSMUST00000021204.3	-0.709733	1.12591	-0.641362	ENSMUSG00000020844	Nxn		ENSMUST00000021201.5	-0.736059	0.0818123	0.637884	ENSMUSG00000020841	Cpd
ENSMUST00000020699.3	0.796394	-0.133498	-0.636196	ENSMUSG00000020424	Castor1		ENSMUST00000021220.9	-0.11533	0.523952	-0.513413	ENSMUSG00000037601	Nme1		ENSMUST00000021207.6	-0.838021	-0.452611	1.38115	ENSMUSG00000020846	Rflnb
ENSMUST00000020705.4	0.259823	0.661594	-1.05374	ENSMUSG00000020430	Pes1		ENSMUST00000021226.13	0.127259	0.381845	-0.585472	ENSMUSG00000020863	Luc7l3		ENSMUST00000021241.7	-0.773093	-0.376581	1.22499	ENSMUSG00000020871	Dlx4
ENSMUST00000020734.10	0.245816	0.42313	-0.753572	ENSMUSG00000020454	Eif4enif1		ENSMUST00000021239.6	-0.893882	0.632714	0.134625	ENSMUSG00000020869	Lrrc59		ENSMUST00000021271.13	-0.367669	0.191761	0.137556	ENSMUSG00000020893	Per1
ENSMUST00000020749.12	0.383533	-0.214985	-0.12555	ENSMUSG00000020459	Mtif2		ENSMUST00000021240.6	-0.708597	0.100761	0.587684	ENSMUSG00000020870	Cdc34b		ENSMUST00000021278.13	-0.488262	-0.00974902	0.499961	ENSMUSG00000020898	Ctc1
ENSMUST00000020754.9	0.438666	0.51777	-1.05999	ENSMUSG00000020462	Cfap36		ENSMUST00000021243.15	0.019109	0.371127	-0.464461	ENSMUSG00000020873	Slc35b1		ENSMUST00000021284.3	-0.435658	0.32358	0.0473619	ENSMUSG00000020902	Ntn1
ENSMUST00000020756.8	0.628964	0.427907	-1.14245	ENSMUSG00000020464	Pnpt1		ENSMUST00000021246.8	-0.227564	0.726561	-0.64431	ENSMUSG00000020876	Snx11		ENSMUST00000021313.8	-0.642047	0.0212787	0.616512	ENSMUSG00000020935	Dcakd
ENSMUST00000020767.3	-0.306512	-0.266368	0.626153	ENSMUSG00000020474	Polm		ENSMUST00000021282.11	-0.270298	1.06635	-1.00932	ENSMUSG00000020899	Pfas		ENSMUST00000021314.7	-0.517449	0.545607	-0.137279	ENSMUSG00000020936	Nmt1
ENSMUST00000020822.11	0.457486	0.0619128	-0.531781	ENSMUSG00000020515	Cnot8		ENSMUST00000021288.9	-0.202544	-0.39677	0.678667	ENSMUSG00000020905	Usp43		ENSMUST00000021324.2	-0.269826	-0.541608	0.919756	ENSMUSG00000020941	Map3k14
ENSMUST00000020826.5	1.17523	-0.213551	-0.918964	ENSMUSG00000020519	Sap30l		ENSMUST00000021297.5	-0.633302	0.781413	-0.304393	ENSMUSG00000020922	Lsm12		ENSMUST00000021329.13	-1.11137	-0.00601504	1.11859	ENSMUSG00000020946	Gosr2
ENSMUST00000020827.6	0.97242	0.0175316	-0.993458	ENSMUSG00000020521	Rnft1		ENSMUST00000021306.13	0.184499	0.274917	-0.5144	ENSMUSG00000020929	Eftud2		ENSMUST00000021362.4	-0.992238	-0.0885759	1.09853	ENSMUSG00000020978	Klhdc2
ENSMUST00000020831.12	0.569086	-0.0208946	-0.544013	ENSMUSG00000020523	Fam114a2		ENSMUST00000021311.9	-1.16888	0.639449	0.401545	ENSMUSG00000051378	Kif18b		ENSMUST00000021370.9	-1.27191	0.620456	0.527363	ENSMUSG00000020988	L2hgdh
ENSMUST00000020846.7	0.410175	0.0689767	-0.492947	ENSMUSG00000020538	Srebf1		ENSMUST00000021331.8	-0.253358	0.47768	-0.319858	ENSMUSG00000020948	Klhl28		ENSMUST00000021375.11	-0.94654	-0.214756	1.20425	ENSMUSG00000020986	Sec23a
ENSMUST00000020856.5	1.12643	0.0587313	-1.19691	ENSMUSG00000020547	Bzw2		ENSMUST00000021332.9	-0.902977	0.75347	-0.00118706	ENSMUSG00000020949	Fkbp3		ENSMUST00000021377.4	-1.17801	0.0612976	1.10445	ENSMUSG00000020990	Cdkl1
ENSMUST00000020877.8	0.713273	0.465515	-1.27189	ENSMUSG00000020561	Twistnb		ENSMUST00000021339.7	-1.06444	0.771263	0.138922	ENSMUSG00000020956	Dtd2		ENSMUST00000021390.8	-0.725738	-0.119862	0.869572	ENSMUSG00000021003	Galc
ENSMUST00000020885.12	1.17391	-0.293865	-0.821267	ENSMUSG00000020570	Sypl		ENSMUST00000021347.11	-0.406961	0.149315	0.227783	ENSMUSG00000020964	Sel1l		ENSMUST00000021406.5	-0.852238	0.612162	0.117644	ENSMUSG00000062198	2700097O09Rik
ENSMUST00000020886.8	0.748087	0.326368	-1.13973	ENSMUSG00000020572	Nampt		ENSMUST00000021359.6	-0.77113	0.549932	0.111212	ENSMUSG00000020974	Pole2		ENSMUST00000021459.13	-1.11696	0.355294	0.690609	ENSMUSG00000021062	Rab15
ENSMUST00000020911.13	1.30468	-0.352047	-0.882224	ENSMUSG00000020592	Sdc1		ENSMUST00000021368.9	-1.00932	0.780364	0.0728802	ENSMUSG00000020982	Nemf		ENSMUST00000021506.5	-0.647801	0.0222976	0.621043	ENSMUSG00000021091	Serpina3n
ENSMUST00000020927.9	1.25391	-0.237656	-0.968719	ENSMUSG00000020605	Hs1bp3		ENSMUST00000021379.7	-0.684051	0.799173	-0.274956	ENSMUSG00000060121	Gemin2		ENSMUST00000021512.10	-1.02107	0.408968	0.530311	ENSMUSG00000021094	Dhrs7
ENSMUST00000020947.6	0.510821	-0.640601	0.257901	ENSMUSG00000020621	Rdh14		ENSMUST00000021407.10	-0.940994	0.77384	0.0123852	ENSMUSG00000073079	Srp54a		ENSMUST00000021522.4	-0.704163	-0.505367	1.3106	ENSMUSG00000021102	Glrx5
ENSMUST00000020949.11	0.639145	-0.0203422	-0.614734	ENSMUSG00000020623	Map2k6		ENSMUST00000021411.14	-0.87322	1.16334	-0.522786	ENSMUSG00000021023	Prorp		ENSMUST00000021532.5	-0.287123	-0.231259	0.564634	ENSMUSG00000021113	Snapc1
ENSMUST00000020965.13	0.943397	-0.0749426	-0.853466	ENSMUSG00000020636	Allc		ENSMUST00000021412.8	-0.392705	0.696281	-0.442833	ENSMUSG00000021024	Psma6		ENSMUST00000021547.7	-0.758463	0.130545	0.601809	ENSMUSG00000066440	Zfyve26
ENSMUST00000020970.9	0.846228	-0.832341	0.152582	ENSMUSG00000020641	Rsad2		ENSMUST00000021425.7	-0.563485	0.38212	0.104941	ENSMUSG00000021037	Ahsa1		ENSMUST00000021548.11	-0.380023	-0.638159	1.14581	ENSMUSG00000021123	Rdh12
ENSMUST00000020974.6	-0.692002	0.806519	-0.275821	ENSMUSG00000020644	Id2		ENSMUST00000021426.9	-0.438358	0.743938	-0.454367	ENSMUSG00000021038	Vipas39		ENSMUST00000021552.2	-1.02607	0.411758	0.53196	ENSMUSG00000021127	Zfp36l1
ENSMUST00000020977.3	0.490064	0.425302	-1.00043	ENSMUSG00000020648	Dus4l		ENSMUST00000021428.8	0.00728486	0.92717	-1.11989	ENSMUSG00000021039	Snw1		ENSMUST00000021558.7	-0.584456	-0.530613	1.22119	ENSMUSG00000021130	Galnt16
ENSMUST00000020979.8	0.99997	0.156522	-1.1878	ENSMUSG00000020650	Bcap29		ENSMUST00000021471.12	-0.237191	0.59971	-0.482461	ENSMUSG00000021072	Tmx1		ENSMUST00000021564.10	-0.974426	-0.176456	1.18617	ENSMUSG00000021136	Smoc1
ENSMUST00000021001.9	0.135421	-0.488501	0.450781	ENSMUSG00000020671	Rab10		ENSMUST00000021523.6	0.20414	0.647474	-0.981109	ENSMUSG00000021103	Mnat1		ENSMUST00000021609.9	-0.5278	-0.123441	0.67593	ENSMUSG00000021192	Golga5
ENSMUST00000021028.4	1.18685	-0.265361	-0.868414	ENSMUSG00000020689	Itgb3		ENSMUST00000021530.7	-0.02359	0.553517	-0.640631	ENSMUSG00000021109	Hif1a		ENSMUST00000021635.8	-0.29074	-0.29074	0.639629	ENSMUSG00000021214	Akr1c18
ENSMUST00000021033.15	0.394695	-0.412256	0.100013	ENSMUSG00000018841	Rad51d		ENSMUST00000021535.13	-0.556283	0.504711	-0.0493697	ENSMUSG00000021111	Papola		ENSMUST00000021649.7	-0.137108	-0.616175	0.876518	ENSMUSG00000021226	Acot2
ENSMUST00000021039.11	1.27199	-0.444254	-0.738889	ENSMUSG00000020697	Lig3		ENSMUST00000021536.8	-0.792937	0.634458	0.031587	ENSMUSG00000021114	Atp6v1d		ENSMUST00000021681.3	-1.26774	0.33538	0.86528	ENSMUSG00000021256	Vash1
ENSMUST00000021050.13	0.68684	-0.733414	0.193258	ENSMUSG00000020709	Adap2		ENSMUST00000021544.7	-0.380743	-0.125304	0.531107	ENSMUSG00000021118	Plek2		ENSMUST00000021689.13	-0.539008	0.48397	-0.0417563	ENSMUSG00000021262	Evl
ENSMUST00000021060.5	0.639361	0.125402	-0.789844	ENSMUSG00000020718	Polg2		ENSMUST00000021572.10	-0.513947	0.529192	-0.121083	ENSMUSG00000021147	Wdr37		ENSMUST00000021693.3	-0.521958	-0.322709	0.909209	ENSMUSG00000021265	Slc25a29
ENSMUST00000021063.12	-0.818284	0.864212	-0.218771	ENSMUSG00000020720	Psmd12		ENSMUST00000021574.7	-0.609375	1.16126	-0.784138	ENSMUSG00000021149	Gtpbp4		ENSMUST00000021714.8	-0.79202	-0.447713	1.32928	ENSMUSG00000021286	Zfyve21
ENSMUST00000021082.6	1.04889	-0.22637	-0.777246	ENSMUSG00000020736	Nt5c		ENSMUST00000021592.15	-1.18801	0.645107	0.413885	ENSMUSG00000021175	Cdca7l		ENSMUST00000021726.7	-0.458689	-0.513812	1.07526	ENSMUSG00000011148	Adssl1
ENSMUST00000021085.10	0.0499304	0.956234	-1.19741	ENSMUSG00000020739	Nup85		ENSMUST00000021594.4	-0.0287743	0.327503	-0.364229	ENSMUSG00000021177	Tdp1		ENSMUST00000021728.11	-0.830642	0.00523449	0.824361	ENSMUSG00000064326	Siva1
ENSMUST00000021087.13	1.31988	-0.301259	-0.958369	ENSMUSG00000020743	Mif4gd		ENSMUST00000021595.9	-0.864799	0.57222	0.178135	ENSMUSG00000021178	Psmc1		ENSMUST00000021738.9	-0.49418	-0.678324	1.30817	ENSMUSG00000021306	Gpr137b
ENSMUST00000021089.10	1.26154	-0.357387	-0.832674	ENSMUSG00000020744	Slc25a19		ENSMUST00000021605.13	0.191819	0.393155	-0.663605	ENSMUSG00000021188	Trip11		ENSMUST00000021776.3	-0.759011	-0.229617	1.03455	ENSMUSG00000021348	Prl7d1
ENSMUST00000021090.13	1.01309	0.054878	-1.07894	ENSMUSG00000059923	Grb2		ENSMUST00000021606.11	-0.442029	0.693781	-0.390507	ENSMUSG00000021189	Atxn3		ENSMUST00000021778.13	-0.653526	-0.52099	1.27871	ENSMUSG00000055360	Prl2c5
ENSMUST00000021158.3	0.0204995	0.71969	-0.884128	ENSMUSG00000020803	Txndc17		ENSMUST00000021667.6	-0.123463	0.17073	-0.0814128	ENSMUSG00000021241	Isca2		ENSMUST00000021790.6	-0.688116	-0.525081	1.31821	ENSMUSG00000021361	Tmem14c
ENSMUST00000021173.13	0.744628	-0.499335	-0.145426	ENSMUSG00000020818	Mfsd11		ENSMUST00000021669.14	-0.540258	0.752785	-0.363085	ENSMUSG00000021243	Fcf1		ENSMUST00000021797.8	-0.863766	0.306065	0.496488	ENSMUSG00000021368	Tbc1d7
ENSMUST00000021177.14	-0.429586	-0.327402	0.822469	ENSMUSG00000020823	Sec14l1		ENSMUST00000021670.14	-0.94502	0.887405	-0.119866	ENSMUSG00000021244	Ylpm1		ENSMUST00000021800.5	-1.03835	-0.114181	1.17536	ENSMUSG00000021371	Mcur1
ENSMUST00000021181.12	0.507782	0.52054	-1.13243	ENSMUSG00000020831	0610010K14Rik		ENSMUST00000021692.8	-0.531884	0.484308	-0.0492857	ENSMUSG00000021264	Yy1		ENSMUST00000021806.10	-0.811634	-0.101165	0.933032	ENSMUSG00000021376	Tpmt
ENSMUST00000021195.10	0.982345	-0.114703	-0.844702	ENSMUSG00000020838	Slc6a4		ENSMUST00000021698.12	-0.986605	1.04959	-0.272901	ENSMUSG00000021270	Hsp90aa1		ENSMUST00000021813.4	-0.814549	-0.0514913	0.876338	ENSMUSG00000021381	Barx1
ENSMUST00000021203.6	-0.596839	-0.375458	1.04739	ENSMUSG00000020843	Timm22		ENSMUST00000021706.10	-0.99726	0.225084	0.72716	ENSMUSG00000021277	Traf3		ENSMUST00000021816.11	-0.346201	-0.448352	0.884223	ENSMUSG00000021384	Susd3
ENSMUST00000021217.10	-0.548303	0.622805	-0.199062	ENSMUSG00000020857	Nme2		ENSMUST00000021707.7	-0.379032	0.072034	0.292591	ENSMUSG00000021278	Amn		ENSMUST00000021832.6	-1.3084	0.464358	0.751172	ENSMUSG00000021400	Wrnip1
ENSMUST00000021227.5	-0.328407	-0.0208091	0.353378	ENSMUSG00000020864	Ankrd40		ENSMUST00000021715.5	-0.286785	-0.143922	0.459492	ENSMUSG00000021287	Xrcc3		ENSMUST00000021843.12	-0.718668	0.232606	0.439542	ENSMUSG00000046949	Nqo2
ENSMUST00000021249.10	0.911998	0.0164424	-0.931729	ENSMUSG00000020877	Scrn2		ENSMUST00000021772.3	-0.518011	0.542123	-0.132537	ENSMUSG00000021339	Mrs2		ENSMUST00000021844.14	-1.17901	0.207199	0.930369	ENSMUSG00000021408	Ripk1
ENSMUST00000021273.12	0.891881	-0.410454	-0.399336	ENSMUSG00000020894	Vamp2		ENSMUST00000021803.9	-0.921372	1.02935	-0.313851	ENSMUSG00000021374	Nup153		ENSMUST00000021885.7	-0.60642	-0.377473	1.05939	ENSMUSG00000033834	Tpbpa
ENSMUST00000021277.5	-0.301957	0.857893	-0.727515	ENSMUSG00000020897	Aurkb		ENSMUST00000021807.12	-1.01409	0.56365	0.337707	ENSMUSG00000021377	Dek		ENSMUST00000021888.8	-0.529093	-0.495543	1.12374	ENSMUSG00000021439	Ctsq
ENSMUST00000021285.13	1.07916	-0.333903	-0.678479	ENSMUSG00000020903	Stx8		ENSMUST00000021818.8	-0.676083	0.843636	-0.33628	ENSMUSG00000021391	Cenpp		ENSMUST00000021889.5	-0.59282	-0.551595	1.25473	ENSMUSG00000055679	Ctsr
ENSMUST00000021296.6	1.15236	-0.237548	-0.867306	ENSMUSG00000020921	Tmem101		ENSMUST00000021866.9	-0.647579	0.953453	-0.496565	ENSMUSG00000021428	Riok1		ENSMUST00000021903.2	-0.830081	-0.127679	0.983296	ENSMUSG00000021453	Gadd45g
ENSMUST00000021335.6	0.411775	0.233057	-0.691443	ENSMUSG00000020952	Scfd1		ENSMUST00000021913.15	-0.651753	0.292614	0.300616	ENSMUSG00000021460	Auh		ENSMUST00000021918.8	-1.2885	0.507557	0.679435	ENSMUSG00000021464	Ror2
ENSMUST00000021338.9	0.620003	0.551134	-1.28136	ENSMUSG00000020955	Ap4s1		ENSMUST00000021921.10	-0.847618	0.677649	0.0344393	ENSMUSG00000021466	Ptch1		ENSMUST00000021920.7	0.0163799	-0.0748994	0.0734993	ENSMUSG00000021468	Sptlc1
ENSMUST00000021380.9	0.413102	-0.0308363	-0.376098	ENSMUSG00000020993	Trappc6b		ENSMUST00000021922.9	-1.19546	0.415733	0.696578	ENSMUSG00000021469	Msx2		ENSMUST00000021929.9	-0.996939	0.470735	0.432057	ENSMUSG00000021476	Habp4
ENSMUST00000021381.5	0.445439	0.612582	-1.18054	ENSMUSG00000020994	Pnn		ENSMUST00000021940.7	-0.0383227	0.451322	-0.503264	ENSMUSG00000021484	Lman2		ENSMUST00000021941.7	-0.92592	-0.0264898	0.957708	ENSMUSG00000021485	Mxd3
ENSMUST00000021405.7	-0.224435	0.86844	-0.817693	ENSMUSG00000021018	Polr2h		ENSMUST00000021942.7	-0.333851	0.193569	0.101568	ENSMUSG00000021486	Prelid1		ENSMUST00000021958.5	-0.403805	-0.0698229	0.487592	ENSMUSG00000021496	Pcbd2
ENSMUST00000021413.8	1.33511	-0.491253	-0.745604	ENSMUSG00000021025	Nfkbia		ENSMUST00000021990.3	-0.673637	0.349796	0.253883	ENSMUSG00000021518	Ptdss1		ENSMUST00000021959.10	-0.7977	-0.330834	1.1947	ENSMUSG00000021497	Txndc15
ENSMUST00000021416.8	0.0905142	0.445393	-0.624986	ENSMUSG00000021028	Mbip		ENSMUST00000021993.4	-0.588835	-0.0252441	0.619128	ENSMUSG00000021520	Uqcrb		ENSMUST00000021963.4	-0.898045	0.0959902	0.782857	ENSMUSG00000021501	Caml
ENSMUST00000021424.4	0.661376	-0.00470258	-0.655733	ENSMUSG00000021036	Sptlc2		ENSMUST00000022009.9	-0.685638	0.622222	-0.0610282	ENSMUSG00000021537	Cetn3		ENSMUST00000021968.6	-1.08716	0.839453	0.0798175	ENSMUSG00000021506	Pitx1
ENSMUST00000021443.6	0.206417	0.754364	-1.11165	ENSMUSG00000021048	Mthfd1		ENSMUST00000022053.10	-0.437915	1.07473	-0.851756	ENSMUSG00000021569	Trip13		ENSMUST00000021971.5	-0.744566	-0.440862	1.2736	ENSMUSG00000021509	Slc25a48
ENSMUST00000021450.5	1.29371	-0.345038	-0.879662	ENSMUSG00000021054	Sgpp1		ENSMUST00000022060.6	-0.255073	0.629193	-0.499959	ENSMUSG00000021576	Pdcd6		ENSMUST00000021997.7	-1.03006	-0.14902	1.20888	ENSMUSG00000058900	Rsl1
ENSMUST00000021467.7	0.794631	0.220227	-1.0589	ENSMUSG00000021067	Sav1		ENSMUST00000022087.6	-0.121686	0.94182	-1.0085	ENSMUSG00000021595	Nsun2		ENSMUST00000022032.6	-0.865112	-0.0873561	0.969939	ENSMUSG00000021550	2210016F16Rik
ENSMUST00000021468.13	0.440333	-0.24557	-0.145649	ENSMUSG00000021068	Nin		ENSMUST00000022089.9	-0.686947	0.365096	0.248832	ENSMUSG00000021598	Med10		ENSMUST00000022078.11	-1.26803	0.5771	0.575505	ENSMUSG00000021589	Rhobtb3
ENSMUST00000021479.5	0.60239	-0.0690382	-0.519544	ENSMUSG00000021076	Actr10		ENSMUST00000022115.13	-0.390507	0.862765	-0.644812	ENSMUSG00000021615	Xrcc4		ENSMUST00000022082.7	0.161976	-0.699948	0.677962	ENSMUSG00000021591	Glrx
ENSMUST00000021486.9	1.07427	-0.344308	-0.661098	ENSMUSG00000021079	Timm9		ENSMUST00000022147.14	-0.40246	0.996515	-0.793359	ENSMUSG00000021645	Smn1		ENSMUST00000022095.9	-1.09039	0.597045	0.373936	ENSMUSG00000021604	Irx4
ENSMUST00000021497.15	-0.442919	-0.226088	0.714225	ENSMUSG00000021087	Rtn1		ENSMUST00000022153.7	-0.445728	0.788302	-0.500234	ENSMUSG00000021650	Ptcd2		ENSMUST00000022099.14	-1.09172	-0.0601229	1.16386	ENSMUSG00000021608	Lpcat1
ENSMUST00000021527.14	1.22576	-0.546528	-0.569929	ENSMUSG00000021108	Prkch		ENSMUST00000022163.14	-0.558494	1.00973	-0.653182	ENSMUSG00000021660	Btf3		ENSMUST00000022108.8	-1.29111	0.357352	0.862284	ENSMUSG00000021613	Hapln1
ENSMUST00000021539.15	0.0110595	-0.551093	0.650252	ENSMUSG00000021115	Vrk1		ENSMUST00000022164.15	-0.650765	0.749742	-0.248926	ENSMUSG00000021661	Ankra2		ENSMUST00000022145.14	-0.722861	0.00607892	0.715567	ENSMUSG00000021643	Serf1
ENSMUST00000021550.6	1.26938	-0.565184	-0.591157	ENSMUSG00000021125	Arg2		ENSMUST00000022176.14	-0.954153	0.448268	0.416231	ENSMUSG00000021670	Hmgcr		ENSMUST00000022148.6	-1.22123	0.216849	0.961015	ENSMUSG00000021646	Mccc2
ENSMUST00000021554.15	0.911517	-0.230124	-0.635368	ENSMUSG00000015143	Actn1		ENSMUST00000022189.8	-0.917749	1.04047	-0.330814	ENSMUSG00000021681	Aggf1		ENSMUST00000022169.9	-0.731283	-0.370722	1.17615	ENSMUSG00000021665	Hexb
ENSMUST00000021559.13	-0.475545	0.986849	-0.708674	ENSMUSG00000021131	Erh		ENSMUST00000022218.5	-1.13027	0.645892	0.355196	ENSMUSG00000021707	Dhfr		ENSMUST00000022182.4	-0.554726	-0.620126	1.29888	ENSMUSG00000021675	F2rl2
ENSMUST00000021607.8	0.905736	-0.345672	-0.490929	ENSMUSG00000021190	Lgmn		ENSMUST00000022222.11	-0.617161	0.0167655	0.597043	ENSMUSG00000021709	Erbin		ENSMUST00000022185.9	-1.17813	0.227659	0.904935	ENSMUSG00000021678	F2rl1
ENSMUST00000021611.9	0.271032	0.335694	-0.673866	ENSMUSG00000021193	Pitrm1		ENSMUST00000022224.15	-1.0931	0.74066	0.204305	ENSMUSG00000021711	Trappc13		ENSMUST00000022196.4	-0.834286	0.349798	0.414528	ENSMUSG00000021686	Ap3b1
ENSMUST00000021614.13	1.23743	-0.809814	-0.265648	ENSMUSG00000021196	Pfkp		ENSMUST00000022226.5	-0.739301	1.09607	-0.575981	ENSMUSG00000021713	Ppwd1		ENSMUST00000022212.8	-0.483952	-0.164033	0.680791	ENSMUSG00000021701	Plk2
ENSMUST00000021645.8	-0.262747	0.241058	-0.0265221	ENSMUSG00000021222	Dcaf4		ENSMUST00000022227.7	-0.192709	-0.253617	0.497049	ENSMUSG00000021714	Cenpk		ENSMUST00000022217.8	-0.992759	0.839122	-0.0141881	ENSMUSG00000021706	Zfyve16
ENSMUST00000021661.12	-0.113357	-0.388089	0.579064	ENSMUSG00000021235	Coq6		ENSMUST00000022228.12	-0.564792	1.07314	-0.722977	ENSMUSG00000021715	Cwc27		ENSMUST00000022220.12	-0.703226	-0.0755773	0.793918	ENSMUSG00000014850	Msh3
ENSMUST00000021666.5	0.72812	-0.759886	0.183743	ENSMUSG00000021240	Abcd4		ENSMUST00000022242.8	0.669324	0.356262	-1.09684	ENSMUSG00000021728	Emb		ENSMUST00000022225.11	-1.00619	0.599166	0.287191	ENSMUSG00000021712	Trim23
ENSMUST00000021668.9	1.00459	-0.236429	-0.720871	ENSMUSG00000021242	Npc2		ENSMUST00000022256.4	-1.10123	0.960139	-0.0509364	ENSMUSG00000021737	Psmd6		ENSMUST00000022292.9	-0.948528	0.141405	0.778841	ENSMUSG00000021770	Samd8
ENSMUST00000021674.6	0.787857	-0.648813	-0.00928128	ENSMUSG00000021250	Fos		ENSMUST00000022264.12	-0.732071	-0.0635916	0.808381	ENSMUSG00000021745	Ptprg		ENSMUST00000022294.14	-0.906534	-0.0597429	0.978226	ENSMUSG00000021772	Nkiras1
ENSMUST00000021676.11	0.0869383	-0.625668	0.663864	ENSMUSG00000021252	Erg28		ENSMUST00000022281.4	-0.331287	1.01884	-0.891324	ENSMUSG00000016018	Mtrex		ENSMUST00000022296.6	-1.1717	0.159021	0.980877	ENSMUSG00000021774	Ube2e1
ENSMUST00000021684.5	-0.563572	-0.184299	0.784731	ENSMUSG00000021259	Cyp46a1		ENSMUST00000022344.3	-0.157599	0.997378	-1.03925	ENSMUSG00000021810	Ecd		ENSMUST00000022310.6	-1.06084	0.0826183	0.961696	ENSMUSG00000021785	Ngly1
ENSMUST00000021691.5	1.30287	-0.578831	-0.608271	ENSMUSG00000021263	Degs2		ENSMUST00000022356.11	-0.295121	0.475129	-0.275034	ENSMUSG00000034235	Usp54		ENSMUST00000022317.14	-0.178362	-0.0951493	0.292541	ENSMUSG00000021792	Prxl2a
ENSMUST00000021719.6	0.755473	-0.253562	-0.451198	ENSMUSG00000021290	Atp5mpl		ENSMUST00000022358.8	-0.786492	0.432517	0.267471	ENSMUSG00000021819	Zswim8		ENSMUST00000022337.10	-0.680162	-0.275014	1.01018	ENSMUSG00000021803	Cdhr1
ENSMUST00000021779.7	0.105681	0.645836	-0.880684	ENSMUSG00000005891	Prl4a1		ENSMUST00000022369.8	-0.600138	0.390794	0.131185	ENSMUSG00000021823	Vcl		ENSMUST00000022340.4	-1.08497	-0.0290755	1.11986	ENSMUSG00000021806	Nid2
ENSMUST00000021785.7	0.259503	-0.042275	-0.208773	ENSMUSG00000021357	Exoc2		ENSMUST00000022371.9	-0.857189	0.824591	-0.132321	ENSMUSG00000021824	Ap3m1		ENSMUST00000022345.6	-1.24823	0.327947	0.854692	ENSMUSG00000021811	Dnajc9
ENSMUST00000021787.6	1.3453	-0.445767	-0.810375	ENSMUSG00000021359	Tfap2a		ENSMUST00000022446.6	-0.309655	0.892572	-0.761431	ENSMUSG00000021890	Eaf1		ENSMUST00000022377.10	-0.493215	-0.478461	1.06737	ENSMUSG00000021830	Txndc16
ENSMUST00000021817.9	0.909268	-0.370534	-0.464627	ENSMUSG00000021385	Ippk		ENSMUST00000022450.5	-0.402245	0.516401	-0.217436	ENSMUSG00000040651	Tasor		ENSMUST00000022418.14	-0.779136	-0.419735	1.28282	ENSMUSG00000021867	Tmem254b
ENSMUST00000021824.7	0.540856	0.169576	-0.744348	ENSMUSG00000021392	Nol8		ENSMUST00000022458.10	-1.241	0.548408	0.582913	ENSMUSG00000021901	Bap1		ENSMUST00000022428.12	-0.314912	0.052015	0.252494	ENSMUSG00000021876	Rnase4
ENSMUST00000021837.9	0.347229	-0.924509	0.762181	ENSMUSG00000021404	Serpinb9c		ENSMUST00000022459.4	-0.426728	0.7208	-0.438232	ENSMUSG00000021902	Phf7		ENSMUST00000022429.8	-0.981064	0.41844	0.478935	ENSMUSG00000021877	Arf4
ENSMUST00000021847.14	0.870784	-0.620576	-0.126093	ENSMUSG00000021411	Pxdc1		ENSMUST00000022470.14	-0.820916	1.00785	-0.388504	ENSMUSG00000021911	Parg		ENSMUST00000022451.13	-1.08687	0.502157	0.484283	ENSMUSG00000021893	Capn7
ENSMUST00000021854.13	-0.0368685	-0.311532	0.410707	ENSMUSG00000021417	Eci2		ENSMUST00000022496.8	-1.22993	0.717496	0.36894	ENSMUSG00000021929	Kpna3		ENSMUST00000022462.13	-0.686187	-0.0334099	0.726279	ENSMUSG00000021906	Oxnad1
ENSMUST00000021860.6	1.25722	-0.73602	-0.374001	ENSMUSG00000021423	Ly86		ENSMUST00000022497.14	-0.963719	0.793916	0.0110201	ENSMUSG00000021930	Spryd7		ENSMUST00000022469.12	-1.1252	0.628153	0.371421	ENSMUSG00000021910	Nisch
ENSMUST00000021864.7	0.928113	-0.0921201	-0.817569	ENSMUSG00000021427	Ssr1		ENSMUST00000022499.12	-0.570694	0.49375	-0.0218067	ENSMUSG00000021932	Rnaseh2b		ENSMUST00000022476.8	-0.857266	-0.227076	1.12976	ENSMUSG00000021916	Glt8d1
ENSMUST00000021870.11	-0.74357	0.704412	-0.101724	ENSMUSG00000021432	Slc35b3		ENSMUST00000022507.12	-1.1156	0.578079	0.421906	ENSMUSG00000021938	Pspc1		ENSMUST00000022504.11	-1.00944	-0.136208	1.17289	ENSMUSG00000021936	Mapk8
ENSMUST00000021880.9	1.22644	-0.561363	-0.552803	ENSMUSG00000044258	Ctla2a		ENSMUST00000022521.12	-0.063257	0.37901	-0.391555	ENSMUSG00000021948	Prkcd		ENSMUST00000022511.9	-1.10324	0.410293	0.61089	ENSMUSG00000021945	Zmym2
ENSMUST00000021884.9	1.30358	-0.398875	-0.824929	ENSMUSG00000074874	Ctla2b		ENSMUST00000022522.14	-0.438573	0.0173062	0.417806	ENSMUSG00000021953	Tdh		ENSMUST00000022517.8	-1.1493	0.0598382	1.0775	ENSMUSG00000021947	Cryl1
ENSMUST00000021891.4	1.05974	-0.0886042	-0.953418	ENSMUSG00000057446	Cts8		ENSMUST00000022536.2	-0.729323	0.913193	-0.366508	ENSMUSG00000021965	Ska3		ENSMUST00000022531.13	-0.880932	-0.314483	1.25831	ENSMUSG00000021959	Lats2
ENSMUST00000021892.6	1.01972	-0.0371303	-0.975163	ENSMUSG00000021440	Cts7		ENSMUST00000022544.13	-0.574558	-0.0436682	0.62696	ENSMUSG00000021972	Hmbox1		ENSMUST00000022535.8	-1.09979	0.844272	0.0866599	ENSMUSG00000021962	Dcp1a
ENSMUST00000021900.13	1.10683	-0.329619	-0.711291	ENSMUSG00000021451	Sema4d		ENSMUST00000022563.8	-0.432257	0.190748	0.203358	ENSMUSG00000021987	Mtmr6		ENSMUST00000022543.9	-0.982447	0.149789	0.8027	ENSMUSG00000021973	Micu2
ENSMUST00000021907.8	0.456362	-0.483692	0.124068	ENSMUSG00000021456	Fbp2		ENSMUST00000022566.13	-0.879597	0.700052	0.0395339	ENSMUSG00000021990	Spata13		ENSMUST00000022587.9	-0.855868	-0.367085	1.29637	ENSMUSG00000022010	Tsc22d1
ENSMUST00000021930.9	0.146729	0.793743	-1.09922	ENSMUSG00000021474	Sfxn1		ENSMUST00000022580.7	0.0209783	0.774301	-0.950139	ENSMUSG00000022003	Slc25a30		ENSMUST00000022601.6	-0.459134	-0.421854	0.965359	ENSMUSG00000022023	Wbp4
ENSMUST00000021933.7	1.31664	-0.32497	-0.926671	ENSMUSG00000021477	Ctsl		ENSMUST00000022590.4	-0.287127	0.0493202	0.227942	ENSMUSG00000022013	Dnajc15		ENSMUST00000022623.12	-0.188879	-0.47399	0.757667	ENSMUSG00000022043	Trim35
ENSMUST00000021937.11	0.648563	0.380561	-1.10524	ENSMUSG00000021481	Zfp346		ENSMUST00000022593.6	-0.768975	0.481677	0.190963	ENSMUSG00000022016	Akap11		ENSMUST00000022629.8	-0.858363	-0.160236	1.05065	ENSMUSG00000022048	Dpysl2
ENSMUST00000021938.10	0.869874	-0.175598	-0.659157	ENSMUSG00000021482	Prxl2c		ENSMUST00000022600.3	-0.475855	0.859341	-0.555355	ENSMUSG00000022022	Mtrf1		ENSMUST00000022650.8	-0.933463	0.383884	0.472802	ENSMUSG00000022064	Pibf1
ENSMUST00000021939.7	1.24512	-0.312959	-0.869572	ENSMUSG00000021483	Cdk20		ENSMUST00000022609.6	-0.602575	0.944726	-0.531096	ENSMUSG00000022031	Elp3		ENSMUST00000022660.13	-1.10485	0.26443	0.787536	ENSMUSG00000034205	Loxl2
ENSMUST00000021956.8	-0.154708	-0.370385	0.59917	ENSMUSG00000021494	Ddx41		ENSMUST00000022612.9	-0.110416	0.401353	-0.371207	ENSMUSG00000022033	Pbk		ENSMUST00000022663.6	-0.792665	-0.00081155	0.793639	ENSMUSG00000022074	Tnfrsf10b
ENSMUST00000021957.7	0.316974	-0.13564	-0.154206	ENSMUSG00000021495	Fam193b		ENSMUST00000022613.9	-1.06735	0.699138	0.228387	ENSMUSG00000022034	Esco2		ENSMUST00000022682.5	-0.904067	-0.299155	1.26305	ENSMUSG00000022091	Sorbs3
ENSMUST00000021970.10	0.625899	-0.012477	-0.610927	ENSMUSG00000021508	Cxcl14		ENSMUST00000022614.6	-1.16114	0.637869	0.395694	ENSMUSG00000022035	Ccdc25		ENSMUST00000022693.8	-0.258957	-0.429554	0.774421	ENSMUSG00000022098	Bmp1
ENSMUST00000021991.10	0.336156	0.063943	-0.412887	ENSMUSG00000021519	Mterf3		ENSMUST00000022656.7	0.0519383	0.203258	-0.295847	ENSMUSG00000022070	Bora		ENSMUST00000022701.6	-0.57232	-0.57581	1.26329	ENSMUSG00000022105	Rb1
ENSMUST00000022030.10	0.853188	0.209212	-1.10424	ENSMUSG00000021548	Ccnh		ENSMUST00000022705.6	-0.475672	0.721457	-0.390076	ENSMUSG00000022109	Med4		ENSMUST00000022704.8	-0.16748	-0.550921	0.828586	ENSMUSG00000022108	Itm2b
ENSMUST00000022038.14	0.388716	-0.615845	0.350297	ENSMUSG00000021555	Naa35		ENSMUST00000022706.6	-0.852004	0.811498	-0.121794	ENSMUSG00000022110	Sucla2		ENSMUST00000022716.3	-1.28074	0.648291	0.50279	ENSMUSG00000022120	Rnf219
ENSMUST00000022062.7	0.349058	0.338257	-0.754966	ENSMUSG00000021577	Sdha		ENSMUST00000022715.13	-0.46443	0.411118	-0.0289121	ENSMUSG00000022119	Rbm26		ENSMUST00000022721.7	-0.858142	0.0970409	0.741693	ENSMUSG00000022125	Cln5
ENSMUST00000022097.5	0.27305	0.279802	-0.608812	ENSMUSG00000021606	Ndufs6		ENSMUST00000022765.13	-1.15273	0.344127	0.739778	ENSMUSG00000022159	Rab2b		ENSMUST00000022727.9	-0.922688	-0.0130092	0.938299	ENSMUSG00000022130	Tgds
ENSMUST00000022098.9	0.242686	0.383341	-0.702696	ENSMUSG00000021607	Mrpl36		ENSMUST00000022808.13	0.17556	0.644078	-0.948453	ENSMUSG00000022194	Pabpn1		ENSMUST00000022728.3	-1.09324	0.0395784	1.04574	ENSMUSG00000022131	Gpr180
ENSMUST00000022102.8	0.523334	0.121791	-0.669483	ENSMUSG00000021610	Clptm1l		ENSMUST00000022815.9	0.508261	0.246956	-0.804608	ENSMUSG00000022204	Ngdn		ENSMUST00000022746.12	0.270512	-0.622292	0.476239	ENSMUSG00000022146	Osmr
ENSMUST00000022104.8	0.655924	0.282908	-0.995414	ENSMUSG00000021611	Tert		ENSMUST00000022816.14	0.474108	0.53706	-1.11858	ENSMUSG00000022205	Sub1		ENSMUST00000022757.4	-0.854888	0.0127091	0.839637	ENSMUSG00000015441	Gzmf
ENSMUST00000022121.12	-0.0666767	0.75714	-0.841891	ENSMUSG00000021621	Zcchc9		ENSMUST00000022821.7	-0.666353	0.255619	0.359609	ENSMUSG00000022210	Dhrs4		ENSMUST00000022766.7	-1.13995	0.282184	0.801327	ENSMUSG00000016831	Tox4
ENSMUST00000022135.14	-0.502062	0.930668	-0.61474	ENSMUSG00000078941	Ak6		ENSMUST00000022855.11	-0.0949123	0.816535	-0.88493	ENSMUSG00000022247	Brix1		ENSMUST00000022786.5	-1.11734	0.0637513	1.04084	ENSMUSG00000022179	4931414P19Rik
ENSMUST00000022136.13	0.535218	-0.314311	-0.158045	ENSMUSG00000021635	Rad17		ENSMUST00000022895.14	-0.440747	0.976012	-0.730468	ENSMUSG00000022286	Grhl2		ENSMUST00000022787.7	0.147472	-0.444192	0.385558	ENSMUSG00000022180	Slc7a8
ENSMUST00000022170.7	1.22789	-0.571758	-0.541778	ENSMUSG00000021666	Gfm2		ENSMUST00000022901.15	-1.16996	0.237828	0.884562	ENSMUSG00000022292	Rrm2b		ENSMUST00000022791.8	-0.954897	0.117764	0.813581	ENSMUSG00000022184	Fbxo4
ENSMUST00000022172.11	0.518261	-0.172023	-0.311833	ENSMUSG00000021668	Polk		ENSMUST00000022904.7	-0.368821	0.292591	0.0177115	ENSMUSG00000022295	Atp6v1c1		ENSMUST00000022794.13	-0.531047	0.502009	-0.0713631	ENSMUSG00000022185	Acin1
ENSMUST00000022197.14	0.885843	-0.0828595	-0.786412	ENSMUSG00000021687	Scamp1		ENSMUST00000022909.9	-0.822343	1.13684	-0.541868	ENSMUSG00000022300	Dcaf13		ENSMUST00000022828.8	-0.789547	-0.470907	1.35464	ENSMUSG00000022217	Emc9
ENSMUST00000022203.9	0.438834	0.43416	-0.959826	ENSMUSG00000021692	Dimt1		ENSMUST00000022916.12	-0.702071	0.183801	0.48151	ENSMUSG00000022305	Lrp12		ENSMUST00000022830.13	-1.09573	0.0674236	1.01482	ENSMUSG00000022221	Ripk3
ENSMUST00000022204.15	0.238795	-0.527189	0.393832	ENSMUSG00000021693	Kif2a		ENSMUST00000022945.8	-0.543085	0.858415	-0.487013	ENSMUSG00000022322	Shcbp1		ENSMUST00000022831.4	-1.05031	0.328261	0.656399	ENSMUSG00000047153	Khnyn
ENSMUST00000022230.14	0.815424	-0.413831	-0.318826	ENSMUSG00000021716	Srek1ip1		ENSMUST00000022946.5	-0.986201	0.403084	0.502501	ENSMUSG00000022323	Rida		ENSMUST00000022834.6	-0.226169	-0.317948	0.607707	ENSMUSG00000022225	Cma1
ENSMUST00000022245.9	0.250696	0.435987	-0.77388	ENSMUSG00000021731	Mrps30		ENSMUST00000022954.6	-0.930752	0.914843	-0.16706	ENSMUSG00000022332	Khdrbs3		ENSMUST00000022867.4	-1.07893	0.679515	0.263509	ENSMUSG00000022257	Laptm4b
ENSMUST00000022268.9	1.0337	-0.396007	-0.558491	ENSMUSG00000021748	Pdhb		ENSMUST00000022962.7	-0.0512883	0.69025	-0.777012	ENSMUSG00000022337	Emc2		ENSMUST00000022871.6	-1.20103	0.297093	0.844523	ENSMUSG00000022261	Sdc2
ENSMUST00000022272.13	0.922077	-0.485599	-0.339359	ENSMUSG00000021752	Kctd6		ENSMUST00000022964.8	-1.23212	0.662721	0.436857	ENSMUSG00000022339	Ebag9		ENSMUST00000022875.6	-1	-0.156294	1.18756	ENSMUSG00000022265	Ank
ENSMUST00000022282.5	-0.843276	0.395725	0.368406	ENSMUSG00000021760	Gpx8		ENSMUST00000022976.5	-0.82275	0.488301	0.236789	ENSMUSG00000022350	Washc5		ENSMUST00000022906.7	-1.13885	0.193049	0.90719	ENSMUSG00000022297	Fzd6
ENSMUST00000022293.13	0.224387	0.370013	-0.668403	ENSMUSG00000021771	Vdac2		ENSMUST00000022980.4	-0.879994	-0.137155	1.04458	ENSMUSG00000022354	Ndufb9		ENSMUST00000022921.6	-1.03029	-0.107096	1.15881	ENSMUSG00000022309	Angpt1
ENSMUST00000022322.16	1.10755	0.0243481	-1.13677	ENSMUSG00000021794	Glud1		ENSMUST00000022992.12	-0.280538	0.867714	-0.760719	ENSMUSG00000022364	Tbc1d31		ENSMUST00000022977.13	-1.08202	0.181343	0.864407	ENSMUSG00000022351	Sqle
ENSMUST00000022341.6	-0.272607	0.284493	-0.0687844	ENSMUSG00000021807	Rtraf		ENSMUST00000023015.14	-0.930887	1.03496	-0.311061	ENSMUSG00000022382	Wnt7b		ENSMUST00000023040.8	-1.23163	0.643107	0.459901	ENSMUSG00000022404	Slc25a17
ENSMUST00000022353.4	1.06717	-0.246126	-0.771819	ENSMUSG00000021815	Mss51		ENSMUST00000023024.7	-0.817445	0.187845	0.59203	ENSMUSG00000022389	Tef		ENSMUST00000023048.11	-0.359244	0.0212884	0.333698	ENSMUSG00000022412	Mief1
ENSMUST00000022355.10	-0.238584	0.691538	-0.591262	ENSMUSG00000021816	Ppp3cb		ENSMUST00000023029.14	-0.791619	0.976062	-0.379656	ENSMUSG00000022394	L3mbtl2		ENSMUST00000023053.11	-0.486133	-0.475709	1.05698	ENSMUSG00000022371	Col14a1
ENSMUST00000022368.3	1.01215	-0.126777	-0.860021	ENSMUSG00000021822	Plau		ENSMUST00000023039.14	-1.21979	0.782547	0.280729	ENSMUSG00000022403	St13		ENSMUST00000023071.7	-0.747301	0.307565	0.378223	ENSMUSG00000022437	Samm50
ENSMUST00000022378.8	1.18733	-0.397132	-0.710774	ENSMUSG00000021831	Ero1l		ENSMUST00000023055.7	-0.11414	0.369779	-0.329595	ENSMUSG00000022420	Dnal4		ENSMUST00000023072.6	-1.18082	0.290224	0.832549	ENSMUSG00000022438	Parvb
ENSMUST00000022380.8	0.607673	0.331386	-1.00534	ENSMUSG00000021832	Psmc6		ENSMUST00000023059.12	-1.13711	0.725842	0.2661	ENSMUSG00000022422	Dscc1		ENSMUST00000023075.8	0.223756	-0.103552	-0.099493	ENSMUSG00000022440	C1qtnf6
ENSMUST00000022391.13	0.744608	-0.444211	-0.211554	ENSMUSG00000021843	Ktn1		ENSMUST00000023061.6	-0.0328944	0.392717	-0.438367	ENSMUSG00000022426	Josd1		ENSMUST00000023086.14	-0.748807	0.208387	0.498743	ENSMUSG00000022452	Smdt1
ENSMUST00000022416.14	0.275891	-0.621938	0.470435	ENSMUSG00000021866	Anxa11		ENSMUST00000023064.8	-0.525438	0.428309	0.0114668	ENSMUSG00000022428	Cby1		ENSMUST00000023100.7	-1.1129	0.0160011	1.0937	ENSMUSG00000022463	Srebf2
ENSMUST00000022419.6	0.274052	0.580862	-0.971087	ENSMUSG00000021868	Ppif		ENSMUST00000023069.8	-1.33374	0.486883	0.749479	ENSMUSG00000022434	Fam118a		ENSMUST00000023104.6	-0.870003	0.569109	0.187073	ENSMUSG00000022466	Rpap3
ENSMUST00000022461.10	0.538552	0.098446	-0.656687	ENSMUSG00000021905	Dph3		ENSMUST00000023176.4	-0.517867	0.260495	0.205273	ENSMUSG00000022529	Zfp263		ENSMUST00000023105.4	-0.552198	-0.427337	1.065	ENSMUSG00000022468	Endou
ENSMUST00000022518.7	0.82371	-0.34895	-0.40497	ENSMUSG00000021951	Eef1akmt1		ENSMUST00000023206.13	-1.19974	0.630603	0.443014	ENSMUSG00000022545	Ercc4		ENSMUST00000023116.6	-0.62716	0.173364	0.419122	ENSMUSG00000022477	Aco2
ENSMUST00000022519.14	0.996477	-0.502079	-0.393982	ENSMUSG00000021950	Anxa8		ENSMUST00000023211.15	-0.19407	0.433381	-0.325987	ENSMUSG00000022552	Sharpin		ENSMUST00000023150.6	-0.954503	-0.0772006	1.04714	ENSMUSG00000022507	1810013L24Rik
ENSMUST00000022528.5	0.289342	0.618344	-1.03136	ENSMUSG00000021958	Pinx1		ENSMUST00000023226.12	-0.57494	0.886987	-0.489445	ENSMUSG00000022565	Plec		ENSMUST00000023151.5	-0.499179	-0.657074	1.28767	ENSMUSG00000022508	Bcl6
ENSMUST00000022529.7	0.430339	0.649125	-1.20929	ENSMUSG00000021957	Tkt		ENSMUST00000023237.7	-0.325219	0.599895	-0.394655	ENSMUSG00000022574	Naprt		ENSMUST00000023154.2	-0.200746	-0.473678	0.76916	ENSMUSG00000022512	Cldn1
ENSMUST00000022550.7	0.982572	-0.0952981	-0.868215	ENSMUSG00000021978	Extl3		ENSMUST00000023283.5	-0.200624	0.648909	-0.578066	ENSMUSG00000022614	Lmf2		ENSMUST00000023157.5	-0.884135	-0.00459079	0.889644	ENSMUSG00000022515	Anks3
ENSMUST00000022553.5	0.687444	0.530951	-1.32459	ENSMUSG00000021981	Cab39l		ENSMUST00000023343.3	-0.58771	0.76931	-0.335462	ENSMUSG00000022663	Atg3		ENSMUST00000023159.9	-1.00881	-0.112385	1.14368	ENSMUSG00000022517	Mgrn1
ENSMUST00000022585.4	0.310185	0.53595	-0.953325	ENSMUSG00000022008	Gpalpp1		ENSMUST00000023352.8	-0.999297	0.69159	0.16939	ENSMUSG00000022672	Prkdc		ENSMUST00000023171.7	-1.11602	0.103536	0.991776	ENSMUSG00000022528	Hes1
ENSMUST00000022586.1	-0.516655	0.894167	-0.556345	ENSMUSG00000022009	Nufip1		ENSMUST00000023353.3	-0.995776	1.1139	-0.340908	ENSMUSG00000022673	Mcm4		ENSMUST00000023179.6	-1.1157	0.294052	0.762839	ENSMUSG00000033669	Zfp7
ENSMUST00000022591.15	1.16817	-0.554936	-0.502243	ENSMUSG00000022014	Epsti1		ENSMUST00000023357.13	-0.92567	0.736277	0.0421382	ENSMUSG00000022677	Fopnl		ENSMUST00000023189.14	-0.0334566	-0.232278	0.312191	ENSMUSG00000022536	Glyr1
ENSMUST00000022595.7	0.879811	-1.03508	0.362285	ENSMUSG00000022018	Rgcc		ENSMUST00000023359.12	-0.565998	0.558038	-0.103648	ENSMUSG00000022678	Nde1		ENSMUST00000023214.10	0.0513282	-0.574205	0.637718	ENSMUSG00000022555	Dgat1
ENSMUST00000022610.14	1.03942	-0.573989	-0.350636	ENSMUSG00000022032	Scara5		ENSMUST00000023363.7	-0.625253	1.02149	-0.600535	ENSMUSG00000022682	Rrn3		ENSMUST00000023222.12	-1.12869	0.233199	0.848847	ENSMUSG00000022562	Oplah
ENSMUST00000022616.13	0.47751	-0.600477	0.243063	ENSMUSG00000022037	Clu		ENSMUST00000023365.12	-0.470826	0.278118	0.137085	ENSMUSG00000022684	Bfar		ENSMUST00000023276.15	-0.440938	-0.700332	1.28134	ENSMUSG00000047921	Trappc9
ENSMUST00000022622.13	0.913446	-0.0802721	-0.817119	ENSMUSG00000059456	Ptk2b		ENSMUST00000023387.13	0.0227169	0.870565	-1.0674	ENSMUSG00000022704	Qtrt2		ENSMUST00000023344.9	-0.550348	-0.215191	0.808578	ENSMUSG00000022664	Slc35a5
ENSMUST00000022634.8	0.993264	-0.765943	-0.0741317	ENSMUSG00000022051	Bnip3l		ENSMUST00000023391.15	-0.238121	0.631362	-0.519513	ENSMUSG00000022706	Mrpl40		ENSMUST00000023348.10	0.262764	-0.48104	0.314484	ENSMUSG00000022668	Gtpbp8
ENSMUST00000022665.3	0.701934	0.172839	-0.90934	ENSMUSG00000022075	Rhobtb2		ENSMUST00000023407.11	0.325134	0.250351	-0.625555	ENSMUSG00000022724	Riox2		ENSMUST00000023356.7	-1.19366	0.535787	0.550717	ENSMUSG00000022676	Snai2
ENSMUST00000022680.8	-0.401007	-0.404503	0.88641	ENSMUSG00000022089	Bin3		ENSMUST00000023432.9	-0.714833	0.867829	-0.326562	ENSMUSG00000022751	Nit2		ENSMUST00000023361.11	-0.825766	-0.240645	1.11454	ENSMUSG00000022680	Pdxdc1
ENSMUST00000022681.10	0.411738	-0.876431	0.639979	ENSMUSG00000022090	Pdlim2		ENSMUST00000023444.10	-0.29269	0.390388	-0.175776	ENSMUSG00000022761	Lztr1		ENSMUST00000023396.9	-0.916973	-0.286757	1.26108	ENSMUSG00000022711	Pmm2
ENSMUST00000022690.9	0.58765	-0.00211585	-0.585111	ENSMUSG00000022095	Fam160b2		ENSMUST00000023448.14	-0.754571	0.936888	-0.369694	ENSMUSG00000022763	Aifm3		ENSMUST00000023426.11	-0.607088	-0.369415	1.05039	ENSMUSG00000022744	Cldnd1
ENSMUST00000022696.7	0.338277	-0.156022	-0.151051	ENSMUSG00000022100	Xpo7		ENSMUST00000023449.10	-0.997401	0.388363	0.531366	ENSMUSG00000022765	Snap29		ENSMUST00000023431.7	-0.146844	-0.403016	0.630463	ENSMUSG00000022749	Tbc1d23
ENSMUST00000022709.5	1.35109	-0.466603	-0.791169	ENSMUSG00000022114	Spry2		ENSMUST00000023454.11	-1.08882	0.684636	0.267253	ENSMUSG00000022770	Dlg1		ENSMUST00000023464.5	-0.821435	-0.372717	1.2687	ENSMUSG00000022780	Meltf
ENSMUST00000022722.6	0.929901	-0.401065	-0.448624	ENSMUSG00000022126	Acod1		ENSMUST00000023457.12	-1.05089	0.712151	0.196306	ENSMUSG00000022772	Senp5		ENSMUST00000023465.15	-0.24216	-0.132135	0.400721	ENSMUSG00000022779	Top3b
ENSMUST00000022734.8	0.503604	0.145846	-0.67862	ENSMUSG00000022136	Dnajc3		ENSMUST00000023460.6	-0.286748	0.944166	-0.84625	ENSMUSG00000022774	Ncbp2		ENSMUST00000023474.3	-0.554048	-0.172373	0.760896	ENSMUSG00000022787	Wdr53
ENSMUST00000022751.14	0.143516	0.482951	-0.723057	ENSMUSG00000022151	Ttc33		ENSMUST00000023467.8	-0.813889	0.890792	-0.255061	ENSMUSG00000022781	Pak2		ENSMUST00000023478.7	-0.968645	0.597429	0.25173	ENSMUSG00000022790	Igsf11
ENSMUST00000022767.15	0.287456	0.457762	-0.83677	ENSMUSG00000022160	Mettl3		ENSMUST00000023477.14	-0.821036	0.93484	-0.300773	ENSMUSG00000022789	Dnm1l		ENSMUST00000023486.14	-0.820673	-0.391373	1.29032	ENSMUSG00000022797	Tfrc
ENSMUST00000022781.7	0.970872	-0.397344	-0.494059	ENSMUSG00000022174	Dad1		ENSMUST00000023491.12	-0.322904	0.37639	-0.128764	ENSMUSG00000022801	Lrch3		ENSMUST00000023487.4	-0.895206	-0.160311	1.08758	ENSMUSG00000022799	Arhgap31
ENSMUST00000022782.9	0.590691	-0.626266	0.160828	ENSMUSG00000022175	Lrp10		ENSMUST00000023507.12	-0.16199	0.365228	-0.276284	ENSMUSG00000022812	Gsk3b		ENSMUST00000023494.12	-0.892894	0.0536857	0.828471	ENSMUSG00000022803	Popdc2
ENSMUST00000022784.8	0.103373	-0.565196	0.574862	ENSMUSG00000022177	Haus4		ENSMUST00000023510.6	-1.04544	0.987678	-0.139774	ENSMUSG00000022814	Umps		ENSMUST00000023502.5	-0.507248	-0.203967	0.752009	ENSMUSG00000022808	Snx4
ENSMUST00000022793.14	0.545202	-0.397438	-0.068276	ENSMUSG00000022185	Acin1		ENSMUST00000023524.12	-0.929696	0.783934	-0.0110252	ENSMUSG00000022827	Rabl3		ENSMUST00000023520.6	-0.382564	-0.100321	0.502949	ENSMUSG00000022824	Muc13
ENSMUST00000022803.5	0.314683	0.0585108	-0.384896	ENSMUSG00000022193	Psmb5		ENSMUST00000023525.8	-1.28092	0.853627	0.256568	ENSMUSG00000022828	Gtf2e1		ENSMUST00000023538.8	-0.754305	-0.471049	1.31956	ENSMUSG00000022836	Mylk
ENSMUST00000022806.9	0.847523	0.0421669	-0.898123	ENSMUSG00000089682	Bcl2l2		ENSMUST00000023532.6	-0.370739	1.0373	-0.874019	ENSMUSG00000022833	Ccdc14		ENSMUST00000023550.8	-0.767544	-0.100189	0.88777	ENSMUSG00000022844	Pdia5
ENSMUST00000022813.7	1.18781	-0.107404	-1.05893	ENSMUSG00000022203	Efs		ENSMUST00000023535.3	-1.14299	0.555625	0.476243	ENSMUSG00000022837	Iqcb1		ENSMUST00000023564.9	-1.21201	0.703246	0.368118	ENSMUSG00000022858	Tra2b
ENSMUST00000022842.15	0.748582	0.477841	-1.32199	ENSMUSG00000022234	Cct5		ENSMUST00000023559.6	-0.9593	0.217028	0.698866	ENSMUSG00000022853	Ehhadh		ENSMUST00000023570.13	-1.20126	0.327577	0.808169	ENSMUSG00000022863	Btg3
ENSMUST00000022849.6	0.492687	0.602232	-1.21537	ENSMUSG00000022241	Tars		ENSMUST00000023562.8	-0.206581	0.492016	-0.383839	ENSMUSG00000022856	Tmem41a		ENSMUST00000023580.7	-0.760545	-0.12322	0.908409	ENSMUSG00000022867	Usp25
ENSMUST00000022856.14	0.145334	0.590179	-0.853549	ENSMUSG00000022248	Rad1		ENSMUST00000023572.14	-1.2491	0.74506	0.355025	ENSMUSG00000022865	Cxadr		ENSMUST00000023589.14	-0.349227	-0.471988	0.915614	ENSMUSG00000022875	Kng1
ENSMUST00000022865.16	0.8658	0.378873	-1.32045	ENSMUSG00000022255	Mtdh		ENSMUST00000023598.14	-0.88111	0.457532	0.332071	ENSMUSG00000022881	Rfc4		ENSMUST00000023601.13	-1.0959	0.285947	0.752767	ENSMUSG00000022885	St6gal1
ENSMUST00000022882.11	-0.335998	-0.754171	1.241	ENSMUSG00000022272	Myo10		ENSMUST00000023599.12	-0.881178	0.764691	-0.0364515	ENSMUSG00000022884	Eif4a2		ENSMUST00000023608.13	-0.802307	-0.0329573	0.841855	ENSMUSG00000022890	Atp5j
ENSMUST00000022890.9	0.508385	0.024291	-0.537534	ENSMUSG00000022280	Rnf19a		ENSMUST00000023631.16	-1.03251	0.815254	0.0542062	ENSMUSG00000022914	Brwd1		ENSMUST00000023615.6	-0.285379	-0.493096	0.877095	ENSMUSG00000022898	Vps26c
ENSMUST00000022894.13	0.742814	0.15186	-0.925046	ENSMUSG00000022285	Ywhaz		ENSMUST00000023666.10	-1.06159	0.849628	0.0420361	ENSMUSG00000022945	Chaf1b		ENSMUST00000023677.9	-0.590333	0.0650466	0.512277	ENSMUSG00000022956	Atp5o
ENSMUST00000022908.9	0.816207	0.125547	-0.966863	ENSMUSG00000022299	Slc25a32		ENSMUST00000023670.3	-0.397203	0.397268	-0.0795185	ENSMUSG00000022949	Clic6		ENSMUST00000023689.10	-1.00592	-0.196234	1.24141	ENSMUSG00000022967	Ifnar1
ENSMUST00000022925.9	-0.176545	0.750926	-0.724566	ENSMUSG00000022312	Eif3h		ENSMUST00000023684.13	-0.0602089	0.459253	-0.490895	ENSMUSG00000022962	Gart		ENSMUST00000023691.11	-0.8946	-0.370615	1.33934	ENSMUSG00000022969	Il10rb
ENSMUST00000022927.10	0.269424	0.21052	-0.522047	ENSMUSG00000022314	Rad21		ENSMUST00000023694.10	-0.0472477	0.751961	-0.855106	ENSMUSG00000022972	Cfap298		ENSMUST00000023693.13	-1.19765	0.0642147	1.12059	ENSMUSG00000022971	Ifnar2
ENSMUST00000022960.3	0.452421	0.506889	-1.06069	ENSMUSG00000022336	Eif3e		ENSMUST00000023736.9	-0.447555	-0.15943	0.63887	ENSMUSG00000022999	Lmbr1l		ENSMUST00000023707.10	0.0847495	-0.358557	0.345518	ENSMUSG00000022982	Sod1
ENSMUST00000022971.7	1.14152	0.0389309	-1.18823	ENSMUSG00000022346	Myc		ENSMUST00000023741.15	-0.582615	0.356062	0.155341	ENSMUSG00000048154	Kmt2d		ENSMUST00000023774.11	-0.538721	-0.594097	1.25164	ENSMUSG00000023030	Slc11a2
ENSMUST00000022986.7	1.24979	-0.770277	-0.325455	ENSMUSG00000022358	Fbxo32		ENSMUST00000023756.11	-0.458574	0.580008	-0.237436	ENSMUSG00000023015	Racgap1		ENSMUST00000023803.7	-0.66827	-0.448673	1.20668	ENSMUSG00000023043	Krt18
ENSMUST00000022993.6	1.1481	-0.228171	-0.874293	ENSMUSG00000022365	Derl1		ENSMUST00000023768.13	-1.00986	0.89113	-0.059496	ENSMUSG00000023026	Dip2b		ENSMUST00000023805.2	-0.384792	-0.408445	0.874925	ENSMUSG00000023044	Csad
ENSMUST00000022998.13	0.841931	0.120384	-0.986392	ENSMUSG00000022369	Mtbp		ENSMUST00000023769.10	-0.844425	1.04676	-0.411692	ENSMUSG00000023027	Atf1		ENSMUST00000023810.11	-0.814861	0.451056	0.273593	ENSMUSG00000023048	Prr13
ENSMUST00000023036.6	0.354708	0.733343	-1.23472	ENSMUSG00000022400	Rbx1		ENSMUST00000023806.13	-0.456299	0.240849	0.16728	ENSMUSG00000023045	Soat2		ENSMUST00000023818.10	-0.629172	-0.327799	1.02253	ENSMUSG00000023055	Calcoco1
ENSMUST00000023044.6	1.07239	0.0592742	-1.14352	ENSMUSG00000022408	Fam83f		ENSMUST00000023813.8	-0.995009	0.401449	0.51327	ENSMUSG00000023051	Tarbp2		ENSMUST00000023836.3	-0.315692	-0.190272	0.544019	ENSMUSG00000023074	Mospd1
ENSMUST00000023050.8	1.22731	-0.535265	-0.584994	ENSMUSG00000022414	Tab1		ENSMUST00000023820.5	-0.475055	0.0878348	0.369653	ENSMUSG00000023057	Fabp2		ENSMUST00000023913.10	-0.931939	0.280157	0.595751	ENSMUSG00000023147	Wrb
ENSMUST00000023062.4	0.511904	-0.171171	-0.306498	ENSMUSG00000022427	Tomm22		ENSMUST00000023828.8	-0.729137	0.777303	-0.203627	ENSMUSG00000023066	Rttn		ENSMUST00000023952.9	-0.593111	-0.531409	1.2308	ENSMUSG00000049382	Krt8
ENSMUST00000023085.6	0.329653	-0.35022	0.0906107	ENSMUSG00000022450	Ndufa6		ENSMUST00000023854.9	-0.979628	0.304742	0.613938	ENSMUSG00000023092	Fhl1		ENSMUST00000023987.5	-0.553398	-0.555534	1.22004	ENSMUSG00000023216	Epb42
ENSMUST00000023087.12	0.0548927	0.871863	-1.10113	ENSMUSG00000022451	Twf1		ENSMUST00000023869.14	-0.315044	0.888912	-0.751651	ENSMUSG00000023106	Denr		ENSMUST00000024004.8	-0.750312	-0.28747	1.09528	ENSMUSG00000023235	Ccl25
ENSMUST00000023088.7	0.336434	-0.104546	-0.210979	ENSMUSG00000022453	Naga		ENSMUST00000023882.13	-0.6952	0.860543	-0.337452	ENSMUSG00000023118	Sympk		ENSMUST00000024011.9	-1.034	-0.124762	1.18372	ENSMUSG00000023243	Kcnk5
ENSMUST00000023099.7	1.08721	-0.370457	-0.642664	ENSMUSG00000022462	Slc38a2		ENSMUST00000023897.6	-0.528429	0.298164	0.170633	ENSMUSG00000023132	Gzma		ENSMUST00000024099.10	-0.619804	-0.47365	1.18818	ENSMUSG00000023328	Ache
ENSMUST00000023101.9	-0.158593	-0.0652313	0.23687	ENSMUSG00000022464	Slc38a4		ENSMUST00000023994.9	-0.369239	0.174401	0.159959	ENSMUSG00000023224	Serping1		ENSMUST00000024104.8	-1.10435	-0.00875348	1.11486	ENSMUSG00000023333	Gcm1
ENSMUST00000023112.11	0.293605	0.42655	-0.805466	ENSMUSG00000022474	Pmm1		ENSMUST00000024031.12	-0.356915	0.804834	-0.608886	ENSMUSG00000023262	Acy1		ENSMUST00000024119.10	-1.22836	0.43018	0.712147	ENSMUSG00000023348	Trip6
ENSMUST00000023113.6	0.93287	-0.074009	-0.844059	ENSMUSG00000022476	Polr3h		ENSMUST00000024047.11	0.164115	0.142347	-0.334932	ENSMUSG00000023277	Twf2		ENSMUST00000024171.13	-0.73565	-0.110367	0.86809	ENSMUSG00000023403	Stk31
ENSMUST00000023117.9	0.714129	0.138699	-0.880568	ENSMUSG00000061360	Phf5a		ENSMUST00000024078.14	-0.53981	0.393972	0.0670437	ENSMUSG00000023307	Marchf5		ENSMUST00000024249.4	-1.06645	0.0602025	0.994207	ENSMUSG00000023484	Prph
ENSMUST00000023128.7	0.907706	-0.496499	-0.311907	ENSMUSG00000000555	Itga5		ENSMUST00000024107.6	-0.664858	0.204309	0.419687	ENSMUSG00000023336	Wfdc1		ENSMUST00000024270.13	-0.545253	-0.232831	0.824651	ENSMUSG00000023505	Cdca3
ENSMUST00000023143.13	0.680117	-0.0502664	-0.619798	ENSMUSG00000022500	Litaf		ENSMUST00000024179.5	-1.08466	0.939627	-0.0428886	ENSMUSG00000023411	Nfatc4		ENSMUST00000024572.9	-0.82521	0.0709545	0.740065	ENSMUSG00000023806	Rsph3b
ENSMUST00000023146.4	0.789506	0.12139	-0.935174	ENSMUSG00000022503	Nubp1		ENSMUST00000024260.13	-0.384014	0.915442	-0.714516	ENSMUSG00000023495	Pcbp4		ENSMUST00000024595.3	-0.931829	-0.265739	1.25072	ENSMUSG00000023828	Slc22a3
ENSMUST00000023156.12	1.14062	-0.196487	-0.904839	ENSMUSG00000022514	Il1rap		ENSMUST00000024338.4	-0.558003	0.494262	-0.035111	ENSMUSG00000023571	C1qtnf12		ENSMUST00000024647.12	-0.841183	0.130099	0.685063	ENSMUSG00000023868	Pde10a
ENSMUST00000023210.7	0.0826376	-0.510618	0.530104	ENSMUSG00000022551	Cyc1		ENSMUST00000024518.10	-0.834807	0.943267	-0.297113	ENSMUSG00000023755	Rhebl1		ENSMUST00000024660.8	-0.501178	-0.383446	0.961313	ENSMUSG00000023886	Smoc2
ENSMUST00000023212.14	0.427736	-0.638749	0.338763	ENSMUSG00000022553	Maf1		ENSMUST00000024543.2	-1.0248	0.197946	0.787263	ENSMUSG00000023781	Hes7		ENSMUST00000024697.4	-0.321872	-0.638404	1.08796	ENSMUSG00000023904	Hcfc1r1
ENSMUST00000023213.7	0.634043	0.508235	-1.24393	ENSMUSG00000022554	Hgh1		ENSMUST00000024599.13	-1.11459	0.527001	0.482191	ENSMUSG00000023830	Igf2r		ENSMUST00000024698.9	-1.01304	0.149489	0.833653	ENSMUSG00000023905	Tnfrsf12a
ENSMUST00000023217.10	-0.0431222	0.977363	-1.12971	ENSMUSG00000022557	Bop1		ENSMUST00000024620.7	-0.144239	0.978372	-1.02981	ENSMUSG00000116564	Riok2		ENSMUST00000024709.8	-1.15592	0.427697	0.642689	ENSMUSG00000061665	Cd2ap
ENSMUST00000023219.8	0.10542	-0.395422	0.369086	ENSMUSG00000022559	Fbxl6		ENSMUST00000024627.13	-0.973089	0.950368	-0.167352	ENSMUSG00000023852	Chd1		ENSMUST00000024721.7	-0.704183	-0.57639	1.39585	ENSMUSG00000023926	Rhag
ENSMUST00000023221.12	0.270943	-0.112716	-0.135684	ENSMUSG00000022561	Gpaa1		ENSMUST00000024636.14	-0.856608	0.983305	-0.323358	ENSMUSG00000069135	Fgfr1op		ENSMUST00000024734.7	-0.824081	-0.311908	1.19837	ENSMUSG00000023939	Mrpl14
ENSMUST00000023225.7	1.1782	-0.874982	-0.128218	ENSMUSG00000022564	Grina		ENSMUST00000024699.3	-1.0459	0.657665	0.256702	ENSMUSG00000023906	Cldn6		ENSMUST00000024739.13	-0.735613	0.942751	-0.395688	ENSMUSG00000023944	Hsp90ab1
ENSMUST00000023231.6	0.146467	-0.396729	0.329607	ENSMUSG00000022570	Tsta3		ENSMUST00000024727.9	-0.907531	1.11437	-0.429716	ENSMUSG00000023932	Cdc5l		ENSMUST00000024748.13	0.0272592	-0.501061	0.574014	ENSMUSG00000023952	Gtpbp2
ENSMUST00000023235.12	0.22979	0.745794	-1.12474	ENSMUSG00000055762	Eef1d		ENSMUST00000024733.8	-0.108327	0.772749	-0.818971	ENSMUSG00000023938	Aars2		ENSMUST00000024749.8	-0.70651	-0.118921	0.849216	ENSMUSG00000023953	Polh
ENSMUST00000023238.5	1.23328	-0.628761	-0.478765	ENSMUSG00000022575	Gsdmd		ENSMUST00000024736.13	-0.960957	0.996939	-0.23537	ENSMUSG00000023940	Sgo1		ENSMUST00000024755.6	-0.802727	-0.251979	1.1051	ENSMUSG00000023959	Clic5
ENSMUST00000023243.10	1.03717	-0.751727	-0.135093	ENSMUSG00000022579	Gpihbp1		ENSMUST00000024757.13	-0.874902	0.358046	0.445247	ENSMUSG00000023961	Enpp4		ENSMUST00000024756.4	-0.801938	0.0354803	0.759362	ENSMUSG00000023960	Enpp5
ENSMUST00000023248.12	0.559505	0.18376	-0.780016	ENSMUSG00000075602	Ly6a		ENSMUST00000024763.9	-0.712325	0.422322	0.205539	ENSMUSG00000023967	Mrps18a		ENSMUST00000024761.12	-0.98946	0.265618	0.670718	ENSMUSG00000023965	Fbxl17
ENSMUST00000023250.10	1.09013	-0.427533	-0.577089	ENSMUSG00000022586	Ly6i		ENSMUST00000024783.8	-0.51042	0.796487	-0.445365	ENSMUSG00000023988	Bysl		ENSMUST00000024778.2	-0.918052	-0.0317171	0.956112	ENSMUSG00000092558	Med20
ENSMUST00000023265.4	1.0759	-0.528681	-0.441479	ENSMUSG00000022598	Psca		ENSMUST00000024802.9	-0.678979	0.936936	-0.445344	ENSMUSG00000024007	Ppil1		ENSMUST00000024779.14	-0.306049	-0.0929362	0.417573	ENSMUSG00000090115	Usp49
ENSMUST00000023268.13	0.730596	-0.545654	-0.0758115	ENSMUSG00000022602	Arc		ENSMUST00000024832.8	-0.0821926	0.544441	-0.571137	ENSMUSG00000024033	Rsph1		ENSMUST00000024786.13	-1.00914	-0.159648	1.20071	ENSMUSG00000023990	Tfeb
ENSMUST00000023269.4	0.184545	0.0047551	-0.190251	ENSMUSG00000098274	Rpl24		ENSMUST00000024846.12	-0.682904	0.290853	0.33388	ENSMUSG00000024048	Myl12a		ENSMUST00000024797.15	-0.518069	-0.203446	0.762204	ENSMUSG00000064120	Mocs1
ENSMUST00000023285.4	0.0331676	0.613915	-0.769866	ENSMUSG00000022615	Tymp		ENSMUST00000024851.9	-0.682357	0.910194	-0.409876	ENSMUSG00000024056	Ndc80		ENSMUST00000024823.13	-0.436413	0.457643	-0.112758	ENSMUSG00000024026	Glo1
ENSMUST00000023289.12	0.823892	-0.368361	-0.381858	ENSMUSG00000022617	Chkb		ENSMUST00000024881.13	-0.799834	0.524209	0.170784	ENSMUSG00000024077	Strn		ENSMUST00000024827.4	-0.443448	-0.250189	0.743675	ENSMUSG00000024029	Tff3
ENSMUST00000023294.14	0.448751	0.0785795	-0.543046	ENSMUSG00000022621	Rabl2		ENSMUST00000024885.9	-0.597907	1.11166	-0.736084	ENSMUSG00000024081	Cebpz		ENSMUST00000024829.7	-1.02029	-0.0459174	1.07539	ENSMUSG00000024030	Abcg1
ENSMUST00000023334.14	1.12419	-0.22022	-0.859928	ENSMUSG00000022656	Nectin3		ENSMUST00000024888.14	-0.307515	0.0217043	0.28147	ENSMUSG00000024083	Pja2		ENSMUST00000024839.5	-1.24103	0.329515	0.845613	ENSMUSG00000024042	Sik1
ENSMUST00000023341.14	1.14637	-0.633628	-0.386017	ENSMUSG00000022661	Cd200		ENSMUST00000024967.13	-0.591232	1.08698	-0.713147	ENSMUSG00000024151	Msh2		ENSMUST00000024840.11	-1.24086	0.227813	0.967489	ENSMUSG00000024043	Arhgap28
ENSMUST00000023362.14	0.207814	0.425821	-0.718799	ENSMUSG00000022681	Ntan1		ENSMUST00000024981.8	-1.06102	0.791933	0.110702	ENSMUSG00000024165	Jpt2		ENSMUST00000024860.8	-0.814852	-0.121471	0.960617	ENSMUSG00000024065	Ehd3
ENSMUST00000023434.14	0.967355	-0.162182	-0.772736	ENSMUSG00000022753	Tmem30c		ENSMUST00000025014.9	-0.332649	-0.0210746	0.357938	ENSMUSG00000024181	Mrpl28		ENSMUST00000024866.5	-0.340356	-0.289202	0.687398	ENSMUSG00000024066	Xdh
ENSMUST00000023435.5	1.1454	-0.428844	-0.630789	ENSMUSG00000022754	Tmem45a		ENSMUST00000025019.8	-0.26506	0.538747	-0.381437	ENSMUSG00000073433	Arhgdig		ENSMUST00000024887.5	-0.797437	0.550218	0.137175	ENSMUSG00000024082	Ndufaf7
ENSMUST00000023453.9	0.918492	-0.0234879	-0.890307	ENSMUSG00000022769	Sdf2l1		ENSMUST00000025023.14	0.0503555	0.36382	-0.48694	ENSMUSG00000024188	Luc7l		ENSMUST00000024906.5	-1.09939	0.144339	0.92618	ENSMUSG00000024098	Twsg1
ENSMUST00000023455.13	0.0889771	-0.363166	0.346822	ENSMUSG00000022771	Ppil2		ENSMUST00000025034.11	0.0886945	0.186849	-0.312914	ENSMUSG00000057789	Bak1		ENSMUST00000024932.11	-0.832184	-0.23435	1.1134	ENSMUSG00000024121	Atp6v0c
ENSMUST00000023489.10	1.07984	-0.151681	-0.897819	ENSMUSG00000022800	Fyttd1		ENSMUST00000025050.12	-0.206682	0.390439	-0.261845	ENSMUSG00000024213	Nudt3		ENSMUST00000024954.10	-0.83588	-0.398054	1.31354	ENSMUSG00000024140	Epas1
ENSMUST00000023514.3	0.39819	-0.106628	-0.270237	ENSMUSG00000022820	Ndufb4		ENSMUST00000025053.9	-0.0304454	0.425583	-0.480254	ENSMUSG00000024212	Mllt1		ENSMUST00000024958.8	-1.19395	0.102553	1.07088	ENSMUSG00000033597	Caskin1
ENSMUST00000023531.14	1.26961	-0.414432	-0.772287	ENSMUSG00000022831	Hcls1		ENSMUST00000025058.14	-0.667316	1.08743	-0.6376	ENSMUSG00000024219	Anks1		ENSMUST00000024974.15	-0.637771	-0.228054	0.911435	ENSMUSG00000024158	Hagh
ENSMUST00000023561.7	0.943376	-0.164118	-0.746434	ENSMUSG00000022855	Senp2		ENSMUST00000025077.6	0.0342927	0.168702	-0.236735	ENSMUSG00000024234	Mtpap		ENSMUST00000024976.4	0.00723507	-0.467512	0.55378	ENSMUSG00000024160	Spsb3
ENSMUST00000023602.5	0.865831	-0.0827132	-0.766575	ENSMUSG00000022886	Prl2a1		ENSMUST00000025083.13	-0.529802	0.704918	-0.316099	ENSMUSG00000006740	Kif5b		ENSMUST00000024978.6	-0.801592	-0.240849	1.09061	ENSMUSG00000073435	Nme3
ENSMUST00000023610.14	0.997419	-0.174725	-0.787749	ENSMUSG00000022893	Adamts1		ENSMUST00000025093.5	0.242809	0.403465	-0.726967	ENSMUSG00000024246	Thumpd2		ENSMUST00000024984.6	0.334229	-0.877121	0.718317	ENSMUSG00000024168	Tmem204
ENSMUST00000023611.6	1.08187	-0.387646	-0.616695	ENSMUSG00000022894	Adamts5		ENSMUST00000025095.8	0.129983	-0.574251	0.559118	ENSMUSG00000024248	Cox7a2l		ENSMUST00000025007.6	-1.13172	0.361048	0.698465	ENSMUSG00000024177	Nme4
ENSMUST00000023612.16	1.23174	-0.449909	-0.691851	ENSMUSG00000022895	Ets2		ENSMUST00000025101.9	-0.966108	0.758285	0.0561658	ENSMUSG00000024253	Dync2li1		ENSMUST00000025010.13	-0.901634	-0.179972	1.1176	ENSMUSG00000024180	Tmem8
ENSMUST00000023617.12	0.586324	0.143458	-0.758473	ENSMUSG00000022900	Ildr1		ENSMUST00000025137.8	0.00819122	0.615708	-0.74704	ENSMUSG00000024287	Thoc1		ENSMUST00000025036.10	-0.375118	0.0225901	0.34801	ENSMUSG00000024201	Kdm4b
ENSMUST00000023622.12	1.19979	-0.713309	-0.343824	ENSMUSG00000022906	Parp9		ENSMUST00000025142.12	-0.138553	0.797364	-0.818284	ENSMUSG00000024293	Esco1		ENSMUST00000025052.13	-0.215969	-0.365335	0.654371	ENSMUSG00000052146	Rps10
ENSMUST00000023629.8	0.781227	-0.436234	-0.257747	ENSMUSG00000022912	Pros1		ENSMUST00000025163.13	-1.06571	0.825501	0.0751098	ENSMUSG00000024309	Pfdn6		ENSMUST00000025075.2	-1.29123	0.459631	0.73967	ENSMUSG00000024232	Bambi
ENSMUST00000023630.15	-0.198511	0.843814	-0.814067	ENSMUSG00000022913	Psmg1		ENSMUST00000025170.10	-1.07611	0.994973	-0.117854	ENSMUSG00000024312	Wdr46		ENSMUST00000025081.12	-1.04822	0.509682	0.436607	ENSMUSG00000024238	Zeb1
ENSMUST00000023660.8	-0.698978	-0.510497	1.31158	ENSMUSG00000022941	Ripply3		ENSMUST00000025208.6	-0.978995	0.531982	0.340617	ENSMUSG00000024350	Dnajc18		ENSMUST00000025089.8	-0.653842	0.3397	0.246202	ENSMUSG00000024242	Map4k3
ENSMUST00000023672.9	1.09188	-0.428864	-0.577245	ENSMUSG00000022951	Rcan1		ENSMUST00000025212.7	-0.408039	0.0215288	0.382205	ENSMUSG00000024354	Slc23a1		ENSMUST00000025109.7	-0.698377	0.211047	0.44512	ENSMUSG00000024260	Sap130
ENSMUST00000023682.11	1.05587	-0.0235387	-1.02762	ENSMUSG00000022960	Donson		ENSMUST00000025218.7	-0.736919	1.17666	-0.67507	ENSMUSG00000024360	Etf1		ENSMUST00000025127.4	-1.02515	0.0129351	1.00963	ENSMUSG00000024277	Mapre2
ENSMUST00000023686.14	-0.280464	0.53183	-0.357732	ENSMUSG00000022964	Tmem50b		ENSMUST00000025228.11	-0.694208	0.915903	-0.404876	ENSMUSG00000024370	Cdc23		ENSMUST00000025161.9	-0.835648	-0.266864	1.15588	ENSMUSG00000024308	Tapbp
ENSMUST00000023687.8	0.798459	0.0151178	-0.8166	ENSMUSG00000022965	Ifngr2		ENSMUST00000025229.10	-0.34002	0.025653	0.309236	ENSMUSG00000090231	Cfb		ENSMUST00000025178.16	-0.627843	-0.351006	1.04905	ENSMUSG00000024319	Vps52
ENSMUST00000023698.11	-0.63622	0.638649	-0.130159	ENSMUSG00000022974	Paxbp1		ENSMUST00000025236.8	-1.14115	0.483218	0.561287	ENSMUSG00000024378	Stard4		ENSMUST00000025181.17	0.0949819	-0.403953	0.389762	ENSMUSG00000061232	H2-K1
ENSMUST00000023727.16	-0.25	-0.25	0.55	ENSMUSG00000022992	Kansl2		ENSMUST00000025241.6	-1.1837	0.83952	0.176281	ENSMUSG00000024382	Ercc3		ENSMUST00000025193.13	-0.741964	0.11886	0.599332	ENSMUSG00000024335	Brd2
ENSMUST00000023747.13	0.667822	-0.368134	-0.226061	ENSMUSG00000023009	Nckap5l		ENSMUST00000025246.12	-0.671472	0.283304	0.331507	ENSMUSG00000024387	Csnk2b		ENSMUST00000025204.6	-1.07475	0.138092	0.909038	ENSMUSG00000024346	Pfdn1
ENSMUST00000023749.14	1.01161	-0.391845	-0.541396	ENSMUSG00000023010	Tmbim6		ENSMUST00000025249.6	-0.365733	-0.0982454	0.483627	ENSMUSG00000024391	Apom		ENSMUST00000025224.8	-0.869259	-0.372015	1.31568	ENSMUSG00000024366	Gfra3
ENSMUST00000023759.5	-1.10583	0.793172	0.154023	ENSMUSG00000023018	Smarcd1		ENSMUST00000025253.11	-1.06393	0.934422	-0.0573792	ENSMUSG00000024393	Prrc2a		ENSMUST00000025234.6	-0.664769	-0.492282	1.25551	ENSMUSG00000024376	Epb41l4a
ENSMUST00000023761.3	0.245402	-0.805622	0.721344	ENSMUSG00000023020	Cox14		ENSMUST00000025264.7	-0.977429	0.883701	-0.083013	ENSMUSG00000024400	Wdr33		ENSMUST00000025250.13	-0.800079	0.413603	0.303755	ENSMUSG00000024392	Bag6
ENSMUST00000023762.12	-0.00664605	0.17571	-0.204206	ENSMUSG00000023021	Cers5		ENSMUST00000025276.14	-0.271888	0.768382	-0.65017	ENSMUSG00000024410	Rmc1		ENSMUST00000025254.8	-0.652221	-0.570658	1.33701	ENSMUSG00000024395	Lims2
ENSMUST00000023776.12	1.17745	-0.31255	-0.802395	ENSMUSG00000023032	Slc4a8		ENSMUST00000025292.14	-0.617205	0.989692	-0.570425	ENSMUSG00000024422	Dhx16		ENSMUST00000025278.7	0.131299	-0.404904	0.354585	ENSMUSG00000024414	Mrpl27
ENSMUST00000023812.9	0.950601	-0.336182	-0.547183	ENSMUSG00000023050	Map3k12		ENSMUST00000025293.4	-0.876004	0.597413	0.159109	ENSMUSG00000024425	Ndfip1		ENSMUST00000025279.5	-0.695849	0.191416	0.466149	ENSMUSG00000024413	Npc1
ENSMUST00000023829.7	-0.018624	-0.564696	0.69626	ENSMUSG00000023067	Cdkn1a		ENSMUST00000025294.8	0.0418618	0.351273	-0.46339	ENSMUSG00000024424	Ttc39c		ENSMUST00000025290.6	-0.749548	0.101979	0.627173	ENSMUSG00000024423	Impact
ENSMUST00000023830.15	0.745114	0.41984	-1.24892	ENSMUSG00000023068	Nus1		ENSMUST00000025337.13	0.0815013	0.261399	-0.39518	ENSMUSG00000024456	Diaph1		ENSMUST00000025295.7	-0.589416	-0.549725	1.24909	ENSMUSG00000024427	Spry4
ENSMUST00000023849.14	0.594852	0.188536	-0.821095	ENSMUSG00000023087	Noct		ENSMUST00000025350.9	-0.642411	0.675808	-0.168559	ENSMUSG00000024472	Dcp2		ENSMUST00000025305.15	-1.10128	0.474744	0.531584	ENSMUSG00000024436	Mrps18b
ENSMUST00000023851.8	-0.303958	-0.173481	0.512135	ENSMUSG00000023089	Ndufa5		ENSMUST00000025354.4	-1.10426	0.673332	0.296258	ENSMUSG00000024477	Pggt1b		ENSMUST00000025314.6	-0.85707	-0.329074	1.25196	ENSMUSG00000024442	Dele1
ENSMUST00000023873.11	0.479458	0.606488	-1.20724	ENSMUSG00000023110	Prmt5		ENSMUST00000025357.8	0.022573	-0.392383	0.448287	ENSMUSG00000024480	Ap3s1		ENSMUST00000025363.6	-1.1058	0.00927481	1.09467	ENSMUSG00000024486	Hbegf
ENSMUST00000023911.10	0.461788	-0.289628	-0.114234	ENSMUSG00000023143	Nagpa		ENSMUST00000025381.3	-0.206557	0.182689	-0.0126705	ENSMUSG00000024503	Spink1		ENSMUST00000025364.5	-0.216808	0.0148173	0.199027	ENSMUSG00000024487	Yipf5
ENSMUST00000023918.12	0.804232	0.0609675	-0.877393	ENSMUSG00000023150	Ivns1abp		ENSMUST00000025383.9	-0.0946863	0.488535	-0.491555	ENSMUSG00000024505	Dtwd2		ENSMUST00000025385.6	-0.782837	-0.381784	1.24098	ENSMUSG00000024507	Hsd17b4
ENSMUST00000023924.3	1.26078	-0.333873	-0.860128	ENSMUSG00000023156	Rpp14		ENSMUST00000025404.9	-0.80257	0.911458	-0.29118	ENSMUSG00000024526	Cidea		ENSMUST00000025393.13	-1.22854	0.421468	0.722781	ENSMUSG00000024515	Smad4
ENSMUST00000023934.7	1.26585	-0.654461	-0.480498	ENSMUSG00000052305	Hbb-bs		ENSMUST00000025420.13	-0.570315	0.485328	-0.0120789	ENSMUSG00000024539	Ptpn2		ENSMUST00000025394.13	0.376471	-0.26068	-0.0636555	ENSMUSG00000024516	Sec11c
ENSMUST00000024005.7	1.30571	-0.403087	-0.822004	ENSMUSG00000023236	Scg5		ENSMUST00000025421.8	0.0732687	0.814786	-1.05101	ENSMUSG00000079614	Seh1l		ENSMUST00000025409.8	-0.411282	-0.431321	0.928867	ENSMUSG00000024529	Lox
ENSMUST00000024042.4	0.206697	0.407524	-0.695726	ENSMUSG00000023272	Creld2		ENSMUST00000025425.6	-0.614877	0.897363	-0.461958	ENSMUSG00000024542	Cep192		ENSMUST00000025417.8	-0.245135	-0.597926	0.962646	ENSMUSG00000024535	Snx24
ENSMUST00000024123.8	-0.434961	0.123926	0.28625	ENSMUSG00000023353	Agap3		ENSMUST00000025444.7	-0.152489	0.740896	-0.736586	ENSMUSG00000024560	Cxxc1		ENSMUST00000025419.8	-1.00196	-0.0268275	1.03415	ENSMUSG00000024538	Ppic
ENSMUST00000024470.12	0.409429	-0.530126	0.226722	ENSMUSG00000023707	Ogfod2		ENSMUST00000025453.14	-1.18516	0.333146	0.785389	ENSMUSG00000024563	Smad2		ENSMUST00000025462.6	0.218634	-0.424277	0.290498	ENSMUSG00000024570	Rbfa
ENSMUST00000024486.13	0.719238	-0.688192	0.106593	ENSMUSG00000023723	Mrps23		ENSMUST00000025464.7	-0.686601	0.846119	-0.328742	ENSMUSG00000057130	Txnl4a		ENSMUST00000025484.8	-0.583723	-0.506122	1.19107	ENSMUSG00000024588	Fech
ENSMUST00000024575.7	0.861438	0.0282693	-0.895361	ENSMUSG00000023809	Rps6ka2		ENSMUST00000025476.3	-0.796821	0.777631	-0.136337	ENSMUSG00000024583	Txnl1		ENSMUST00000025488.14	-0.95506	0.379401	0.499779	ENSMUSG00000024592	C330018D20Rik
ENSMUST00000024594.8	1.31515	-0.531345	-0.677534	ENSMUSG00000023827	Agpat4		ENSMUST00000025486.8	-1.10701	0.946926	-0.0293043	ENSMUSG00000024590	Lmnb1		ENSMUST00000025490.9	-0.956575	-0.0677778	1.03791	ENSMUSG00000024594	Prrc1
ENSMUST00000024657.11	0.815097	0.00419719	-0.820133	ENSMUSG00000023883	Phf10		ENSMUST00000025506.6	-1.09673	0.981368	-0.0809115	ENSMUSG00000024604	Rbm22		ENSMUST00000025497.7	-1.28324	0.758287	0.373294	ENSMUSG00000024598	Fbn2
ENSMUST00000024701.8	1.12253	-0.207662	-0.873332	ENSMUSG00000023908	Pkmyt1		ENSMUST00000025546.16	1.01237	-0.163921	-0.815666	ENSMUSG00000024644	Cndp2		ENSMUST00000025503.9	-0.948851	0.362842	0.513441	ENSMUSG00000024601	Isoc1
ENSMUST00000024702.4	1.00993	0.0350243	-1.05196	ENSMUSG00000023909	Paqr4		ENSMUST00000025562.8	-0.666708	1.08697	-0.637651	ENSMUSG00000024660	Incenp		ENSMUST00000025505.6	-0.666025	-0.0877459	0.77132	ENSMUSG00000024603	Dctn4
ENSMUST00000024706.11	1.32718	-0.666292	-0.527635	ENSMUSG00000023913	Pla2g7		ENSMUST00000025602.3	0.532471	-0.421496	-0.026676	ENSMUSG00000024697	Gna14		ENSMUST00000025522.10	-0.882915	-0.330254	1.27922	ENSMUSG00000024620	Pdgfrb
ENSMUST00000024708.5	0.703882	0.191535	-0.933724	ENSMUSG00000023915	Tnfrsf21		ENSMUST00000025639.6	-0.868613	0.943833	-0.263987	ENSMUSG00000024732	Ccdc86		ENSMUST00000025523.12	-0.295809	-0.650403	1.07629	ENSMUSG00000024621	Csf1r
ENSMUST00000024717.9	0.49362	-0.505648	0.113157	ENSMUSG00000023923	Tbc1d5		ENSMUST00000025641.1	-0.811921	1.0097	-0.399713	ENSMUSG00000024734	Zp1		ENSMUST00000025549.13	-0.425233	-0.219437	0.688557	ENSMUSG00000024646	Cyb5a
ENSMUST00000024742.8	0.838889	-0.434978	-0.316915	ENSMUSG00000023947	Nfkbie		ENSMUST00000025642.13	-0.0877734	0.966322	-1.07181	ENSMUSG00000024735	Prpf19		ENSMUST00000025561.7	-0.0619727	-0.355978	0.489146	ENSMUSG00000024659	Anxa1
ENSMUST00000024747.13	0.426088	0.138161	-0.591882	ENSMUSG00000023951	Vegfa		ENSMUST00000025647.6	-0.644649	0.0543225	0.579462	ENSMUSG00000024738	Pga5		ENSMUST00000025567.8	-1.20313	0.150546	1.02248	ENSMUSG00000024665	Fads2
ENSMUST00000024766.6	0.680547	-0.324879	-0.290692	ENSMUSG00000023971	Rrp36		ENSMUST00000025649.9	-0.575517	0.55215	-0.0870626	ENSMUSG00000024740	Ddb1		ENSMUST00000025568.2	-0.558933	0.120249	0.414634	ENSMUSG00000024666	Tmem138
ENSMUST00000024782.11	0.0987712	0.341595	-0.508685	ENSMUSG00000023987	Pgc		ENSMUST00000025651.5	-0.79032	0.850601	-0.230401	ENSMUSG00000024742	Fen1		ENSMUST00000025590.10	-0.167267	-0.332932	0.566785	ENSMUSG00000024687	Osbp
ENSMUST00000024811.8	0.571761	-0.449945	-0.0318271	ENSMUSG00000024014	Pim1		ENSMUST00000025663.7	-0.486118	0.838379	-0.519936	ENSMUSG00000024754	Cemip2		ENSMUST00000025595.4	-1.01702	0.0321505	0.978436	ENSMUSG00000024691	Fam111a
ENSMUST00000024849.10	0.67008	-0.756286	0.237463	ENSMUSG00000024053	Emilin2		ENSMUST00000025668.8	-1.10977	0.339629	0.702218	ENSMUSG00000024759	Atl3		ENSMUST00000025617.3	-0.920351	-0.0355669	0.963031	ENSMUSG00000024712	Rfk
ENSMUST00000024857.13	-0.144709	-0.755655	1.05149	ENSMUSG00000024063	Lbh		ENSMUST00000025675.10	-1.19504	0.643713	0.422585	ENSMUSG00000024764	Naa40		ENSMUST00000025645.13	-1.30346	0.540498	0.654858	ENSMUSG00000024736	Tmem132a
ENSMUST00000024869.7	0.838826	-0.0416006	-0.788906	ENSMUSG00000024068	Spast		ENSMUST00000025679.10	-0.410567	0.0779794	0.316992	ENSMUSG00000024767	Otub1		ENSMUST00000025659.11	-0.84017	-0.154963	1.02613	ENSMUSG00000024750	Zfand5
ENSMUST00000024873.6	0.658794	-0.524583	-0.0292939	ENSMUSG00000024072	Yipf4		ENSMUST00000025694.6	-0.740756	0.176896	0.528481	ENSMUSG00000024766	Lipo3		ENSMUST00000025667.13	-1.07229	0.0736623	0.983893	ENSMUSG00000024758	Rtn3
ENSMUST00000024882.7	-0.176785	0.938116	-0.948954	ENSMUSG00000024078	Ttc27		ENSMUST00000025714.8	0.388586	0.501205	-0.990032	ENSMUSG00000024800	Rpp30		ENSMUST00000025681.7	-1.16902	0.144991	0.995029	ENSMUSG00000024769	Cdc42bpg
ENSMUST00000024884.4	0.609237	-0.434205	-0.0881914	ENSMUSG00000024079	Eif2ak2		ENSMUST00000025728.12	-0.954897	0.546351	0.299275	ENSMUSG00000024816	Frmd8		ENSMUST00000025684.3	-0.917898	-0.319221	1.30096	ENSMUSG00000024772	Ehd1
ENSMUST00000024889.13	0.0724211	-0.502794	0.530932	ENSMUSG00000024083	Pja2		ENSMUST00000025739.13	-0.742734	0.994377	-0.450519	ENSMUSG00000024817	Uhrf2		ENSMUST00000025696.4	-0.628654	-0.346523	1.04448	ENSMUSG00000024782	Ak3
ENSMUST00000024897.9	0.310053	0.58207	-1.00854	ENSMUSG00000024091	Vapa		ENSMUST00000025743.6	-0.178458	0.187873	-0.0469895	ENSMUSG00000024829	Mrpl21		ENSMUST00000025704.2	-1.17315	0.695215	0.338892	ENSMUSG00000024791	Cdca5
ENSMUST00000024905.10	0.834782	-0.402728	-0.351508	ENSMUSG00000024096	Ralbp1		ENSMUST00000025745.9	-0.291733	0.788772	-0.654793	ENSMUSG00000024829	Mrpl21		ENSMUST00000025707.8	0.030839	-0.788824	0.91575	ENSMUSG00000024792	Zfpl1
ENSMUST00000024909.14	-0.781175	0.0258264	0.750183	ENSMUSG00000024099	Ndufv2		ENSMUST00000025759.8	-0.42839	0.843467	-0.58377	ENSMUSG00000024841	Eif1ad		ENSMUST00000025711.12	-1.12948	0.20264	0.886307	ENSMUSG00000024797	Vps51
ENSMUST00000024930.7	-0.328058	-0.486272	0.911584	ENSMUSG00000024118	Tedc2		ENSMUST00000025762.15	-0.109676	0.588739	-0.59681	ENSMUSG00000024844	Banf1		ENSMUST00000025713.11	-0.663693	0.166532	0.463854	ENSMUSG00000024799	Tm7sf2
ENSMUST00000024946.6	0.201463	0.0631098	-0.277195	ENSMUSG00000024132	Eci1		ENSMUST00000025774.10	-0.471882	1.02649	-0.759904	ENSMUSG00000024853	Sf3b2		ENSMUST00000025740.7	0.0634172	0.444994	-0.597409	ENSMUSG00000024824	Rad9a
ENSMUST00000024956.14	1.27598	-0.28868	-0.92956	ENSMUSG00000024143	Rhoq		ENSMUST00000025778.8	-0.766607	0.780406	-0.16988	ENSMUSG00000024827	Gldc		ENSMUST00000025773.4	-0.174967	-0.747228	1.07164	ENSMUSG00000024854	Pold4
ENSMUST00000024957.6	0.0864786	0.358516	-0.516698	ENSMUSG00000024145	Pigf		ENSMUST00000025802.9	-0.789848	0.142822	0.618462	ENSMUSG00000110949	Nudt8		ENSMUST00000025797.6	-0.413547	-0.0768584	0.505777	ENSMUSG00000024863	Mbl2
ENSMUST00000024959.9	0.130107	0.0184184	-0.152209	ENSMUSG00000024146	Cript		ENSMUST00000025803.8	-1.15767	0.964042	0.00081492	ENSMUSG00000024868	Dkk1		ENSMUST00000025800.14	-0.962443	-0.218974	1.22521	ENSMUSG00000024867	Pip5k1b
ENSMUST00000024979.14	0.216582	0.154777	-0.402315	ENSMUSG00000020859	Spag9		ENSMUST00000025815.9	0.163529	0.58459	-0.865037	ENSMUSG00000024878	Cbwd1		ENSMUST00000025811.5	-0.241281	-0.174139	0.450248	ENSMUSG00000024875	Yif1a
ENSMUST00000024983.11	0.645868	-0.493072	-0.0541817	ENSMUSG00000024169	Ift140		ENSMUST00000025836.5	-0.770851	0.678959	-0.0439	ENSMUSG00000024902	Mrpl11		ENSMUST00000025827.9	-1.10937	0.44126	0.579858	ENSMUSG00000024896	Minpp1
ENSMUST00000024987.5	0.749478	-0.277923	-0.415971	ENSMUSG00000024170	Telo2		ENSMUST00000025847.6	0.0615411	0.315521	-0.440166	ENSMUSG00000024911	Fibp		ENSMUST00000025830.8	-0.482655	-0.33065	0.879435	ENSMUSG00000024897	Apba1
ENSMUST00000024988.14	1.33436	-0.414297	-0.837201	ENSMUSG00000024164	C3		ENSMUST00000025853.15	-0.397883	0.745535	-0.496759	ENSMUSG00000024914	Drap1		ENSMUST00000025841.3	-0.252558	-0.380514	0.709175	ENSMUSG00000024906	Mus81
ENSMUST00000025003.9	-0.851989	0.545079	0.197894	ENSMUSG00000024176	Sox8		ENSMUST00000025862.14	-0.656476	0.449361	0.117243	ENSMUSG00000024921	Smarca2		ENSMUST00000025846.15	-0.490804	0.23483	0.209007	ENSMUSG00000024908	Ppp6r3
ENSMUST00000025004.6	1.25668	-0.481222	-0.679218	ENSMUSG00000032915	Adgre4		ENSMUST00000025912.9	-0.231888	0.730757	-0.64502	ENSMUSG00000024960	Plcb3		ENSMUST00000025856.16	-1.35001	0.57948	0.654638	ENSMUSG00000024913	Lrp5
ENSMUST00000025025.6	0.295033	-0.439597	0.232484	ENSMUSG00000024190	Dusp1		ENSMUST00000025915.12	-0.668202	-0.041996	0.718598	ENSMUSG00000024963	Dnajc4		ENSMUST00000025861.2	-1.31111	0.531678	0.6731	ENSMUSG00000024922	Ovol1
ENSMUST00000025027.9	0.837348	-0.052975	-0.773778	ENSMUSG00000024194	Cuta		ENSMUST00000025918.8	-0.590776	0.807861	-0.378658	ENSMUSG00000024966	Stip1		ENSMUST00000025866.13	-0.847955	-0.283608	1.18828	ENSMUSG00000024924	Vldlr
ENSMUST00000025045.14	-0.147967	-0.235373	0.430415	ENSMUSG00000024208	Uqcc2		ENSMUST00000025930.9	-1.28982	0.796864	0.33358	ENSMUSG00000024974	Smc3		ENSMUST00000025867.5	-0.700248	-0.431677	1.21826	ENSMUSG00000024927	Rela
ENSMUST00000025057.4	0.0469159	0.709004	-0.89772	ENSMUSG00000024218	Taf11		ENSMUST00000025955.7	-0.276264	1.04438	-0.976997	ENSMUSG00000024991	Eif3a		ENSMUST00000025875.4	-0.57778	-0.519897	1.20166	ENSMUSG00000024935	Slc1a1
ENSMUST00000025073.11	-0.188136	0.390677	-0.280676	ENSMUSG00000024231	Cul2		ENSMUST00000025963.7	-1.05228	1.07736	-0.240548	ENSMUSG00000024999	Noc3l		ENSMUST00000025885.5	-0.401016	0.319353	0.0177927	ENSMUSG00000079478	Znrd2
ENSMUST00000025106.4	-0.0129426	0.788641	-0.933427	ENSMUSG00000024258	Polr2d		ENSMUST00000025965.11	-1.07942	1.08237	-0.219418	ENSMUSG00000025001	Hells		ENSMUST00000025904.11	-0.814631	-0.410743	1.30752	ENSMUSG00000024953	Prdx5
ENSMUST00000025120.7	0.401133	0.557085	-1.06964	ENSMUSG00000024271	Elp2		ENSMUST00000025979.12	-0.179159	0.0937163	0.0666994	ENSMUSG00000025007	Aldh18a1		ENSMUST00000025914.6	-1.1715	0.209425	0.920186	ENSMUSG00000024962	Vegfb
ENSMUST00000025183.8	0.865397	-0.106714	-0.73734	ENSMUSG00000024325	Ring1		ENSMUST00000025983.12	0.129793	0.306335	-0.497395	ENSMUSG00000025010	Ccnj		ENSMUST00000025924.3	-0.908455	-0.154344	1.09367	ENSMUSG00000024970	Spindoc
ENSMUST00000025186.15	0.087727	-0.194128	0.145227	ENSMUSG00000024327	Slc39a7		ENSMUST00000025997.6	-0.165154	0.0618037	0.0909891	ENSMUSG00000025024	Smndc1		ENSMUST00000025944.8	-0.869579	-0.131375	1.02723	ENSMUSG00000024986	Hhex
ENSMUST00000025197.5	0.894187	0.0666948	-0.97422	ENSMUSG00000024339	Tap2		ENSMUST00000026009.9	0.376645	0.161728	-0.570719	ENSMUSG00000025035	Arl3		ENSMUST00000025951.13	-0.438925	-0.141538	0.608771	ENSMUSG00000024990	Rbp4
ENSMUST00000025209.11	0.575321	0.202049	-0.817779	ENSMUSG00000024352	Spata24		ENSMUST00000026016.12	-0.917945	0.651761	0.135832	ENSMUSG00000025040	Fundc1		ENSMUST00000025957.8	-1.09924	0.0140575	1.08237	ENSMUSG00000024993	Fam45a
ENSMUST00000025215.9	0.111719	0.2267	-0.383758	ENSMUSG00000024357	Sil1		ENSMUST00000026027.6	-0.887112	0.703333	0.0431118	ENSMUSG00000025049	Taf5		ENSMUST00000026012.7	-1.13795	0.506679	0.529934	ENSMUSG00000003555	Cyp17a1
ENSMUST00000025217.10	0.23731	0.860767	-1.27023	ENSMUSG00000024359	Hspa9		ENSMUST00000026043.11	-0.591838	0.892128	-0.478715	ENSMUSG00000025060	Slk		ENSMUST00000026013.5	-0.833489	-0.379017	1.28831	ENSMUSG00000025037	Maoa
ENSMUST00000025243.4	0.657375	0.0217391	-0.683462	ENSMUSG00000024384	Iws1		ENSMUST00000026050.7	-0.823831	0.24999	0.523843	ENSMUSG00000025068	Gsto1		ENSMUST00000026119.7	-0.631905	-0.569931	1.31582	ENSMUSG00000025127	Gcgr
ENSMUST00000025262.5	0.722499	-0.569518	-0.0390776	ENSMUSG00000024399	Ltb		ENSMUST00000026062.9	-0.275716	-0.282399	0.614595	ENSMUSG00000025076	Casp7		ENSMUST00000026122.10	-0.803731	-0.0231994	0.83157	ENSMUSG00000025130	P4hb
ENSMUST00000025311.7	0.971661	-0.165597	-0.772945	ENSMUSG00000024440	Pcdh12		ENSMUST00000026072.4	-0.309529	0.543644	-0.342843	ENSMUSG00000025086	Trub1		ENSMUST00000026135.14	-0.246194	0.19792	0.00869012	ENSMUSG00000025142	Aspscr1
ENSMUST00000025375.14	-0.327075	0.867072	-0.713412	ENSMUSG00000024498	Tcerg1		ENSMUST00000026126.9	-1.1368	0.725497	0.266205	ENSMUSG00000025133	Ints4		ENSMUST00000026142.7	-0.999367	-0.213937	1.25609	ENSMUSG00000025151	Maged1
ENSMUST00000025403.7	1.18696	-0.13607	-1.02367	ENSMUSG00000024525	Impa2		ENSMUST00000026129.15	-0.384659	-0.0199014	0.408541	ENSMUSG00000025137	Pcyt2		ENSMUST00000026144.4	-0.370168	-0.000956963	0.371317	ENSMUSG00000039450	Dcxr
ENSMUST00000025406.8	-0.355551	0.952018	-0.786871	ENSMUSG00000024528	Srfbp1		ENSMUST00000026139.13	-0.717749	0.567516	0.0367299	ENSMUSG00000025145	Lrrc45		ENSMUST00000026154.8	-1.14681	0.453846	0.602194	ENSMUSG00000025157	Zdhhc16
ENSMUST00000025408.9	0.02593	0.718304	-0.887895	ENSMUSG00000024527	Afg3l2		ENSMUST00000026150.14	-0.795759	0.937947	-0.329777	ENSMUSG00000025154	Arhgap19		ENSMUST00000026170.2	-0.686777	-0.306525	1.05461	ENSMUSG00000025171	Ubtd1
ENSMUST00000025411.8	-0.267501	0.853294	-0.756452	ENSMUSG00000024530	Prelid3a		ENSMUST00000026168.8	-0.210794	-0.1271	0.363314	ENSMUSG00000025159	Mms19		ENSMUST00000026172.2	-0.893798	-0.0413312	0.943395	ENSMUSG00000025172	Ankrd2
ENSMUST00000025418.3	1.11406	-0.278716	-0.779606	ENSMUSG00000024537	Psmg2		ENSMUST00000026188.9	-0.797518	0.73831	-0.0884533	ENSMUSG00000025184	R3hcc1l		ENSMUST00000026210.4	-0.318914	-0.211121	0.57226	ENSMUSG00000025196	Cpn1
ENSMUST00000025427.13	-0.3459	0.817655	-0.635287	ENSMUSG00000009535	Rnmt		ENSMUST00000026194.14	-0.716416	0.554021	0.0515916	ENSMUSG00000025188	Hps1		ENSMUST00000026254.13	-0.790144	0.386976	0.325773	ENSMUSG00000025224	Gbf1
ENSMUST00000025439.4	0.492047	0.433756	-1.01255	ENSMUSG00000024556	Me2		ENSMUST00000026196.13	-0.939549	0.579099	0.24463	ENSMUSG00000025190	Got1		ENSMUST00000026269.3	-1.22282	0.0810191	1.12559	ENSMUSG00000025239	Limd1
ENSMUST00000025463.13	0.311777	-0.243576	-0.0194854	ENSMUSG00000024571	Gm16286		ENSMUST00000026217.10	-0.786435	0.362916	0.350936	ENSMUSG00000025199	Chuk		ENSMUST00000026288.4	-1.12831	0.482784	0.548969	ENSMUSG00000025257	Ribc1
ENSMUST00000025472.6	0.809765	0.180451	-1.02631	ENSMUSG00000024579	Pcyox1l		ENSMUST00000026221.6	-1.32406	0.572961	0.636505	ENSMUSG00000025203	Scd2		ENSMUST00000026296.7	-1.12032	0.190238	0.892036	ENSMUSG00000025265	Fgd1
ENSMUST00000025474.13	0.849486	-0.132284	-0.690745	ENSMUSG00000024581	Napg		ENSMUST00000026227.2	-0.554874	1.02736	-0.677955	ENSMUSG00000025209	Twnk		ENSMUST00000026313.3	-0.574029	-0.169508	0.777439	ENSMUSG00000025277	Abhd6
ENSMUST00000025483.10	1.16354	-0.234881	-0.881687	ENSMUSG00000024587	Nars		ENSMUST00000026243.4	0.247165	0.5473	-0.903925	ENSMUSG00000025220	Oga		ENSMUST00000026324.9	-0.638288	-0.563269	1.31421	ENSMUSG00000025287	Acot9
ENSMUST00000025511.10	0.588914	-0.18676	-0.364802	ENSMUSG00000024608	Rps14		ENSMUST00000026262.7	-0.628485	-0.0931221	0.740231	ENSMUSG00000025232	Hexa		ENSMUST00000026354.14	-0.421442	0.763933	-0.495277	ENSMUSG00000025316	Banp
ENSMUST00000025515.6	0.353537	0.597154	-1.07012	ENSMUSG00000024614	Tmx3		ENSMUST00000026264.11	-0.872117	1.00031	-0.328256	ENSMUSG00000025234	Arih1		ENSMUST00000026405.9	-0.271745	-0.234655	0.553331	ENSMUSG00000090247	Bloc1s1
ENSMUST00000025520.9	1.15789	-0.479625	-0.582344	ENSMUSG00000052026	Slc6a7		ENSMUST00000026270.8	-0.126477	0.725838	-0.744529	ENSMUSG00000025240	Sacm1l		ENSMUST00000026408.6	-0.938821	-0.135201	1.10106	ENSMUSG00000025352	Gdf11
ENSMUST00000025521.8	0.874981	-0.942959	0.25657	ENSMUSG00000024619	Cdx1		ENSMUST00000026292.14	-0.828466	0.925152	-0.281716	ENSMUSG00000025261	Huwe1		ENSMUST00000026415.8	-1.25499	0.468692	0.692557	ENSMUSG00000025358	Cdk2
ENSMUST00000025541.5	0.38928	0.257242	-0.697971	ENSMUSG00000024639	Gnaq		ENSMUST00000026295.9	-1.0939	0.344032	0.681066	ENSMUSG00000025264	Tsr2		ENSMUST00000026433.8	-0.608973	-0.309555	0.980439	ENSMUSG00000025369	Smarcc2
ENSMUST00000025542.9	1.21238	-0.13439	-1.05111	ENSMUSG00000024640	Psat1		ENSMUST00000026297.11	-0.0813953	0.306238	-0.28609	ENSMUSG00000025266	Gnl3l		ENSMUST00000026474.4	-1.13651	0.333757	0.735998	ENSMUSG00000025407	Gli1
ENSMUST00000025563.7	1.31	-0.41161	-0.81607	ENSMUSG00000024661	Fth1		ENSMUST00000026322.8	-0.762663	1.02517	-0.467546	ENSMUSG00000025280	Polr3a		ENSMUST00000026475.14	-0.15431	-0.685508	0.97692	ENSMUSG00000025408	Ddit3
ENSMUST00000025569.8	0.250103	-0.0920846	-0.139602	ENSMUSG00000024667	Tmem216		ENSMUST00000026367.10	-0.96584	0.0385732	0.919552	ENSMUSG00000025323	Sp4		ENSMUST00000026476.12	-0.227379	-0.147134	0.403939	ENSMUSG00000025409	Mbd6
ENSMUST00000025580.9	1.14117	-0.494876	-0.54732	ENSMUSG00000024677	Ms4a6b		ENSMUST00000026387.10	-1.03901	0.720802	0.174052	ENSMUSG00000025337	Sbds		ENSMUST00000026479.10	-0.975967	-0.124553	1.12543	ENSMUSG00000025410	Dctn2
ENSMUST00000025582.10	1.2463	-0.5583	-0.576338	ENSMUSG00000024679	Ms4a6d		ENSMUST00000026390.7	-0.837206	0.423792	0.328656	ENSMUSG00000025340	Rabgef1		ENSMUST00000026519.9	-0.370312	0.0654572	0.291763	ENSMUSG00000062822	4833420G17Rik
ENSMUST00000025631.6	1.25855	-0.37478	-0.808816	ENSMUSG00000024725	Ostf1		ENSMUST00000026420.6	-0.801124	0.910823	-0.291864	ENSMUSG00000025362	Rps26		ENSMUST00000026547.8	-0.544448	0.217568	0.283367	ENSMUSG00000025474	Tubgcp2
ENSMUST00000025632.10	0.637215	0.170268	-0.841537	ENSMUSG00000024726	Carnmt1		ENSMUST00000026446.3	-1.26342	0.392063	0.792947	ENSMUSG00000025381	Cnpy2		ENSMUST00000026557.9	0.0123764	-0.553742	0.652114	ENSMUSG00000025484	Bet1l
ENSMUST00000025646.2	1.1956	-0.535981	-0.552422	ENSMUSG00000024737	Slc15a3		ENSMUST00000026459.5	-0.454199	1.08627	-0.849325	ENSMUSG00000025393	Atp5b		ENSMUST00000026559.13	-0.111009	-0.483377	0.691061	ENSMUSG00000025486	Sirt3
ENSMUST00000025695.9	0.557218	0.153471	-0.741382	ENSMUSG00000024777	Ppp2r5b		ENSMUST00000026461.7	-1.20446	0.718049	0.342799	ENSMUSG00000025395	Prim1		ENSMUST00000026568.9	-1.194	0.0669474	1.11367	ENSMUSG00000025495	Ptdss2
ENSMUST00000025705.6	0.692748	-0.332735	-0.293466	ENSMUSG00000024789	Jak2		ENSMUST00000026469.8	-1.07517	0.487612	0.490034	ENSMUSG00000025402	Nab2		ENSMUST00000026573.6	-0.38577	-0.202557	0.628838	ENSMUSG00000025500	Lmntd2
ENSMUST00000025723.8	0.816479	-0.83415	0.184501	ENSMUSG00000024807	Syvn1		ENSMUST00000026480.12	-0.946317	0.890561	-0.122356	ENSMUSG00000025413	Ttc4		ENSMUST00000026576.4	-0.781389	-0.102088	0.903895	ENSMUSG00000025503	Taldo1
ENSMUST00000025729.11	0.762826	0.250873	-1.06387	ENSMUSG00000024811	Tnks2		ENSMUST00000026485.14	-0.638929	0.169479	0.435553	ENSMUSG00000025421	Hdhd2		ENSMUST00000026577.12	-0.748728	-0.305721	1.11559	ENSMUSG00000025504	Eps8l2
ENSMUST00000025752.14	1.08623	-0.0408224	-1.03724	ENSMUSG00000024833	Pola2		ENSMUST00000026504.12	-0.389631	0.576197	-0.301805	ENSMUSG00000025436	Atp23		ENSMUST00000026580.11	-0.616333	-0.123226	0.764204	ENSMUSG00000025507	Pidd1
ENSMUST00000025760.12	0.516381	-0.357278	-0.0876478	ENSMUSG00000024843	Chka		ENSMUST00000026520.13	-0.974104	0.273199	0.646265	ENSMUSG00000025451	Paip1		ENSMUST00000026608.10	-0.553928	-0.130012	0.709942	ENSMUSG00000025532	Crcp
ENSMUST00000025767.13	0.102561	0.136458	-0.266311	ENSMUSG00000024847	Aip		ENSMUST00000026538.12	-1.3413	0.702317	0.498521	ENSMUSG00000025465	Echs1		ENSMUST00000026659.9	-0.636967	-0.216277	0.896499	ENSMUSG00000025572	Tmc6
ENSMUST00000025779.10	1.06334	-0.228823	-0.788754	ENSMUSG00000024856	Cdk2ap2		ENSMUST00000026539.13	-0.37198	0.222717	0.104719	ENSMUSG00000025466	Fuom		ENSMUST00000026665.7	-0.935852	0.0245132	0.906436	ENSMUSG00000039989	Cbx4
ENSMUST00000025786.8	-0.3063	-0.271787	0.632444	ENSMUSG00000024855	Pacs1		ENSMUST00000026550.13	-0.190966	0.498775	-0.407563	ENSMUSG00000025477	Inpp5a		ENSMUST00000026666.12	-0.702586	-0.454433	1.24791	ENSMUSG00000025579	Gaa
ENSMUST00000025791.11	-0.158824	-0.77187	1.08507	ENSMUSG00000024858	Grk2		ENSMUST00000026553.5	-1.05169	0.937467	-0.0732738	ENSMUSG00000025480	Syce1		ENSMUST00000026671.12	-0.921338	0.337358	0.516508	ENSMUSG00000025583	Rptor
ENSMUST00000025798.12	1.19637	-0.566677	-0.51636	ENSMUSG00000024862	Klc2		ENSMUST00000026560.13	-0.3128	-0.152517	0.49582	ENSMUSG00000025487	Psmd13		ENSMUST00000026672.7	-0.495685	-0.502155	1.09827	ENSMUSG00000025584	Pde8a
ENSMUST00000025804.6	1.04639	-0.290087	-0.698286	ENSMUSG00000024870	Rab1b		ENSMUST00000026564.8	-1.01585	0.878268	-0.038067	ENSMUSG00000025491	Ifitm1		ENSMUST00000026735.8	-0.787677	-0.398723	1.26614	ENSMUSG00000025645	Ccdc51
ENSMUST00000025805.7	0.781414	0.0031238	-0.785163	ENSMUSG00000024873	Cnih2		ENSMUST00000026583.14	0.0197922	0.258637	-0.330156	ENSMUSG00000025509	Pnpla2		ENSMUST00000026760.2	-1.23951	0.439752	0.711806	ENSMUSG00000025666	Tmem47
ENSMUST00000025806.4	1.30076	-0.526339	-0.669148	ENSMUSG00000024871	Doc2g		ENSMUST00000026607.14	-0.210802	0.675769	-0.600121	ENSMUSG00000025531	Chm		ENSMUST00000026818.11	0.466227	-0.323484	-0.0780467	ENSMUSG00000025724	Sec11a
ENSMUST00000025818.7	0.509532	0.344246	-0.922627	ENSMUSG00000024883	Rin1		ENSMUST00000026635.7	-0.892572	0.540423	0.244064	ENSMUSG00000025555	Farp1		ENSMUST00000026827.15	-0.88324	-0.105192	1.00947	ENSMUSG00000025731	Mettl26
ENSMUST00000025823.5	0.161826	-0.270835	0.163177	ENSMUSG00000024889	Rce1		ENSMUST00000026649.13	-0.167291	0.464719	-0.390372	ENSMUSG00000048277	Syngr2		ENSMUST00000026832.13	0.178223	-0.45715	0.370357	ENSMUSG00000025736	Jmjd8
ENSMUST00000025826.6	1.00482	-0.185082	-0.78272	ENSMUSG00000024891	Slc29a2		ENSMUST00000026667.14	-0.619742	0.862302	-0.415021	ENSMUSG00000025580	Eif4a3		ENSMUST00000026839.4	-0.770105	0.527235	0.137423	ENSMUSG00000025742	Prps2
ENSMUST00000025831.7	1.29627	-0.57762	-0.603126	ENSMUSG00000052085	Dock8		ENSMUST00000026698.7	0.878204	0.0341298	-0.91916	ENSMUSG00000025608	Podxl		ENSMUST00000026846.10	-0.855618	0.0829856	0.756035	ENSMUSG00000025747	Tyms
ENSMUST00000025834.14	1.28553	-0.25646	-0.977782	ENSMUSG00000024901	Peli3		ENSMUST00000026703.5	-1.05551	0.533648	0.415132	ENSMUSG00000025612	Bach1		ENSMUST00000026865.14	-0.930256	-0.186543	1.15411	ENSMUSG00000025764	Jade1
ENSMUST00000025835.5	0.427611	-0.775174	0.502598	ENSMUSG00000024900	Cpt1a		ENSMUST00000026710.11	0.193017	0.366398	-0.632694	ENSMUSG00000025616	Usp16		ENSMUST00000026897.13	-0.660206	-0.365909	1.0993	ENSMUSG00000025790	Slco3a1
ENSMUST00000025850.6	0.709141	0.322887	-1.09661	ENSMUSG00000024912	Fosl1		ENSMUST00000026823.15	-0.0201259	0.590471	-0.688439	ENSMUSG00000025728	Pigq		ENSMUST00000026899.3	-0.870886	-0.371164	1.31628	ENSMUSG00000025792	Slc25a10
ENSMUST00000025851.3	0.887308	0.251838	-1.18951	ENSMUSG00000063904	Dpp3		ENSMUST00000026826.13	-0.533738	-0.0741386	0.622704	ENSMUSG00000025730	Rab40c		ENSMUST00000026902.8	-1.15721	0.1882	0.931373	ENSMUSG00000025795	Rassf3
ENSMUST00000025864.10	-0.539284	-0.25093	0.8404	ENSMUSG00000024925	Rnaseh2c		ENSMUST00000026828.6	-0.610868	0.18326	0.390956	ENSMUSG00000025732	Mcrip2		ENSMUST00000026917.9	-1.08743	0.0542322	1.02235	ENSMUSG00000025810	Nrp1
ENSMUST00000025890.9	-0.423309	0.164177	0.226297	ENSMUSG00000024941	Scyl1		ENSMUST00000026833.5	-0.347716	0.680421	-0.468789	ENSMUSG00000025737	Wdr24		ENSMUST00000026926.4	-0.527899	0.506906	-0.0803874	ENSMUSG00000025816	Sec61a2
ENSMUST00000025891.9	1.10532	-0.117548	-0.964263	ENSMUSG00000024942	Capn1		ENSMUST00000026866.14	-0.773705	0.473292	0.205754	ENSMUSG00000059834	Sclt1		ENSMUST00000026976.11	0.157034	-0.670125	0.647116	ENSMUSG00000025858	Get4
ENSMUST00000025897.12	0.73366	-0.432955	-0.214113	ENSMUSG00000024948	Map4k2		ENSMUST00000026886.7	-1.25405	0.229213	0.978997	ENSMUSG00000025780	Itih5		ENSMUST00000026985.8	-1.24146	0.384864	0.77962	ENSMUSG00000025867	Cplx2
ENSMUST00000025903.5	1.1218	-0.199188	-0.882772	ENSMUSG00000024952	Rps6ka4		ENSMUST00000026887.13	-0.494177	0.159827	0.302385	ENSMUSG00000025781	Atp5c1		ENSMUST00000026991.15	-1.04915	-0.104833	1.17495	ENSMUSG00000025873	Faf2
ENSMUST00000025931.13	0.753291	-0.755477	0.153281	ENSMUSG00000024975	Pdcd4		ENSMUST00000026888.10	-0.23068	0.829714	-0.764976	ENSMUSG00000025782	Taf3		ENSMUST00000027071.6	-1.15129	0.351948	0.728948	ENSMUSG00000025937	Lactb2
ENSMUST00000025932.8	0.919633	-0.438659	-0.393242	ENSMUSG00000024976	Shoc2		ENSMUST00000026921.12	-0.395442	0.74241	-0.49545	ENSMUSG00000025812	Pard3		ENSMUST00000027125.6	-0.820659	0.309828	0.448865	ENSMUSG00000025981	Coq10b
ENSMUST00000025946.6	0.0284537	0.810276	-1.00078	ENSMUSG00000024987	Cyp26a1		ENSMUST00000026972.7	-0.76406	0.0459209	0.708955	ENSMUSG00000025854	Fam20c		ENSMUST00000027137.10	-0.638516	-0.521925	1.26483	ENSMUSG00000025993	Slc40a1
ENSMUST00000025961.6	-0.171113	0.267767	-0.150207	ENSMUSG00000024997	Prdx3		ENSMUST00000026975.10	-0.0800441	0.70435	-0.765175	ENSMUSG00000025857	Dnaaf5		ENSMUST00000027153.5	-0.921139	-0.279747	1.25684	ENSMUSG00000026003	Acadl
ENSMUST00000025981.14	0.731717	-0.731277	0.145816	ENSMUSG00000025008	Tctn3		ENSMUST00000026987.11	0.36517	0.574376	-1.05442	ENSMUSG00000025869	Nop16		ENSMUST00000027178.12	-0.967318	-0.039086	1.01422	ENSMUSG00000026024	Als2
ENSMUST00000025989.9	0.972612	0.171996	-1.17901	ENSMUSG00000025016	Tm9sf3		ENSMUST00000026988.10	-0.249013	0.23505	-0.0330472	ENSMUSG00000025870	Arl10		ENSMUST00000027186.11	-0.24743	-0.133577	0.407723	ENSMUSG00000026028	Trak2
ENSMUST00000026008.8	1.31001	-0.37951	-0.854601	ENSMUSG00000025034	Trim8		ENSMUST00000026989.14	-1.15593	0.583723	0.455467	ENSMUSG00000025871	4833439L19Rik		ENSMUST00000027189.14	-0.772502	-0.260187	1.08473	ENSMUSG00000026029	Casp8
ENSMUST00000026011.7	1.06	0.174751	-1.2697	ENSMUSG00000025036	Sfxn2		ENSMUST00000026997.11	0.146976	0.828465	-1.14113	ENSMUSG00000025878	Uimc1		ENSMUST00000027263.13	-1.07869	-0.119947	1.22263	ENSMUSG00000026094	Stk17b
ENSMUST00000026032.6	0.311652	0.673247	-1.11955	ENSMUSG00000025050	Pcgf6		ENSMUST00000027027.6	-0.0348483	0.853032	-0.98879	ENSMUSG00000025898	Cwf19l2		ENSMUST00000027279.11	-1.04855	-0.0810466	1.14581	ENSMUSG00000026107	Nabp1
ENSMUST00000026045.13	0.908377	0.0973648	-1.02521	ENSMUSG00000025064	Col17a1		ENSMUST00000027036.10	-0.173266	0.244405	-0.12002	ENSMUSG00000025903	Lypla1		ENSMUST00000027287.10	-0.657998	-0.437673	1.18321	ENSMUSG00000026113	Inpp4a
ENSMUST00000026073.13	0.581387	0.588302	-1.28735	ENSMUSG00000025086	Trub1		ENSMUST00000027050.9	-0.670043	0.835668	-0.332759	ENSMUSG00000025917	Cops5		ENSMUST00000027290.11	-0.265048	-0.188358	0.491078	ENSMUSG00000026116	Tmem131
ENSMUST00000026092.8	0.530592	0.0137012	-0.547033	ENSMUSG00000025102	3110040N11Rik		ENSMUST00000027103.6	0.139153	0.879882	-1.19501	ENSMUSG00000025962	Fastkd2		ENSMUST00000027302.13	-0.473896	-0.543906	1.12658	ENSMUSG00000026126	Ptpn18
ENSMUST00000026093.8	-0.819745	0.618984	0.0769638	ENSMUSG00000025103	Btbd1		ENSMUST00000027114.5	-0.748608	0.491613	0.158672	ENSMUSG00000025971	Maip1		ENSMUST00000027303.13	-0.362219	0.167558	0.161149	ENSMUSG00000026127	Imp4
ENSMUST00000026125.2	-0.873714	1.0746	-0.415808	ENSMUSG00000025134	Alyref		ENSMUST00000027123.14	-0.162982	1.04099	-1.0862	ENSMUSG00000025980	Hspd1		ENSMUST00000027312.10	-0.817593	-0.0226323	0.844752	ENSMUSG00000026134	Prim2
ENSMUST00000026133.14	0.914217	-0.27125	-0.588716	ENSMUSG00000025140	Pycr1		ENSMUST00000027127.13	-0.666927	1.06307	-0.608758	ENSMUSG00000025982	Sf3b1		ENSMUST00000027339.13	-0.301481	-0.492925	0.892991	ENSMUSG00000026155	Smap1
ENSMUST00000026137.7	-0.202881	0.554794	-0.462872	ENSMUSG00000025144	Cenpx		ENSMUST00000027131.5	0.229857	0.435135	-0.752019	ENSMUSG00000025986	Slc39a10		ENSMUST00000027357.11	-0.62015	0.389486	0.152767	ENSMUSG00000026171	Rnf25
ENSMUST00000026156.7	-0.473655	0.81937	-0.50959	ENSMUSG00000025158	Rfng		ENSMUST00000027139.14	-0.50461	1.13429	-0.856537	ENSMUSG00000025995	Wdr75		ENSMUST00000027367.13	-1.14628	0.281898	0.808008	ENSMUSG00000026176	Ctdsp1
ENSMUST00000026169.6	1.28635	-0.716082	-0.427048	ENSMUSG00000025169	Ogfod3		ENSMUST00000027168.11	-0.976816	0.649957	0.196868	ENSMUSG00000026014	Raph1		ENSMUST00000027370.12	-0.685548	-0.145708	0.860397	ENSMUSG00000026179	Pnkd
ENSMUST00000026173.12	-0.133836	0.479358	-0.441394	ENSMUSG00000025173	Wdr45b		ENSMUST00000027174.9	-0.219126	1.02502	-1.01089	ENSMUSG00000026020	Nop58		ENSMUST00000027377.8	-1.04157	0.508921	0.430865	ENSMUSG00000026185	Igfbp5
ENSMUST00000026222.10	-0.111944	0.00596592	0.104785	ENSMUSG00000025204	Ndufb8		ENSMUST00000027198.11	-0.0999312	0.748962	-0.798823	ENSMUSG00000026037	Orc2		ENSMUST00000027405.5	-0.692431	-0.452723	1.2357	ENSMUSG00000026205	Slc23a3
ENSMUST00000026225.14	-0.23831	0.250874	-0.0627387	ENSMUSG00000025207	Sema4g		ENSMUST00000027202.8	-1.20062	0.773437	0.272494	ENSMUSG00000026039	Sgo2a		ENSMUST00000027425.15	-0.100482	-0.668629	0.902837	ENSMUSG00000026223	Itm2c
ENSMUST00000026234.4	0.530505	-0.0789676	-0.435744	ENSMUSG00000025213	Kazald1		ENSMUST00000027215.11	-0.883395	0.495246	0.2891	ENSMUSG00000026049	Tex30		ENSMUST00000027444.14	-1.00712	0.0512379	0.945634	ENSMUSG00000026239	Pde6d
ENSMUST00000026252.13	0.0120743	-0.224478	0.257299	ENSMUSG00000025223	Ldb1		ENSMUST00000027251.11	-1.22214	0.794937	0.268218	ENSMUSG00000026082	Rev1		ENSMUST00000027446.10	-0.616644	0.186304	0.39308	ENSMUSG00000026240	Cops7b
ENSMUST00000026265.7	1.12565	-0.251359	-0.824021	ENSMUSG00000025235	Bbs4		ENSMUST00000027264.9	-0.283932	0.999209	-0.915119	ENSMUSG00000026095	Asnsd1		ENSMUST00000027449.5	-0.526356	-0.224504	0.795761	ENSMUSG00000026241	Nppc
ENSMUST00000026266.8	0.682708	0.349996	-1.1027	ENSMUSG00000025236	Adpgk		ENSMUST00000027267.13	-0.517048	1.10082	-0.803932	ENSMUSG00000026098	Pms1		ENSMUST00000027451.12	-0.762529	0.15905	0.571669	ENSMUSG00000026235	Epha4
ENSMUST00000026289.9	0.354837	-0.0383818	-0.308778	ENSMUSG00000025260	Hsd17b10		ENSMUST00000027286.6	-0.693291	0.622985	-0.0542901	ENSMUSG00000026112	Coa5		ENSMUST00000027487.14	-0.434258	-0.252291	0.737006	ENSMUSG00000026269	Rnpepl1
ENSMUST00000026303.15	-0.688669	0.71227	-0.166055	ENSMUSG00000025269	Apex2		ENSMUST00000027315.13	-1.07253	0.663084	0.276832	ENSMUSG00000026135	Zfp142		ENSMUST00000027499.12	-0.276411	-0.394185	0.749432	ENSMUSG00000026278	Bok
ENSMUST00000026315.7	0.66578	-0.129043	-0.510928	ENSMUSG00000025279	Dnase1l3		ENSMUST00000027337.14	-1.00977	0.731147	0.132396	ENSMUSG00000026153	Fam135a		ENSMUST00000027502.15	-0.74106	-0.401779	1.22319	ENSMUSG00000026280	Atg4b
ENSMUST00000026318.14	0.996279	-0.645584	-0.221578	ENSMUSG00000025283	Sat1		ENSMUST00000027338.3	-0.273181	0.145513	0.0985651	ENSMUSG00000026154	Sdhaf4		ENSMUST00000027505.12	-0.0228217	0.396868	-0.45342	ENSMUSG00000026283	Ing5
ENSMUST00000026328.10	1.01299	-0.781883	-0.0747274	ENSMUSG00000025289	Prdx4		ENSMUST00000027358.10	-0.0585771	0.391556	-0.41129	ENSMUSG00000026172	Bcs1l		ENSMUST00000027518.11	-0.362054	-0.248665	0.660452	ENSMUSG00000026295	Spp2
ENSMUST00000026377.8	0.490084	0.349699	-0.909722	ENSMUSG00000025328	Padi3		ENSMUST00000027366.12	-0.410788	0.0731449	0.323014	ENSMUSG00000026175	Vil1		ENSMUST00000027532.12	-0.909878	0.00465211	0.904296	ENSMUSG00000026307	Scly
ENSMUST00000026407.8	0.997517	-0.36061	-0.564785	ENSMUSG00000025351	Cd63		ENSMUST00000027379.9	-0.497865	1.07775	-0.795436	ENSMUSG00000026187	Xrcc5		ENSMUST00000027533.8	-0.794754	-0.421257	1.30026	ENSMUSG00000026308	Klhl30
ENSMUST00000026414.8	0.484424	0.227118	-0.756966	ENSMUSG00000025357	Dgka		ENSMUST00000027384.5	0.0404268	0.955445	-1.18696	ENSMUSG00000026192	Atic		ENSMUST00000027538.8	-1.06072	0.106714	0.932661	ENSMUSG00000026311	Asb1
ENSMUST00000026416.14	0.727041	-0.564881	-0.0491835	ENSMUSG00000025358	Cdk2		ENSMUST00000027393.7	-1.04132	0.754773	0.135588	ENSMUSG00000026196	Bard1		ENSMUST00000027554.7	-0.662769	-0.471922	1.22907	ENSMUSG00000026317	Cln8
ENSMUST00000026425.12	1.19394	-0.0853649	-1.0915	ENSMUSG00000025364	Pa2g4		ENSMUST00000027432.8	-1.0207	0.87856	-0.0335758	ENSMUSG00000026229	Psmd1		ENSMUST00000027580.10	-0.262673	-0.617158	1.00326	ENSMUSG00000026342	Slc35f5
ENSMUST00000026427.7	1.00077	0.099434	-1.12009	ENSMUSG00000025366	Esyt1		ENSMUST00000027438.7	-0.037354	0.961431	-1.11636	ENSMUSG00000026234	Ncl		ENSMUST00000027606.3	-0.16889	-0.707994	1.01848	ENSMUSG00000026360	Rgs2
ENSMUST00000026428.3	-0.109024	-0.275414	0.43952	ENSMUSG00000039824	Myl6b		ENSMUST00000027475.14	-0.827186	0.708905	-0.0234998	ENSMUSG00000048000	Gigyf2		ENSMUST00000027632.13	-1.18249	0.0637044	1.10605	ENSMUSG00000026383	Epb41l5
ENSMUST00000026434.12	-0.181629	0.0276785	0.148415	ENSMUSG00000025371	Chmp6		ENSMUST00000027478.6	-0.15906	0.239383	-0.128199	ENSMUSG00000026260	Ndufa10		ENSMUST00000027634.12	-0.715856	-0.312216	1.09052	ENSMUSG00000026385	Dbi
ENSMUST00000026436.9	0.434559	-0.514655	0.183027	ENSMUSG00000025372	Baiap2		ENSMUST00000027493.3	-0.768584	0.806337	-0.19902	ENSMUSG00000026274	Pask		ENSMUST00000027649.13	-0.800274	-0.443324	1.33226	ENSMUSG00000026398	Nr5a2
ENSMUST00000026439.13	1.12466	-0.495729	-0.529788	ENSMUSG00000025374	Nabp2		ENSMUST00000027494.10	-0.61898	1.15143	-0.762731	ENSMUSG00000026275	Ppp1r7		ENSMUST00000027650.12	-1.0638	0.18703	0.839365	ENSMUSG00000026399	Cd55
ENSMUST00000026442.10	0.476748	-0.131683	-0.318728	ENSMUSG00000025377	Tepsin		ENSMUST00000027512.12	-0.47065	0.330428	0.0741369	ENSMUSG00000026289	Atg16l1		ENSMUST00000027655.7	-1.18669	0.523164	0.558892	ENSMUSG00000026404	Ddx59
ENSMUST00000026466.4	0.67081	-0.0389431	-0.624079	ENSMUSG00000025400	Tac2		ENSMUST00000027534.12	-0.0231612	0.409222	-0.467905	ENSMUSG00000026309	Ilkap		ENSMUST00000027688.14	-0.643295	-0.556826	1.31149	ENSMUSG00000026430	Rassf5
ENSMUST00000026470.5	0.817922	-0.00138366	-0.816262	ENSMUSG00000025403	Shmt2		ENSMUST00000027592.5	-0.641421	0.223709	0.372971	ENSMUSG00000026353	Ubxn4		ENSMUST00000027693.7	0.0160642	-0.936049	1.10719	ENSMUSG00000026433	Rab29
ENSMUST00000026487.5	1.18929	-0.257217	-0.880628	ENSMUSG00000090000	Ier3ip1		ENSMUST00000027601.10	-0.822811	1.1276	-0.53031	ENSMUSG00000026355	Mcm6		ENSMUST00000027697.11	-0.978632	0.287917	0.633131	ENSMUSG00000026437	Cdk18
ENSMUST00000026495.14	-0.541406	0.845606	-0.473322	ENSMUSG00000025428	Atp5a1		ENSMUST00000027626.12	0.0356389	0.838167	-1.04144	ENSMUSG00000026377	Nifk		ENSMUST00000027700.14	-0.76273	0.523963	0.133974	ENSMUSG00000026439	Rbbp5
ENSMUST00000026506.4	-0.418905	0.775643	-0.511867	ENSMUSG00000025439	Clns1a		ENSMUST00000027629.9	-1.14718	0.870908	0.10209	ENSMUSG00000026380	Tfcp2l1		ENSMUST00000027741.11	-0.49159	0.0143756	0.474339	ENSMUSG00000026469	Xpr1
ENSMUST00000026540.8	0.987086	-0.35266	-0.563894	ENSMUSG00000025467	Prap1		ENSMUST00000027637.12	-0.828498	0.38397	0.367734	ENSMUSG00000026388	3110009E18Rik		ENSMUST00000027743.12	-0.822124	-0.357819	1.25151	ENSMUSG00000026470	Stx6
ENSMUST00000026546.15	0.405128	-0.0840778	-0.304235	ENSMUSG00000025473	Adam8		ENSMUST00000027677.7	-0.292264	0.289283	-0.0548758	ENSMUSG00000026421	Csrp1		ENSMUST00000027760.13	-0.977958	-0.237896	1.26343	ENSMUSG00000026482	Rgl1
ENSMUST00000026565.6	1.17514	-0.76846	-0.252987	ENSMUSG00000025492	Ifitm3		ENSMUST00000027687.7	-0.334974	0.350617	-0.0857665	ENSMUSG00000026429	Ube2t		ENSMUST00000027769.5	-0.956463	0.592681	0.245246	ENSMUSG00000026492	Tfb2m
ENSMUST00000026569.5	0.674708	-0.592468	0.0362537	ENSMUSG00000025496	Drd4		ENSMUST00000027726.13	-0.507664	0.129582	0.352165	ENSMUSG00000026456	Cyb5r1		ENSMUST00000027780.5	-0.949555	0.282122	0.611009	ENSMUSG00000026499	Acbd3
ENSMUST00000026571.10	1.23882	-0.697684	-0.4016	ENSMUSG00000025498	Irf7		ENSMUST00000027736.12	0.19897	-0.072592	-0.11186	ENSMUSG00000116275	Zc3h11a		ENSMUST00000027800.14	-0.150456	-0.505208	0.756706	ENSMUSG00000026519	Tmem63a
ENSMUST00000026585.13	0.924334	0.243835	-1.21694	ENSMUSG00000025511	Tspan4		ENSMUST00000027738.13	-0.635952	0.252018	0.33353	ENSMUSG00000026466	Tor1aip1		ENSMUST00000027802.8	-0.54161	-0.259314	0.852786	ENSMUSG00000026520	Pycr2
ENSMUST00000026595.12	1.21033	-0.326151	-0.818952	ENSMUSG00000025521	Tmem192		ENSMUST00000027752.14	-1.11369	0.38848	0.64752	ENSMUSG00000026478	Lamc1		ENSMUST00000027810.13	-0.919691	-0.203356	1.16372	ENSMUSG00000026526	Fh1
ENSMUST00000026599.9	0.371381	-0.338055	0.0342856	ENSMUSG00000025525	Apool		ENSMUST00000027768.13	-0.938051	1.07721	-0.354598	ENSMUSG00000026491	Ahctf1		ENSMUST00000027817.7	-0.64074	-0.569745	1.32443	ENSMUSG00000026532	Spta1
ENSMUST00000026613.13	0.717845	0.241515	-1.00766	ENSMUSG00000025534	Gusb		ENSMUST00000027777.11	-1.16628	0.941228	0.0368111	ENSMUSG00000026496	Parp1		ENSMUST00000027833.11	-0.569976	-0.124296	0.719131	ENSMUSG00000026553	Copa
ENSMUST00000026624.10	0.104038	0.301697	-0.466074	ENSMUSG00000025544	Tm9sf2		ENSMUST00000027785.14	-0.733898	0.615694	-0.0049351	ENSMUSG00000026504	Sdccag8		ENSMUST00000027846.7	-0.507354	-0.0697846	0.591096	ENSMUSG00000026563	Tada1
ENSMUST00000026625.6	0.235114	0.137205	-0.39976	ENSMUSG00000025545	Clybl		ENSMUST00000027797.8	-0.295033	0.977685	-0.878189	ENSMUSG00000026516	Nvl		ENSMUST00000027853.5	-0.840848	-0.293832	1.19345	ENSMUSG00000026568	Mpc2
ENSMUST00000026661.3	1.18384	-0.591295	-0.47429	ENSMUSG00000025574	Tk1		ENSMUST00000027837.12	-0.412166	0.853606	-0.612161	ENSMUSG00000026556	Vangl2		ENSMUST00000027856.12	-0.992316	0.12692	0.840012	ENSMUSG00000026571	Dcaf6
ENSMUST00000026662.7	0.435398	-0.0715534	-0.349534	ENSMUSG00000025577	Cbx2		ENSMUST00000027839.13	-0.489172	0.931909	-0.629118	ENSMUSG00000026558	Uck2		ENSMUST00000027929.9	-0.954028	-0.255382	1.26049	ENSMUSG00000026620	Mark1
ENSMUST00000026663.7	0.926463	-0.446628	-0.390509	ENSMUSG00000025578	Cbx8		ENSMUST00000027867.6	-0.781532	0.475667	0.210731	ENSMUSG00000026578	Ccdc181		ENSMUST00000027940.5	-0.0128124	-0.689827	0.840605	ENSMUSG00000026627	Pacc1
ENSMUST00000026704.13	0.570486	0.325074	-0.960574	ENSMUSG00000025613	Cct8		ENSMUST00000027877.6	-0.279349	0.704673	-0.566258	ENSMUSG00000026585	Kifap3		ENSMUST00000027941.13	-0.585865	-0.586952	1.29021	ENSMUSG00000026628	Atf3
ENSMUST00000026723.8	0.550798	-0.195828	-0.315804	ENSMUSG00000025630	Hprt		ENSMUST00000027888.12	-0.545435	0.917968	-0.556127	ENSMUSG00000026596	Abl2		ENSMUST00000027943.5	-1.10871	-0.0317167	1.14677	ENSMUSG00000026630	Batf3
ENSMUST00000026737.11	-0.681739	-0.55563	1.34849	ENSMUSG00000025647	Shisa5		ENSMUST00000027897.7	-1.30071	0.613202	0.564867	ENSMUSG00000026603	Smyd2		ENSMUST00000027947.12	-0.143878	-0.417306	0.644645	ENSMUSG00000026634	Angel2
ENSMUST00000026743.13	0.682283	-0.74421	0.21077	ENSMUSG00000025651	Uqcrc1		ENSMUST00000027916.12	-0.44251	0.641536	-0.327333	ENSMUSG00000026617	Bpnt1		ENSMUST00000027952.11	-0.96242	-0.177355	1.17525	ENSMUSG00000026640	Plxna2
ENSMUST00000026816.14	0.585261	0.0127703	-0.600585	ENSMUSG00000025722	Wdr73		ENSMUST00000027921.10	-0.582868	0.526862	-0.0493658	ENSMUSG00000026618	Iars2		ENSMUST00000027965.10	-0.273529	-0.735574	1.15622	ENSMUSG00000026655	Fam107b
ENSMUST00000026817.10	0.350261	-0.323228	0.037613	ENSMUSG00000025723	Nmb		ENSMUST00000027931.7	-1.21269	0.919783	0.108955	ENSMUSG00000026622	Nek2		ENSMUST00000027975.7	-0.852435	0.0782939	0.758483	ENSMUSG00000026664	Phyh
ENSMUST00000026831.13	1.02487	-0.415448	-0.526334	ENSMUSG00000025735	Rhbdl1		ENSMUST00000027933.10	-1.23467	0.551677	0.572654	ENSMUSG00000037474	Dtl		ENSMUST00000027986.4	-0.567345	-0.206869	0.815588	ENSMUSG00000026672	Optn
ENSMUST00000026841.14	0.0256714	-0.852919	0.997832	ENSMUSG00000059447	Hadhb		ENSMUST00000027956.8	-1.02962	0.768982	0.106838	ENSMUSG00000026646	Suv39h2		ENSMUST00000027988.7	-0.860807	-0.274247	1.1899	ENSMUSG00000026676	Ccdc3
ENSMUST00000026858.10	-0.133881	0.767726	-0.78739	ENSMUSG00000025758	Plk4		ENSMUST00000027961.11	-0.756282	1.03109	-0.481026	ENSMUSG00000109865	Hspa14		ENSMUST00000027989.12	-0.867357	-0.0863632	0.970992	ENSMUSG00000026675	Hsd17b7
ENSMUST00000026881.10	0.375912	-0.761028	0.537322	ENSMUSG00000025779	Ly96		ENSMUST00000027970.13	-0.427117	0.33202	0.0286923	ENSMUSG00000026659	Dusp12		ENSMUST00000027997.8	-0.823696	-0.114988	0.961681	ENSMUSG00000026678	Rgs5
ENSMUST00000026889.1	0.696865	-0.467847	-0.135449	ENSMUSG00000025783	4930412O13Rik		ENSMUST00000027979.13	-0.303297	0.730205	-0.572949	ENSMUSG00000026667	Uhmk1		ENSMUST00000028005.2	-0.438688	-0.77374	1.36718	ENSMUSG00000026688	Mgst3
ENSMUST00000026891.4	0.586913	0.48967	-1.17452	ENSMUSG00000025785	Exosc7		ENSMUST00000027980.7	-1.10554	0.873926	0.0568249	ENSMUSG00000026669	Mcm10		ENSMUST00000028045.3	-0.992098	0.126163	0.840703	ENSMUSG00000026712	Mrc1
ENSMUST00000026892.14	0.602498	0.579871	-1.29834	ENSMUSG00000025786	Zdhhc3		ENSMUST00000027981.7	0.419102	0.327658	-0.812291	ENSMUSG00000026670	Uap1		ENSMUST00000028062.7	-1.0596	0.0264293	1.02789	ENSMUSG00000026728	Vim
ENSMUST00000026911.5	1.25245	-0.523779	-0.623918	ENSMUSG00000025804	Ccr1		ENSMUST00000028000.12	-0.941818	0.648511	0.163604	ENSMUSG00000026683	Nuf2		ENSMUST00000028100.12	-1.07336	0.523534	0.44512	ENSMUSG00000024240	Epc1
ENSMUST00000026922.14	0.578607	0.430852	-1.09563	ENSMUSG00000025813	Homer2		ENSMUST00000028016.15	-0.777755	0.650541	-0.00289356	ENSMUSG00000040225	Prrc2c		ENSMUST00000028102.13	-1.15561	0.0777474	1.06232	ENSMUSG00000026764	Kif5c
ENSMUST00000026927.9	1.19596	-0.233497	-0.915766	ENSMUSG00000025817	Nudt5		ENSMUST00000028063.6	0.0968929	0.640306	-0.86526	ENSMUSG00000026730	Pter		ENSMUST00000028105.12	-0.415321	-0.133274	0.57525	ENSMUSG00000026767	Mindy3
ENSMUST00000026937.11	0.606823	-0.868454	0.435322	ENSMUSG00000025825	Iscu		ENSMUST00000028072.12	-0.601026	0.601507	-0.120783	ENSMUSG00000026740	Dnajc1		ENSMUST00000028106.10	-0.914219	-0.179655	1.12981	ENSMUSG00000026768	Itga8
ENSMUST00000026986.6	0.741883	-0.640583	0.0268166	ENSMUSG00000025868	Higd2a		ENSMUST00000028076.14	-0.805307	0.567603	0.124184	ENSMUSG00000026743	Mllt10		ENSMUST00000028135.14	-0.626707	-0.563771	1.30323	ENSMUSG00000026796	Fam129b
ENSMUST00000026990.5	-0.329868	0.863622	-0.706479	ENSMUSG00000025872	Thoc3		ENSMUST00000028083.5	-0.469845	0.495246	-0.12445	ENSMUSG00000026750	Psmb7		ENSMUST00000028139.10	-0.564715	-0.197281	0.801452	ENSMUSG00000026799	Med27
ENSMUST00000026999.9	0.865451	0.327173	-1.25806	ENSMUSG00000025880	Smad7		ENSMUST00000028117.3	-0.347829	0.909213	-0.743227	ENSMUSG00000026775	Yme1l1		ENSMUST00000028156.7	-0.611842	-0.485078	1.19394	ENSMUSG00000026815	Gfi1b
ENSMUST00000027012.13	0.773352	-0.609874	-0.0415027	ENSMUSG00000033538	Casp4		ENSMUST00000028119.6	-1.04481	1.01137	-0.168841	ENSMUSG00000026779	Mastl		ENSMUST00000028200.8	-1.0343	-0.0516998	1.09634	ENSMUSG00000026849	Tor1a
ENSMUST00000027044.14	0.986847	-0.498339	-0.38884	ENSMUSG00000025911	Adhfe1		ENSMUST00000028157.8	-0.786617	0.171126	0.581266	ENSMUSG00000026816	Gtf3c5		ENSMUST00000028207.12	-0.882923	-0.321492	1.26871	ENSMUSG00000026853	Crat
ENSMUST00000027053.7	0.106295	-0.132525	0.0527344	ENSMUSG00000025921	Rdh10		ENSMUST00000028190.12	-0.510185	-0.0779966	0.603781	ENSMUSG00000026842	Abl1		ENSMUST00000028220.9	-0.595916	-0.110389	0.728383	ENSMUSG00000035949	Fbxw2
ENSMUST00000027056.11	1.0081	-0.135637	-0.845334	ENSMUSG00000048960	Prex2		ENSMUST00000028209.14	-0.254244	0.126437	0.102519	ENSMUSG00000026856	Dolpp1		ENSMUST00000028229.12	-1.02085	0.162589	0.825744	ENSMUSG00000026872	Zeb2
ENSMUST00000027057.7	-0.511245	0.867044	-0.529207	ENSMUSG00000025925	Terf1		ENSMUST00000028214.14	-1.17803	0.266937	0.857702	ENSMUSG00000026860	Sh3glb2		ENSMUST00000028239.7	-0.328268	-0.18564	0.551035	ENSMUSG00000026879	Gsn
ENSMUST00000027068.10	0.31632	0.0744442	-0.405653	ENSMUSG00000025935	Tram1		ENSMUST00000028224.14	-0.911056	0.651396	0.129381	ENSMUSG00000026867	Gapvd1		ENSMUST00000028241.6	-0.561707	-0.485801	1.14467	ENSMUSG00000026880	Stom
ENSMUST00000027108.12	0.999624	-0.35636	-0.571992	ENSMUSG00000025967	Eef1b2		ENSMUST00000028225.11	-0.393477	0.607269	-0.335246	ENSMUSG00000026869	Psmd5		ENSMUST00000028251.9	-1.09832	0.217958	0.836773	ENSMUSG00000026889	Rbm18
ENSMUST00000027111.14	-0.106408	0.334625	-0.295142	ENSMUSG00000025968	Ndufs1		ENSMUST00000028232.6	-1.09209	1.04488	-0.16176	ENSMUSG00000026873	Phf19		ENSMUST00000028257.2	-0.759612	-0.213829	1.01621	ENSMUSG00000026893	Gca
ENSMUST00000027122.13	0.101057	-0.145797	0.0739001	ENSMUSG00000025979	Mob4		ENSMUST00000028238.14	-0.708367	0.56169	0.0343393	ENSMUSG00000026878	Rab14		ENSMUST00000028280.13	-1.02783	-0.0612609	1.10134	ENSMUSG00000026837	Col5a1
ENSMUST00000027157.9	0.259871	0.405712	-0.746725	ENSMUSG00000026005	Rpe		ENSMUST00000028278.13	-0.0137188	0.815764	-0.965198	ENSMUSG00000026914	Psmd14		ENSMUST00000028286.11	-1.09045	0.363134	0.654689	ENSMUSG00000026922	Agpat2
ENSMUST00000027193.8	1.08381	-0.145717	-0.908952	ENSMUSG00000026032	Ndufb3		ENSMUST00000028336.6	-0.37667	0.181209	0.159219	ENSMUSG00000026960	Arl6ip6		ENSMUST00000028288.4	-1.13269	0.046602	1.07677	ENSMUSG00000026923	Notch1
ENSMUST00000027213.13	0.46889	0.0710386	-0.554137	ENSMUSG00000026047	Poglut2		ENSMUST00000028382.12	-0.722274	0.51078	0.109337	ENSMUSG00000026999	Nup35		ENSMUST00000028332.7	-0.0485902	-0.739377	0.935843	ENSMUSG00000026958	Dpp7
ENSMUST00000027214.3	0.574411	-0.0307789	-0.537476	ENSMUSG00000026048	Ercc5		ENSMUST00000028386.11	-0.504554	0.66029	-0.287794	ENSMUSG00000027002	Nckap1		ENSMUST00000028341.10	-0.538952	-0.435234	1.06123	ENSMUSG00000026965	Anapc2
ENSMUST00000027243.12	1.00031	-0.438192	-0.474479	ENSMUSG00000026073	Il1r2		ENSMUST00000028389.3	-0.832576	0.260446	0.520041	ENSMUSG00000027004	Frzb		ENSMUST00000028342.6	-0.561925	-0.283701	0.902366	ENSMUSG00000026966	Ssna1
ENSMUST00000027252.7	-0.638262	-0.231861	0.916496	ENSMUSG00000026083	Eif5b		ENSMUST00000028470.9	0.141938	0.267045	-0.462392	ENSMUSG00000027076	Timm10		ENSMUST00000028355.10	-0.757535	-0.424105	1.26646	ENSMUSG00000026976	Pax8
ENSMUST00000027256.11	0.266812	0.210827	-0.519804	ENSMUSG00000026087	Mrpl30		ENSMUST00000028475.8	-1.02755	0.871928	-0.0187654	ENSMUSG00000027079	Clp1		ENSMUST00000028361.4	-0.0815373	-0.622183	0.828156	ENSMUSG00000026984	Il1f6
ENSMUST00000027257.9	0.701551	-0.639124	0.065398	ENSMUSG00000026088	Mitd1		ENSMUST00000028494.8	-0.547865	0.40376	0.0633525	ENSMUSG00000027088	Phospho2		ENSMUST00000028368.13	-1.06246	0.279108	0.727527	ENSMUSG00000026988	Wdsub1
ENSMUST00000027266.3	0.25557	0.0864195	-0.359273	ENSMUSG00000026097	Ormdl1		ENSMUST00000028527.7	-0.896909	0.664565	0.0994313	ENSMUSG00000027115	Kif18a		ENSMUST00000028378.3	-1.00691	-0.023702	1.03535	ENSMUSG00000026994	Galnt3
ENSMUST00000027285.12	-0.102229	-0.274403	0.431513	ENSMUSG00000026111	Unc50		ENSMUST00000028551.3	-0.381257	0.801476	-0.580514	ENSMUSG00000027131	Emc4		ENSMUST00000028398.13	-0.777258	-0.316497	1.15705	ENSMUSG00000027011	Ube2e3
ENSMUST00000027297.10	0.32708	0.099855	-0.446906	ENSMUSG00000026123	Plekhb2		ENSMUST00000028553.3	0.512082	0.0894328	-0.619402	ENSMUSG00000027133	Nop10		ENSMUST00000028469.13	-0.786631	-0.41645	1.28637	ENSMUSG00000027075	Slc43a1
ENSMUST00000027356.6	1.12787	-0.0728559	-1.04044	ENSMUSG00000026170	Cyp27a1		ENSMUST00000028583.7	-0.776891	1.12805	-0.576764	ENSMUSG00000027162	Lin7c		ENSMUST00000028487.9	-0.535459	-0.308581	0.905757	ENSMUSG00000027082	Tfpi
ENSMUST00000027368.5	1.0531	-0.555679	-0.38629	ENSMUSG00000026177	Slc11a1		ENSMUST00000028584.7	-0.390484	0.27729	0.0577359	ENSMUSG00000027163	Commd9		ENSMUST00000028522.9	-0.855521	-0.0223337	0.882322	ENSMUSG00000027111	Itga6
ENSMUST00000027373.11	0.690394	-0.0414431	-0.640662	ENSMUSG00000026181	Ppm1f		ENSMUST00000028588.3	-0.903678	0.297777	0.546346	ENSMUSG00000027167	Elp4		ENSMUST00000028525.5	-0.599825	-0.524571	1.22931	ENSMUSG00000049044	Rapgef4
ENSMUST00000027381.12	0.567319	0.401209	-1.04877	ENSMUSG00000026189	Pecr		ENSMUST00000028592.11	-0.287736	1.02971	-0.947912	ENSMUSG00000027170	Eif3m		ENSMUST00000028549.13	-0.396472	-0.241617	0.686412	ENSMUSG00000027130	Slc12a6
ENSMUST00000027394.11	0.496644	-0.270325	-0.172254	ENSMUSG00000026197	Zfand2b		ENSMUST00000028599.7	-0.414926	1.15045	-0.965613	ENSMUSG00000027176	Cstf3		ENSMUST00000028595.7	-0.536263	0.0266212	0.504318	ENSMUSG00000027173	Depdc7
ENSMUST00000027396.14	0.526836	-0.773625	0.401514	ENSMUSG00000026198	Abcb6		ENSMUST00000028600.13	-0.820769	0.159128	0.629816	ENSMUSG00000027177	Hipk3		ENSMUST00000028610.9	-0.477909	0.0320053	0.439503	ENSMUSG00000027187	Cat
ENSMUST00000027404.11	1.03435	-0.231859	-0.756121	ENSMUSG00000026204	Ptprn		ENSMUST00000028603.9	-1.16647	0.576521	0.47464	ENSMUSG00000027180	Fbxo3		ENSMUST00000028624.8	0.118998	-0.34567	0.295806	ENSMUSG00000027199	Gatm
ENSMUST00000027409.9	0.375757	0.0119119	-0.390052	ENSMUSG00000026208	Des		ENSMUST00000028617.6	-0.801316	0.801634	-0.160644	ENSMUSG00000027193	Api5		ENSMUST00000028633.12	-1.06436	0.0774747	0.971389	ENSMUSG00000027204	Fbn1
ENSMUST00000027421.12	0.642437	-0.424229	-0.133362	ENSMUSG00000026219	Trip12		ENSMUST00000028619.4	-0.440756	0.744068	-0.452126	ENSMUSG00000027195	Hsd17b12		ENSMUST00000028648.2	-1.20746	0.087792	1.10211	ENSMUSG00000027220	Syt13
ENSMUST00000027431.6	1.22458	-0.50336	-0.620549	ENSMUSG00000026228	Htr2b		ENSMUST00000028623.12	-0.570462	-0.137907	0.73595	ENSMUSG00000027198	Ext2		ENSMUST00000028665.4	-0.703743	-0.488339	1.28975	ENSMUSG00000027233	Patl2
ENSMUST00000027464.8	-0.668448	0.528195	0.0346139	ENSMUSG00000026248	Mrpl44		ENSMUST00000028635.5	-1.27148	0.950719	0.13062	ENSMUSG00000027206	Cops2		ENSMUST00000028672.12	-1.1593	0.0787696	1.06478	ENSMUSG00000027239	Mdk
ENSMUST00000027467.10	0.712891	-0.393947	-0.240155	ENSMUSG00000026249	Serpine2		ENSMUST00000028640.13	-0.131838	0.417338	-0.368968	ENSMUSG00000057147	Dph6		ENSMUST00000028676.11	-0.624203	0.504085	0.0193005	ENSMUSG00000027242	Wdr76
ENSMUST00000027472.6	1.0906	-0.64296	-0.319048	ENSMUSG00000026255	Efhd1		ENSMUST00000028650.8	-1.09787	0.409675	0.606265	ENSMUSG00000027222	Pex16		ENSMUST00000028683.13	0.110081	-0.0439878	-0.0572955	ENSMUSG00000027248	Pdia3
ENSMUST00000027488.10	0.802973	0.0691707	-0.885978	ENSMUSG00000026270	Capn10		ENSMUST00000028663.4	-0.928503	0.213876	0.671852	ENSMUSG00000027230	Creb3l1		ENSMUST00000028735.7	-0.898097	-0.0499321	0.958016	ENSMUSG00000027276	Jag1
ENSMUST00000027503.13	0.107079	0.568197	-0.788915	ENSMUSG00000026281	Dtymk		ENSMUST00000028667.9	-0.314127	0.852588	-0.708979	ENSMUSG00000040479	Dgkz		ENSMUST00000028743.9	0.444877	-0.614722	0.29279	ENSMUSG00000027287	Snap23
ENSMUST00000027517.13	1.19195	-0.172598	-0.984834	ENSMUSG00000070738	Dgkd		ENSMUST00000028668.7	0.307996	0.541497	-0.957792	ENSMUSG00000027236	Eif3j1		ENSMUST00000028755.7	-0.594969	-0.452399	1.13785	ENSMUSG00000027293	Ehd4
ENSMUST00000027579.16	0.815429	-0.778617	0.118911	ENSMUSG00000026341	Actr3		ENSMUST00000028681.14	-0.483931	-0.00935959	0.495163	ENSMUSG00000027249	F2		ENSMUST00000028758.7	-0.700112	-0.553222	1.36398	ENSMUSG00000027296	Itpka
ENSMUST00000027587.14	0.837363	-0.380619	-0.380619	ENSMUSG00000026349	Ccnt2		ENSMUST00000028691.6	-0.934	0.350042	0.513949	ENSMUSG00000027255	Arfgap2		ENSMUST00000028767.8	-0.778925	-0.0510947	0.840239	ENSMUSG00000027304	Rtf1
ENSMUST00000027602.14	-0.0423116	0.941199	-1.08713	ENSMUSG00000026356	Dars		ENSMUST00000028728.5	-0.21008	0.667479	-0.590895	ENSMUSG00000027272	Ubr1		ENSMUST00000028783.13	-0.580825	-0.223572	0.849111	ENSMUSG00000027315	Spint1
ENSMUST00000027623.8	0.656129	-0.0571247	-0.587579	ENSMUSG00000026374	Tsn		ENSMUST00000028741.13	-0.768773	0.936414	-0.354924	ENSMUSG00000027285	Haus2		ENSMUST00000028803.13	-0.572038	0.186846	0.347823	ENSMUSG00000027331	Knstrn
ENSMUST00000027684.10	0.73146	0.492692	-1.32269	ENSMUSG00000026426	Arl8a		ENSMUST00000028768.1	0.00378929	0.275602	-0.334512	ENSMUSG00000027305	Ndufaf1		ENSMUST00000028804.14	-0.331878	-0.467069	0.892361	ENSMUSG00000027330	Cdc25b
ENSMUST00000027695.7	-0.175433	-0.484344	0.756646	ENSMUSG00000026435	Slc45a3		ENSMUST00000028781.8	-0.345566	0.0403757	0.297116	ENSMUSG00000027312	Atrn		ENSMUST00000028807.5	-0.540148	-0.310813	0.913123	ENSMUSG00000027332	Ivd
ENSMUST00000027727.14	1.20259	-0.479428	-0.62728	ENSMUSG00000026457	Adipor1		ENSMUST00000028795.9	-0.292005	-0.0773079	0.384775	ENSMUSG00000027323	Rad51		ENSMUST00000028816.8	0.0344204	-0.324994	0.355572	ENSMUSG00000027341	Tmem230
ENSMUST00000027748.7	0.9677	0.0722557	-1.05441	ENSMUSG00000026475	Rgs16		ENSMUST00000028796.1	-0.645041	0.897338	-0.431765	ENSMUSG00000027324	Rpusd2		ENSMUST00000028829.12	-1.15539	0.314012	0.778573	ENSMUSG00000027351	Spred1
ENSMUST00000027754.6	1.13915	-0.676238	-0.327659	ENSMUSG00000026480	Ncf2		ENSMUST00000028802.2	-1.05852	0.847953	0.040979	ENSMUSG00000027326	Knl1		ENSMUST00000028836.6	-1.12166	0.730345	0.245243	ENSMUSG00000027358	Bmp2
ENSMUST00000027781.6	0.299396	-0.550162	0.360798	ENSMUSG00000026500	Cox20		ENSMUST00000028817.6	-1.03569	0.830617	0.0389465	ENSMUSG00000027342	Pcna		ENSMUST00000028848.3	-0.263128	-0.388751	0.729629	ENSMUSG00000027371	Fahd2a
ENSMUST00000027783.13	0.784282	0.0449422	-0.838213	ENSMUSG00000026502	Desi2		ENSMUST00000028825.4	-0.364718	1.02889	-0.869947	ENSMUSG00000027349	Fam98b		ENSMUST00000028856.2	-1.06062	0.312397	0.685744	ENSMUSG00000027377	Mall
ENSMUST00000027792.5	0.959427	-0.0433628	-0.907392	ENSMUSG00000026511	Srp9		ENSMUST00000028831.14	-0.683784	0.667668	-0.117418	ENSMUSG00000027353	Mcm8		ENSMUST00000028897.7	-0.910071	-0.189377	1.13732	ENSMUSG00000027408	Cpxm1
ENSMUST00000027863.12	1.28599	-0.671018	-0.480765	ENSMUSG00000026576	Atp1b1		ENSMUST00000028841.13	-0.694132	0.37538	0.243676	ENSMUSG00000027363	Usp8		ENSMUST00000028915.5	-1.1897	0.345557	0.775027	ENSMUSG00000027428	Rbbp9
ENSMUST00000027866.10	0.739629	-0.670892	0.0654409	ENSMUSG00000026577	Blzf1		ENSMUST00000028855.13	-0.519998	0.458821	-0.0305872	ENSMUSG00000027376	Prom2		ENSMUST00000028938.6	0.0119854	-0.772061	0.914488	ENSMUSG00000027447	Cst3
ENSMUST00000027871.12	1.21078	-0.599473	-0.491411	ENSMUSG00000026581	Sell		ENSMUST00000028858.7	-0.0706535	0.758351	-0.839368	ENSMUSG00000027379	Bub1		ENSMUST00000028944.3	-0.563115	-0.467256	1.12382	ENSMUSG00000027452	Acss1
ENSMUST00000027876.10	0.476251	0.219721	-0.739916	ENSMUSG00000026584	Scyl3		ENSMUST00000028866.8	-0.455246	0.75305	-0.448414	ENSMUSG00000027387	Zc3h8		ENSMUST00000028969.8	-1.11346	0.594666	0.399856	ENSMUSG00000027469	Tpx2
ENSMUST00000027945.5	0.429401	-0.132915	-0.269904	ENSMUSG00000026632	Tatdn3		ENSMUST00000028911.14	-1.00867	0.82515	0.0184917	ENSMUSG00000027425	Kat14		ENSMUST00000028972.8	-0.628244	-0.299016	0.987064	ENSMUSG00000027472	Pdrg1
ENSMUST00000027973.13	0.424623	0.398563	-0.902899	ENSMUSG00000026662	Sephs1		ENSMUST00000028914.8	-1.00981	0.209391	0.758545	ENSMUSG00000027427	Polr3f		ENSMUST00000028995.4	-0.904041	0.179757	0.688332	ENSMUSG00000027495	Fam210b
ENSMUST00000027974.6	0.980787	-0.243525	-0.688557	ENSMUSG00000026663	Atf6		ENSMUST00000028916.14	-0.117863	0.196256	-0.117644	ENSMUSG00000027429	Sec23b		ENSMUST00000029002.8	-0.554976	-0.548785	1.21352	ENSMUSG00000027500	Stmn2
ENSMUST00000028004.10	1.15395	-0.234094	-0.873033	ENSMUSG00000026687	Aldh9a1		ENSMUST00000028928.7	-0.619591	0.454432	0.0742726	ENSMUSG00000027439	Gzf1		ENSMUST00000029005.3	-0.665639	-0.410553	1.1583	ENSMUSG00000027502	Rtf2
ENSMUST00000028017.15	0.220259	0.773696	-1.14869	ENSMUSG00000026694	Eef1aknmt		ENSMUST00000028948.4	-0.214399	0.34392	-0.198305	ENSMUSG00000027454	Gins1		ENSMUST00000029024.9	-0.796792	-0.349897	1.21667	ENSMUSG00000027519	Rab22a
ENSMUST00000028021.6	0.691289	-0.682832	0.12811	ENSMUSG00000026698	Pigc		ENSMUST00000028963.13	-0.118625	-0.27515	0.448805	ENSMUSG00000027465	Tbc1d20		ENSMUST00000029041.5	0.0308836	-0.217778	0.23045	ENSMUSG00000062515	Fabp4
ENSMUST00000028059.8	0.583	-0.161146	-0.389625	ENSMUSG00000026727	Rsu1		ENSMUST00000028990.9	-0.601088	0.336964	0.196731	ENSMUSG00000027487	Cdk5rap1		ENSMUST00000029046.8	-1.04586	-0.168723	1.24833	ENSMUSG00000027533	Fabp5
ENSMUST00000028087.5	0.768548	0.0143189	-0.785731	ENSMUSG00000026753	Ppp6c		ENSMUST00000028997.7	-0.804717	0.764295	-0.112436	ENSMUSG00000027496	Aurka		ENSMUST00000029047.11	-0.810785	0.30845	0.440645	ENSMUSG00000027534	Snx16
ENSMUST00000028098.10	0.899865	0.240857	-1.18889	ENSMUSG00000026761	Orc4		ENSMUST00000029013.9	-0.581029	0.845155	-0.433157	ENSMUSG00000027509	Rae1		ENSMUST00000029060.10	-0.209642	-0.090493	0.318234	ENSMUSG00000027546	Atp9a
ENSMUST00000028110.10	0.12727	0.213766	-0.383789	ENSMUSG00000026771	Spopl		ENSMUST00000029014.15	-1.3112	0.382067	0.852716	ENSMUSG00000027510	Rbm38		ENSMUST00000029090.8	-1.23194	0.222144	0.96537	ENSMUSG00000027573	Gid8
ENSMUST00000028121.14	0.347051	-0.324282	0.0420876	ENSMUSG00000026781	Acbd5		ENSMUST00000029049.6	-0.942252	0.367046	0.501796	ENSMUSG00000027536	Chmp4c		ENSMUST00000029092.12	-0.73286	-0.34959	1.15237	ENSMUSG00000027575	Arfgap1
ENSMUST00000028129.12	1.23916	-0.779299	-0.304003	ENSMUSG00000026791	Slc2a8		ENSMUST00000029053.7	-0.102265	0.408476	-0.387907	ENSMUSG00000027540	Ptpn1		ENSMUST00000029106.12	-0.961696	-0.133202	1.12154	ENSMUSG00000027583	Zbtb46
ENSMUST00000028132.13	0.375799	-0.288576	-0.0295082	ENSMUSG00000026792	Lrsam1		ENSMUST00000029061.11	-0.787778	1.11593	-0.551342	ENSMUSG00000027547	Sall4		ENSMUST00000029128.3	-0.752681	-0.333609	1.15301	ENSMUSG00000027602	Map1lc3a
ENSMUST00000028137.9	0.592718	-0.0396521	-0.545135	ENSMUSG00000026798	Coq4		ENSMUST00000029125.9	-0.724278	0.598692	0.00584684	ENSMUSG00000027599	Armc1		ENSMUST00000029129.9	-0.19142	-0.0550402	0.257469	ENSMUSG00000027601	Mtfr1
ENSMUST00000028148.10	-0.00974329	0.912745	-1.08555	ENSMUSG00000009566	Fpgs		ENSMUST00000029126.14	-0.768381	0.692608	-0.0627484	ENSMUSG00000027598	Itch		ENSMUST00000029140.11	-0.289562	-0.125268	0.439884	ENSMUSG00000027611	Procr
ENSMUST00000028151.6	0.284503	-0.717363	0.576332	ENSMUSG00000026810	Dpm2		ENSMUST00000029175.13	-0.502388	0.150753	0.321484	ENSMUSG00000027646	Src		ENSMUST00000029155.15	-0.865318	0.0606385	0.792552	ENSMUSG00000027624	Epb41l1
ENSMUST00000028155.11	0.328844	0.0560902	-0.396152	ENSMUSG00000026812	Tsc1		ENSMUST00000029178.6	-0.809345	0.498187	0.21152	ENSMUSG00000027649	Ctnnbl1		ENSMUST00000029170.7	-0.850358	0.358981	0.419581	ENSMUSG00000027641	Rbl1
ENSMUST00000028160.14	0.273347	-0.502264	0.32937	ENSMUSG00000026819	Slc25a25		ENSMUST00000029179.10	-0.688294	0.68605	-0.134966	ENSMUSG00000027650	Tti1		ENSMUST00000029172.1	-0.482654	-0.547467	1.13962	ENSMUSG00000027643	Ghrh
ENSMUST00000028167.2	0.973399	-0.0971538	-0.856814	ENSMUSG00000026827	Gpd2		ENSMUST00000029203.12	-0.700495	0.0284893	0.666308	ENSMUSG00000027667	Zfp639		ENSMUST00000029180.13	-0.296525	0.0358128	0.253549	ENSMUSG00000027651	Rprd1b
ENSMUST00000028170.14	0.465646	-0.0197212	-0.441981	ENSMUSG00000026821	Ralgds		ENSMUST00000029269.11	-0.430791	0.522304	-0.195975	ENSMUSG00000027714	Exosc9		ENSMUST00000029183.2	-1.01921	-0.16183	1.2134	ENSMUSG00000027654	Fam83d
ENSMUST00000028199.11	-0.600099	0.417384	0.0992387	ENSMUSG00000026848	Tor1b		ENSMUST00000029270.9	-1.00867	0.556588	0.340769	ENSMUSG00000027715	Ccna2		ENSMUST00000029199.10	-0.593231	-0.0729026	0.680714	ENSMUSG00000027663	Zmat3
ENSMUST00000028205.9	0.894937	0.264081	-1.21183	ENSMUSG00000026851	BC005624		ENSMUST00000029277.12	-0.116708	0.20464	-0.128859	ENSMUSG00000027722	Spata5		ENSMUST00000029208.14	-0.50604	-0.0986345	0.624401	ENSMUSG00000018459	Slc13a3
ENSMUST00000028222.12	-0.104986	0.301409	-0.256705	ENSMUSG00000026864	Hspa5		ENSMUST00000029303.12	-0.653593	1.05834	-0.616421	ENSMUSG00000063273	Naa15		ENSMUST00000029240.13	-0.411389	-0.112681	0.546607	ENSMUSG00000027690	Slc2a2
ENSMUST00000028293.11	0.138304	0.804	-1.1031	ENSMUSG00000026927	Entr1		ENSMUST00000029336.5	-0.682119	0.927591	-0.430991	ENSMUSG00000027770	Dhx36		ENSMUST00000029268.6	-0.757303	-0.40645	1.24504	ENSMUSG00000027713	1810062G17Rik
ENSMUST00000028294.6	1.39274	-0.525724	-0.761872	ENSMUSG00000026928	Card9		ENSMUST00000029347.13	-0.33608	0.233254	0.0561754	ENSMUSG00000027778	Ift80		ENSMUST00000029315.12	-0.594811	-0.226536	0.866654	ENSMUSG00000027751	Supt20
ENSMUST00000028295.8	0.762131	0.207885	-1.01159	ENSMUSG00000075467	Dnlz		ENSMUST00000029382.12	0.474422	0.607862	-1.20386	ENSMUSG00000027804	Ppid		ENSMUST00000029380.13	-0.909701	0.0846614	0.808107	ENSMUSG00000027803	Wwtr1
ENSMUST00000028347.12	1.32168	-0.456736	-0.773595	ENSMUSG00000026970	Rbms1		ENSMUST00000029388.9	0.264713	0.400709	-0.745564	ENSMUSG00000027811	4930579G24Rik		ENSMUST00000029386.13	-0.777091	0.041525	0.727261	ENSMUSG00000027809	Etfdh
ENSMUST00000028349.13	0.602578	0.0335004	-0.642779	ENSMUSG00000026972	Arrdc1		ENSMUST00000029405.7	-0.538409	1.03667	-0.705599	ENSMUSG00000027823	Gmps		ENSMUST00000029400.6	-0.747218	-0.32493	1.13713	ENSMUSG00000027820	Mme
ENSMUST00000028350.8	0.303808	0.654878	-1.08966	ENSMUSG00000026974	Zmynd19		ENSMUST00000029446.12	-0.192563	0.0864736	0.0887944	ENSMUSG00000068823	Csde1		ENSMUST00000029429.5	-1.16847	0.246603	0.872549	ENSMUSG00000027840	Wnt2b
ENSMUST00000028351.8	0.240745	0.363383	-0.676805	ENSMUSG00000026975	Dph7		ENSMUST00000029477.10	-1.04061	0.900212	-0.0396484	ENSMUSG00000040322	Slc25a24		ENSMUST00000029451.11	-1.24051	0.546052	0.585246	ENSMUSG00000027858	Tspan2
ENSMUST00000028384.4	-0.0761467	0.521536	-0.549697	ENSMUSG00000027001	Dusp19		ENSMUST00000029483.14	-0.265493	0.107702	0.136251	ENSMUSG00000027884	Clcc1		ENSMUST00000029463.12	-0.884257	0.162231	0.689579	ENSMUSG00000027869	Hsd3b6
ENSMUST00000028392.7	0.41199	0.426282	-0.923528	ENSMUSG00000027006	Dnajc10		ENSMUST00000029490.14	-0.997177	0.909862	-0.0946572	ENSMUSG00000027893	Ahcyl1		ENSMUST00000029465.9	-0.78721	-0.289866	1.13505	ENSMUSG00000027871	Hsd3b1
ENSMUST00000028408.2	-0.951389	0.852035	-0.0710529	ENSMUSG00000027018	Hat1		ENSMUST00000029542.11	-0.871903	0.582742	0.172613	ENSMUSG00000027933	Ints3		ENSMUST00000029489.14	-0.72579	-0.171477	0.931562	ENSMUSG00000027890	Gstm4
ENSMUST00000028499.10	-0.259069	0.449903	-0.280815	ENSMUSG00000027087	Itgav		ENSMUST00000029545.14	-0.729833	0.341833	0.319634	ENSMUSG00000027936	Crtc2		ENSMUST00000029502.13	-0.711299	-0.553183	1.37512	ENSMUSG00000027896	Slc16a4
ENSMUST00000028509.10	0.700991	0.0608458	-0.774006	ENSMUSG00000014959	Gorasp2		ENSMUST00000029546.14	-0.896605	0.00181955	0.894422	ENSMUSG00000027937	Jtb		ENSMUST00000029540.12	-0.787637	-0.380868	1.24468	ENSMUSG00000027931	Npr1
ENSMUST00000028511.7	0.567805	-0.137047	-0.403349	ENSMUSG00000027099	Mtx2		ENSMUST00000029549.15	0.552498	-0.0728057	-0.465131	ENSMUSG00000027940	Tpm3		ENSMUST00000029541.11	-1.11461	-0.0155423	1.13326	ENSMUSG00000027932	Slc27a3
ENSMUST00000028517.12	0.170907	0.644219	-0.94397	ENSMUSG00000027108	Ola1		ENSMUST00000029553.15	-0.825464	0.846967	-0.190897	ENSMUSG00000042520	Ubap2l		ENSMUST00000029566.8	-0.183291	-0.84913	1.20225	ENSMUSG00000027954	Efna1
ENSMUST00000028536.12	0.718183	0.282148	-1.05676	ENSMUSG00000027122	Arl14ep		ENSMUST00000029564.11	-1.12724	0.626553	0.375372	ENSMUSG00000027952	Pmvk		ENSMUST00000029573.7	-0.675429	-0.545351	1.32985	ENSMUSG00000027961	Lrrc39
ENSMUST00000028552.3	0.362601	0.435065	-0.884678	ENSMUSG00000027132	Katnbl1		ENSMUST00000029570.8	0.441232	0.409317	-0.932412	ENSMUSG00000089911	Mfsd14a		ENSMUST00000029574.12	-1.2167	0.702967	0.373136	ENSMUSG00000027962	Vcam1
ENSMUST00000028554.3	1.20655	-0.392683	-0.735326	ENSMUSG00000027134	Lpcat4		ENSMUST00000029628.10	-0.0279477	0.658462	-0.762207	ENSMUSG00000027998	Plrg1		ENSMUST00000029610.8	-0.976522	-0.263602	1.29284	ENSMUSG00000027984	Hadh
ENSMUST00000028580.11	-0.128485	0.496072	-0.466802	ENSMUSG00000027160	Ccdc34		ENSMUST00000029643.14	-0.361803	1.02144	-0.863921	ENSMUSG00000028010	Gar1		ENSMUST00000029630.14	-0.381774	-0.214916	0.639673	ENSMUSG00000028001	Fga
ENSMUST00000028593.10	0.0928017	0.348065	-0.510479	ENSMUSG00000027171	Prrg4		ENSMUST00000029650.8	-0.118564	0.599301	-0.600597	ENSMUSG00000028016	Ints12		ENSMUST00000029635.13	-0.909346	-0.251537	1.21119	ENSMUSG00000028005	Gucy1b1
ENSMUST00000028608.12	0.519144	0.602996	-1.24274	ENSMUSG00000027185	Nat10		ENSMUST00000029658.13	-0.650694	0.237616	0.365554	ENSMUSG00000028024	Enpep		ENSMUST00000029639.11	-0.541414	0.353362	0.11738	ENSMUSG00000028007	Snx7
ENSMUST00000028609.13	1.22933	-0.305908	-0.862242	ENSMUSG00000027186	Elf5		ENSMUST00000029698.14	-0.757284	0.361501	0.323482	ENSMUSG00000028062	Lamtor2		ENSMUST00000029666.13	-0.150741	-0.472872	0.718187	ENSMUSG00000028032	Papss1
ENSMUST00000028644.10	0.951484	-0.371199	-0.506045	ENSMUSG00000027215	Cd82		ENSMUST00000029707.12	0.316406	0.649982	-1.09638	ENSMUSG00000028069	Gpatch4		ENSMUST00000029677.8	-0.274923	-0.00710897	0.283454	ENSMUSG00000028042	Zbtb7b
ENSMUST00000028656.1	0.787372	-0.948207	0.350476	ENSMUSG00000027225	Duoxa2		ENSMUST00000029722.6	0.366433	0.243001	-0.658034	ENSMUSG00000028081	Rps3a1		ENSMUST00000029684.14	0.205338	0.0992989	-0.324497	ENSMUSG00000028049	Scamp3
ENSMUST00000028661.5	0.978764	-0.260567	-0.666084	ENSMUSG00000027229	Terb2		ENSMUST00000029730.4	0.0577242	0.629284	-0.812865	ENSMUSG00000028089	Chd1l		ENSMUST00000029694.13	-0.908541	0.126766	0.756421	ENSMUSG00000028059	Arhgef2
ENSMUST00000028689.3	0.624454	0.406073	-1.11174	ENSMUSG00000027253	Lrp4		ENSMUST00000029759.15	-0.944886	1.01592	-0.274213	ENSMUSG00000028114	Mettl14		ENSMUST00000029708.7	-0.0242952	-0.800768	0.985217	ENSMUSG00000028070	Naxe
ENSMUST00000028694.11	-0.422945	-0.31338	0.799001	ENSMUSG00000027257	Pacsin3		ENSMUST00000029780.11	-0.913287	0.577021	0.220862	ENSMUSG00000028134	Ptbp2		ENSMUST00000029717.3	-0.618198	-0.357253	1.0469	ENSMUSG00000028076	Cd1d1
ENSMUST00000028752.7	1.00128	-0.660002	-0.209273	ENSMUSG00000027291	Vps39		ENSMUST00000029783.15	0.512713	0.166697	-0.712749	ENSMUSG00000028136	Snx27		ENSMUST00000029738.13	-0.653714	0.323215	0.265855	ENSMUSG00000028096	Gpr89
ENSMUST00000028761.4	0.401792	-0.705132	0.444366	ENSMUSG00000027300	Ubox5		ENSMUST00000029786.13	-0.29313	0.919394	-0.810143	ENSMUSG00000028140	Mrpl9		ENSMUST00000029740.13	-1.23807	0.41921	0.735021	ENSMUSG00000028098	Rnf115
ENSMUST00000028763.9	1.23862	-0.186189	-1.01519	ENSMUSG00000027298	Tyro3		ENSMUST00000029805.12	-0.41094	0.0488368	0.352336	ENSMUSG00000028158	Mttp		ENSMUST00000029741.8	-0.811686	0.27626	0.480174	ENSMUSG00000028099	Polr3c
ENSMUST00000028780.3	1.2466	-0.404313	-0.761422	ENSMUSG00000027313	Chac1		ENSMUST00000029838.10	-0.288875	1.06025	-0.98342	ENSMUSG00000028187	Rpf1		ENSMUST00000029766.8	-0.217963	-0.696919	1.05427	ENSMUSG00000028121	Bcar3
ENSMUST00000028806.11	1.12169	-0.871436	-0.0759677	ENSMUSG00000027333	Smox		ENSMUST00000029850.14	-0.289079	0.246776	-0.0070519	ENSMUSG00000028199	Cryz		ENSMUST00000029770.7	-0.844685	-0.386653	1.30867	ENSMUSG00000028127	Abcd3
ENSMUST00000028815.14	0.248152	-0.264254	0.0689528	ENSMUSG00000027340	Slc23a2		ENSMUST00000029865.3	-0.518257	0.17677	0.306133	ENSMUSG00000028211	Trp53inp1		ENSMUST00000029773.12	-1.13837	0.196051	0.903106	ENSMUSG00000053931	Cnn3
ENSMUST00000028835.12	0.539504	-0.345125	-0.125354	ENSMUSG00000027357	Crls1		ENSMUST00000029879.14	-0.620698	1.00213	-0.581853	ENSMUSG00000028224	Nbn		ENSMUST00000029777.13	-0.767326	-0.482962	1.34688	ENSMUSG00000028132	Tmem56
ENSMUST00000028838.4	1.08044	-0.525073	-0.450353	ENSMUSG00000027360	Hdc		ENSMUST00000029885.4	-0.142828	0.871702	-0.903214	ENSMUSG00000028228	Cpne3		ENSMUST00000029806.12	-1.00921	-0.1044	1.13449	ENSMUSG00000028159	Dapp1
ENSMUST00000028843.11	-0.292061	-0.092338	0.402867	ENSMUSG00000027365	Trpm7		ENSMUST00000029908.7	0.0311575	0.725534	-0.901799	ENSMUSG00000028246	Faxc		ENSMUST00000029810.5	-0.669437	-0.319728	1.05311	ENSMUSG00000053897	Slc39a8
ENSMUST00000028846.6	0.0457078	0.37524	-0.495996	ENSMUSG00000027368	Dusp2		ENSMUST00000029915.5	0.25723	0.0320375	-0.295675	ENSMUSG00000028251	Tstd3		ENSMUST00000029812.13	-0.858903	0.0894394	0.751576	ENSMUSG00000028163	Nfkb1
ENSMUST00000028852.12	0.324142	0.70146	-1.16589	ENSMUSG00000027374	Mrps5		ENSMUST00000029920.14	0.142143	0.479043	-0.716995	ENSMUSG00000028256	Odf2l		ENSMUST00000029814.9	-0.50525	-0.459322	1.05644	ENSMUSG00000028164	Manba
ENSMUST00000028864.2	1.21201	-0.490835	-0.623008	ENSMUSG00000027386	Fbln7		ENSMUST00000029938.9	-1.20467	0.546778	0.548538	ENSMUSG00000028271	Gtf2b		ENSMUST00000029846.4	-0.489409	-0.368616	0.931747	ENSMUSG00000028195	Ccn1
ENSMUST00000028880.9	0.461632	0.359579	-0.893126	ENSMUSG00000027397	Slc20a1		ENSMUST00000029941.15	-0.903602	0.385445	0.441068	ENSMUSG00000028273	Pdlim5		ENSMUST00000029888.3	-0.51899	-0.0630318	0.594628	ENSMUSG00000028229	Rmdn1
ENSMUST00000028881.13	0.974816	-0.418876	-0.472165	ENSMUSG00000027398	Il1b		ENSMUST00000029942.7	-0.938414	0.296107	0.583085	ENSMUSG00000028274	Rngtt		ENSMUST00000029909.2	-0.439548	-0.396948	0.915886	ENSMUSG00000028247	Coq3
ENSMUST00000028882.1	0.720226	-0.566706	-0.0401797	ENSMUSG00000027399	Il1a		ENSMUST00000029950.9	-0.867482	0.711927	0.0131691	ENSMUSG00000028282	Casp8ap2		ENSMUST00000029944.12	-0.590159	-0.0642229	0.667227	ENSMUSG00000028277	Ube2j1
ENSMUST00000028890.14	-0.171148	0.156041	-0.0161011	ENSMUSG00000027405	Nop56		ENSMUST00000029968.13	-0.987118	0.840509	-0.0214919	ENSMUSG00000028292	Rars2		ENSMUST00000029987.9	-0.397561	-0.10883	0.528157	ENSMUSG00000028307	Aldob
ENSMUST00000028892.10	0.262841	-0.722787	0.604503	ENSMUSG00000027406	Idh3b		ENSMUST00000029972.3	-0.212745	0.210356	-0.0396817	ENSMUSG00000028295	Smim8		ENSMUST00000030021.13	0.037113	-0.1169	0.103167	ENSMUSG00000028337	Coro2a
ENSMUST00000028900.10	0.156119	0.28619	-0.499548	ENSMUSG00000027411	Vps16		ENSMUST00000030014.8	-0.523293	1.02394	-0.705437	ENSMUSG00000028330	Ncbp1		ENSMUST00000030028.4	-0.329005	0.133734	0.168524	ENSMUSG00000028343	Erp44
ENSMUST00000028907.13	0.737185	-0.497563	-0.14011	ENSMUSG00000027420	Bfsp1		ENSMUST00000030030.14	-1.03343	0.96546	-0.125121	ENSMUSG00000028345	Tex10		ENSMUST00000030029.9	-1.03216	-0.00441018	1.03745	ENSMUSG00000028344	Invs
ENSMUST00000028909.4	-0.719724	0.997141	-0.476845	ENSMUSG00000027423	Snx5		ENSMUST00000030033.4	-0.251526	0.848904	-0.767159	ENSMUSG00000028348	Cavin4		ENSMUST00000030041.4	-0.482234	-0.0721959	0.568869	ENSMUSG00000028356	Ambp
ENSMUST00000028917.6	0.367388	0.49285	-0.958808	ENSMUSG00000027430	Dtd1		ENSMUST00000030051.5	-0.0433543	0.198485	-0.194827	ENSMUSG00000028367	Txn1		ENSMUST00000030056.11	-0.535914	-0.45434	1.08112	ENSMUSG00000028364	Tnc
ENSMUST00000028921.5	-0.132493	0.717876	-0.728958	ENSMUSG00000027433	Xrn2		ENSMUST00000030088.11	-0.620953	0.822049	-0.365505	ENSMUSG00000028392	Bspry		ENSMUST00000030069.6	-1.02103	-0.162321	1.21581	ENSMUSG00000028378	Ptgr1
ENSMUST00000028949.15	0.302498	-0.0901187	-0.194355	ENSMUSG00000027455	Nsfl1c		ENSMUST00000030103.8	0.183177	-0.317404	0.197708	ENSMUSG00000028398	Dmac1		ENSMUST00000030080.6	-1.22488	0.506849	0.61666	ENSMUSG00000028385	Snx30
ENSMUST00000028950.8	1.09143	-0.460946	-0.538291	ENSMUSG00000027456	Sdcbp2		ENSMUST00000030131.11	-0.744672	0.665672	-0.0541348	ENSMUSG00000060206	Zfp462		ENSMUST00000030090.3	0.00826212	-0.567376	0.672589	ENSMUSG00000028393	Alad
ENSMUST00000028964.13	0.695115	-0.337719	-0.289852	ENSMUSG00000027466	Rbck1		ENSMUST00000030133.14	0.375851	0.410541	-0.8685	ENSMUSG00000028423	Nfx1		ENSMUST00000030091.9	-1.08231	0.170661	0.87752	ENSMUSG00000028394	Pole3
ENSMUST00000028977.6	0.704961	0.0569515	-0.773303	ENSMUSG00000027475	Kif3b		ENSMUST00000030134.8	-1.10539	0.836867	0.101153	ENSMUSG00000028426	Rad23b		ENSMUST00000030102.11	-0.342316	0.327807	-0.0510523	ENSMUSG00000028397	Kdm4c
ENSMUST00000028981.8	0.377143	0.728434	-1.25126	ENSMUSG00000027479	Mapre1		ENSMUST00000030138.8	-0.508487	0.793115	-0.443251	ENSMUSG00000028430	Nol6		ENSMUST00000030117.4	-0.858009	0.117422	0.717103	ENSMUSG00000028409	Smu1
ENSMUST00000029018.13	1.31869	-0.567885	-0.637231	ENSMUSG00000027514	Zbp1		ENSMUST00000030140.2	-0.462433	1.01303	-0.753199	ENSMUSG00000028431	Elp1		ENSMUST00000030118.9	-0.961117	0.210202	0.708875	ENSMUSG00000028410	Dnaja1
ENSMUST00000029069.12	0.672666	0.456843	-1.22088	ENSMUSG00000027552	E2f5		ENSMUST00000030142.3	-1.2645	0.372656	0.817311	ENSMUSG00000028434	Epb41l4b		ENSMUST00000030127.12	-0.699446	-0.484364	1.28068	ENSMUSG00000028420	Tmem38b
ENSMUST00000029078.8	0.794331	-0.335049	-0.392272	ENSMUSG00000027562	Car2		ENSMUST00000030158.10	-0.0877323	0.313966	-0.289027	ENSMUSG00000028447	Dctn3		ENSMUST00000030136.12	-0.557052	-0.492596	1.14817	ENSMUSG00000028427	Aqp7
ENSMUST00000029082.8	0.0358317	0.470865	-0.600869	ENSMUSG00000027566	Psma7		ENSMUST00000030164.7	-0.398899	0.981646	-0.779077	ENSMUSG00000028452	Vcp		ENSMUST00000030143.12	-0.395767	0.138289	0.22982	ENSMUSG00000028433	Ubap2
ENSMUST00000029085.8	-0.371087	0.396646	-0.104888	ENSMUSG00000027569	Mrgbp		ENSMUST00000030165.4	-1.02377	0.237121	0.739225	ENSMUSG00000028453	Fancg		ENSMUST00000030154.6	-0.923522	0.208479	0.673348	ENSMUSG00000028443	Nudt2
ENSMUST00000029087.3	1.29003	-0.339198	-0.882994	ENSMUSG00000049401	Ogfr		ENSMUST00000030185.4	-0.359438	0.516026	-0.259793	ENSMUSG00000032366	Tpm1		ENSMUST00000030181.11	0.49122	-0.9293	0.623939	ENSMUSG00000028461	Ccdc107
ENSMUST00000029105.11	0.197205	0.24358	-0.489501	ENSMUSG00000027582	Zgpat		ENSMUST00000030192.4	-0.528458	0.0984194	0.410354	ENSMUSG00000028470	Hint2		ENSMUST00000030187.13	-0.30697	-0.113296	0.442925	ENSMUSG00000028465	Tln1
ENSMUST00000029116.13	0.563807	-0.382152	-0.105225	ENSMUSG00000027589	Pcmtd2		ENSMUST00000030198.6	-0.609899	0.204063	0.365023	ENSMUSG00000028476	Reck		ENSMUST00000030189.13	-0.38446	-0.00579658	0.391415	ENSMUSG00000028467	Gba2
ENSMUST00000029142.14	0.554165	0.518269	-1.17609	ENSMUSG00000027613	Eif6		ENSMUST00000030206.9	-0.743292	0.493177	0.15148	ENSMUSG00000028483	Snapc3		ENSMUST00000030257.14	-1.22094	0.197849	0.98352	ENSMUSG00000028532	Cachd1
ENSMUST00000029147.15	0.901342	0.242969	-1.1929	ENSMUSG00000027618	Nfs1		ENSMUST00000030207.14	-0.340259	0.89241	-0.730633	ENSMUSG00000028484	Psip1		ENSMUST00000030261.5	-0.968776	-0.198151	1.20656	ENSMUSG00000028536	2610528J11Rik
ENSMUST00000029149.12	0.414321	-0.27329	-0.0863733	ENSMUSG00000027620	Rbm39		ENSMUST00000030243.7	-0.850872	0.520557	0.226204	ENSMUSG00000028518	Prkaa2		ENSMUST00000030269.13	-0.304676	-0.511273	0.918204	ENSMUSG00000028542	Slc6a9
ENSMUST00000029165.3	0.330943	0.613783	-1.06748	ENSMUSG00000027637	Rab5if		ENSMUST00000030254.14	-0.958479	0.47804	0.38483	ENSMUSG00000035212	Leprot		ENSMUST00000030274.6	-0.737294	-0.322334	1.1241	ENSMUSG00000028545	Bend5
ENSMUST00000029171.5	0.519946	-0.475039	0.0501011	ENSMUSG00000027642	Rpn2		ENSMUST00000030265.3	-0.138809	0.435327	-0.383583	ENSMUSG00000028540	Dph2		ENSMUST00000030279.14	-0.835415	0.163223	0.639548	ENSMUSG00000028550	Atg4c
ENSMUST00000029186.13	0.554869	-0.252208	-0.25222	ENSMUSG00000027655	Dhx35		ENSMUST00000030266.11	-0.850776	0.656504	0.0629707	ENSMUSG00000028541	B4galt2		ENSMUST00000030284.9	-0.154981	-0.415874	0.65403	ENSMUSG00000028557	Rnf11
ENSMUST00000029213.4	0.596581	0.607891	-1.32605	ENSMUSG00000027670	Ocstamp		ENSMUST00000030286.13	-0.426238	0.330395	0.0297644	ENSMUSG00000028556	Dock7		ENSMUST00000030290.7	-0.534675	-0.35772	0.96394	ENSMUSG00000061859	Patj
ENSMUST00000029214.13	0.506189	0.455482	-1.05277	ENSMUSG00000027671	Actl6a		ENSMUST00000030289.8	-0.742743	0.964622	-0.414803	ENSMUSG00000028560	Usp1		ENSMUST00000030306.13	-1.18584	0.431552	0.667974	ENSMUSG00000028572	Hook1
ENSMUST00000029256.8	0.457679	-0.31015	-0.0854989	ENSMUSG00000027706	Sec62		ENSMUST00000030317.13	-0.893295	0.546745	0.2372	ENSMUSG00000028583	Pdpn		ENSMUST00000030311.10	-0.916984	0.257877	0.607531	ENSMUSG00000028576	Ift74
ENSMUST00000029257.14	0.358544	0.589607	-1.06607	ENSMUSG00000037400	Atp11b		ENSMUST00000030320.12	-0.838884	0.612763	0.103568	ENSMUSG00000028582	Cc2d1b		ENSMUST00000030315.12	-0.706031	0.657474	-0.0829374	ENSMUSG00000028580	Pum1
ENSMUST00000029259.9	0.505365	0.685284	-1.32771	ENSMUSG00000027709	Mccc1		ENSMUST00000030336.10	-0.558976	0.876855	-0.493251	ENSMUSG00000028599	Tnfrsf1b		ENSMUST00000030326.9	-1.34057	0.374272	0.891445	ENSMUSG00000028591	Pramef12
ENSMUST00000029266.13	0.0575549	-0.76524	0.860733	ENSMUSG00000027712	Anxa5		ENSMUST00000030345.14	-0.595924	0.315485	0.217342	ENSMUSG00000028607	Cpt2		ENSMUST00000030332.6	-1.14114	0.397108	0.664608	ENSMUSG00000028597	Gpx7
ENSMUST00000029316.15	0.558346	0.353491	-0.982535	ENSMUSG00000027752	Exosc8		ENSMUST00000030348.5	-0.44985	0.664849	-0.347969	ENSMUSG00000028609	Magoh		ENSMUST00000030340.14	-0.950851	-0.011269	0.964374	ENSMUSG00000028603	Scp2
ENSMUST00000029344.9	1.21054	-0.122957	-1.06299	ENSMUSG00000027775	Mfsd1		ENSMUST00000030360.10	-1.11534	0.653125	0.331588	ENSMUSG00000028617	Lrrc42		ENSMUST00000030356.9	-0.12349	-0.510648	0.736268	ENSMUSG00000028613	Lrp8
ENSMUST00000029353.8	0.580532	0.36803	-1.02217	ENSMUSG00000027782	Kpna4		ENSMUST00000030367.14	-0.0766408	0.93881	-1.04993	ENSMUSG00000061887	Ssbp3		ENSMUST00000030357.14	-1.16952	0.300851	0.808495	ENSMUSG00000028614	Ndc1
ENSMUST00000029358.14	-0.432858	0.886618	-0.631084	ENSMUSG00000027787	Nmd3		ENSMUST00000030375.8	-0.673242	0.638009	-0.092369	ENSMUSG00000028629	Exo5		ENSMUST00000030361.10	-0.734134	-0.355272	1.16046	ENSMUSG00000028618	Tmem59
ENSMUST00000029369.4	0.0427622	-0.203572	0.201525	ENSMUSG00000027794	Sohlh2		ENSMUST00000030381.7	-0.0955085	1.00133	-1.10609	ENSMUSG00000028633	Ctps		ENSMUST00000030372.5	-0.66321	-0.33456	1.06468	ENSMUSG00000028626	Col9a2
ENSMUST00000029385.8	0.373511	0.220563	-0.638186	ENSMUSG00000027808	Serp1		ENSMUST00000030400.13	-0.607091	0.646213	-0.168366	ENSMUSG00000028647	Mycbp		ENSMUST00000030385.12	-1.16118	0.105418	1.03467	ENSMUSG00000028636	Ppcs
ENSMUST00000029387.14	-0.191205	0.930154	-0.92498	ENSMUSG00000027810	Eif2a		ENSMUST00000030436.11	-0.859955	0.682853	0.0405309	ENSMUSG00000028675	Pnrc2		ENSMUST00000030395.8	-0.523086	-0.332135	0.921648	ENSMUSG00000028643	Svbp
ENSMUST00000029402.14	0.715531	-0.322534	-0.32849	ENSMUSG00000027822	Slc33a1		ENSMUST00000030451.9	-1.18036	0.994515	-0.0130631	ENSMUSG00000028688	Toe1		ENSMUST00000030396.14	-0.587073	-0.564703	1.26472	ENSMUSG00000028644	Ermap
ENSMUST00000029414.11	0.0936871	0.470836	-0.658691	ENSMUSG00000027828	Ssr3		ENSMUST00000030453.4	0.105772	0.718831	-0.96837	ENSMUSG00000028690	Mmachc		ENSMUST00000030399.6	-0.990934	-0.164756	1.18864	ENSMUSG00000028646	Rragc
ENSMUST00000029416.13	0.0891614	0.0591823	-0.16018	ENSMUSG00000027829	Ccnl1		ENSMUST00000030456.13	-0.996711	1.12027	-0.347613	ENSMUSG00000028693	Nasp		ENSMUST00000030407.7	-0.982914	0.298002	0.625312	ENSMUSG00000028654	Mycl
ENSMUST00000029424.11	0.0471959	0.564899	-0.725075	ENSMUSG00000027835	Pdcd10		ENSMUST00000030457.11	-0.121832	0.408466	-0.368328	ENSMUSG00000028693	Nasp		ENSMUST00000030408.11	-0.320697	-0.473954	0.889442	ENSMUSG00000028655	Mfsd2a
ENSMUST00000029445.12	0.894888	0.0331277	-0.934641	ENSMUSG00000027852	Nras		ENSMUST00000030461.4	-0.300063	0.675145	-0.510111	ENSMUSG00000028696	Ipp		ENSMUST00000030412.10	0.0316114	-0.38517	0.430593	ENSMUSG00000028657	Ppt1
ENSMUST00000029447.11	1.02173	-0.470658	-0.456942	ENSMUSG00000027854	Sike1		ENSMUST00000030475.2	-1.27865	0.452811	0.735273	ENSMUSG00000028706	Nsun4		ENSMUST00000030420.8	-1.18333	0.341521	0.77351	ENSMUSG00000028661	Epha8
ENSMUST00000029459.9	0.0813469	-0.205581	0.165351	ENSMUSG00000027865	Gdap2		ENSMUST00000030491.8	0.0603645	0.144792	-0.234115	ENSMUSG00000028719	Cmpk1		ENSMUST00000030432.7	-0.958428	-0.274708	1.28808	ENSMUSG00000028672	Hmgcl
ENSMUST00000029476.8	0.889265	0.0445509	-0.942726	ENSMUSG00000027879	Sec22b		ENSMUST00000030501.14	0.110924	0.8016	-1.07284	ENSMUSG00000028729	Ebna1bp2		ENSMUST00000030446.14	-0.865913	-0.390419	1.33442	ENSMUSG00000028684	Urod
ENSMUST00000029480.8	0.310055	0.488229	-0.89593	ENSMUSG00000027881	Prpf38b		ENSMUST00000030513.12	-0.100571	0.0706151	0.015833	ENSMUSG00000028741	Mrto4		ENSMUST00000030455.14	0.129429	-0.473529	0.438807	ENSMUSG00000028692	Akr1a1
ENSMUST00000029482.15	0.961527	0.0884928	-1.06772	ENSMUSG00000027883	Gpsm2		ENSMUST00000030578.13	0.512619	0.27762	-0.845763	ENSMUSG00000028788	Ptp4a2		ENSMUST00000030464.13	-0.852814	-0.249247	1.15191	ENSMUSG00000028698	Pik3r3
ENSMUST00000029515.4	1.14699	-0.555381	-0.480528	ENSMUSG00000027907	S100a11		ENSMUST00000030583.12	-0.49696	-0.0854044	0.599446	ENSMUSG00000028792	Ak2		ENSMUST00000030471.8	-1.20249	0.0569116	1.1342	ENSMUSG00000028703	Lrrc41
ENSMUST00000029521.4	1.11161	-0.379593	-0.656103	ENSMUSG00000027913	Crct1		ENSMUST00000030623.7	-0.76665	0.946155	-0.368736	ENSMUSG00000028820	Sfpq		ENSMUST00000030477.3	-0.307014	-0.722403	1.1739	ENSMUSG00000028709	Mob3c
ENSMUST00000029559.6	0.810666	-0.740991	0.0785226	ENSMUSG00000027947	Il6ra		ENSMUST00000030628.14	0.225275	0.629011	-0.980088	ENSMUSG00000028826	Maco1		ENSMUST00000030489.8	-0.827347	-0.465242	1.38564	ENSMUSG00000028717	Tal1
ENSMUST00000029565.10	-0.11659	-0.467251	0.677291	ENSMUSG00000027953	Slc50a1		ENSMUST00000030637.13	-1.03154	0.65762	0.242395	ENSMUSG00000028833	Ncdn		ENSMUST00000030490.12	-0.907918	0.215653	0.649134	ENSMUSG00000028718	Stil
ENSMUST00000029568.6	1.21116	-0.396257	-0.735648	ENSMUSG00000027956	Tmem144		ENSMUST00000030644.7	0.0704225	0.764521	-0.987848	ENSMUSG00000028840	Zfp593		ENSMUST00000030535.3	-0.579022	-0.356054	1.00629	ENSMUSG00000028755	Cda
ENSMUST00000029569.8	0.715543	0.252907	-1.01903	ENSMUSG00000027957	Slc35a3		ENSMUST00000030645.8	-0.970945	0.256309	0.663375	ENSMUSG00000028841	Cnksr1		ENSMUST00000030536.12	-0.102894	-0.598499	0.821092	ENSMUSG00000028756	Pink1
ENSMUST00000029571.12	0.448917	-0.0306492	-0.412138	ENSMUSG00000027959	Sass6		ENSMUST00000030669.7	-0.102712	0.518692	-0.519719	ENSMUSG00000028854	Slc9a1		ENSMUST00000030541.12	-0.693753	-0.0963966	0.809429	ENSMUSG00000028759	Hp1bp3
ENSMUST00000029575.11	0.98533	-0.119553	-0.841866	ENSMUSG00000027963	Extl2		ENSMUST00000030684.7	-0.657602	1.00115	-0.543775	ENSMUSG00000028869	Gnl2		ENSMUST00000030547.14	-1.0311	0.474568	0.461622	ENSMUSG00000028763	Hspg2
ENSMUST00000029588.9	-0.797125	1.02012	-0.427017	ENSMUSG00000027968	Larp7		ENSMUST00000030724.8	0.137062	-0.225844	0.133951	ENSMUSG00000028893	Sesn2		ENSMUST00000030551.10	-1.23584	0.251856	0.933614	ENSMUSG00000028766	Alpl
ENSMUST00000029603.9	-0.528231	0.290722	0.179365	ENSMUSG00000027978	Prss12		ENSMUST00000030731.10	-0.980497	0.732572	0.101411	ENSMUSG00000028899	Taf12		ENSMUST00000030563.5	-1.13424	0.264363	0.817001	ENSMUSG00000028779	Pef1
ENSMUST00000029623.10	0.918725	-0.378362	-0.464691	ENSMUSG00000027995	Tlr2		ENSMUST00000030734.4	-0.226472	1.02535	-1.00395	ENSMUSG00000028902	Sf3a3		ENSMUST00000030586.14	-0.31733	-0.481695	0.895364	ENSMUSG00000028795	Ccdc28b
ENSMUST00000029626.8	0.194824	0.202529	-0.437859	ENSMUSG00000027997	Casp6		ENSMUST00000030738.7	-0.889843	0.973184	-0.277978	ENSMUSG00000028907	Utp11		ENSMUST00000030606.13	-0.997784	0.129532	0.842345	ENSMUSG00000059713	Rcan3
ENSMUST00000029629.14	1.3117	-0.23303	-1.03206	ENSMUSG00000027999	Pla2g12a		ENSMUST00000030747.10	-0.828314	0.0492411	0.769225	ENSMUSG00000028914	Casp9		ENSMUST00000030622.2	-1.18034	0.291623	0.830397	ENSMUSG00000028821	Syf2
ENSMUST00000029644.15	0.374436	0.290651	-0.723217	ENSMUSG00000028013	Ppa2		ENSMUST00000030763.12	-0.305092	-0.12711	0.457624	ENSMUSG00000028926	Cdk14		ENSMUST00000030627.7	-0.709131	-0.548728	1.3676	ENSMUSG00000028825	Rhd
ENSMUST00000029645.13	0.491177	-0.0419928	-0.440786	ENSMUSG00000028011	Tdo2		ENSMUST00000030769.5	-0.239999	1.00753	-0.969042	ENSMUSG00000028932	Psmc2		ENSMUST00000030636.10	-1.06967	-0.0461975	1.12511	ENSMUSG00000028832	Stmn1
ENSMUST00000029651.10	0.812414	0.21979	-1.07616	ENSMUSG00000028018	Gstcd		ENSMUST00000030771.11	-0.231836	1.00574	-0.975054	ENSMUSG00000029014	Dnajc2		ENSMUST00000030642.2	-0.90559	0.272267	0.578869	ENSMUSG00000028837	Psmb2
ENSMUST00000029663.10	0.755892	0.184319	-0.977075	ENSMUSG00000028029	Aimp1		ENSMUST00000030787.8	-0.199085	0.137259	0.034375	ENSMUSG00000028945	Rheb		ENSMUST00000030643.2	-1.1918	0.0723458	1.10499	ENSMUSG00000028838	Extl1
ENSMUST00000029673.9	-0.0647352	0.690845	-0.764279	ENSMUSG00000028039	Efna3		ENSMUST00000030791.11	-0.753778	0.940694	-0.375055	ENSMUSG00000028949	Smarcd3		ENSMUST00000030660.8	-0.409199	-0.562398	1.08408	ENSMUSG00000028847	Trappc3
ENSMUST00000029674.7	-0.487631	0.939585	-0.639872	ENSMUSG00000028040	Efna4		ENSMUST00000030795.9	-0.145493	0.982843	-1.03392	ENSMUSG00000028953	Abcf2		ENSMUST00000030662.2	-1.17745	0.209811	0.925676	ENSMUSG00000028850	Gpatch3
ENSMUST00000029676.11	0.568723	-0.0148633	-0.550887	ENSMUSG00000028041	Adam15		ENSMUST00000030797.3	-0.764534	0.665002	-0.0334689	ENSMUSG00000028955	Vamp3		ENSMUST00000030765.6	-0.755344	-0.281117	1.09268	ENSMUSG00000028927	Padi2
ENSMUST00000029679.3	0.263185	0.369994	-0.707179	ENSMUSG00000028044	Cks1b		ENSMUST00000030800.12	-0.965181	0.273457	0.637033	ENSMUSG00000028959	Fastk		ENSMUST00000030799.14	-0.138028	-0.621628	0.883982	ENSMUSG00000028958	Tmub1
ENSMUST00000029692.14	-0.477197	-0.39172	0.947262	ENSMUSG00000028057	Rit1		ENSMUST00000030805.13	-0.701044	0.827615	-0.292093	ENSMUSG00000028964	Park7		ENSMUST00000030808.9	-0.147368	-0.218303	0.409331	ENSMUSG00000028965	Tnfrsf9
ENSMUST00000029696.10	0.572008	-0.0121768	-0.557395	ENSMUSG00000028060	Khdc4		ENSMUST00000030806.5	-0.926814	0.746549	0.0309556	ENSMUSG00000063077	Kif1b		ENSMUST00000030814.10	-0.830145	-0.285412	1.17264	ENSMUSG00000028969	Cdk5
ENSMUST00000029699.12	0.781274	-0.299562	-0.4218	ENSMUSG00000028063	Lmna		ENSMUST00000030842.7	-0.444777	0.217641	0.183607	ENSMUSG00000028990	Lzic		ENSMUST00000030816.3	-0.975937	-0.1061	1.10326	ENSMUSG00000028974	Dffa
ENSMUST00000029748.7	1.16231	-0.536221	-0.518845	ENSMUSG00000015947	Fcgr1		ENSMUST00000030845.12	-0.431844	0.0854531	0.3293	ENSMUSG00000028992	Nmnat1		ENSMUST00000030826.3	-1.10403	0.415033	0.605993	ENSMUSG00000028976	Slc2a5
ENSMUST00000029752.14	0.826433	0.315865	-1.20547	ENSMUSG00000028107	Tars2		ENSMUST00000030852.12	-0.150933	0.60715	-0.577647	ENSMUSG00000028999	Rint1		ENSMUST00000030830.3	-0.856813	-0.0904874	0.965398	ENSMUSG00000028980	H6pd
ENSMUST00000029753.12	0.9839	0.00361243	-0.988234	ENSMUSG00000028108	Ecm1		ENSMUST00000030872.11	0.167735	0.670982	-0.972913	ENSMUSG00000029012	Orc5		ENSMUST00000030834.6	-0.880419	-0.316239	1.25991	ENSMUSG00000028978	Nos3
ENSMUST00000029771.12	0.632552	0.302152	-0.995134	ENSMUSG00000028128	F3		ENSMUST00000030879.11	-1.05959	0.581161	0.362194	ENSMUSG00000029016	Clcn6		ENSMUST00000030841.9	-0.98556	0.532142	0.34699	ENSMUSG00000028986	Klhl7
ENSMUST00000029796.10	1.17069	-0.340173	-0.762479	ENSMUSG00000028149	Rap1gds1		ENSMUST00000030894.14	0.0815835	0.673579	-0.889879	ENSMUSG00000029028	Lrrc47		ENSMUST00000030860.8	-0.322409	-0.0896582	0.429999	ENSMUSG00000029003	Mad2l2
ENSMUST00000029803.11	0.988396	0.181344	-1.20601	ENSMUSG00000028156	Eif4e		ENSMUST00000030896.14	-0.981856	0.45085	0.440835	ENSMUSG00000029030	Tprgl		ENSMUST00000030898.11	-1.07013	-0.0946911	1.18376	ENSMUSG00000029032	Arhgef16
ENSMUST00000029804.12	0.084496	0.943688	-1.21692	ENSMUSG00000005813	Metap1		ENSMUST00000030897.14	-1.17528	0.464263	0.618166	ENSMUSG00000057751	Megf6		ENSMUST00000030917.5	-1.27731	0.554467	0.611952	ENSMUSG00000029050	Ski
ENSMUST00000029815.7	0.723632	0.185842	-0.946642	ENSMUSG00000028165	Cisd2		ENSMUST00000030903.11	-0.667657	0.886013	-0.395559	ENSMUSG00000029036	Atad3a		ENSMUST00000030922.14	-0.997134	-0.248728	1.29561	ENSMUSG00000029053	Prkcz
ENSMUST00000029831.15	0.494446	0.1524	-0.677326	ENSMUSG00000028180	Zranb2		ENSMUST00000030931.10	-0.54395	0.493063	-0.0477255	ENSMUSG00000029056	Pank4		ENSMUST00000030937.1	-1.21012	0.310059	0.838045	ENSMUSG00000029061	Mmp23
ENSMUST00000029842.8	0.444352	-0.127753	-0.291048	ENSMUSG00000028191	Bcl10		ENSMUST00000030944.10	-0.406341	0.28829	0.0603924	ENSMUSG00000029068	Ccnl2		ENSMUST00000030939.13	0.271684	-0.133869	-0.111041	ENSMUSG00000029063	Nadk
ENSMUST00000029845.14	-0.0224718	0.675664	-0.788325	ENSMUSG00000028194	Ddah1		ENSMUST00000030947.3	-0.482661	-0.0152506	0.500961	ENSMUSG00000029070	Mxra8		ENSMUST00000030948.15	-0.668521	-0.34158	1.07842	ENSMUSG00000029071	Dvl1
ENSMUST00000029866.15	0.428893	-0.594485	0.284488	ENSMUSG00000028212	Ccne2		ENSMUST00000030971.6	-0.86191	0.155119	0.675767	ENSMUSG00000029090	Adgra3		ENSMUST00000030964.5	-1.10149	-0.0318904	1.13976	ENSMUSG00000029084	Cd38
ENSMUST00000029875.3	-0.862169	0.667828	0.0607749	ENSMUSG00000028221	Pip4p2		ENSMUST00000030986.14	-0.949424	0.289792	0.601674	ENSMUSG00000029103	Lrpap1		ENSMUST00000030968.6	-0.975676	0.285905	0.632589	ENSMUSG00000029089	5730480H06Rik
ENSMUST00000029877.8	-0.616186	-0.45498	1.16216	ENSMUSG00000028223	Decr1		ENSMUST00000030993.7	-0.970815	0.669808	0.167046	ENSMUSG00000029111	Nelfa		ENSMUST00000030980.11	-1.10266	0.232675	0.823451	ENSMUSG00000029097	Trmt44
ENSMUST00000029891.11	1.08531	-0.0699752	-1.00134	ENSMUSG00000028232	Tmem68		ENSMUST00000031002.9	-0.618681	0.0582457	0.548786	ENSMUSG00000029119	Man2b2		ENSMUST00000030984.13	-1.24252	0.343403	0.830433	ENSMUSG00000029101	Rgs12
ENSMUST00000029907.5	0.582	0.347645	-0.999175	ENSMUSG00000028243	Ubxn2b		ENSMUST00000031032.10	-0.699114	1.14039	-0.669356	ENSMUSG00000029147	Ppm1g		ENSMUST00000031003.10	-0.699163	-0.452924	1.24267	ENSMUSG00000029120	Ppp2r2c
ENSMUST00000029910.11	1.02094	0.107743	-1.15023	ENSMUSG00000028245	Nsmaf		ENSMUST00000031051.7	-0.324205	0.132257	0.165496	ENSMUSG00000029161	Cgref1		ENSMUST00000031004.10	-1.10142	0.0230638	1.07374	ENSMUSG00000029121	Crmp1
ENSMUST00000029911.11	-0.360337	0.192257	0.129628	ENSMUSG00000028248	Pnisr		ENSMUST00000031061.11	-0.224076	0.987087	-0.960428	ENSMUSG00000029169	Dhx15		ENSMUST00000031005.10	-1.05767	0.187567	0.832593	ENSMUSG00000029122	Evc
ENSMUST00000029912.10	1.17587	-0.671575	-0.369985	ENSMUSG00000028249	Sdcbp		ENSMUST00000031072.13	-1.04316	0.572517	0.356141	ENSMUSG00000029176	Anapc4		ENSMUST00000031018.9	-0.78623	-0.479043	1.36108	ENSMUSG00000029136	Rbks
ENSMUST00000029970.13	1.10984	-0.0299025	-1.07396	ENSMUSG00000028293	Slc35a1		ENSMUST00000031081.10	-0.38771	0.540258	-0.2606	ENSMUSG00000029186	Pi4k2b		ENSMUST00000031034.11	-0.916476	-0.241241	1.20597	ENSMUSG00000029148	Nrbp1
ENSMUST00000029989.10	-0.132778	0.753561	-0.771495	ENSMUSG00000028309	Rnf20		ENSMUST00000031096.10	-0.461601	0.141784	0.29146	ENSMUSG00000029195	Klb		ENSMUST00000031038.10	-0.331904	0.177583	0.118804	ENSMUSG00000029152	Ociad1
ENSMUST00000029999.14	0.304379	0.0948774	-0.418232	ENSMUSG00000028318	Polr1e		ENSMUST00000031099.3	-1.1006	0.125357	0.95017	ENSMUSG00000029198	Grpel1		ENSMUST00000031069.12	-0.398394	0.0740278	0.30956	ENSMUSG00000029173	Sepsecs
ENSMUST00000030003.9	-0.0190558	0.563712	-0.657398	ENSMUSG00000028322	Exosc3		ENSMUST00000031103.13	-1.20531	0.197272	0.96858	ENSMUSG00000029201	Ugdh		ENSMUST00000031080.14	-0.93385	-0.133265	1.09377	ENSMUSG00000029185	Fam114a1
ENSMUST00000030010.3	0.328215	-0.801644	0.633758	ENSMUSG00000015243	Abca1		ENSMUST00000031104.6	-0.813492	0.826522	-0.178335	ENSMUSG00000029202	Pds5a		ENSMUST00000031090.7	-0.80074	-0.211335	1.05434	ENSMUSG00000029189	Sel1l3
ENSMUST00000030015.5	0.120339	-0.408196	0.369496	ENSMUSG00000028331	Trmo		ENSMUST00000031131.10	-0.849003	0.308206	0.479156	ENSMUSG00000029223	Uchl1		ENSMUST00000031091.12	-1.21572	0.202886	0.972258	ENSMUSG00000029190	D5Ertd579e
ENSMUST00000030018.4	1.26097	-0.16924	-1.05788	ENSMUSG00000028334	Nans		ENSMUST00000031167.5	-1.24205	0.865833	0.203048	ENSMUSG00000029250	Polr2b		ENSMUST00000031097.7	-0.964894	0.223371	0.696849	ENSMUSG00000029196	Tada2b
ENSMUST00000030032.12	0.0288673	0.122937	-0.176392	ENSMUSG00000028347	Tmeff1		ENSMUST00000031170.9	-1.10841	0.731957	0.230064	ENSMUSG00000029253	Cenpc1		ENSMUST00000031143.12	-0.452194	-0.173906	0.660882	ENSMUSG00000029233	Srd5a3
ENSMUST00000030074.7	1.0215	0.125631	-1.17226	ENSMUSG00000028381	Ugcg		ENSMUST00000031190.4	-0.867954	0.784783	-0.0737854	ENSMUSG00000029265	Dr1		ENSMUST00000031144.13	0.0214668	-0.335536	0.381177	ENSMUSG00000029234	Tmem165
ENSMUST00000030076.11	1.03464	-0.48513	-0.452482	ENSMUSG00000028382	Ptbp3		ENSMUST00000031221.11	-0.186232	0.481618	-0.39171	ENSMUSG00000029283	Cdc7		ENSMUST00000031189.13	-0.557578	-0.199398	0.796855	ENSMUSG00000029263	Pigg
ENSMUST00000030110.14	0.469219	0.236474	-0.752988	ENSMUSG00000028403	Zdhhc21		ENSMUST00000031227.10	-1.05488	0.746185	0.159459	ENSMUSG00000029290	Zfp326		ENSMUST00000031198.10	-0.64732	-0.410661	1.14011	ENSMUSG00000029270	Dipk1a
ENSMUST00000030121.12	0.912385	-0.468669	-0.349983	ENSMUSG00000028413	B4galt1		ENSMUST00000031250.13	0.0493969	0.495637	-0.644161	ENSMUSG00000029310	Nudt9		ENSMUST00000031201.8	0.386009	0.0349361	-0.427933	ENSMUSG00000029272	Sult1e1
ENSMUST00000030125.4	-0.0226439	0.0731064	-0.0650838	ENSMUSG00000028416	Bag1		ENSMUST00000031268.7	0.149309	0.365086	-0.587412	ENSMUSG00000029326	Enoph1		ENSMUST00000031243.14	-0.77705	-0.0105076	0.789659	ENSMUSG00000029304	Spp1
ENSMUST00000030128.5	0.0383444	-0.241522	0.251481	ENSMUSG00000028419	Chmp5		ENSMUST00000031311.9	-1.19775	0.802003	0.235345	ENSMUSG00000029366	Dck		ENSMUST00000031249.7	-1.04543	0.0245492	1.01597	ENSMUSG00000029309	Sparcl1
ENSMUST00000030145.8	0.946698	-0.514819	-0.328915	ENSMUSG00000028436	Dcaf12		ENSMUST00000031325.5	-1.08229	1.05624	-0.1852	ENSMUSG00000029378	Areg		ENSMUST00000031251.15	0.594298	-0.69429	0.23885	ENSMUSG00000029311	Hsd17b11
ENSMUST00000030169.14	-0.299488	0.562485	-0.375494	ENSMUSG00000028455	Stoml2		ENSMUST00000031333.3	-0.613522	0.343641	0.201153	ENSMUSG00000029387	Gtf2h3		ENSMUST00000031256.5	-0.301621	-0.619711	1.04527	ENSMUSG00000029313	Aff1
ENSMUST00000030170.14	1.21582	-0.202818	-0.972437	ENSMUSG00000034799	Unc13a		ENSMUST00000031334.14	-0.698729	0.408989	0.207942	ENSMUSG00000029388	Eif2b1		ENSMUST00000031273.8	-0.803798	-0.435053	1.32586	ENSMUSG00000029330	Cds1
ENSMUST00000030191.14	0.640779	0.158885	-0.831441	ENSMUSG00000028469	Npr2		ENSMUST00000031366.11	-0.990673	0.801441	0.0289439	ENSMUSG00000029414	Kntc1		ENSMUST00000031287.10	-1.08031	0.220661	0.815514	ENSMUSG00000029344	Tpst2
ENSMUST00000030201.13	1.32138	-0.461422	-0.767673	ENSMUSG00000028479	Gne		ENSMUST00000031376.11	-0.285379	0.479153	-0.289605	ENSMUSG00000029427	Zcchc8		ENSMUST00000031288.13	-1.04698	0.276755	0.71487	ENSMUSG00000029345	Tfip11
ENSMUST00000030202.13	0.226373	0.612867	-0.961813	ENSMUSG00000028480	Glipr2		ENSMUST00000031383.13	0.295757	0.683279	-1.11569	ENSMUSG00000029430	Ran		ENSMUST00000031309.15	-0.790736	-0.22588	1.06179	ENSMUSG00000029364	Wsb2
ENSMUST00000030247.10	0.112882	-0.53451	0.52853	ENSMUSG00000028522	Mier1		ENSMUST00000031402.11	-0.621433	1.09701	-0.694976	ENSMUSG00000029447	Cct6a		ENSMUST00000031317.9	-1.06479	-0.104499	1.19019	ENSMUSG00000029370	Rassf6
ENSMUST00000030263.8	0.436325	-0.0912945	-0.326772	ENSMUSG00000028538	St3gal3		ENSMUST00000031410.13	0.0891723	0.353706	-0.51362	ENSMUSG00000029454	Mapkapk5		ENSMUST00000031320.7	-0.284668	-0.862044	1.31912	ENSMUSG00000029373	Pf4
ENSMUST00000030281.11	-0.359013	0.152707	0.175764	ENSMUSG00000028552	Eps15		ENSMUST00000031423.9	0.3269	0.659797	-1.11866	ENSMUSG00000029467	Atp2a2		ENSMUST00000031347.7	-0.756263	-0.348297	1.17422	ENSMUSG00000029401	Rilpl2
ENSMUST00000030288.13	1.00223	-0.614127	-0.26528	ENSMUSG00000028559	Osbpl9		ENSMUST00000031426.13	-0.566824	0.501	-0.0343757	ENSMUSG00000029469	Ift81		ENSMUST00000031355.9	-0.783954	0.67492	-0.0259492	ENSMUSG00000029407	Uso1
ENSMUST00000030296.8	0.868521	-0.475935	-0.297399	ENSMUSG00000028567	Txndc12		ENSMUST00000031483.14	-0.206697	0.867475	-0.834273	ENSMUSG00000029507	Pus1		ENSMUST00000031367.14	-0.793882	0.579484	0.0985012	ENSMUSG00000029416	Slc15a4
ENSMUST00000030313.8	-0.0905618	0.658914	-0.700135	ENSMUSG00000028578	Caap1		ENSMUST00000031486.13	-0.669499	0.229462	0.394144	ENSMUSG00000029513	Prkab1		ENSMUST00000031382.13	-0.848458	-0.0770904	0.940967	ENSMUSG00000049550	Clip1
ENSMUST00000030365.5	-0.512318	0.950375	-0.628133	ENSMUSG00000028622	Mrpl37		ENSMUST00000031492.14	-0.797281	0.278297	0.463324	ENSMUSG00000029518	Rab35		ENSMUST00000031388.12	-0.757224	0.632429	-0.00169033	ENSMUSG00000029434	Vps33a
ENSMUST00000030376.7	1.24071	-0.218629	-0.978355	ENSMUSG00000028631	Kcnq4		ENSMUST00000031513.13	-1.09225	0.516962	0.471894	ENSMUSG00000029538	Srsf9		ENSMUST00000031389.11	-0.75467	-0.170098	0.958788	ENSMUSG00000029437	Il31
ENSMUST00000030391.8	1.18749	-0.205857	-0.940466	ENSMUSG00000028640	Tfap2c		ENSMUST00000031531.13	0.0338068	0.558842	-0.704418	ENSMUSG00000029551	Psmg3		ENSMUST00000031390.9	-1.18044	0.236984	0.896056	ENSMUSG00000029436	Mmp17
ENSMUST00000030393.12	0.67472	-0.265257	-0.356412	ENSMUSG00000028641	P3h1		ENSMUST00000031534.8	-0.686808	0.565108	0.00867926	ENSMUSG00000029554	Mad1l1		ENSMUST00000031399.12	-0.610688	0.113338	0.474683	ENSMUSG00000029446	Psph
ENSMUST00000030398.9	0.612993	-0.923596	0.495321	ENSMUSG00000028645	Slc2a1		ENSMUST00000031538.8	-0.822615	0.374337	0.37341	ENSMUSG00000029559	2210016L21Rik		ENSMUST00000031401.5	-0.779979	-0.178001	0.99358	ENSMUSG00000029449	Rhof
ENSMUST00000030401.13	0.660803	-0.390192	-0.192572	ENSMUSG00000028648	Ndufs5		ENSMUST00000031539.11	0.398691	0.221865	-0.664928	ENSMUSG00000029560	Snx8		ENSMUST00000031405.11	-0.56337	-0.26349	0.879557	ENSMUSG00000029452	Tmem116
ENSMUST00000030404.4	0.709382	0.0458897	-0.76445	ENSMUSG00000028651	Ppie		ENSMUST00000031554.8	-0.615367	0.671454	-0.190377	ENSMUSG00000029569	Tmem168		ENSMUST00000031414.14	-0.92131	-0.0778321	1.01471	ENSMUSG00000029458	Brap
ENSMUST00000030427.5	0.813718	0.176057	-1.02499	ENSMUSG00000028668	Eloa		ENSMUST00000031560.13	-0.723001	0.292766	0.371681	ENSMUSG00000029575	Mmab		ENSMUST00000031419.5	-0.943587	0.207693	0.694356	ENSMUSG00000029463	Fam216a
ENSMUST00000030434.4	0.27236	-0.24639	0.0233074	ENSMUSG00000028673	Fuca1		ENSMUST00000031587.12	-0.809196	0.912916	-0.286303	ENSMUSG00000029591	Ung		ENSMUST00000031420.10	-1.12704	0.206815	0.878863	ENSMUSG00000029464	Gpn3
ENSMUST00000030460.14	0.588388	-0.650019	0.191635	ENSMUSG00000034042	Gpbp1l1		ENSMUST00000031590.11	-0.589614	1.17615	-0.821763	ENSMUSG00000029594	Rbm19		ENSMUST00000031422.9	-0.825575	0.202704	0.582331	ENSMUSG00000029466	Anapc7
ENSMUST00000030518.15	-0.094707	0.41389	-0.401961	ENSMUSG00000028745	Capzb		ENSMUST00000031598.10	-1.22817	0.915202	0.129928	ENSMUSG00000029599	Ddx54		ENSMUST00000031435.13	-0.971465	0.184792	0.749714	ENSMUSG00000029475	Kdm2b
ENSMUST00000030524.13	1.11284	-0.17291	-0.905352	ENSMUSG00000041193	Pla2g5		ENSMUST00000031599.8	0.0309727	0.242572	-0.322059	ENSMUSG00000029600	Rita1		ENSMUST00000031445.4	-0.960272	-0.0971677	1.07687	ENSMUSG00000029482	Aacs
ENSMUST00000030526.6	1.18452	-0.0243897	-1.15525	ENSMUSG00000028749	Pla2g2f		ENSMUST00000031625.14	-0.933777	0.370764	0.488861	ENSMUSG00000029621	Arpc1a		ENSMUST00000031447.11	-0.786458	-0.209466	1.03782	ENSMUSG00000029484	Anxa3
ENSMUST00000030528.8	0.953016	0.100421	-1.07352	ENSMUSG00000041202	Pla2g2d		ENSMUST00000031627.8	-0.127899	0.57707	-0.564585	ENSMUSG00000029623	Pdap1		ENSMUST00000031472.11	-0.164644	-0.358503	0.594848	ENSMUSG00000029499	Pxmp2
ENSMUST00000030538.4	0.756003	-0.0863987	-0.652325	ENSMUSG00000028757	Ddost		ENSMUST00000031640.14	-0.659468	0.329441	0.26414	ENSMUSG00000029635	Cdk8		ENSMUST00000031477.8	-0.792231	0.30571	0.425379	ENSMUSG00000029502	Golga3
ENSMUST00000030556.7	0.997371	-0.0915631	-0.887495	ENSMUSG00000028771	Ptpn12		ENSMUST00000031651.14	-0.614397	0.159062	0.423523	ENSMUSG00000029647	Pan3		ENSMUST00000031490.10	-1.19278	0.139486	1.02539	ENSMUSG00000029512	Ulk1
ENSMUST00000030572.9	1.18692	-0.242645	-0.895746	ENSMUSG00000028785	Hpca		ENSMUST00000031654.9	-0.8319	0.226421	0.560195	ENSMUSG00000029649	Pomp		ENSMUST00000031508.4	-0.694623	-0.0682148	0.77648	ENSMUSG00000029535	Triap1
ENSMUST00000030575.14	0.427723	0.183869	-0.648366	ENSMUSG00000028786	Tmem54		ENSMUST00000031692.11	0.193158	-0.386037	0.270086	ENSMUSG00000029681	Bcl7b		ENSMUST00000031524.10	-0.102114	-0.957297	1.25087	ENSMUSG00000029545	Acads
ENSMUST00000030577.10	0.87607	-0.0861771	-0.772657	ENSMUSG00000028786	Tmem54		ENSMUST00000031695.14	-0.922556	0.544531	0.269119	ENSMUSG00000029684	Wasl		ENSMUST00000031530.8	-0.948314	-0.180543	1.16497	ENSMUSG00000029550	Sppl3
ENSMUST00000030626.11	1.17417	-0.581367	-0.476525	ENSMUSG00000028822	Tmem50a		ENSMUST00000031727.9	-0.129318	0.418784	-0.373223	ENSMUSG00000029714	Gigyf1		ENSMUST00000031536.7	-0.753332	0.0252858	0.722989	ENSMUSG00000029557	Mrm2
ENSMUST00000030651.8	0.922878	-0.558122	-0.253131	ENSMUSG00000028843	Sh3bgrl3		ENSMUST00000031728.4	0.140431	0.220392	-0.404902	ENSMUSG00000029715	Pop7		ENSMUST00000031565.14	-1.27485	0.565322	0.596466	ENSMUSG00000029581	Fscn1
ENSMUST00000030661.13	0.290034	-0.333705	0.110412	ENSMUSG00000028848	Gpn2		ENSMUST00000031739.5	0.0477599	0.370609	-0.492491	ENSMUSG00000029725	Ppp1r35		ENSMUST00000031606.9	-1.09163	-0.0213254	1.11722	ENSMUSG00000029602	Rasal1
ENSMUST00000030665.6	-0.822982	0.937115	-0.301556	ENSMUSG00000028851	Nudc		ENSMUST00000031740.15	-0.770628	0.2387	0.484188	ENSMUSG00000029726	Mepce		ENSMUST00000031607.6	-1.00803	-0.00564369	1.0148	ENSMUSG00000029603	Dtx1
ENSMUST00000030673.6	1.15341	-0.483285	-0.573464	ENSMUSG00000028859	Csf3r		ENSMUST00000031810.14	-0.997921	0.604668	0.272319	ENSMUSG00000029790	Cep41		ENSMUST00000031632.8	-0.597629	-0.357644	1.0268	ENSMUSG00000029627	Zkscan14
ENSMUST00000030675.7	-0.0362438	0.429225	-0.478826	ENSMUSG00000028861	Mrps15		ENSMUST00000031838.8	-0.854958	0.880777	-0.201975	ENSMUSG00000029814	Igf2bp3		ENSMUST00000031653.11	-0.697211	-0.0882075	0.80306	ENSMUSG00000029648	Flt1
ENSMUST00000030693.12	1.24161	-0.520391	-0.617138	ENSMUSG00000028874	Fgr		ENSMUST00000031841.8	-0.763589	0.711985	-0.0907922	ENSMUSG00000029817	Tra2a		ENSMUST00000031668.9	-0.885413	-0.0787457	0.979908	ENSMUSG00000029661	Col1a2
ENSMUST00000030696.10	1.23217	-0.440918	-0.703068	ENSMUSG00000028878	Fam76a		ENSMUST00000031850.9	0.259739	-0.176152	-0.0483568	ENSMUSG00000029826	Zc3hav1		ENSMUST00000031670.9	0.0750731	-0.650537	0.705571	ENSMUSG00000032766	Gng11
ENSMUST00000030698.4	1.15483	-0.270077	-0.83074	ENSMUSG00000028879	Stx12		ENSMUST00000031862.13	-0.44342	0.518392	-0.17865	ENSMUSG00000029836	Cbx3		ENSMUST00000031678.9	-1.15584	0.349047	0.736988	ENSMUSG00000029669	Tspan12
ENSMUST00000030702.13	0.0489735	0.475705	-0.61982	ENSMUSG00000028882	Ppp1r8		ENSMUST00000031866.8	-0.627609	0.897331	-0.449189	ENSMUSG00000029840	Mtpn		ENSMUST00000031697.8	-0.797782	-0.0133756	0.813833	ENSMUSG00000029686	Cul1
ENSMUST00000030709.8	1.22459	-0.475775	-0.65366	ENSMUSG00000028885	Smpdl3b		ENSMUST00000031895.12	-0.773259	-0.0342107	0.814312	ENSMUSG00000029863	Casp2		ENSMUST00000031707.13	-0.38253	-0.12775	0.53583	ENSMUSG00000029695	Aass
ENSMUST00000030723.2	0.694886	-0.228978	-0.420112	ENSMUSG00000028890	Mtf1		ENSMUST00000031971.12	-0.615026	0.644372	-0.15822	ENSMUSG00000029911	Ssbp1		ENSMUST00000031731.13	-1.04399	-0.0506084	1.10472	ENSMUSG00000029718	Pcolce
ENSMUST00000030726.12	0.387509	0.36078	-0.820444	ENSMUSG00000028896	Rcc1		ENSMUST00000032088.13	-0.700922	0.9664	-0.458758	ENSMUSG00000030016	Zfp638		ENSMUST00000031734.15	-0.421758	-0.52479	1.05151	ENSMUSG00000093445	Lrch4
ENSMUST00000030730.13	0.678965	0.235165	-0.961163	ENSMUSG00000028898	Trnau1ap		ENSMUST00000032094.6	-0.796981	0.781317	-0.140599	ENSMUSG00000030019	Fbxl14		ENSMUST00000031736.15	-0.899842	-0.264321	1.21703	ENSMUSG00000029722	Agfg2
ENSMUST00000030733.8	-0.0370109	0.475188	-0.533214	ENSMUSG00000028901	Gmeb1		ENSMUST00000032141.13	-0.676681	0.429011	0.161868	ENSMUSG00000030060	Hmces		ENSMUST00000031750.13	-0.925777	-0.121427	1.07149	ENSMUSG00000033542	Arhgef5
ENSMUST00000030742.10	1.16761	-0.364236	-0.730522	ENSMUSG00000028910	Mecr		ENSMUST00000032165.15	0.350481	0.765765	-1.2694	ENSMUSG00000030079	Ruvbl1		ENSMUST00000031773.8	-1.01811	0.0153138	0.999734	ENSMUSG00000029759	Pon3
ENSMUST00000030751.4	0.746371	0.110759	-0.879282	ENSMUSG00000028917	Plekhm2		ENSMUST00000032172.13	0.236377	0.647259	-1.01309	ENSMUSG00000030086	Chchd6		ENSMUST00000031788.8	-0.856039	-0.312523	1.23107	ENSMUSG00000029776	Hibadh
ENSMUST00000030760.14	1.35818	-0.377812	-0.904807	ENSMUSG00000028923	Necap2		ENSMUST00000032196.8	-0.578328	0.270953	0.253185	ENSMUSG00000030105	Arl8b		ENSMUST00000031795.7	-0.598248	0.535966	-0.0449118	ENSMUSG00000029781	Fkbp9
ENSMUST00000030773.11	0.318111	0.710751	-1.17101	ENSMUSG00000028933	Xrcc2		ENSMUST00000032207.8	-0.819144	0.403653	0.334761	ENSMUSG00000030114	Klrg1		ENSMUST00000031805.10	-0.985831	0.226767	0.713711	ENSMUSG00000029787	Avl9
ENSMUST00000030811.1	1.07023	-0.240441	-0.781696	ENSMUSG00000028967	Errfi1		ENSMUST00000032214.13	-0.682425	0.33452	0.281001	ENSMUSG00000030120	Mlf2		ENSMUST00000031806.9	-0.667865	-0.491861	1.2581	ENSMUSG00000054446	Cpa1
ENSMUST00000030813.9	0.56717	-0.0771296	-0.474614	ENSMUSG00000073705	Cenps		ENSMUST00000032220.14	-0.305567	0.744342	-0.587643	ENSMUSG00000030127	Cops7a		ENSMUST00000031868.4	-0.879497	-0.26764	1.20067	ENSMUSG00000029843	Slc13a4
ENSMUST00000030839.12	1.13603	-0.0907935	-1.02708	ENSMUSG00000028988	Ctnnbip1		ENSMUST00000032233.8	-1.35312	0.607799	0.623765	ENSMUSG00000030137	Tuba8		ENSMUST00000031879.4	-1.30639	0.537333	0.661586	ENSMUSG00000029851	Tcaf2
ENSMUST00000030849.12	-0.534065	0.254501	0.228663	ENSMUSG00000028995	Fam126a		ENSMUST00000032237.7	-0.593753	1.17638	-0.817907	ENSMUSG00000030138	Bms1		ENSMUST00000031897.7	-0.580109	-0.464215	1.13717	ENSMUSG00000029864	Gstk1
ENSMUST00000030851.6	0.264926	0.0545212	-0.330351	ENSMUSG00000028998	Tomm7		ENSMUST00000032309.12	0.184934	0.826563	-1.17681	ENSMUSG00000030189	Ybx3		ENSMUST00000031899.13	-0.665546	-0.566407	1.34523	ENSMUSG00000029866	Kel
ENSMUST00000030858.13	0.537173	-0.716383	0.322486	ENSMUSG00000055401	Fbxo6		ENSMUST00000032326.10	-0.685261	1.09156	-0.624615	ENSMUSG00000030204	Ddx47		ENSMUST00000031976.13	-0.782932	0.519053	0.160069	ENSMUSG00000029913	Prdm5
ENSMUST00000030865.8	0.504978	-0.9083	0.584982	ENSMUSG00000029007	Agtrap		ENSMUST00000032370.12	-0.785104	0.516636	0.16514	ENSMUSG00000030243	Recql		ENSMUST00000032057.7	-0.476115	0.740273	-0.412212	ENSMUSG00000029992	Gfpt1
ENSMUST00000030882.11	0.235315	-0.331676	0.162696	ENSMUSG00000029017	Pmpcb		ENSMUST00000032388.4	-0.337786	0.640635	-0.430976	ENSMUSG00000030259	Rassf8		ENSMUST00000032065.14	-0.818383	0.15778	0.629047	ENSMUSG00000029998	Pcyox1
ENSMUST00000030901.8	1.20379	-0.331177	-0.806375	ENSMUSG00000029034	Ints11		ENSMUST00000032399.11	-0.509844	0.935304	-0.612522	ENSMUSG00000030265	Kras		ENSMUST00000032066.12	-0.874887	-0.348915	1.29358	ENSMUSG00000029999	Tgfa
ENSMUST00000030905.8	0.731217	0.0159169	-0.750318	ENSMUSG00000029038	Ssu72		ENSMUST00000032427.14	-0.217148	0.919637	-0.886416	ENSMUSG00000040250	Ints13		ENSMUST00000032069.7	-0.455139	-0.266101	0.77446	ENSMUSG00000030000	Add2
ENSMUST00000030914.3	1.2592	-0.425556	-0.748537	ENSMUSG00000029048	Rer1		ENSMUST00000032440.5	-0.946579	0.83263	-0.0525768	ENSMUSG00000030298	Sec13		ENSMUST00000032080.8	-0.749703	-0.273544	1.07796	ENSMUSG00000030008	Pradc1
ENSMUST00000030935.9	-0.0978774	0.54892	-0.560826	ENSMUSG00000029059	Prxl2b		ENSMUST00000032441.13	0.036305	0.459196	-0.58734	ENSMUSG00000030301	Ccdc91		ENSMUST00000032111.10	-0.828456	-0.0572708	0.897181	ENSMUSG00000030035	Wbp1
ENSMUST00000030940.13	0.239724	0.0279057	-0.273211	ENSMUSG00000029064	Gnb1		ENSMUST00000032446.11	-0.955174	0.582383	0.256314	ENSMUSG00000030304	Ergic2		ENSMUST00000032130.7	-0.989782	0.074382	0.900523	ENSMUSG00000030051	Aplf
ENSMUST00000030942.12	0.278052	0.365509	-0.716662	ENSMUSG00000029066	Mrpl20		ENSMUST00000032461.11	-0.792217	0.603579	0.0679222	ENSMUSG00000030316	Tamm41		ENSMUST00000032133.4	0.166799	-0.872041	0.87965	ENSMUSG00000030054	Gp9
ENSMUST00000030950.7	-0.0395679	-0.581944	0.7379	ENSMUSG00000029073	Cptp		ENSMUST00000032476.10	-0.520959	0.306847	0.152742	ENSMUSG00000003153	Slc2a3		ENSMUST00000032134.8	-0.335646	-0.425581	0.846344	ENSMUSG00000030055	Rab43
ENSMUST00000030952.5	0.98379	-0.288441	-0.637661	ENSMUSG00000029075	Tnfrsf4		ENSMUST00000032551.7	-0.641432	0.865853	-0.397592	ENSMUSG00000030393	Zik1		ENSMUST00000032151.2	-0.795779	-0.413789	1.29233	ENSMUSG00000093661	Eif4e3
ENSMUST00000030992.12	0.652721	-0.849633	0.366839	ENSMUSG00000029110	Rnf4		ENSMUST00000032570.13	-0.791332	0.867819	-0.250051	ENSMUSG00000030410	Dmwd		ENSMUST00000032169.7	0.396078	-0.854195	0.628956	ENSMUSG00000030083	Abtb1
ENSMUST00000031008.12	-0.144153	-0.174981	0.35413	ENSMUSG00000029125	Stx18		ENSMUST00000032585.7	0.210525	-0.173344	-0.00251137	ENSMUSG00000030423	Pop4		ENSMUST00000032179.13	-1.17407	0.481353	0.596443	ENSMUSG00000030091	Nup210
ENSMUST00000031011.11	0.677283	-0.270649	-0.352505	ENSMUSG00000029128	Rab28		ENSMUST00000032627.4	-0.334175	0.345922	-0.0809318	ENSMUSG00000033790	Tubgcp5		ENSMUST00000032183.5	-0.344908	-0.229326	0.620098	ENSMUSG00000030095	Tmem43
ENSMUST00000031017.10	1.10245	-0.73851	-0.216235	ENSMUSG00000029135	Fosl2		ENSMUST00000032704.11	-0.154585	0.709442	-0.696745	ENSMUSG00000030493	Faap24		ENSMUST00000032185.8	-0.849784	-0.115788	0.98873	ENSMUSG00000030096	Slc6a6
ENSMUST00000031024.13	0.283125	-0.351829	0.139069	ENSMUSG00000106918	Mrpl33		ENSMUST00000032715.12	-0.206839	1.07042	-1.07766	ENSMUSG00000030505	Prmt3		ENSMUST00000032191.15	-0.297622	-0.257071	0.606107	ENSMUSG00000030101	Sumf1
ENSMUST00000031029.14	0.147553	-0.432314	0.371224	ENSMUSG00000029146	Snx17		ENSMUST00000032723.8	0.0211782	0.658431	-0.811296	ENSMUSG00000030512	Snrpa1		ENSMUST00000032192.8	-0.88439	-0.0159028	0.903473	ENSMUSG00000030102	Itpr1
ENSMUST00000031055.7	0.531645	-0.211192	-0.278214	ENSMUSG00000029163	Emilin1		ENSMUST00000032729.7	-0.427252	0.656785	-0.36089	ENSMUSG00000030516	Tjp1		ENSMUST00000032194.10	-1.04445	-0.000699824	1.04529	ENSMUSG00000030103	Bhlhe40
ENSMUST00000031073.9	0.127009	0.029083	-0.161909	ENSMUSG00000029177	Cenpa		ENSMUST00000032735.7	-0.0449283	0.880862	-1.01211	ENSMUSG00000030521	Mphosph10		ENSMUST00000032200.15	-0.57722	-0.481752	1.15532	ENSMUSG00000030109	Slc6a12
ENSMUST00000031082.7	0.238615	-0.528499	0.395583	ENSMUSG00000029186	Pi4k2b		ENSMUST00000032749.11	-0.752575	0.42311	0.244844	ENSMUSG00000030534	Vps33b		ENSMUST00000032203.8	0.239437	-0.247935	0.058085	ENSMUSG00000030111	A2m
ENSMUST00000031113.12	0.713427	0.152565	-0.896505	ENSMUSG00000029208	Guf1		ENSMUST00000032776.14	-0.26573	0.418213	-0.236126	ENSMUSG00000030557	Mef2a		ENSMUST00000032216.6	-0.944456	0.0963065	0.828888	ENSMUSG00000030122	Ptms
ENSMUST00000031117.12	0.714224	0.213599	-0.970543	ENSMUSG00000029209	Gnpda2		ENSMUST00000032802.4	-0.962413	1.09073	-0.346457	ENSMUSG00000046185	Zfp84		ENSMUST00000032222.15	0.160347	-0.329561	0.235126	ENSMUSG00000030126	Tmcc1
ENSMUST00000031160.15	0.794027	0.0502135	-0.854283	ENSMUSG00000029247	Paics		ENSMUST00000032818.12	-0.602884	0.805861	-0.364149	ENSMUSG00000030598	Fbxo17		ENSMUST00000032262.13	-0.518963	-0.674766	1.32868	ENSMUSG00000030159	Clec1b
ENSMUST00000031224.14	0.230294	-0.533151	0.409486	ENSMUSG00000029287	Tgfbr3		ENSMUST00000032824.9	-0.364354	0.257702	0.0551115	ENSMUSG00000030603	Psmc4		ENSMUST00000032265.12	-1.05613	-0.0355012	1.09873	ENSMUSG00000030162	Olr1
ENSMUST00000031255.14	0.508492	-0.252531	-0.205454	ENSMUSG00000029314	Gpat3		ENSMUST00000032841.6	-0.821643	0.476101	0.250322	ENSMUSG00000030612	Mrpl46		ENSMUST00000032269.11	0.0157144	-0.415666	0.483084	ENSMUSG00000030166	Rad52
ENSMUST00000031262.8	1.15589	-0.232379	-0.877036	ENSMUSG00000029319	Coq2		ENSMUST00000032888.9	-0.862398	0.269258	0.539289	ENSMUSG00000030654	Arl6ip1		ENSMUST00000032272.12	-0.650652	-0.209141	0.901622	ENSMUSG00000030168	Adipor2
ENSMUST00000031264.11	1.24159	-0.159935	-1.04967	ENSMUSG00000029322	Plac8		ENSMUST00000032891.14	-0.652872	0.911396	-0.440803	ENSMUSG00000030655	Smg1		ENSMUST00000032279.11	-0.499411	0.0151531	0.481228	ENSMUSG00000030172	Erc1
ENSMUST00000031276.14	0.923263	-0.275347	-0.592846	ENSMUSG00000089809	Rasgef1b		ENSMUST00000032912.5	-0.192169	-0.0953396	0.306576	ENSMUSG00000030674	Qprt		ENSMUST00000032283.11	-0.542623	-0.192732	0.7739	ENSMUSG00000030177	Ccdc77
ENSMUST00000031281.13	1.23511	-0.554356	-0.569884	ENSMUSG00000029338	Antxr2		ENSMUST00000032915.7	-0.569527	0.521346	-0.0560877	ENSMUSG00000030677	Kif22		ENSMUST00000032336.6	-0.781023	-0.478352	1.35505	ENSMUSG00000030214	Plbd1
ENSMUST00000031289.6	0.308043	0.681365	-1.12568	ENSMUSG00000029346	Srrd		ENSMUST00000032946.9	-0.0732553	0.62814	-0.680513	ENSMUSG00000030704	Rab6a		ENSMUST00000032338.9	-0.529525	-0.483153	1.10931	ENSMUSG00000042638	Gucy2c
ENSMUST00000031319.7	0.914216	-0.858566	0.116064	ENSMUSG00000029372	Ppbp		ENSMUST00000032963.9	-0.299363	0.32928	-0.095773	ENSMUSG00000030718	Ppme1		ENSMUST00000032341.2	-1.01478	-0.246707	1.31083	ENSMUSG00000030217	Art4
ENSMUST00000031327.8	1.21675	-0.421683	-0.710726	ENSMUSG00000029380	Cxcl1		ENSMUST00000032969.13	0.178297	0.318999	-0.561096	ENSMUSG00000030726	Pold3		ENSMUST00000032344.11	-0.044665	-0.167202	0.245308	ENSMUSG00000030220	Arhgdib
ENSMUST00000031331.12	1.02606	-0.356428	-0.598349	ENSMUSG00000029385	Ccng2		ENSMUST00000032978.7	-0.881002	0.399087	0.402097	ENSMUSG00000030733	Sh2b1		ENSMUST00000032347.10	-0.484172	-0.321493	0.869963	ENSMUSG00000030222	Rerg
ENSMUST00000031341.10	-0.145479	0.587004	-0.558926	ENSMUSG00000029394	Cdk2ap1		ENSMUST00000032992.6	-0.612334	0.944896	-0.521542	ENSMUSG00000030738	Eif3c		ENSMUST00000032359.14	-0.250553	-0.110921	0.383657	ENSMUSG00000030232	Aebp2
ENSMUST00000031345.14	-0.523034	0.62912	-0.23191	ENSMUSG00000029397	Rchy1		ENSMUST00000033008.9	-0.881396	0.295368	0.526955	ENSMUSG00000030751	Psma1		ENSMUST00000032373.11	-0.870292	-0.411178	1.36371	ENSMUSG00000030246	Ldhb
ENSMUST00000031349.8	0.421077	0.222486	-0.68806	ENSMUSG00000029402	Snrnp35		ENSMUST00000033009.15	-0.919997	1.09185	-0.390225	ENSMUSG00000030753	Thap12		ENSMUST00000032386.10	-1.078	0.0927674	0.966676	ENSMUSG00000030256	Bhlhe41
ENSMUST00000031351.10	0.492052	0.0480193	-0.549675	ENSMUSG00000029404	Arl6ip4		ENSMUST00000033010.8	-0.602873	0.856169	-0.42453	ENSMUSG00000030752	Kdm8		ENSMUST00000032406.14	0.0993316	-0.60991	0.63256	ENSMUSG00000030271	Ogg1
ENSMUST00000031364.4	0.52971	0.578508	-1.22392	ENSMUSG00000029415	Sdad1		ENSMUST00000033012.8	-0.740696	0.535375	0.0982464	ENSMUSG00000030754	Copb1		ENSMUST00000032409.14	-1.00468	0.0526106	0.941549	ENSMUSG00000030272	Camk1
ENSMUST00000031377.8	0.35904	-0.874428	0.690273	ENSMUSG00000029426	Scarb2		ENSMUST00000033023.9	-0.638896	0.511276	0.0253642	ENSMUSG00000030762	Aqp8		ENSMUST00000032410.13	-0.917054	-0.167776	1.11838	ENSMUSG00000048930	Tada3
ENSMUST00000031378.13	1.00301	-0.106732	-0.874929	ENSMUSG00000029428	Stx2		ENSMUST00000033060.13	-0.550094	0.338574	0.143805	ENSMUSG00000030796	Tead2		ENSMUST00000032413.6	-0.779349	0.122433	0.632429	ENSMUSG00000030275	Etnk1
ENSMUST00000031411.14	1.22945	-0.206164	-0.982053	ENSMUSG00000029455	Aldh2		ENSMUST00000033074.7	-0.0672832	-0.0456974	0.12212	ENSMUSG00000096145	Vkorc1		ENSMUST00000032419.8	-0.416277	-0.107616	0.545417	ENSMUSG00000030282	Cmas
ENSMUST00000031421.11	0.547204	-0.761542	0.366646	ENSMUSG00000029465	Arpc3		ENSMUST00000033081.13	-1.07165	0.864339	0.0344429	ENSMUSG00000030811	Fbxl19		ENSMUST00000032422.5	-0.688879	-0.495353	1.2833	ENSMUSG00000030284	Creld1
ENSMUST00000031434.7	-0.731834	0.803905	-0.232852	ENSMUSG00000029474	Rnf34		ENSMUST00000033093.9	-0.947917	0.394882	0.474059	ENSMUSG00000003873	Bax		ENSMUST00000032425.6	0.215395	-0.442844	0.316019	ENSMUSG00000030286	Emc3
ENSMUST00000031474.10	0.706796	-0.285828	-0.363803	ENSMUSG00000029501	Ankle2		ENSMUST00000033098.15	-0.625795	0.387536	0.160752	ENSMUSG00000030826	Bcat2		ENSMUST00000032429.8	-0.62304	0.050689	0.562213	ENSMUSG00000030291	Med21
ENSMUST00000031478.5	0.124011	0.896967	-1.20037	ENSMUSG00000029504	Ddx51		ENSMUST00000033121.6	-0.044371	0.592984	-0.66721	ENSMUSG00000030835	Nomo1		ENSMUST00000032457.16	-0.502783	-0.559203	1.17383	ENSMUSG00000030314	Atg7
ENSMUST00000031481.12	0.470119	0.151742	-0.652209	ENSMUSG00000029507	Pus1		ENSMUST00000033135.8	-0.737951	0.637346	-0.0268647	ENSMUSG00000030846	Tial1		ENSMUST00000032459.13	-0.495455	0.220083	0.231355	ENSMUSG00000030315	Vgll4
ENSMUST00000031540.10	0.851109	-0.367928	-0.409596	ENSMUSG00000041827	Oasl1		ENSMUST00000033154.7	-0.941916	0.711921	0.0876107	ENSMUSG00000030867	Plk1		ENSMUST00000032489.7	-0.782975	-0.116303	0.922539	ENSMUSG00000030339	Ltbr
ENSMUST00000031542.12	0.39393	-0.834237	0.607154	ENSMUSG00000029561	Oasl2		ENSMUST00000033157.9	-0.526715	0.335326	0.124324	ENSMUSG00000030869	Ndufab1		ENSMUST00000032492.8	-0.524605	-0.566622	1.20455	ENSMUSG00000030342	Cd9
ENSMUST00000031555.2	0.999471	-0.792549	-0.0484122	ENSMUSG00000029570	Lfng		ENSMUST00000033158.5	-0.433476	0.296414	0.0777793	ENSMUSG00000030870	Ubfd1		ENSMUST00000032497.6	-0.0822522	-0.270897	0.407328	ENSMUSG00000030347	D6Wsu163e
ENSMUST00000031562.10	0.268324	-0.0453474	-0.213907	ENSMUSG00000043059	Zfp513		ENSMUST00000033160.14	-1.04861	0.276648	0.716628	ENSMUSG00000030872	Gga2		ENSMUST00000032503.11	-0.365314	-0.365314	0.803691	ENSMUSG00000030352	Tspan9
ENSMUST00000031597.6	0.497192	0.221083	-0.762491	ENSMUSG00000029598	Plbd2		ENSMUST00000033171.14	-0.410362	0.220639	0.145596	ENSMUSG00000030881	Arfip2		ENSMUST00000032557.14	0.148463	-0.292691	0.202766	ENSMUSG00000024969	Mark2
ENSMUST00000031601.7	-0.3504	-0.257414	0.659297	ENSMUSG00000055991	Zkscan5		ENSMUST00000033277.8	-1.16353	0.539986	0.515547	ENSMUSG00000030980	Knop1		ENSMUST00000032559.16	-1.02431	0.162048	0.829851	ENSMUSG00000030401	Rtn2
ENSMUST00000031613.10	0.227717	0.373913	-0.676413	ENSMUSG00000029610	Aimp2		ENSMUST00000033282.4	-0.342319	0.879392	-0.712952	ENSMUSG00000030983	Bccip		ENSMUST00000032560.5	-0.928655	0.100895	0.80758	ENSMUSG00000030402	Ppm1n
ENSMUST00000031617.12	-0.141376	0.889365	-0.925862	ENSMUSG00000029614	Rpl6		ENSMUST00000033283.9	-0.948781	0.847751	-0.0685211	ENSMUSG00000030978	Rrm1		ENSMUST00000032566.2	-0.891553	-0.0872351	0.996236	ENSMUSG00000030407	Qpctl
ENSMUST00000031621.10	-0.444443	0.441841	-0.0857668	ENSMUSG00000029617	Ccz1		ENSMUST00000033310.8	-0.950754	0.66011	0.158623	ENSMUSG00000031004	Mki67		ENSMUST00000032573.7	0.226423	-0.401886	0.255841	ENSMUSG00000030413	Pglyrp1
ENSMUST00000031628.9	0.776873	-0.318954	-0.394128	ENSMUSG00000029624	Ptcd1		ENSMUST00000033325.8	-0.40877	0.543663	-0.243626	ENSMUSG00000031015	Swap70		ENSMUST00000032705.12	-1.00824	-0.144815	1.18202	ENSMUSG00000030494	Rhpn2
ENSMUST00000031637.7	0.138057	-0.404211	0.346996	ENSMUSG00000029632	Ndufa4		ENSMUST00000033389.6	-0.624186	1.11569	-0.714641	ENSMUSG00000031073	Fgf15		ENSMUST00000032728.8	-1.19525	0.241621	0.905305	ENSMUSG00000030515	Tarsl2
ENSMUST00000031650.3	0.976911	-0.243702	-0.684468	ENSMUSG00000029646	Cdx2		ENSMUST00000033433.2	0.172762	0.503737	-0.777247	ENSMUSG00000031107	Rbmx2		ENSMUST00000032736.10	-0.900997	-0.341522	1.31082	ENSMUSG00000030522	Mtmr10
ENSMUST00000031674.10	1.01401	-0.72171	-0.147954	ENSMUSG00000029664	Tfpi2		ENSMUST00000033465.9	-1.33648	0.730854	0.459459	ENSMUSG00000031131	Vgll1		ENSMUST00000032748.14	0.382975	-0.296102	-0.0276522	ENSMUSG00000030533	Unc45a
ENSMUST00000031726.14	0.103503	0.349507	-0.522911	ENSMUSG00000029713	Gnb2		ENSMUST00000033485.13	-0.717099	0.661456	-0.0766486	ENSMUSG00000031145	Prickle3		ENSMUST00000032761.7	0.0526083	-0.574869	0.637235	ENSMUSG00000030545	Pex11a
ENSMUST00000031729.12	0.661194	-0.285495	-0.3186	ENSMUSG00000029716	Tfr2		ENSMUST00000033501.14	-0.84581	0.907884	-0.24365	ENSMUSG00000031161	Hdac6		ENSMUST00000032796.13	-0.622573	0.535358	-0.0198575	ENSMUSG00000011427	Zfp790
ENSMUST00000031766.11	1.31032	-0.348479	-0.892144	ENSMUSG00000029752	Asns		ENSMUST00000033519.2	-0.987069	0.695187	0.152844	ENSMUSG00000031176	Dynlt3		ENSMUST00000032808.5	-0.552655	-0.109776	0.684386	ENSMUSG00000030587	2200002D01Rik
ENSMUST00000031775.12	0.481248	0.24018	-0.769465	ENSMUSG00000029761	Cald1		ENSMUST00000033522.14	-1.20687	0.202959	0.963321	ENSMUSG00000031179	3830417A13Rik		ENSMUST00000032825.13	-0.595782	-0.612304	1.33055	ENSMUSG00000030605	Mfge8
ENSMUST00000031779.16	1.3334	-0.448729	-0.794924	ENSMUSG00000029767	Calu		ENSMUST00000033609.8	0.270336	0.698172	-1.10814	ENSMUSG00000031256	Cstf2		ENSMUST00000032827.8	-0.180595	-0.617469	0.921558	ENSMUSG00000030606	Hapln3
ENSMUST00000031835.13	0.671352	-0.283493	-0.33116	ENSMUSG00000029811	Aoc1		ENSMUST00000033634.4	-0.789143	0.684783	-0.0325972	ENSMUSG00000031278	Acsl4		ENSMUST00000032839.12	-1.20967	0.307431	0.84075	ENSMUSG00000030610	Det1
ENSMUST00000031837.7	-0.0449104	-0.0537059	0.109357	ENSMUSG00000029813	Doxl1		ENSMUST00000033662.8	0.554418	-0.171338	-0.348812	ENSMUSG00000031299	Pdha1		ENSMUST00000032842.12	-0.760172	-0.101445	0.881906	ENSMUSG00000030613	Ccdc90b
ENSMUST00000031840.9	1.07756	-0.769412	-0.154263	ENSMUSG00000029816	Gpnmb		ENSMUST00000033673.6	-0.815432	1.05496	-0.45052	ENSMUSG00000031311	Nono		ENSMUST00000032843.8	-0.150579	0.445309	-0.383792	ENSMUSG00000030614	Tmem126b
ENSMUST00000031914.5	1.23635	-0.387485	-0.77137	ENSMUSG00000029875	Ccdc184		ENSMUST00000033683.7	0.108573	0.778	-1.04217	ENSMUSG00000031320	Rps4x		ENSMUST00000032865.16	-0.83227	-0.401242	1.31376	ENSMUSG00000030630	Fah
ENSMUST00000031977.11	0.67401	0.345333	-1.08841	ENSMUSG00000029916	Agk		ENSMUST00000033695.5	-0.500831	1.00831	-0.709136	ENSMUSG00000031333	Abcb7		ENSMUST00000032877.10	-1.11527	0.725362	0.244831	ENSMUSG00000030641	Ddias
ENSMUST00000031978.8	0.350553	0.347904	-0.768039	ENSMUSG00000029918	Mrps33		ENSMUST00000033699.12	-0.61428	0.685719	-0.208582	ENSMUSG00000031328	Flna		ENSMUST00000032892.6	-0.539362	-0.48891	1.12605	ENSMUSG00000030657	Xylt1
ENSMUST00000031984.8	0.376778	0.243252	-0.66868	ENSMUSG00000029920	Smarcad1		ENSMUST00000033720.11	0.517083	-0.0457936	-0.462131	ENSMUSG00000031353	Rbbp7		ENSMUST00000032895.14	-0.208283	-0.711182	1.0617	ENSMUSG00000030659	Nucb2
ENSMUST00000031985.12	0.415557	-0.708745	0.434937	ENSMUSG00000029922	Mkrn1		ENSMUST00000033731.3	-0.398309	0.0393377	0.351104	ENSMUSG00000031365	Zfp275		ENSMUST00000032916.5	-0.305335	0.585042	-0.396716	ENSMUSG00000030678	Maz
ENSMUST00000032060.14	0.375858	-0.418943	0.126874	ENSMUSG00000029993	Nfu1		ENSMUST00000033761.12	-0.745834	0.913874	-0.350815	ENSMUSG00000031386	Hcfc1		ENSMUST00000032920.4	-0.945912	0.185859	0.722881	ENSMUSG00000030682	Cdipt
ENSMUST00000032071.12	0.289235	0.402002	-0.771637	ENSMUSG00000030002	Dusp11		ENSMUST00000033763.14	-0.143673	0.553453	-0.520471	ENSMUSG00000031388	Naa10		ENSMUST00000032927.13	-0.561443	0.210759	0.308532	ENSMUSG00000030688	Stard10
ENSMUST00000032078.8	0.0608474	0.824353	-1.05007	ENSMUSG00000030007	Cct7		ENSMUST00000033784.12	-0.579424	0.874308	-0.469745	ENSMUSG00000031410	Nxf7		ENSMUST00000032931.8	-0.758718	-0.186152	0.9821	ENSMUSG00000030691	Fchsd2
ENSMUST00000032109.4	-0.912133	0.757933	0.00261366	ENSMUSG00000030034	Ino80b		ENSMUST00000033797.12	-0.642729	0.518309	0.0207585	ENSMUSG00000031422	Morf4l2		ENSMUST00000032936.7	-0.127053	-0.246547	0.42291	ENSMUSG00000030697	Ppp4c
ENSMUST00000032114.7	1.12049	-0.0609504	-1.04735	ENSMUSG00000030036	Mogs		ENSMUST00000033805.14	-0.880243	0.145402	0.70576	ENSMUSG00000031429	Psmd10		ENSMUST00000032977.10	-0.578159	-0.357006	1.00657	ENSMUSG00000030732	Chrdl2
ENSMUST00000032124.8	-0.323621	0.710189	-0.528606	ENSMUSG00000030045	Mrpl19		ENSMUST00000033811.13	-1.08822	0.41039	0.595752	ENSMUSG00000031434	Morc4		ENSMUST00000032988.9	-1.007	0.122296	0.860249	ENSMUSG00000030800	Prss8
ENSMUST00000032138.14	-0.00557721	0.717322	-0.855209	ENSMUSG00000030057	Cnbp		ENSMUST00000033873.8	0.158033	-0.335557	0.244635	ENSMUSG00000031483	Erlin2		ENSMUST00000033001.5	-1.03264	0.13009	0.876528	ENSMUSG00000030747	Dgat2
ENSMUST00000032143.7	1.12712	-0.508102	-0.517394	ENSMUSG00000030062	Rpn1		ENSMUST00000033898.9	-0.822523	0.16907	0.619639	ENSMUSG00000031502	Col4a1		ENSMUST00000033006.13	-0.907354	0.0880267	0.801722	ENSMUSG00000030750	Nsmce1
ENSMUST00000032168.6	-0.0974975	0.263395	-0.218576	ENSMUSG00000030082	Sec61a1		ENSMUST00000033899.13	-0.902624	0.070916	0.817524	ENSMUSG00000031503	Col4a2		ENSMUST00000033025.6	-0.151262	-0.311992	0.525652	ENSMUSG00000030763	Lcmt1
ENSMUST00000032198.10	1.14574	-0.698788	-0.307191	ENSMUSG00000030107	Usp18		ENSMUST00000033913.10	0.120489	0.198375	-0.358539	ENSMUSG00000031516	Dctn6		ENSMUST00000033036.6	-1.22164	0.809874	0.249789	ENSMUSG00000030772	Dkk3
ENSMUST00000032239.10	1.04402	-0.471917	-0.477715	ENSMUSG00000030142	Clec4e		ENSMUST00000033920.5	0.0565569	0.13224	-0.215245	ENSMUSG00000031521	Aga		ENSMUST00000033044.15	0.305609	-0.446908	0.230681	ENSMUSG00000030780	BC017158
ENSMUST00000032260.5	1.30453	-0.558442	-0.6344	ENSMUSG00000030157	Clec2d		ENSMUST00000033929.5	-0.0259651	0.532864	-0.613472	ENSMUSG00000031529	Tnks		ENSMUST00000033050.4	-0.692767	-0.0695019	0.776169	ENSMUSG00000030787	Lyve1
ENSMUST00000032264.8	-0.117367	0.0128469	0.10195	ENSMUSG00000030161	Gabarapl1		ENSMUST00000033950.6	-1.01424	0.721324	0.148652	ENSMUSG00000031546	Gins4		ENSMUST00000033057.8	-0.783571	-0.338203	1.18941	ENSMUSG00000030792	Dkkl1
ENSMUST00000032307.11	0.320212	-0.291034	0.0290295	ENSMUSG00000030188	Magohb		ENSMUST00000033983.5	-0.49059	1.11962	-0.852959	ENSMUSG00000031578	Mak16		ENSMUST00000033058.13	-0.054741	-0.668316	0.85672	ENSMUSG00000038371	Sbf2
ENSMUST00000032330.15	0.265286	-0.486597	0.318631	ENSMUSG00000030208	Emp1		ENSMUST00000033990.6	-0.930055	0.836015	-0.073163	ENSMUSG00000031583	Wrn		ENSMUST00000033088.7	0.160783	-0.256088	0.146523	ENSMUSG00000030816	Rnf40
ENSMUST00000032335.12	0.864721	0.0483377	-0.922726	ENSMUSG00000030213	Atf7ip		ENSMUST00000034000.14	-0.293032	0.213512	0.0368177	ENSMUSG00000031591	Asah1		ENSMUST00000033095.9	-0.712629	0.272025	0.3862	ENSMUSG00000030822	Prr14
ENSMUST00000032342.2	0.766575	-0.378025	-0.312945	ENSMUSG00000030218	Mgp		ENSMUST00000034012.9	-0.384407	0.588077	-0.321285	ENSMUSG00000031601	Cnot7		ENSMUST00000033096.15	-0.708443	-0.37464	1.15801	ENSMUSG00000030824	Nucb1
ENSMUST00000032372.6	0.863422	-0.384325	-0.402232	ENSMUSG00000030245	Golt1b		ENSMUST00000034030.14	-0.78635	0.765138	-0.131816	ENSMUSG00000031617	Tmem184c		ENSMUST00000033123.7	-1.23156	0.420838	0.726555	ENSMUSG00000040136	Abcc8
ENSMUST00000032376.5	0.55535	-0.115204	-0.417105	ENSMUSG00000057604	Lmcd1		ENSMUST00000034045.14	-0.364743	0.428127	-0.149009	ENSMUSG00000031629	Cenpu		ENSMUST00000033131.11	-1.06605	0.0454086	1.01156	ENSMUSG00000030842	Lamtor1
ENSMUST00000032398.14	0.803536	0.298771	-1.16206	ENSMUSG00000030264	Thumpd3		ENSMUST00000034049.4	-1.01701	0.753214	0.113157	ENSMUSG00000031633	Slc25a4		ENSMUST00000033159.3	-1.00494	0.219853	0.741118	ENSMUSG00000030871	Ears2
ENSMUST00000032402.11	0.957577	0.0365481	-1.00143	ENSMUSG00000030268	Bcat1		ENSMUST00000034051.6	0.0483289	0.493518	-0.640551	ENSMUSG00000031634	Ufsp2		ENSMUST00000033161.6	-0.475256	0.00914832	0.464278	ENSMUSG00000030873	Scnn1b
ENSMUST00000032477.5	0.347449	0.542756	-0.998756	ENSMUSG00000030327	Necap1		ENSMUST00000034060.6	-1.00501	0.429143	0.490043	ENSMUSG00000031642	Sh3rf1		ENSMUST00000033163.7	-0.945568	-0.276425	1.27728	ENSMUSG00000030876	Mettl9
ENSMUST00000032480.13	-0.00884921	-0.733415	0.888947	ENSMUSG00000030330	Ing4		ENSMUST00000034065.13	-0.128808	0.809807	-0.84296	ENSMUSG00000031644	Nek1		ENSMUST00000033169.8	-0.916777	-0.283469	1.25694	ENSMUSG00000030878	Cdr2
ENSMUST00000032491.14	0.8399	-0.938636	0.286464	ENSMUSG00000030341	Tnfrsf1a		ENSMUST00000034066.3	0.0324209	0.437357	-0.557249	ENSMUSG00000031647	Mfap3l		ENSMUST00000033182.9	-0.336399	-0.0997176	0.45606	ENSMUSG00000030890	Ilk
ENSMUST00000032508.10	-0.632799	0.826724	-0.35927	ENSMUSG00000030357	Fkbp4		ENSMUST00000034074.7	-1.07646	0.475061	0.506389	ENSMUSG00000031652	N4bp1		ENSMUST00000033210.12	-0.64205	-0.221757	0.908159	ENSMUSG00000030917	Tmem159
ENSMUST00000032555.9	0.110037	0.646266	-0.885557	ENSMUSG00000002984	Tomm40		ENSMUST00000034079.13	-0.673424	1.11491	-0.66447	ENSMUSG00000031657	Heatr3		ENSMUST00000033218.14	-0.985665	0.145238	0.81138	ENSMUSG00000030924	Rexo5
ENSMUST00000032561.8	0.774789	0.327842	-1.1682	ENSMUSG00000030403	Vasp		ENSMUST00000034131.9	-1.24785	0.647349	0.471029	ENSMUSG00000031696	Vps35		ENSMUST00000033229.4	-0.655088	-0.622369	1.40193	ENSMUSG00000052187	Hbb-y
ENSMUST00000032568.13	0.387395	-0.489349	0.199823	ENSMUSG00000030409	Dmpk		ENSMUST00000034132.12	-0.282839	0.801958	-0.679511	ENSMUSG00000031697	Orc6		ENSMUST00000033276.10	-0.969357	0.204277	0.724225	ENSMUSG00000030979	Uros
ENSMUST00000032594.12	0.988495	-0.394255	-0.515389	ENSMUSG00000030428	Ttyh1		ENSMUST00000034138.6	-1.065	0.719697	0.201366	ENSMUSG00000031701	Dnaja2		ENSMUST00000033289.5	-0.991247	0.26073	0.678371	ENSMUSG00000030987	Stim1
ENSMUST00000032597.11	0.121046	0.245916	-0.416145	ENSMUSG00000030432	Rpl28		ENSMUST00000034147.3	0.333232	0.556929	-1.00155	ENSMUSG00000031711	Zfp330		ENSMUST00000033290.11	-0.971648	-0.0534841	1.03583	ENSMUSG00000030986	Dhx32
ENSMUST00000032629.15	0.856921	-0.593598	-0.144604	ENSMUSG00000030447	Cyfip1		ENSMUST00000034150.9	-1.20903	0.88887	0.142383	ENSMUSG00000031714	Gab1		ENSMUST00000033326.9	-1.09851	0.388631	0.632152	ENSMUSG00000031016	Wee1
ENSMUST00000032635.13	0.801687	0.00600186	-0.808889	ENSMUSG00000030452	Nipa2		ENSMUST00000034163.8	-1.00706	0.562386	0.332197	ENSMUSG00000031728	Zfp821		ENSMUST00000033331.6	-0.83099	-0.212914	1.08649	ENSMUSG00000034825	Nrip3
ENSMUST00000032709.2	0.905406	-0.115696	-0.766571	ENSMUSG00000030499	Kctd15		ENSMUST00000034197.4	-1.25796	0.384925	0.796045	ENSMUSG00000031749	St3gal2		ENSMUST00000033333.12	-0.523109	-0.451206	1.06456	ENSMUSG00000031021	Tmem9b
ENSMUST00000032719.14	1.25331	-0.26305	-0.937646	ENSMUSG00000020181	Nav3		ENSMUST00000034203.16	-0.514264	0.0629064	0.438776	ENSMUSG00000031753	Cog4		ENSMUST00000033335.5	-0.882122	-0.143392	1.05419	ENSMUSG00000031023	Akip1
ENSMUST00000032726.13	0.507999	0.0180885	-0.529705	ENSMUSG00000078681	Tm2d3		ENSMUST00000034205.4	-0.888857	0.722806	0.02149	ENSMUSG00000031756	Cenpn		ENSMUST00000033380.6	-0.698167	0.00254372	0.695115	ENSMUSG00000031065	Cdk16
ENSMUST00000032747.6	1.08884	-0.369314	-0.645664	ENSMUSG00000030532	Hddc3		ENSMUST00000034228.15	-1.28198	0.797579	0.324886	ENSMUSG00000031776	Arl2bp		ENSMUST00000033383.2	-1.18901	0.100067	1.06893	ENSMUSG00000031066	Usp11
ENSMUST00000032754.8	0.748254	-0.556136	-0.0808912	ENSMUSG00000030539	Sema4b		ENSMUST00000034230.6	-0.706603	-0.0476845	0.763824	ENSMUSG00000031778	Cx3cl1		ENSMUST00000033394.7	-1.19488	0.11586	1.05585	ENSMUSG00000031077	Fadd
ENSMUST00000032768.14	1.19659	-0.148396	-1.01852	ENSMUSG00000030551	Nr2f2		ENSMUST00000034233.14	-0.679265	0.601504	-0.0425408	ENSMUSG00000031781	Ciapin1		ENSMUST00000033414.7	-0.64919	-0.49553	1.24383	ENSMUSG00000031089	Slc6a14
ENSMUST00000032779.11	0.911029	-0.310802	-0.538066	ENSMUSG00000030560	Ctsc		ENSMUST00000034277.13	-1.0101	0.731849	0.13188	ENSMUSG00000031819	Emc8		ENSMUST00000033450.2	-0.903105	-0.273411	1.2312	ENSMUSG00000031119	Gpc4
ENSMUST00000032800.9	0.607746	-0.304669	-0.242144	ENSMUSG00000030579	Tyrobp		ENSMUST00000034278.5	-0.843783	0.737156	-0.0408035	ENSMUSG00000031821	Gins2		ENSMUST00000033468.10	-0.76694	-0.386222	1.23041	ENSMUSG00000031133	Arhgef6
ENSMUST00000032809.9	0.660874	-0.621986	0.0855084	ENSMUSG00000030588	Yif1b		ENSMUST00000034313.12	0.542096	-0.00606641	-0.534817	ENSMUSG00000031851	Ntpcr		ENSMUST00000033489.7	-0.628733	0.0401075	0.580604	ENSMUSG00000031149	Praf2
ENSMUST00000032811.11	1.05953	-0.301241	-0.698042	ENSMUSG00000030589	Rasgrp4		ENSMUST00000034326.6	-0.0997564	0.336069	-0.303527	ENSMUSG00000031862	Atp13a1		ENSMUST00000033490.12	-1.24553	0.426523	0.7337	ENSMUSG00000031150	Ccdc120
ENSMUST00000032815.10	0.591954	0.159031	-0.782791	ENSMUSG00000030595	Nfkbib		ENSMUST00000034349.9	-0.46252	1.05737	-0.806328	ENSMUSG00000031878	Nae1		ENSMUST00000033497.8	0.163823	-0.852705	0.859422	ENSMUSG00000031157	Pqbp1
ENSMUST00000032820.14	0.977046	-0.487544	-0.391993	ENSMUSG00000022228	Zscan26		ENSMUST00000034351.7	-0.417338	0.760811	-0.495635	ENSMUSG00000031880	Rrad		ENSMUST00000033502.13	-1.01156	-0.218932	1.27428	ENSMUSG00000031162	Gata1
ENSMUST00000032823.4	-0.136466	-0.474363	0.705702	ENSMUSG00000030602	Pak4		ENSMUST00000034359.9	-0.821478	0.0345094	0.780067	ENSMUSG00000031887	Tradd		ENSMUST00000033532.6	-0.993281	-0.0181187	1.01502	ENSMUSG00000031189	Aff2
ENSMUST00000032840.4	-0.540092	0.572149	-0.146487	ENSMUSG00000030611	Mrps11		ENSMUST00000034370.16	-0.593493	0.454919	0.0475905	ENSMUSG00000017765	Slc12a4		ENSMUST00000033541.4	-1.21144	0.315055	0.833376	ENSMUSG00000031198	Fundc2
ENSMUST00000032844.6	1.17008	-0.177149	-0.957498	ENSMUSG00000030615	Tmem126a		ENSMUST00000034377.7	0.29563	-0.560098	0.376487	ENSMUSG00000031903	Pla2g15		ENSMUST00000033549.2	-1.06779	0.181761	0.849676	ENSMUSG00000031204	Asb12
ENSMUST00000032882.8	0.744097	0.134913	-0.905993	ENSMUSG00000030647	Ndufc2		ENSMUST00000034398.11	-0.911446	0.780817	-0.0255353	ENSMUSG00000031922	Cep57		ENSMUST00000033575.6	-0.828153	-0.360514	1.26077	ENSMUSG00000031224	Magee2
ENSMUST00000032887.3	0.696368	0.319204	-1.07941	ENSMUSG00000030652	Coq7		ENSMUST00000034405.10	-1.00785	1.10646	-0.319902	ENSMUSG00000031928	Mre11a		ENSMUST00000033582.4	-0.315431	0.0339889	0.274644	ENSMUSG00000031231	Cox7b
ENSMUST00000032898.8	1.13562	0.0697889	-1.21937	ENSMUSG00000030662	Ipo5		ENSMUST00000034406.3	-1.01123	0.576434	0.319512	ENSMUSG00000031931	Ankrd49		ENSMUST00000033591.5	-0.903374	-0.351948	1.32571	ENSMUSG00000031239	Itm2a
ENSMUST00000032899.11	-0.771627	0.567922	0.0901198	ENSMUSG00000030663	1110004F10Rik		ENSMUST00000034411.9	-1.03892	0.787814	0.0935389	ENSMUSG00000031935	Med17		ENSMUST00000033617.12	0.0709048	-0.933637	1.04946	ENSMUSG00000031264	Btk
ENSMUST00000032924.5	0.945216	0.111073	-1.0785	ENSMUSG00000030685	Kctd13		ENSMUST00000034415.5	-0.145799	0.329525	-0.24963	ENSMUSG00000031939	Taf1d		ENSMUST00000033686.1	-0.655049	-0.508245	1.26494	ENSMUSG00000031323	Dmrtc1a
ENSMUST00000032926.11	1.02898	-0.670425	-0.224467	ENSMUSG00000060538	Tmem219		ENSMUST00000034429.8	-0.0920749	0.912834	-1.00333	ENSMUSG00000031951	Tmem231		ENSMUST00000033713.10	0.123492	-0.59177	0.586632	ENSMUSG00000031347	Cetn2
ENSMUST00000032934.11	0.552408	0.110014	-0.684424	ENSMUSG00000030695	Aldoa		ENSMUST00000034432.6	0.259563	0.51721	-0.880215	ENSMUSG00000031954	Cfdp1		ENSMUST00000033715.4	-1.24065	0.404365	0.755407	ENSMUSG00000031349	Nsdhl
ENSMUST00000032944.8	0.897273	-0.551626	-0.235322	ENSMUSG00000030703	Gdpd3		ENSMUST00000034452.11	0.122747	0.508641	-0.733117	ENSMUSG00000031971	Ccsap		ENSMUST00000033723.3	-0.311605	-0.51825	0.933505	ENSMUSG00000031357	Syap1
ENSMUST00000032949.13	1.14735	-0.792976	-0.195778	ENSMUSG00000030707	Coro1a		ENSMUST00000034463.3	0.358791	0.379116	-0.81373	ENSMUSG00000031982	Arv1		ENSMUST00000033725.15	-0.6477	-0.038568	0.693981	ENSMUSG00000031358	Msl3
ENSMUST00000032956.9	0.00647188	0.158872	-0.197118	ENSMUSG00000030714	Sgf29		ENSMUST00000034466.9	-1.02206	0.726891	0.149794	ENSMUSG00000031985	Gnpat		ENSMUST00000033737.14	-0.861234	0.0724021	0.774352	ENSMUSG00000031371	Haus7
ENSMUST00000032961.3	0.835226	-0.279397	-0.49995	ENSMUSG00000030717	Nupr1		ENSMUST00000034467.6	-0.204697	0.835651	-0.798085	ENSMUSG00000031986	Sprtn		ENSMUST00000033739.4	-0.358449	-0.586723	1.06252	ENSMUSG00000031373	Car5b
ENSMUST00000032967.3	1.32275	-0.386565	-0.858875	ENSMUSG00000030725	Lipt2		ENSMUST00000034470.10	-0.177998	-0.0323133	0.216774	ENSMUSG00000031988	Vps26b		ENSMUST00000033741.14	-0.74605	-0.455167	1.29225	ENSMUSG00000031375	Bgn
ENSMUST00000032994.14	0.395904	0.530781	-1.03284	ENSMUSG00000030741	Spns1		ENSMUST00000034508.13	-1.27881	0.896856	0.202587	ENSMUSG00000032010	Usp2		ENSMUST00000033749.8	-0.905683	0.156595	0.717768	ENSMUSG00000031379	Pir
ENSMUST00000032998.12	0.488126	0.18623	-0.711603	ENSMUSG00000030744	Rps3		ENSMUST00000034510.8	-0.641611	0.719368	-0.22163	ENSMUSG00000032012	Nectin1		ENSMUST00000033752.13	-1.14573	0.0418904	1.09546	ENSMUSG00000019558	Slc6a8
ENSMUST00000033018.14	1.02062	-0.0280889	-0.986911	ENSMUSG00000030759	Far1		ENSMUST00000034513.12	-0.903257	0.283636	0.562893	ENSMUSG00000032015	Pou2f3		ENSMUST00000033769.14	-0.986216	0.277765	0.652898	ENSMUSG00000031392	Irak1
ENSMUST00000033040.11	1.35084	-0.336808	-0.946667	ENSMUSG00000030774	Pak1		ENSMUST00000034524.4	-0.430174	0.118948	0.287436	ENSMUSG00000032026	Rexo2		ENSMUST00000033775.8	-0.91552	-0.292619	1.26666	ENSMUSG00000031402	Mpp1
ENSMUST00000033054.9	1.37215	-0.519607	-0.748617	ENSMUSG00000030790	Adm		ENSMUST00000034529.13	-1.3245	0.848214	0.306642	ENSMUSG00000032030	Cul5		ENSMUST00000033809.3	-0.988659	0.642325	0.217869	ENSMUSG00000031432	Prps1
ENSMUST00000033070.8	0.499717	0.08301	-0.599329	ENSMUSG00000030801	Kat8		ENSMUST00000034547.5	-0.243419	0.608093	-0.486292	ENSMUSG00000032047	Acat1		ENSMUST00000033818.9	-0.97698	-0.211943	1.23131	ENSMUSG00000031441	Atp11a
ENSMUST00000033075.13	0.798783	-0.28537	-0.456339	ENSMUSG00000030805	Stx4a		ENSMUST00000034561.10	-0.93282	0.4752	0.36258	ENSMUSG00000032059	Alg9		ENSMUST00000033828.6	-1.0203	0.663726	0.223827	ENSMUSG00000031451	Gas6
ENSMUST00000033086.7	0.682968	-0.193682	-0.450549	ENSMUSG00000030815	Phkg2		ENSMUST00000034581.3	-0.605757	0.735678	-0.277056	ENSMUSG00000032076	Cadm1		ENSMUST00000033876.13	-1.22138	0.422769	0.714054	ENSMUSG00000031486	Adgra2
ENSMUST00000033127.11	0.85535	0.175136	-1.06551	ENSMUSG00000030839	Sergef		ENSMUST00000034607.9	-0.908656	0.834911	-0.0932375	ENSMUSG00000032096	Arcn1		ENSMUST00000033878.13	-1.13825	0.333156	0.738459	ENSMUSG00000031488	Rab11fip1
ENSMUST00000033133.11	1.23518	-0.846367	-0.219543	ENSMUSG00000030844	Rgs10		ENSMUST00000034611.14	-0.815548	0.495187	0.221324	ENSMUSG00000048537	Phldb1		ENSMUST00000033901.10	-0.543035	-0.0483253	0.601025	ENSMUSG00000031505	Naxd
ENSMUST00000033136.8	-0.519345	0.0988612	0.400712	ENSMUSG00000030847	Bag3		ENSMUST00000034621.15	-0.119594	0.40766	-0.369599	ENSMUSG00000032109	Nlrx1		ENSMUST00000033910.8	-0.4705	0.0222101	0.443848	ENSMUSG00000031513	Leprotl1
ENSMUST00000033139.14	0.990922	0.0200826	-1.01502	ENSMUSG00000030850	Ate1		ENSMUST00000034623.7	-0.697067	0.810499	-0.275532	ENSMUSG00000032112	Trappc4		ENSMUST00000033919.5	-1.14487	0.0880146	1.03926	ENSMUSG00000031520	Vegfc
ENSMUST00000033156.4	0.922597	0.154209	-1.10765	ENSMUSG00000030868	Dctn5		ENSMUST00000034703.14	-0.558518	0.720942	-0.306612	ENSMUSG00000032185	Carm1		ENSMUST00000033923.13	-1.20788	0.306745	0.839785	ENSMUSG00000031523	Dlc1
ENSMUST00000033170.6	0.208501	0.0435455	-0.260756	ENSMUSG00000030879	Mrpl17		ENSMUST00000034720.11	-1.17506	0.963677	0.018649	ENSMUSG00000032199	Polr2m		ENSMUST00000033927.7	-1.16214	0.284562	0.820663	ENSMUSG00000031527	Eri1
ENSMUST00000033173.14	0.814066	-0.0810674	-0.716785	ENSMUSG00000030880	Polr3e		ENSMUST00000034728.8	-0.406602	0.0482296	0.348727	ENSMUSG00000032198	Dock6		ENSMUST00000033930.4	-0.573262	-0.324749	0.962961	ENSMUSG00000031530	Dusp4
ENSMUST00000033176.6	-0.550975	0.10276	0.427663	ENSMUSG00000030884	Uqcrc2		ENSMUST00000034742.7	-0.799227	0.666389	-0.000439912	ENSMUSG00000032218	Ccnb2		ENSMUST00000033933.6	0.16851	-0.555562	0.498165	ENSMUSG00000031532	Saraf
ENSMUST00000033179.13	-0.114798	0.611261	-0.618715	ENSMUSG00000030888	Rrp8		ENSMUST00000034746.9	-1.03278	0.634219	0.271715	ENSMUSG00000032221	Mns1		ENSMUST00000033935.15	-0.718628	-0.396463	1.19438	ENSMUSG00000031534	Smim19
ENSMUST00000033184.5	0.91812	-0.30391	-0.553428	ENSMUSG00000030894	Tpp1		ENSMUST00000034761.14	-1.09505	0.730036	0.219006	ENSMUSG00000032235	Ice2		ENSMUST00000033941.6	-0.745802	-0.497229	1.34248	ENSMUSG00000031538	Plat
ENSMUST00000033224.13	0.578913	0.0154679	-0.597474	ENSMUSG00000030929	Eri2		ENSMUST00000034763.9	-0.545119	0.406144	0.0577467	ENSMUSG00000032239	Rp9		ENSMUST00000033952.7	-1.13271	0.0479533	1.07517	ENSMUSG00000031548	Sfrp1
ENSMUST00000033236.8	-0.570128	1.12283	-0.777264	ENSMUSG00000030942	Thumpd1		ENSMUST00000034775.9	-1.17253	0.725102	0.302412	ENSMUSG00000032244	Fem1b		ENSMUST00000033961.6	0.715837	-0.880349	0.340582	ENSMUSG00000031556	Tm2d2
ENSMUST00000033241.5	0.962928	-0.14321	-0.791075	ENSMUSG00000030946	Lhpp		ENSMUST00000034783.5	-0.448435	0.166749	0.248336	ENSMUSG00000032251	Irak1bp1		ENSMUST00000033975.7	-1.25734	0.359148	0.826358	ENSMUSG00000061313	Ddhd2
ENSMUST00000033257.14	0.0411203	0.233007	-0.320729	ENSMUSG00000030960	Eef1akmt2		ENSMUST00000034785.7	-0.55436	0.79993	-0.405556	ENSMUSG00000032252	Glce		ENSMUST00000033979.5	-0.787339	-0.200076	1.02743	ENSMUSG00000031574	Star
ENSMUST00000033264.11	1.24275	-0.630959	-0.485594	ENSMUSG00000030966	Trim21		ENSMUST00000034791.14	-0.81427	0.711794	-0.0398831	ENSMUSG00000032258	Lca5		ENSMUST00000033991.12	-1.11529	0.226901	0.843009	ENSMUSG00000031583	Wrn
ENSMUST00000033269.14	0.957054	0.0302752	-0.993384	ENSMUSG00000030970	Ctbp2		ENSMUST00000034803.9	-0.613645	0.682394	-0.205228	ENSMUSG00000032264	Zw10		ENSMUST00000033995.13	-1.04055	0.0338445	0.999937	ENSMUSG00000031586	Rbpms
ENSMUST00000033313.2	0.450493	-0.213639	-0.194126	ENSMUSG00000031007	Atp6ap2		ENSMUST00000034815.8	-1.19302	0.802824	0.229629	ENSMUSG00000032254	Kif23		ENSMUST00000034015.10	-1.09269	0.520346	0.468275	ENSMUSG00000031604	Msmo1
ENSMUST00000033342.6	0.274889	0.282654	-0.614074	ENSMUSG00000031029	Eif3f		ENSMUST00000034820.15	-0.184723	0.0955138	0.0701068	ENSMUSG00000032280	Tle3		ENSMUST00000034021.11	0.298318	-0.307745	0.0709759	ENSMUSG00000031608	Galnt7
ENSMUST00000033388.11	-0.53314	0.255213	0.226885	ENSMUSG00000031072	LTO1		ENSMUST00000034832.7	-0.586025	0.496029	-0.00920928	ENSMUSG00000032290	Ptpn9		ENSMUST00000034022.3	-0.977496	0.244442	0.684165	ENSMUSG00000031609	Sap30
ENSMUST00000033407.12	0.391953	0.176708	-0.604002	ENSMUSG00000031078	Cttn		ENSMUST00000034843.8	-0.804966	1.01076	-0.407941	ENSMUSG00000032293	Ireb2		ENSMUST00000034041.8	-0.55209	-0.509408	1.16338	ENSMUSG00000031627	Irf2
ENSMUST00000033415.14	0.693316	-0.291022	-0.344089	ENSMUSG00000031090	Nadsyn1		ENSMUST00000034846.6	-1.29653	0.444573	0.763045	ENSMUSG00000032300	1700017B05Rik		ENSMUST00000034046.12	-0.765123	-0.128531	0.919361	ENSMUSG00000018796	Acsl1
ENSMUST00000033418.7	1.18754	-0.249051	-0.888681	ENSMUSG00000017057	Il13ra1		ENSMUST00000034848.13	-0.595065	0.628751	-0.159436	ENSMUSG00000032301	Psma4		ENSMUST00000034048.12	-0.208339	-0.561996	0.882735	ENSMUSG00000031631	Cfap97
ENSMUST00000033419.12	-0.0692767	0.729478	-0.806097	ENSMUSG00000031093	Dock11		ENSMUST00000034856.14	0.556695	0.550637	-1.21746	ENSMUSG00000032306	Mpi		ENSMUST00000034053.6	-0.839896	0.161619	0.645953	ENSMUSG00000031636	Pdlim3
ENSMUST00000033427.6	1.27058	-0.59523	-0.5563	ENSMUSG00000031101	Sash3		ENSMUST00000034859.14	-0.760238	1.12037	-0.584207	ENSMUSG00000032309	Fbxo22		ENSMUST00000034090.7	-0.935858	-0.046349	0.991477	ENSMUSG00000031665	Sall1
ENSMUST00000033429.8	0.62205	0.556228	-1.28952	ENSMUSG00000031103	Elf4		ENSMUST00000034866.8	-1.20154	0.467705	0.640297	ENSMUSG00000032314	Etfa		ENSMUST00000034093.14	-0.117407	-0.622463	0.864362	ENSMUSG00000031668	Eif2ak3
ENSMUST00000033483.4	0.47275	0.116028	-0.611984	ENSMUSG00000031143	Ccdc22		ENSMUST00000034879.4	-1.0327	0.368611	0.590367	ENSMUSG00000032329	Hmg20a		ENSMUST00000034121.10	-0.280417	-0.0835148	0.380634	ENSMUSG00000005142	Man2b1
ENSMUST00000033486.5	-0.0435868	-0.0295405	0.0790354	ENSMUSG00000031146	Plp2		ENSMUST00000034881.7	0.114552	0.165413	-0.313048	ENSMUSG00000032330	Cox7a2		ENSMUST00000034136.11	-0.473018	-0.25644	0.780746	ENSMUSG00000031700	Gpt2
ENSMUST00000033494.15	1.08154	-0.331437	-0.68382	ENSMUSG00000031154	Otud5		ENSMUST00000034896.12	-0.784879	0.993715	-0.407579	ENSMUSG00000032342	Mto1		ENSMUST00000034141.15	-0.298792	-0.390013	0.766807	ENSMUSG00000047866	Lonp2
ENSMUST00000033495.14	0.793232	-0.525705	-0.162386	ENSMUSG00000031155	Pim2		ENSMUST00000034903.6	-1.07794	1.06152	-0.195888	ENSMUSG00000032348	Gsta4		ENSMUST00000034164.5	-1.05398	-0.107781	1.18331	ENSMUSG00000031729	Ist1
ENSMUST00000033500.4	-0.184872	0.711197	-0.668564	ENSMUSG00000031160	Eras		ENSMUST00000034905.8	-0.944599	0.548452	0.286456	ENSMUSG00000032350	Gclc		ENSMUST00000034171.8	-1.246	0.380581	0.789302	ENSMUSG00000031731	Ap1g1
ENSMUST00000033505.6	1.21013	-0.126252	-1.05863	ENSMUSG00000031165	Was		ENSMUST00000034915.14	-0.339609	0.00448125	0.334232	ENSMUSG00000032359	Ctsh		ENSMUST00000034172.7	-0.639801	-0.498673	1.23821	ENSMUSG00000056973	Ces1d
ENSMUST00000033506.12	0.7069	-0.0683232	-0.624912	ENSMUSG00000031166	Wdr13		ENSMUST00000034949.9	-0.786466	0.69238	-0.0443906	ENSMUSG00000032384	Csnk1g1		ENSMUST00000034175.4	-0.577441	-0.291621	0.927386	ENSMUSG00000031732	Phlpp2
ENSMUST00000033540.5	0.14343	0.786465	-1.08719	ENSMUSG00000031197	Vbp1		ENSMUST00000034964.6	-0.594034	0.797168	-0.362568	ENSMUSG00000032397	Tipin		ENSMUST00000034187.8	-1.14256	0.155456	0.956014	ENSMUSG00000031740	Mmp2
ENSMUST00000033543.13	0.508383	-0.497862	0.0890513	ENSMUSG00000090110	Cmc4		ENSMUST00000034965.7	-0.902332	0.621125	0.156983	ENSMUSG00000032398	Snapc5		ENSMUST00000034226.7	-0.685878	-0.308898	1.05656	ENSMUSG00000031774	Fam192a
ENSMUST00000033544.13	0.71554	-0.103932	-0.590822	ENSMUSG00000031201	Brcc3		ENSMUST00000034966.8	-0.0050992	0.902352	-1.07772	ENSMUSG00000032399	Rpl4		ENSMUST00000034239.8	-0.867967	-0.320086	1.25207	ENSMUSG00000031787	Katnb1
ENSMUST00000033570.5	-0.0348854	0.369763	-0.40883	ENSMUSG00000031221	Igbp1		ENSMUST00000034980.8	-0.901885	0.718625	0.0395349	ENSMUSG00000032409	Atr		ENSMUST00000034240.14	-0.173996	-0.265041	0.492045	ENSMUSG00000031788	Kifc3
ENSMUST00000033577.10	-0.414048	1.07928	-0.881085	ENSMUSG00000031226	Pbdc1		ENSMUST00000034982.15	-1.0027	0.158841	0.812093	ENSMUSG00000032411	Tfdp2		ENSMUST00000034243.6	-0.917796	-0.130971	1.07496	ENSMUSG00000031790	Mmp15
ENSMUST00000033583.13	0.952441	-0.763933	-0.0357215	ENSMUSG00000031232	Magt1		ENSMUST00000034987.14	-0.613593	0.0843155	0.512414	ENSMUSG00000034973	Dop1a		ENSMUST00000034244.8	-1.10028	0.283706	0.759829	ENSMUSG00000031791	Tmem38a
ENSMUST00000033597.8	0.794225	-0.734582	0.0872739	ENSMUSG00000031245	Hmgn5		ENSMUST00000035010.9	0.216809	0.33699	-0.621197	ENSMUSG00000032437	Stt3b		ENSMUST00000034245.15	-0.688382	0.0590049	0.617576	ENSMUSG00000031792	Usb1
ENSMUST00000033598.8	0.0782003	-0.17211	0.128331	ENSMUSG00000031246	Sh3bgrl		ENSMUST00000035033.6	-1.11814	0.5269	0.485862	ENSMUSG00000032458	Copb2		ENSMUST00000034249.7	-0.763225	-0.0261556	0.794612	ENSMUSG00000031796	Cfap20
ENSMUST00000033664.13	1.20222	-0.520168	-0.578022	ENSMUSG00000031304	Il2rg		ENSMUST00000035038.7	-1.04146	0.151916	0.85916	ENSMUSG00000032463	Faim		ENSMUST00000034270.16	-0.592095	-0.236338	0.875701	ENSMUSG00000031812	Map1lc3b
ENSMUST00000033671.12	1.00153	-0.228993	-0.726736	ENSMUSG00000031309	Rps6ka3		ENSMUST00000035055.14	-0.759242	0.913725	-0.337228	ENSMUSG00000032479	Map4		ENSMUST00000034280.8	0.295668	-0.193211	-0.0638144	ENSMUSG00000031823	Zdhhc7
ENSMUST00000033717.8	-0.103151	0.939227	-1.02392	ENSMUSG00000031352	Hccs		ENSMUST00000035079.9	-0.818765	0.76721	-0.101888	ENSMUSG00000032498	Mlh1		ENSMUST00000034285.13	-1.07463	-0.153047	1.25828	ENSMUSG00000031827	Cotl1
ENSMUST00000033754.14	0.279776	-0.0715752	-0.193886	ENSMUSG00000031381	Piga		ENSMUST00000035112.12	-0.301554	0.643259	-0.470357	ENSMUSG00000032525	Nktr		ENSMUST00000034300.7	-1.05523	-0.0726769	1.14244	ENSMUSG00000031839	Hsbp1
ENSMUST00000033776.14	0.685843	0.483842	-1.26645	ENSMUSG00000031403	Dkc1		ENSMUST00000035129.13	-0.56719	0.493429	-0.0249254	ENSMUSG00000032537	Ephb1		ENSMUST00000034304.8	-0.535174	-0.341643	0.945146	ENSMUSG00000031844	Hsd17b2
ENSMUST00000033821.10	1.02324	-0.469452	-0.459895	ENSMUSG00000031444	F10		ENSMUST00000035164.9	-0.96914	0.78544	0.0266122	ENSMUSG00000032555	Topbp1		ENSMUST00000034308.14	-0.176395	-0.310623	0.549142	ENSMUSG00000031845	Bco1
ENSMUST00000033824.7	0.512537	-0.255879	-0.205482	ENSMUSG00000031447	Lamp1		ENSMUST00000035201.12	-0.264902	0.704958	-0.581047	ENSMUSG00000032582	Rbm6		ENSMUST00000034325.5	-0.711705	0.268752	0.389203	ENSMUSG00000031861	Lpar2
ENSMUST00000033839.8	0.996457	-0.107916	-0.866957	ENSMUSG00000031458	Coprs		ENSMUST00000035202.3	-0.612387	0.157665	0.423189	ENSMUSG00000032583	Mon1a		ENSMUST00000034363.6	-0.757639	-0.524237	1.38672	ENSMUSG00000031891	Hsd11b2
ENSMUST00000033846.6	0.315701	-0.0454798	-0.261125	ENSMUSG00000031465	Angpt2		ENSMUST00000035218.8	-0.488056	-0.0479194	0.545559	ENSMUSG00000032598	Nckipsd		ENSMUST00000034391.3	-0.256042	-0.0999562	0.375989	ENSMUSG00000031916	Cog8
ENSMUST00000033847.4	1.13743	-0.0568251	-1.06924	ENSMUSG00000031467	Agpat5		ENSMUST00000035220.11	-1.05554	0.85856	0.0252711	ENSMUSG00000032601	Prkar2a		ENSMUST00000034430.5	-1.23525	0.297986	0.877668	ENSMUSG00000031952	Chst5
ENSMUST00000033866.8	0.507093	0.693907	-1.33978	ENSMUSG00000031479	Vps36		ENSMUST00000035230.6	-1.00485	0.198861	0.766219	ENSMUSG00000032607	Amt		ENSMUST00000034431.2	-0.85449	0.0700703	0.770406	ENSMUSG00000031953	Tmem170
ENSMUST00000033871.7	0.977849	0.0853654	-1.08029	ENSMUSG00000031482	Slc25a15		ENSMUST00000035237.11	-0.0157311	0.516438	-0.603995	ENSMUSG00000032612	Usp4		ENSMUST00000034453.5	-0.72497	-0.286167	1.06837	ENSMUSG00000031972	Acta1
ENSMUST00000033877.5	0.442863	-0.0677574	-0.361554	ENSMUSG00000031487	Brf2		ENSMUST00000035295.5	-0.132491	0.635599	-0.630228	ENSMUSG00000038633	Degs1		ENSMUST00000034457.8	-0.590702	0.944842	-0.543108	ENSMUSG00000031976	Urb2
ENSMUST00000033880.6	0.621075	-0.371778	-0.174942	ENSMUSG00000031490	Eif4ebp1		ENSMUST00000035346.13	-1.1637	0.503434	0.55958	ENSMUSG00000061411	Nol4l		ENSMUST00000034458.8	-0.655792	0.0408572	0.606764	ENSMUSG00000089704	Galnt2
ENSMUST00000033900.6	0.327967	-0.125329	-0.177573	ENSMUSG00000031504	Rab20		ENSMUST00000035427.10	-0.00948639	0.551179	-0.651928	ENSMUSG00000036281	Snapc4		ENSMUST00000034460.10	-0.49313	-0.169485	0.696512	ENSMUSG00000031979	Cog2
ENSMUST00000033905.12	0.292612	-0.299692	0.0670186	ENSMUSG00000031508	Ankrd10		ENSMUST00000035471.8	-0.705984	0.382496	0.246988	ENSMUSG00000032796	Lama1		ENSMUST00000034464.7	-0.785199	-0.295262	1.13951	ENSMUSG00000031983	2310022B05Rik
ENSMUST00000033934.4	-0.206898	0.971869	-0.959344	ENSMUSG00000031533	Mrps31		ENSMUST00000035484.10	0.0496507	0.666166	-0.84905	ENSMUSG00000032803	Cdv3		ENSMUST00000034478.2	-1.29896	0.578343	0.604947	ENSMUSG00000031995	St14
ENSMUST00000033938.6	0.743787	0.226323	-1.01537	ENSMUSG00000031536	Polb		ENSMUST00000035493.13	-0.0409068	0.376259	-0.410604	ENSMUSG00000042079	Hnrnpf		ENSMUST00000034507.8	-0.849293	0.465932	0.290174	ENSMUSG00000032009	Sesn3
ENSMUST00000033939.12	0.0835947	-0.287699	0.261645	ENSMUSG00000031537	Ikbkb		ENSMUST00000035495.14	-1.04274	0.835089	0.0406335	ENSMUSG00000032815	Fanca		ENSMUST00000034511.6	-1.12615	0.238786	0.839608	ENSMUSG00000032013	Trim29
ENSMUST00000033966.12	0.64433	-0.315656	-0.265543	ENSMUSG00000031562	Dctd		ENSMUST00000035519.11	-0.0232778	0.45958	-0.528219	ENSMUSG00000038495	Otud7b		ENSMUST00000034522.7	-1.02433	0.343859	0.611695	ENSMUSG00000032024	Clmp
ENSMUST00000033973.13	0.410809	0.598585	-1.12911	ENSMUSG00000031568	Rwdd4a		ENSMUST00000035565.4	-0.377944	0.724131	-0.491012	ENSMUSG00000032855	Pkd1		ENSMUST00000034527.13	-0.584801	-0.515272	1.20313	ENSMUSG00000032028	Nxpe2
ENSMUST00000033992.8	1.25032	-0.30372	-0.885852	ENSMUSG00000031584	Gsr		ENSMUST00000035579.9	-1.18928	0.84447	0.175913	ENSMUSG00000032898	Fbxo21		ENSMUST00000034534.12	-1.0412	-0.112824	1.17659	ENSMUSG00000032035	Ets1
ENSMUST00000033999.7	0.756973	-0.0804446	-0.66044	ENSMUSG00000031590	Frg1		ENSMUST00000035604.12	-0.101316	0.508888	-0.509349	ENSMUSG00000037275	Gemin5		ENSMUST00000034552.7	-0.970155	0.292172	0.619549	ENSMUSG00000032051	Fdx1
ENSMUST00000034017.8	1.16702	0.0206338	-1.19178	ENSMUSG00000031605	Klhl2		ENSMUST00000035606.9	-0.746859	0.82703	-0.245578	ENSMUSG00000038774	Ascc3		ENSMUST00000034562.8	-0.963562	-0.117213	1.10422	ENSMUSG00000032060	Cryab
ENSMUST00000034026.9	0.850115	-0.158365	-0.660077	ENSMUSG00000031613	Hpgd		ENSMUST00000035657.8	-0.699031	0.203931	0.454314	ENSMUSG00000036613	Eipr1		ENSMUST00000034585.6	-0.416268	-0.0895349	0.52371	ENSMUSG00000032080	Apoa4
ENSMUST00000034085.7	0.745409	0.341595	-1.15532	ENSMUSG00000031660	Brd7		ENSMUST00000035721.13	-0.345643	0.447109	-0.190888	ENSMUSG00000039449	Prpf18		ENSMUST00000034588.8	-0.410321	-0.111235	0.543802	ENSMUSG00000032083	Apoa1
ENSMUST00000034086.12	-0.792747	0.762654	-0.122439	ENSMUSG00000031661	Nkd1		ENSMUST00000035771.4	-0.95156	0.593206	0.239713	ENSMUSG00000042502	Cd2bp2		ENSMUST00000034590.3	-1.1344	0.284365	0.793158	ENSMUSG00000032085	Tagln
ENSMUST00000034087.8	1.09061	-0.684688	-0.268986	ENSMUSG00000031662	Snx20		ENSMUST00000035776.9	-0.779818	1.1147	-0.557823	ENSMUSG00000039756	Dnttip2		ENSMUST00000034591.10	-1.08732	-0.0795802	1.18282	ENSMUSG00000032086	Bace1
ENSMUST00000034094.10	0.717963	0.0421704	-0.768568	ENSMUSG00000031669	Gins3		ENSMUST00000035779.14	-0.777534	0.670618	-0.0272078	ENSMUSG00000032883	Acsl3		ENSMUST00000034594.15	-0.395461	-0.617376	1.13631	ENSMUSG00000032089	Il10ra
ENSMUST00000034096.5	0.948189	-0.143837	-0.775584	ENSMUSG00000031671	Setd6		ENSMUST00000035840.5	-0.32772	0.28514	-0.0144482	ENSMUSG00000034075	Zdhhc5		ENSMUST00000034618.5	-0.744549	-0.476538	1.31639	ENSMUSG00000032105	Pdzd3
ENSMUST00000034097.7	-0.209887	-0.317653	0.591071	ENSMUSG00000031672	Got2		ENSMUST00000035850.7	-0.916228	0.538815	0.26965	ENSMUSG00000033054	Npat		ENSMUST00000034629.5	-0.57383	-0.023584	0.60213	ENSMUSG00000032119	Hinfp
ENSMUST00000034111.9	-0.357065	-0.569392	1.04034	ENSMUSG00000031684	Slc10a7		ENSMUST00000035889.14	-0.796736	0.243768	0.504214	ENSMUSG00000033577	Myo6		ENSMUST00000034632.9	-0.474616	-0.608614	1.20495	ENSMUSG00000032121	Tmem218
ENSMUST00000034159.7	0.505031	-0.0899085	-0.397141	ENSMUSG00000031723	Txnl4b		ENSMUST00000035934.6	-1.0404	0.830447	0.043863	ENSMUSG00000034152	Exoc3		ENSMUST00000034644.9	-1.00762	0.0903373	0.899215	ENSMUSG00000032127	Vps11
ENSMUST00000034190.10	0.348446	0.519234	-0.971527	ENSMUSG00000010936	Vac14		ENSMUST00000035960.12	-0.405975	0.506173	-0.201432	ENSMUSG00000035439	Haus8		ENSMUST00000034648.15	-0.618826	-0.552291	1.28158	ENSMUSG00000032131	Abcg4
ENSMUST00000034204.10	0.941472	-0.0646611	-0.863879	ENSMUSG00000031754	Nudt21		ENSMUST00000035973.4	-1.18043	0.203226	0.936555	ENSMUSG00000036782	Klhl13		ENSMUST00000034650.14	-0.858058	-0.312346	1.23287	ENSMUSG00000032135	Mcam
ENSMUST00000034211.9	1.20639	-0.576334	-0.514786	ENSMUSG00000031760	Mt3		ENSMUST00000035977.8	-0.660615	0.921119	-0.444728	ENSMUSG00000046591	Ticrr		ENSMUST00000034698.8	-1.19383	0.251315	0.892247	ENSMUSG00000032180	Tmed1
ENSMUST00000034214.7	0.018588	-0.154375	0.166662	ENSMUSG00000031762	Mt2		ENSMUST00000035983.11	0.053485	0.622517	-0.800505	ENSMUSG00000041453	Rpl21		ENSMUST00000034700.14	-0.447326	-0.369656	0.890914	ENSMUSG00000032182	Yipf2
ENSMUST00000034215.7	1.18172	-0.196689	-0.945691	ENSMUSG00000031765	Mt1		ENSMUST00000035991.7	-1.02595	0.59397	0.31319	ENSMUSG00000041684	Bivm		ENSMUST00000034713.8	-1.16689	0.46844	0.604763	ENSMUSG00000032193	Ldlr
ENSMUST00000034220.7	0.572512	-0.366529	-0.132677	ENSMUSG00000031770	Herpud1		ENSMUST00000036004.15	-0.937548	1.0344	-0.30373	ENSMUSG00000046434	Hnrnpa1		ENSMUST00000034717.6	-1.1762	0.800273	0.215869	ENSMUSG00000032194	Kank2
ENSMUST00000034234.14	0.0319998	-0.488355	0.554026	ENSMUSG00000031782	Coq9		ENSMUST00000036111.9	-0.239321	0.664427	-0.55799	ENSMUSG00000040112	Mrps35		ENSMUST00000034723.5	-0.663301	-0.495994	1.25849	ENSMUSG00000013584	Aldh1a2
ENSMUST00000034260.8	0.875053	-0.166444	-0.67532	ENSMUSG00000031803	B3gnt3		ENSMUST00000036113.3	-1.13183	0.919696	0.0281908	ENSMUSG00000039976	Tbc1d16		ENSMUST00000034731.9	-0.25	-0.25	0.55	ENSMUSG00000032207	Lipc
ENSMUST00000034261.7	1.20276	-0.735053	-0.320693	ENSMUSG00000079019	Insl3		ENSMUST00000036126.6	-0.0265164	0.842881	-0.984941	ENSMUSG00000036023	Parp2		ENSMUST00000034740.14	-1.25857	0.629755	0.502861	ENSMUSG00000032216	Nedd4
ENSMUST00000034264.10	0.605219	-0.243134	-0.313458	ENSMUSG00000031807	Pgls		ENSMUST00000036156.5	-0.462321	0.723556	-0.405946	ENSMUSG00000033365	Ipo13		ENSMUST00000034755.12	-0.427399	-0.400565	0.908077	ENSMUSG00000032228	Tcf12
ENSMUST00000034272.8	-0.252538	-0.146675	0.428547	ENSMUSG00000031813	Mvb12a		ENSMUST00000036181.14	-0.507951	0.018558	0.485681	ENSMUSG00000038526	Car14		ENSMUST00000034776.12	-1.05527	0.0510075	0.994058	ENSMUSG00000032245	Cln6
ENSMUST00000034276.12	-0.500883	-0.293614	0.85322	ENSMUSG00000031818	Cox4i1		ENSMUST00000036210.6	-0.521624	0.294512	0.168209	ENSMUSG00000034064	Poglut1		ENSMUST00000034777.13	-0.0887713	-0.153812	0.273346	ENSMUSG00000032246	Calml4
ENSMUST00000034282.15	-0.211682	0.757732	-0.697596	ENSMUSG00000031825	Crispld2		ENSMUST00000036225.14	-0.657636	0.730665	-0.219162	ENSMUSG00000038388	Mpp6		ENSMUST00000034787.11	-0.719916	0.143696	0.547481	ENSMUSG00000032253	Phip
ENSMUST00000034296.14	0.88691	0.240865	-1.17595	ENSMUSG00000031834	Pik3r2		ENSMUST00000036226.5	-0.791274	0.719675	-0.072337	ENSMUSG00000033319	Fem1c		ENSMUST00000034802.14	-0.703235	-0.154263	0.88835	ENSMUSG00000032265	Tent5a
ENSMUST00000034301.11	0.965909	-0.279802	-0.630146	ENSMUSG00000031840	Rab3a		ENSMUST00000036229.12	-0.968826	1.09951	-0.350587	ENSMUSG00000033323	Ctdp1		ENSMUST00000034822.11	-0.0294462	-0.270846	0.354462	ENSMUSG00000032281	Acsbg1
ENSMUST00000034303.2	-0.22872	0.851546	-0.793135	ENSMUSG00000031843	Mphosph6		ENSMUST00000036236.14	-0.206888	0.988981	-0.97989	ENSMUSG00000038388	Mpp6		ENSMUST00000034863.7	-1.07561	0.26405	0.758752	ENSMUSG00000032312	Csk
ENSMUST00000034311.14	0.509173	0.0696798	-0.592788	ENSMUSG00000031848	Lsm4		ENSMUST00000036274.7	-0.275921	0.862832	-0.759477	ENSMUSG00000035227	Spcs2		ENSMUST00000034874.13	-0.8897	0.327716	0.496441	ENSMUSG00000032323	Cyp11a1
ENSMUST00000034328.12	0.606312	0.0272977	-0.639069	ENSMUSG00000031864	Ints10		ENSMUST00000036288.10	-0.647331	0.476557	0.0754623	ENSMUSG00000056211	R3hdm1		ENSMUST00000034876.9	-1.18199	0.169718	0.97833	ENSMUSG00000032324	Tspan3
ENSMUST00000034339.9	1.07523	-0.20504	-0.82918	ENSMUSG00000031871	Cdh5		ENSMUST00000036354.6	-0.406598	0.787302	-0.538164	ENSMUSG00000034403	Pja1		ENSMUST00000034883.6	-0.806435	0.394406	0.333148	ENSMUSG00000032333	Stoml1
ENSMUST00000034342.12	0.654259	-0.0599948	-0.582265	ENSMUSG00000054400	Cklf		ENSMUST00000036360.12	-0.589858	0.00189483	0.587584	ENSMUSG00000038543	BC028528		ENSMUST00000034913.4	-0.192045	-0.761613	1.10598	ENSMUSG00000061111	Mcrip1
ENSMUST00000034343.4	0.954956	-0.302496	-0.591961	ENSMUSG00000031875	Cmtm3		ENSMUST00000036374.5	-0.702519	0.862083	-0.331981	ENSMUSG00000038845	Phb		ENSMUST00000034920.10	-0.67261	-0.245735	0.967491	ENSMUSG00000058444	Map2k5
ENSMUST00000034375.10	0.621843	0.205953	-0.868987	ENSMUSG00000031901	Dus2		ENSMUST00000036381.9	0.226176	0.504809	-0.831948	ENSMUSG00000034190	Chmp7		ENSMUST00000034934.14	-0.815154	0.0815025	0.717351	ENSMUSG00000032375	Aph1b
ENSMUST00000034378.4	0.168558	0.378817	-0.623139	ENSMUSG00000031904	Slc7a6		ENSMUST00000036407.5	-0.474104	0.516306	-0.145464	ENSMUSG00000033478	Fam160b1		ENSMUST00000034944.8	-0.726331	-0.558535	1.39657	ENSMUSG00000032380	Dapk2
ENSMUST00000034388.9	0.802527	0.148101	-0.980249	ENSMUSG00000031913	Vps4a		ENSMUST00000036426.12	-1.14836	0.583196	0.448521	ENSMUSG00000033491	Prss35		ENSMUST00000034945.5	-1.25847	0.192232	1.02779	ENSMUSG00000032381	Ciao2a
ENSMUST00000034392.12	0.495107	0.45483	-1.0409	ENSMUSG00000031917	Nip7		ENSMUST00000036450.7	-1.01117	0.567651	0.329992	ENSMUSG00000033396	Spg11		ENSMUST00000034946.14	-0.163561	-0.752613	1.0667	ENSMUSG00000032382	Snx1
ENSMUST00000034400.4	0.81776	0.405646	-1.30453	ENSMUSG00000031924	Cyb5b		ENSMUST00000036541.7	-0.361293	0.419132	-0.141665	ENSMUSG00000036093	Arl5a		ENSMUST00000034961.5	-1.00101	0.222563	0.733936	ENSMUSG00000032394	Igdcc3
ENSMUST00000034413.7	0.659892	-0.543062	-0.00821792	ENSMUSG00000031937	Vstm5		ENSMUST00000036554.13	0.278847	0.422582	-0.785944	ENSMUSG00000032849	Abcc4		ENSMUST00000034983.6	-0.116378	-0.0253472	0.146794	ENSMUSG00000032412	Atp1b3
ENSMUST00000034414.9	0.0591111	-0.198283	0.178828	ENSMUSG00000031938	4931406C07Rik		ENSMUST00000036561.7	-0.621643	0.537809	-0.0237276	ENSMUSG00000032512	Wdr48		ENSMUST00000034989.14	-0.861252	-0.00726038	0.869964	ENSMUSG00000032418	Me1
ENSMUST00000034426.13	0.581606	0.0330014	-0.621208	ENSMUSG00000031948	Kars		ENSMUST00000036570.4	-0.738931	0.761611	-0.175002	ENSMUSG00000040760	Appl1		ENSMUST00000034992.7	-0.2867	-0.715184	1.14492	ENSMUSG00000032420	Nt5e
ENSMUST00000034427.11	0.471912	0.57634	-1.16352	ENSMUSG00000031949	Adat1		ENSMUST00000036576.9	-0.993239	0.607603	0.264115	ENSMUSG00000038010	Ccdc138		ENSMUST00000035009.15	-1.07005	0.0649895	0.992059	ENSMUSG00000032436	Cmtm7
ENSMUST00000034428.7	0.268974	0.0952742	-0.383303	ENSMUSG00000031950	Gabarapl2		ENSMUST00000036691.13	-0.741787	0.765913	-0.177308	ENSMUSG00000039262	Prrc2b		ENSMUST00000035020.14	-0.6182	-0.125947	0.769336	ENSMUSG00000032446	Eomes
ENSMUST00000034441.7	0.678642	0.0187821	-0.70118	ENSMUSG00000031960	Aars		ENSMUST00000036759.10	-1.20202	0.868528	0.159782	ENSMUSG00000024104	Washc2		ENSMUST00000035024.7	-0.643968	0.0470476	0.587511	ENSMUSG00000032449	Slc25a36
ENSMUST00000034465.8	0.262098	0.645835	-1.0371	ENSMUSG00000031984	2810004N23Rik		ENSMUST00000036805.6	-0.0453185	0.487649	-0.53986	ENSMUSG00000035278	Plekhj1		ENSMUST00000035034.9	-0.915871	0.363512	0.479657	ENSMUSG00000032459	Mrps22
ENSMUST00000034469.6	1.1411	-0.306212	-0.773649	ENSMUSG00000031987	Egln1		ENSMUST00000036852.8	-0.535475	0.991422	-0.654232	ENSMUSG00000033762	Recql4		ENSMUST00000035043.11	-0.82534	0.30779	0.455992	ENSMUSG00000032468	Armc8
ENSMUST00000034472.15	1.18079	-0.233168	-0.90099	ENSMUSG00000031990	Jam3		ENSMUST00000036862.4	-0.108771	0.366247	-0.330725	ENSMUSG00000035933	Cog5		ENSMUST00000035045.14	-0.954878	-0.115425	1.09339	ENSMUSG00000032470	Mras
ENSMUST00000034492.5	1.13207	-0.0195882	-1.10856	ENSMUSG00000043089	Mmp1a		ENSMUST00000036865.12	-1.14102	0.844766	0.1273	ENSMUSG00000039187	Fanci		ENSMUST00000035065.8	-0.643011	0.0712114	0.557557	ENSMUSG00000032487	Ptgs2
ENSMUST00000034499.9	0.730879	0.375555	-1.18154	ENSMUSG00000032002	Dcun1d5		ENSMUST00000036880.7	-0.490954	0.0754272	0.400442	ENSMUSG00000033862	Cdk10		ENSMUST00000035069.13	-0.380122	0.771724	-0.545947	ENSMUSG00000032491	Nradd
ENSMUST00000034512.6	0.364546	-0.538462	0.281609	ENSMUSG00000032014	Oaf		ENSMUST00000036884.2	-1.03595	0.271327	0.710358	ENSMUSG00000033863	Klf9		ENSMUST00000035092.6	-1.02302	0.154649	0.837438	ENSMUSG00000032508	Myd88
ENSMUST00000034537.7	0.48743	0.0817111	-0.585484	ENSMUSG00000032038	St3gal4		ENSMUST00000036937.8	-1.14623	0.372377	0.699377	ENSMUSG00000037085	Trmt12		ENSMUST00000035093.14	-0.775009	-0.00216825	0.777611	ENSMUSG00000061393	Acvr2b
ENSMUST00000034539.11	-0.254864	-0.0400567	0.302932	ENSMUSG00000032040	Dcps		ENSMUST00000036951.12	-0.076417	0.938557	-1.04985	ENSMUSG00000032959	Pebp1		ENSMUST00000035099.8	-0.903111	0.130937	0.745987	ENSMUSG00000032513	Gorasp1
ENSMUST00000034541.11	-0.373277	0.63377	-0.387247	ENSMUSG00000032042	Srpr		ENSMUST00000037044.12	-0.787828	0.62395	0.0390883	ENSMUSG00000038822	Hace1		ENSMUST00000035106.11	-0.525374	-0.292808	0.876744	ENSMUSG00000032519	Slc25a38
ENSMUST00000034543.4	-0.414065	0.230743	0.137173	ENSMUSG00000032044	Rpusd4		ENSMUST00000037056.8	-0.1675	-0.297252	0.524202	ENSMUSG00000038690	Atp5j2		ENSMUST00000035116.11	-0.920516	-0.119062	1.06339	ENSMUSG00000032527	Pccb
ENSMUST00000034564.2	1.15582	-0.293676	-0.803405	ENSMUSG00000032062	2310030G06Rik		ENSMUST00000037145.7	-0.412453	-0.0423459	0.463268	ENSMUSG00000034918	Cdhr2		ENSMUST00000035121.13	-0.870641	0.171788	0.664495	ENSMUSG00000032531	Amotl2
ENSMUST00000034567.3	0.847768	0.274112	-1.1767	ENSMUSG00000000168	Dlat		ENSMUST00000037190.14	-1.20063	0.808608	0.230304	ENSMUSG00000038005	Hpf1		ENSMUST00000035128.10	0.0449032	-0.911551	1.04896	ENSMUSG00000032540	Abhd5
ENSMUST00000034570.6	0.221505	-0.906989	0.866883	ENSMUSG00000032067	Pts		ENSMUST00000037198.9	-0.702244	0.433859	0.181613	ENSMUSG00000041153	Osgin2		ENSMUST00000035148.12	-0.846563	0.0870484	0.742105	ENSMUSG00000032548	Slco2a1
ENSMUST00000034599.14	0.436502	0.390207	-0.90475	ENSMUSG00000032091	Tmprss4		ENSMUST00000037246.6	-0.52555	0.286317	0.18197	ENSMUSG00000034108	Ccs		ENSMUST00000035157.9	0.285619	0.114869	-0.423463	ENSMUSG00000032553	Srprb
ENSMUST00000034600.4	1.26572	-0.383241	-0.805834	ENSMUSG00000032092	Mpzl2		ENSMUST00000037248.9	-0.631649	0.636214	-0.131808	ENSMUSG00000042606	Hirip3		ENSMUST00000035158.15	-0.432892	-0.220118	0.697034	ENSMUSG00000032554	Trf
ENSMUST00000034602.8	0.752683	-0.368766	-0.310164	ENSMUSG00000032094	Cd3d		ENSMUST00000037260.7	-0.989697	0.206852	0.741474	ENSMUSG00000050846	Zfp623		ENSMUST00000035163.9	-0.594434	-0.539508	1.24184	ENSMUSG00000033688	1300017J02Rik
ENSMUST00000034615.9	0.953323	-0.0217472	-0.927226	ENSMUSG00000032103	Pus3		ENSMUST00000037280.4	-0.0951045	0.593649	-0.617274	ENSMUSG00000034216	Vps18		ENSMUST00000035199.12	-0.645645	0.503894	0.0409722	ENSMUSG00000032580	Rbm5
ENSMUST00000034625.11	-0.0883844	-0.689597	0.915901	ENSMUSG00000032113	Chek1		ENSMUST00000037324.11	-0.409973	0.800548	-0.550685	ENSMUSG00000036309	Skp1a		ENSMUST00000035214.10	-0.290427	-0.63206	1.0489	ENSMUSG00000032594	Ip6k1
ENSMUST00000034689.7	-0.331251	0.785081	-0.610845	ENSMUSG00000032171	Pin1		ENSMUST00000037349.7	-0.807225	1.02557	-0.42346	ENSMUSG00000036932	Aifm1		ENSMUST00000035216.10	-0.363796	-0.683875	1.18445	ENSMUSG00000032596	Uba7
ENSMUST00000034697.7	0.466008	-0.00555417	-0.459343	ENSMUSG00000057193	Slc44a2		ENSMUST00000037383.12	-0.758581	0.730565	-0.118097	ENSMUSG00000037669	Ldah		ENSMUST00000035227.7	-1.02989	0.157269	0.841166	ENSMUSG00000032606	Nicn1
ENSMUST00000034702.5	0.550099	-0.554672	0.115507	ENSMUSG00000032184	Lysmd2		ENSMUST00000037401.9	0.0158276	0.476255	-0.587333	ENSMUSG00000038116	Phf20		ENSMUST00000035242.8	-0.313643	-0.755936	1.22077	ENSMUSG00000034789	Rab24
ENSMUST00000034738.13	0.500205	0.565079	-1.1783	ENSMUSG00000032215	Rsl24d1		ENSMUST00000037473.5	-0.542335	0.782293	-0.396416	ENSMUSG00000036291	Ap5m1		ENSMUST00000035266.10	0.19305	-0.91127	0.900474	ENSMUSG00000078853	Igtp
ENSMUST00000034745.8	-0.434714	-0.00757085	0.4438	ENSMUSG00000032220	Myo1e		ENSMUST00000037484.14	-0.61126	0.695876	-0.223791	ENSMUSG00000034252	Senp6		ENSMUST00000035273.3	-0.572987	-0.513676	1.1894	ENSMUSG00000038891	Prl3b1
ENSMUST00000034754.11	0.0266333	-0.25337	0.277411	ENSMUSG00000011958	Bnip2		ENSMUST00000037489.14	-0.518083	0.365046	0.0800269	ENSMUSG00000034254	Agpat1		ENSMUST00000035278.6	-0.353038	-0.46309	0.908746	ENSMUSG00000032656	Marchf3
ENSMUST00000034756.14	0.715282	-0.363656	-0.278895	ENSMUSG00000032231	Anxa2		ENSMUST00000037504.6	-0.561755	0.620363	-0.18268	ENSMUSG00000034263	Ints14		ENSMUST00000035279.3	-0.536637	0.34417	0.123634	ENSMUSG00000042328	Hps4
ENSMUST00000034801.10	0.287535	-0.100082	-0.167436	ENSMUSG00000032263	Bckdhb		ENSMUST00000037520.13	-0.566234	0.109578	0.43474	ENSMUSG00000020609	Apob		ENSMUST00000035288.16	-0.62468	-0.401554	1.10655	ENSMUSG00000035459	Stab2
ENSMUST00000034827.9	0.680123	0.242381	-0.97098	ENSMUSG00000032288	Imp3		ENSMUST00000037585.8	-1.08712	0.216632	0.827158	ENSMUSG00000040818	Dennd6a		ENSMUST00000035301.6	-0.648613	0.155981	0.461436	ENSMUSG00000039105	Atp6v1g1
ENSMUST00000034834.15	0.842922	0.148691	-1.02135	ENSMUSG00000032294	Pkm		ENSMUST00000037607.10	-0.625845	0.940142	-0.502326	ENSMUSG00000028284	Map3k7		ENSMUST00000035325.14	-0.621618	-0.509094	1.23253	ENSMUSG00000033684	Qsox1
ENSMUST00000034836.15	0.667823	-0.473615	-0.099485	ENSMUSG00000032295	Man2c1		ENSMUST00000037618.12	-0.573375	0.750035	-0.326667	ENSMUSG00000039191	Rbpj		ENSMUST00000035336.4	-1.2043	0.573174	0.516488	ENSMUSG00000040717	Il17rd
ENSMUST00000034862.4	1.34664	-0.602357	-0.623817	ENSMUSG00000032313	Tmem266		ENSMUST00000037620.13	0.554281	0.361794	-0.988433	ENSMUSG00000037221	Mospd3		ENSMUST00000035350.11	-0.806739	0.074722	0.717072	ENSMUSG00000049659	Aftph
ENSMUST00000034868.13	-0.0561625	0.51479	-0.561586	ENSMUSG00000026034	Clk1		ENSMUST00000037649.5	-0.074618	0.394747	-0.399078	ENSMUSG00000036104	Rab3gap1		ENSMUST00000035419.6	-0.815815	0.274476	0.486443	ENSMUSG00000037202	Prf1
ENSMUST00000034878.11	0.0524991	0.0901887	-0.160726	ENSMUSG00000032328	Tmem30a		ENSMUST00000037698.12	-0.189432	0.6678	-0.611928	ENSMUSG00000039599	Fam149b		ENSMUST00000035532.12	-0.931005	0.219103	0.668082	ENSMUSG00000041417	Pik3r1
ENSMUST00000034904.13	1.20541	-0.397857	-0.727985	ENSMUSG00000032349	Elovl5		ENSMUST00000037739.7	-0.179906	1.0106	-1.03281	ENSMUSG00000042354	Gnl3		ENSMUST00000035540.8	-1.1589	0.110177	1.02668	ENSMUSG00000038025	Phf2
ENSMUST00000034929.6	0.788035	-0.406502	-0.300233	ENSMUSG00000032370	Lactb		ENSMUST00000037839.11	-0.238413	0.386332	-0.225185	ENSMUSG00000039795	Zfand1		ENSMUST00000035559.10	-0.943403	-0.254743	1.24909	ENSMUSG00000033436	Armcx2
ENSMUST00000034947.6	0.939782	-0.474475	-0.370412	ENSMUSG00000032383	Ppib		ENSMUST00000037850.6	-1.14157	0.874026	0.0927357	ENSMUSG00000034484	Snx2		ENSMUST00000035563.14	-0.437251	-0.425102	0.947374	ENSMUSG00000034127	Tspan8
ENSMUST00000034953.13	0.838479	-0.597355	-0.121653	ENSMUSG00000059518	Znhit1		ENSMUST00000037879.7	-0.118252	-0.392902	0.589735	ENSMUSG00000039879	Heca		ENSMUST00000035635.9	-0.407495	-0.592625	1.11865	ENSMUSG00000034663	Bmp2k
ENSMUST00000034955.7	0.496156	0.308393	-0.866228	ENSMUSG00000032388	Spg21		ENSMUST00000037915.8	-0.467879	0.784331	-0.473318	ENSMUSG00000052915	Msl1		ENSMUST00000035646.10	-0.817778	0.517577	0.196686	ENSMUSG00000039943	Plcb4
ENSMUST00000034960.13	0.768288	-0.41962	-0.264744	ENSMUSG00000032393	Dpp8		ENSMUST00000037930.12	-1.1364	0.95622	-0.011062	ENSMUSG00000052915	Msl1		ENSMUST00000035648.5	-0.533852	-0.431579	1.05175	ENSMUSG00000032905	Atg12
ENSMUST00000034973.9	-1.24558	0.800155	0.285395	ENSMUSG00000032402	Smad3		ENSMUST00000037967.5	-0.437629	0.23968	0.150013	ENSMUSG00000032806	Slc10a3		ENSMUST00000035651.5	-1.31203	0.580187	0.615804	ENSMUSG00000039883	Lrrc17
ENSMUST00000034984.7	0.631998	-0.201806	-0.389831	ENSMUSG00000032413	Rasa2		ENSMUST00000038053.13	-0.693255	0.057385	0.624393	ENSMUSG00000033306	Lpp		ENSMUST00000035667.8	-0.860645	-0.393008	1.33225	ENSMUSG00000041000	Trim62
ENSMUST00000034986.13	-0.553043	1.11411	-0.783884	ENSMUSG00000032415	Ube2cbp		ENSMUST00000038091.7	-0.71829	1.08192	-0.580013	ENSMUSG00000038806	Sde2		ENSMUST00000035672.4	-0.970046	-0.140812	1.13902	ENSMUSG00000039457	Ppl
ENSMUST00000035007.9	0.971243	-0.261872	-0.656996	ENSMUSG00000032434	Cmtm6		ENSMUST00000038118.14	-0.54041	0.184181	0.319392	ENSMUSG00000032570	Atp2c1		ENSMUST00000035673.7	-0.745201	-0.229198	1.02024	ENSMUSG00000033933	Vhl
ENSMUST00000035037.13	0.446948	0.395091	-0.921057	ENSMUSG00000032462	Pik3cb		ENSMUST00000038149.12	-0.216697	-0.0640392	0.293544	ENSMUSG00000034673	Pbx2		ENSMUST00000035780.3	-1.1009	0.588527	0.394665	ENSMUSG00000035069	Oma1
ENSMUST00000035053.11	0.330646	-0.0139841	-0.313866	ENSMUSG00000032478	Nme6		ENSMUST00000038169.7	0.466973	0.235029	-0.749008	ENSMUSG00000033307	Mif		ENSMUST00000035804.8	-0.529258	-0.37651	0.98107	ENSMUSG00000033022	Cdo1
ENSMUST00000035086.12	0.720597	0.476009	-1.29181	ENSMUSG00000032504	Pdcd6ip		ENSMUST00000038194.4	-1.15085	0.804304	0.185687	ENSMUSG00000022360	Atad2		ENSMUST00000035812.13	-0.72531	-0.116695	0.865344	ENSMUSG00000027394	Ttl
ENSMUST00000035101.8	-0.339113	-0.611641	1.07308	ENSMUSG00000032515	Csrnp1		ENSMUST00000038210.11	-0.882102	0.570906	0.197014	ENSMUSG00000036391	Sec24a		ENSMUST00000035813.8	-1.24756	0.36615	0.808181	ENSMUSG00000032827	Ppp1r9a
ENSMUST00000035105.6	0.621994	-0.366388	-0.182327	ENSMUSG00000032518	Rpsa		ENSMUST00000038332.8	-1.10639	0.848114	0.0886544	ENSMUSG00000038888	Ctu1		ENSMUST00000035836.13	-0.918757	-0.0198245	0.942546	ENSMUSG00000032737	Inppl1
ENSMUST00000035113.10	0.873582	0.0270474	-0.906039	ENSMUSG00000032526	Ss18l2		ENSMUST00000038341.7	-0.13854	0.781503	-0.799264	ENSMUSG00000040084	Bub1b		ENSMUST00000035844.10	0.274021	-0.279232	0.0610583	ENSMUSG00000038695	Josd2
ENSMUST00000035142.7	1.19077	-0.214908	-0.932883	ENSMUSG00000032547	Ryk		ENSMUST00000038343.6	-0.755195	0.119013	0.612379	ENSMUSG00000013418	B4galnt2		ENSMUST00000035852.13	-1.02714	-0.144498	1.20054	ENSMUSG00000037108	Zcwpw1
ENSMUST00000035155.7	0.654922	-0.297687	-0.297698	ENSMUSG00000032549	Rab6b		ENSMUST00000038369.10	-1.21317	0.269313	0.89	ENSMUSG00000034157	Cipc		ENSMUST00000035861.5	-0.896798	-0.00497719	0.902771	ENSMUSG00000005069	Pex5
ENSMUST00000035166.11	0.952407	-0.724225	-0.0833364	ENSMUSG00000032557	Uba5		ENSMUST00000038388.6	0.0406634	0.534417	-0.681964	ENSMUSG00000034560	Washc4		ENSMUST00000035911.4	-1.05873	0.597872	0.341283	ENSMUSG00000040423	Rc3h1
ENSMUST00000035170.12	0.232208	0.313578	-0.608501	ENSMUSG00000032560	Dnajc13		ENSMUST00000038411.4	-0.857259	0.312697	0.482023	ENSMUSG00000113640	Adat3		ENSMUST00000035931.12	-1.09436	-0.0603496	1.16678	ENSMUSG00000037892	Pcdh18
ENSMUST00000035179.8	0.240298	-0.884891	0.821571	ENSMUSG00000032565	Nudt16		ENSMUST00000038439.3	-1.20857	0.473402	0.640491	ENSMUSG00000034278	Dnajc17		ENSMUST00000035982.7	-1.26851	0.396721	0.792444	ENSMUSG00000041058	Wwp1
ENSMUST00000035194.7	1.28084	-0.235922	-0.997734	ENSMUSG00000032577	Mapkapk3		ENSMUST00000038463.14	-0.604643	0.789447	-0.342693	ENSMUSG00000035275	Raver2		ENSMUST00000035985.7	-0.987448	-0.106049	1.11471	ENSMUSG00000066640	Fbxl18
ENSMUST00000035196.13	0.541189	-0.687516	0.28383	ENSMUSG00000032579	Hemk1		ENSMUST00000038474.13	0.267043	0.727163	-1.13964	ENSMUSG00000039356	Exosc2		ENSMUST00000035987.8	-0.98886	0.109912	0.856965	ENSMUSG00000042724	Map3k9
ENSMUST00000035222.5	1.14557	-0.453114	-0.601828	ENSMUSG00000032602	Slc25a20		ENSMUST00000038498.9	-1.19375	0.993991	0.000964061	ENSMUSG00000037316	Bag4		ENSMUST00000036033.13	-0.986988	0.216114	0.727652	ENSMUSG00000020231	Dip2a
ENSMUST00000035232.12	-0.647083	-0.468436	1.20921	ENSMUSG00000032609	Klhdc8b		ENSMUST00000038514.14	-0.613746	1.14967	-0.765856	ENSMUSG00000034826	Nup54		ENSMUST00000036041.14	-0.582696	-0.109979	0.71467	ENSMUSG00000040701	Ap1g2
ENSMUST00000035276.4	0.268475	0.521045	-0.893729	ENSMUSG00000042462	Dctpp1		ENSMUST00000038523.14	-0.745579	-0.141606	0.915506	ENSMUSG00000035620	Ric8b		ENSMUST00000036049.5	-1.30652	0.480739	0.72963	ENSMUSG00000034189	Hsdl1
ENSMUST00000035340.13	-0.272418	0.402563	-0.210658	ENSMUSG00000034235	Usp54		ENSMUST00000038537.8	-0.39082	0.375852	-0.0602027	ENSMUSG00000036459	Wtip		ENSMUST00000036092.9	-1.10173	0.137407	0.936841	ENSMUSG00000038319	Kcnh2
ENSMUST00000035375.13	0.103342	-0.371634	0.342619	ENSMUSG00000032717	Mdfi		ENSMUST00000038539.7	-0.43054	-0.0462884	0.486086	ENSMUSG00000040822	1700123O20Rik		ENSMUST00000036109.7	-0.641926	-0.323641	1.0303	ENSMUSG00000037962	Rflna
ENSMUST00000035426.6	-0.0855309	0.511928	-0.528783	ENSMUSG00000079737	3110001I22Rik		ENSMUST00000038551.7	-1.11619	0.63297	0.356627	ENSMUSG00000034709	Ppp1r21		ENSMUST00000036116.5	-0.731827	0.378339	0.27782	ENSMUSG00000042734	Ttc9
ENSMUST00000035458.14	1.31117	-0.396708	-0.835125	ENSMUSG00000030850	Ate1		ENSMUST00000038558.8	-0.742694	0.966324	-0.416895	ENSMUSG00000035397	Klf16		ENSMUST00000036136.8	-1.13464	0.199884	0.894782	ENSMUSG00000036655	Colec11
ENSMUST00000035481.4	0.328684	-0.113614	-0.192347	ENSMUSG00000037938	Chchd5		ENSMUST00000038570.8	-0.430591	0.40433	-0.0546056	ENSMUSG00000034285	Nipsnap1		ENSMUST00000036172.9	-0.860269	-0.399692	1.3399	ENSMUSG00000032908	Sgpp2
ENSMUST00000035597.9	1.15903	-0.487458	-0.574076	ENSMUSG00000035206	Sppl2b		ENSMUST00000038572.14	-0.753996	0.9449	-0.379883	ENSMUSG00000015165	Hnrnpl		ENSMUST00000036176.15	-0.499452	-0.00607046	0.506736	ENSMUSG00000033697	Arhgap39
ENSMUST00000035612.6	0.803234	-0.135158	-0.641044	ENSMUSG00000033712	Ccar2		ENSMUST00000038574.6	-0.638339	1.02137	-0.587303	ENSMUSG00000042426	Dhx29		ENSMUST00000036195.12	0.209424	-0.122873	-0.0619762	ENSMUSG00000028521	Slc35d1
ENSMUST00000035645.11	0.721568	-0.185039	-0.499521	ENSMUSG00000035969	Rusc2		ENSMUST00000038584.8	-1.17087	0.401921	0.688564	ENSMUSG00000041997	Tlk1		ENSMUST00000036206.13	-0.97119	-0.166207	1.17064	ENSMUSG00000037979	Ccdc92
ENSMUST00000035725.6	0.851166	-0.0580999	-0.781447	ENSMUSG00000033940	Brk1		ENSMUST00000038600.3	-1.14506	0.848969	0.126292	ENSMUSG00000035772	Mrps2		ENSMUST00000036215.7	-0.8043	-0.332835	1.2037	ENSMUSG00000034227	Foxj1
ENSMUST00000035742.13	1.10451	-0.453435	-0.560391	ENSMUSG00000037613	Tnfrsf23		ENSMUST00000038675.6	-0.76999	0.635765	0.00707207	ENSMUSG00000037772	Mrpl23		ENSMUST00000036247.9	-0.0174623	-0.548111	0.675196	ENSMUSG00000116138	C030006K11Rik
ENSMUST00000035766.12	-0.3173	0.701774	-0.524829	ENSMUSG00000036769	Wdr44		ENSMUST00000038677.4	-0.950407	0.895595	-0.124308	ENSMUSG00000035049	Rrp12		ENSMUST00000036248.12	-0.943162	-0.239018	1.22998	ENSMUSG00000038400	Pmepa1
ENSMUST00000035775.8	0.906131	-0.178671	-0.691726	ENSMUSG00000035215	Lsm7		ENSMUST00000038705.7	0.102227	0.0634291	-0.178342	ENSMUSG00000040359	Ufl1		ENSMUST00000036328.8	-1.10939	0.0973396	0.992578	ENSMUSG00000040721	Zfhx2
ENSMUST00000035785.8	0.522756	-0.423363	-0.0147201	ENSMUSG00000041355	Ssr2		ENSMUST00000038719.7	-0.142361	0.925364	-0.968076	ENSMUSG00000038736	Nudcd1		ENSMUST00000036329.11	-1.01501	0.0516973	0.952975	ENSMUSG00000038733	Wdr26
ENSMUST00000035799.5	1.16792	-0.512291	-0.553171	ENSMUSG00000039899	Fgl2		ENSMUST00000038739.4	-1.32208	0.570038	0.638029	ENSMUSG00000033596	Rfwd3		ENSMUST00000036372.7	-0.0744263	-0.160988	0.267612	ENSMUSG00000032640	Chsy1
ENSMUST00000035800.7	0.854329	-0.0201486	-0.830151	ENSMUSG00000033016	Nfatc1		ENSMUST00000038753.5	-0.93132	0.364054	0.494455	ENSMUSG00000040711	Sh3pxd2b		ENSMUST00000036376.12	-0.224123	0.290238	-0.124163	ENSMUSG00000034757	Tmub2
ENSMUST00000035842.6	0.756792	-0.541547	-0.106935	ENSMUSG00000042129	Rassf4		ENSMUST00000038769.2	-0.595156	0.0613345	0.521555	ENSMUSG00000040808	S100g		ENSMUST00000036380.13	-0.104526	-0.35629	0.532074	ENSMUSG00000033379	Atp6v0b
ENSMUST00000035871.14	0.62584	0.0522539	-0.688545	ENSMUSG00000034850	Tmem127		ENSMUST00000038794.5	-0.976744	0.39754	0.499696	ENSMUSG00000001229	Dpp9		ENSMUST00000036382.12	-0.507083	0.034347	0.465866	ENSMUSG00000020258	Glyctk
ENSMUST00000035899.7	1.26864	-0.619851	-0.524819	ENSMUSG00000038982	Bloc1s5		ENSMUST00000038830.9	0.56473	0.267402	-0.885612	ENSMUSG00000035171	1110059E24Rik		ENSMUST00000036462.11	-0.170248	-0.0994998	0.289647	ENSMUSG00000036002	Fam214b
ENSMUST00000035925.6	0.235884	0.72973	-1.11156	ENSMUSG00000033106	Slc7a6os		ENSMUST00000038859.13	0.410209	0.277416	-0.743108	ENSMUSG00000039936	Pik3cd		ENSMUST00000036473.15	-0.531346	-0.294944	0.885278	ENSMUSG00000039254	Pomt1
ENSMUST00000035938.2	1.34334	-0.571574	-0.657454	ENSMUSG00000035042	Ccl5		ENSMUST00000038867.12	-1.17081	0.802295	0.208056	ENSMUSG00000038084	Opa1		ENSMUST00000036476.9	-1.26226	0.195797	1.02731	ENSMUSG00000040606	Kazn
ENSMUST00000035988.15	-0.134024	0.786635	-0.809938	ENSMUSG00000038991	Txndc5		ENSMUST00000038868.13	0.0103671	0.379068	-0.465248	ENSMUSG00000034401	Spata6		ENSMUST00000036493.7	-0.655638	-0.121733	0.801717	ENSMUSG00000033161	Atp1a1
ENSMUST00000036003.7	0.798901	-0.439044	-0.272048	ENSMUSG00000040102	Klhl42		ENSMUST00000038913.15	-0.637413	0.953778	-0.507121	ENSMUSG00000035632	Cnot3		ENSMUST00000036497.15	-1.03183	-0.0799355	1.12775	ENSMUSG00000002997	Prkar2b
ENSMUST00000036025.15	0.225314	0.538012	-0.870929	ENSMUSG00000026339	Ccdc93		ENSMUST00000038946.8	-1.19892	0.409219	0.707853	ENSMUSG00000018819	Lsp1		ENSMUST00000036540.11	-0.940694	0.173271	0.732769	ENSMUSG00000041040	Fam117b
ENSMUST00000036044.8	-0.375946	0.768115	-0.545791	ENSMUSG00000034163	Zfc3h1		ENSMUST00000039007.6	-0.293948	0.759363	-0.617287	ENSMUSG00000039725	Trp53rka		ENSMUST00000036572.3	-0.0279319	-0.262927	0.343444	ENSMUSG00000040616	Tmem51
ENSMUST00000036074.14	1.01214	-0.0864227	-0.908428	ENSMUSG00000036246	Gmip		ENSMUST00000039088.8	-0.982527	0.876633	-0.0694321	ENSMUSG00000039329	Tex19.1		ENSMUST00000036578.6	-0.95525	-0.241862	1.24548	ENSMUSG00000040007	Bahd1
ENSMUST00000036125.9	0.648862	0.366468	-1.08862	ENSMUSG00000040731	Eif4h		ENSMUST00000039144.6	-0.664648	0.730205	-0.211598	ENSMUSG00000039953	Clstn1		ENSMUST00000036606.13	-0.856548	-0.240232	1.14483	ENSMUSG00000031216	Stard8
ENSMUST00000036153.11	0.211165	0.593767	-0.923685	ENSMUSG00000034432	Cops8		ENSMUST00000039152.13	-1.13224	0.818708	0.149789	ENSMUSG00000034931	Dhx8		ENSMUST00000036618.13	-0.848095	-0.258857	1.15872	ENSMUSG00000042286	Stab1
ENSMUST00000036158.6	-0.130263	-0.165657	0.329051	ENSMUSG00000033272	Slc35a4		ENSMUST00000039156.6	-0.299382	-0.296652	0.655364	ENSMUSG00000036504	Phpt1		ENSMUST00000036682.8	-0.421876	0.206149	0.174496	ENSMUSG00000033885	Pxk
ENSMUST00000036187.8	1.25814	-0.186411	-1.03445	ENSMUSG00000036327	Qsox2		ENSMUST00000039213.14	-1.02026	0.823868	0.0316177	ENSMUSG00000035941	Ibtk		ENSMUST00000036719.11	-1.22637	0.645059	0.452296	ENSMUSG00000039621	Prex1
ENSMUST00000036188.7	1.15595	-0.484793	-0.574195	ENSMUSG00000042677	Zc3h12a		ENSMUST00000039229.7	-0.319809	0.716924	-0.540499	ENSMUSG00000035498	Cdcp1		ENSMUST00000036720.8	-0.240902	-0.330708	0.637751	ENSMUSG00000033739	Fkbpl
ENSMUST00000036194.5	1.07093	-0.307542	-0.701882	ENSMUSG00000040121	Rep15		ENSMUST00000039280.8	-0.590458	0.737844	-0.294955	ENSMUSG00000022983	Scaf4		ENSMUST00000036742.13	-0.933096	-0.272929	1.26061	ENSMUSG00000039208	Metrnl
ENSMUST00000036221.11	0.649494	-0.675705	0.161351	ENSMUSG00000033313	Fbxl8		ENSMUST00000039318.15	-0.806203	1.0029	-0.397277	ENSMUSG00000033102	Cdc14b		ENSMUST00000036744.7	-0.829661	0.0701473	0.745485	ENSMUSG00000033760	Rbm4b
ENSMUST00000036252.6	0.371885	-0.233252	-0.0919821	ENSMUSG00000028063	Lmna		ENSMUST00000039327.10	-0.319013	0.678294	-0.494941	ENSMUSG00000035735	Dagla		ENSMUST00000036748.14	-0.696908	-0.445023	1.23094	ENSMUSG00000034224	Slc38a8
ENSMUST00000036267.7	1.10765	-0.503667	-0.50325	ENSMUSG00000033350	Chst2		ENSMUST00000039333.9	-0.421143	0.741494	-0.46865	ENSMUSG00000033624	Pdpr		ENSMUST00000036765.7	-0.0226618	-0.305049	0.38872	ENSMUSG00000090264	Eif4ebp3
ENSMUST00000036320.11	0.905918	-0.425008	-0.395909	ENSMUSG00000034175	Rhbdd3		ENSMUST00000039349.7	-1.07455	0.193856	0.841925	ENSMUSG00000042050	Wdr60		ENSMUST00000036872.15	0.0940593	-0.330766	0.30286	ENSMUSG00000029578	Wipi2
ENSMUST00000036333.13	0.871392	-0.295649	-0.516613	ENSMUSG00000035725	Prkx		ENSMUST00000039412.14	-1.13205	0.985705	-0.0507944	ENSMUSG00000039842	Mcph1		ENSMUST00000036904.6	-0.973343	-0.248988	1.27213	ENSMUSG00000037075	Rnf139
ENSMUST00000036340.11	0.353559	0.255149	-0.659738	ENSMUSG00000034023	Fancd2		ENSMUST00000039435.14	-0.615821	0.0528358	0.552418	ENSMUSG00000001249	Hpn		ENSMUST00000036999.9	0.0198765	-0.659712	0.771778	ENSMUSG00000063146	Clip2
ENSMUST00000036355.12	0.134777	0.5154	-0.753257	ENSMUSG00000033149	Phldb2		ENSMUST00000039449.8	-0.564893	0.847039	-0.451554	ENSMUSG00000052299	Ltn1		ENSMUST00000037001.9	-0.376246	-0.400396	0.85672	ENSMUSG00000037353	Letmd1
ENSMUST00000036370.7	0.883355	-0.384305	-0.422188	ENSMUSG00000033450	Tagap		ENSMUST00000039545.4	-0.974208	0.298927	0.615495	ENSMUSG00000041649	Klf8		ENSMUST00000037025.15	-0.997214	0.208315	0.747236	ENSMUSG00000038080	Kdm1b
ENSMUST00000036418.9	0.831575	0.0421553	-0.882162	ENSMUSG00000038550	Ciart		ENSMUST00000039554.6	-0.762871	1.1834	-0.657208	ENSMUSG00000037376	Trmt6		ENSMUST00000037029.6	-1.0806	0.00531868	1.07422	ENSMUSG00000033960	Jcad
ENSMUST00000036423.14	-0.0980815	-0.353093	0.521793	ENSMUSG00000033728	Lrrc14		ENSMUST00000039608.8	-0.255459	-0.123662	0.403853	ENSMUSG00000035765	Dym		ENSMUST00000037035.11	-1.13763	0.123994	0.988843	ENSMUSG00000041135	Ripk2
ENSMUST00000036437.12	0.557411	0.12297	-0.704975	ENSMUSG00000029486	Mrpl1		ENSMUST00000039630.5	-1.18746	0.858855	0.156834	ENSMUSG00000035305	Ror1		ENSMUST00000037055.13	-0.603159	-0.286948	0.947498	ENSMUSG00000036622	Atp13a2
ENSMUST00000036470.13	0.588281	0.279045	-0.923135	ENSMUSG00000039983	Ccdc32		ENSMUST00000039665.7	-0.451825	0.608222	-0.278041	ENSMUSG00000032783	Troap		ENSMUST00000037064.4	-0.719414	-0.546577	1.37531	ENSMUSG00000034248	Slc25a37
ENSMUST00000036509.13	0.555769	0.20129	-0.797318	ENSMUSG00000036352	Ubac1		ENSMUST00000039725.11	-0.743671	0.906865	-0.344566	ENSMUSG00000039748	Exo1		ENSMUST00000037072.10	-0.653223	-0.0481681	0.711025	ENSMUSG00000024483	Ankhd1
ENSMUST00000036615.6	0.840961	0.304432	-1.20628	ENSMUSG00000033629	Hacd3		ENSMUST00000039734.11	-0.437372	0.639361	-0.329862	ENSMUSG00000015127	Unkl		ENSMUST00000037117.5	-0.302568	-0.0744948	0.391962	ENSMUSG00000035666	Gtf3c4
ENSMUST00000036646.13	-0.303006	0.421619	-0.202937	ENSMUSG00000034724	Cnot6l		ENSMUST00000039763.13	-0.501607	0.118416	0.359508	ENSMUSG00000040006	Ginm1		ENSMUST00000037127.14	-0.957477	-0.109981	1.08945	ENSMUSG00000033423	Eri3
ENSMUST00000036649.7	0.0632198	0.884184	-1.12424	ENSMUSG00000033983	Coil		ENSMUST00000039855.8	-0.468713	0.206972	0.220346	ENSMUSG00000034243	Golgb1		ENSMUST00000037141.8	-0.918371	0.263659	0.60198	ENSMUSG00000037111	Setd7
ENSMUST00000036665.9	0.90951	-0.325934	-0.518389	ENSMUSG00000027742	Cog6		ENSMUST00000039900.3	-0.685144	0.434655	0.163558	ENSMUSG00000032673	Prorsd1		ENSMUST00000037165.5	-0.82642	-0.44158	1.35632	ENSMUSG00000034041	Lyl1
ENSMUST00000036680.7	1.22234	-0.412816	-0.726961	ENSMUSG00000039759	Thap3		ENSMUST00000039922.12	-0.140699	0.305102	-0.225423	ENSMUSG00000025231	Sufu		ENSMUST00000037182.13	-0.39548	-0.109642	0.527051	ENSMUSG00000037234	Hook3
ENSMUST00000036732.8	0.106115	-0.876517	0.945706	ENSMUSG00000033187	BC016579		ENSMUST00000039949.4	-1.19857	0.973173	0.0307629	ENSMUSG00000039055	Eme1		ENSMUST00000037205.10	-1.00425	-0.0193024	1.02741	ENSMUSG00000033429	Mcee
ENSMUST00000036734.5	-0.848184	0.65292	0.0646805	ENSMUSG00000033751	Gadd45gip1		ENSMUST00000040010.9	0.553635	0.0634114	-0.629728	ENSMUSG00000031167	Rbm3		ENSMUST00000037218.1	-0.743907	-0.149844	0.92372	ENSMUSG00000034209	Rasl10a
ENSMUST00000036807.12	0.607721	0.206616	-0.855659	ENSMUSG00000037214	Thap1		ENSMUST00000040017.7	-0.657269	1.12434	-0.691943	ENSMUSG00000042447	Mios		ENSMUST00000037270.4	-0.991447	0.339884	0.583585	ENSMUSG00000037119	Fam91a1
ENSMUST00000036811.12	0.00188761	-0.606863	0.726348	ENSMUSG00000034101	Ctnnd1		ENSMUST00000040021.11	-0.155797	0.278764	-0.178719	ENSMUSG00000036057	Ptpn23		ENSMUST00000037285.9	-0.740107	0.331596	0.342191	ENSMUSG00000011877	Git1
ENSMUST00000036819.6	1.13642	-0.503699	-0.53198	ENSMUSG00000038768	9130409I23Rik		ENSMUST00000040069.9	-0.89278	0.352826	0.469389	ENSMUSG00000036103	Colec12		ENSMUST00000037286.9	-0.795297	-0.446965	1.33166	ENSMUSG00000036907	C1ql2
ENSMUST00000036854.3	1.20916	-0.137858	-1.04373	ENSMUSG00000040659	Efhd2		ENSMUST00000040081.6	-0.434437	0.830161	-0.561757	ENSMUSG00000035504	Reep6		ENSMUST00000037287.7	-0.951822	0.00809604	0.942107	ENSMUSG00000037664	Cdkn1c
ENSMUST00000036877.9	0.386414	-0.0442356	-0.333332	ENSMUSG00000038456	Dennd2a		ENSMUST00000040105.7	-1.14486	0.254505	0.839452	ENSMUSG00000033444	Specc1l		ENSMUST00000037315.12	-0.850854	-0.114503	0.988258	ENSMUSG00000039202	Abhd2
ENSMUST00000036917.2	0.824174	0.191794	-1.05433	ENSMUSG00000037335	Hand1		ENSMUST00000040135.8	0.0667847	0.739576	-0.954276	ENSMUSG00000040034	Nup43		ENSMUST00000037330.4	-0.986836	-0.134169	1.14784	ENSMUSG00000032968	Inha
ENSMUST00000036952.4	-0.0849421	-0.166748	0.285039	ENSMUSG00000036275	9530068E07Rik		ENSMUST00000040147.7	-0.73373	0.690399	-0.0947494	ENSMUSG00000038214	Bend3		ENSMUST00000037341.13	-0.915851	-0.0659375	0.994976	ENSMUSG00000039835	Nhsl1
ENSMUST00000036977.8	0.50063	0.245144	-0.794803	ENSMUSG00000039018	Mtg1		ENSMUST00000040177.6	-0.323297	0.105816	0.196318	ENSMUSG00000036214	Znrd1as		ENSMUST00000037356.7	-0.460073	-0.310803	0.833036	ENSMUSG00000046862	Pramef8
ENSMUST00000036987.11	0.182006	-0.48407	0.398878	ENSMUSG00000008690	Ncaph2		ENSMUST00000040179.13	0.159165	0.473238	-0.72705	ENSMUSG00000012609	Ttll5		ENSMUST00000037361.8	-0.567003	-0.553621	1.23135	ENSMUSG00000038793	Lefty1
ENSMUST00000036991.4	1.32601	-0.451694	-0.783974	ENSMUSG00000041548	Hspb8		ENSMUST00000040213.12	-0.298379	0.866678	-0.741635	ENSMUSG00000056310	Tyw1		ENSMUST00000037370.13	-0.871169	-0.413669	1.36757	ENSMUSG00000029093	Sorcs2
ENSMUST00000036996.5	0.276335	-0.708479	0.57384	ENSMUSG00000033938	Ndufb7		ENSMUST00000040241.14	-0.613644	0.713009	-0.241966	ENSMUSG00000033658	Ddx19b		ENSMUST00000037376.13	-0.528783	-0.0708149	0.613761	ENSMUSG00000034744	Nagk
ENSMUST00000037007.3	0.910009	-0.229519	-0.634586	ENSMUSG00000034282	Evpl		ENSMUST00000040254.15	-0.734598	0.660374	-0.0578509	ENSMUSG00000036270	Edc4		ENSMUST00000037378.5	-0.869668	-0.150435	1.05019	ENSMUSG00000035085	1700020L24Rik
ENSMUST00000037014.10	1.12004	-0.583205	-0.420195	ENSMUSG00000037594	Clba1		ENSMUST00000040271.11	-1.01403	0.429409	0.498737	ENSMUSG00000037443	Cep85		ENSMUST00000037391.11	-0.337297	-0.254923	0.643205	ENSMUSG00000035776	Cd99l2
ENSMUST00000037023.8	0.775116	-0.19235	-0.544296	ENSMUSG00000034892	Rps29		ENSMUST00000040308.13	-0.968623	0.924667	-0.140977	ENSMUSG00000042594	Sh2b3		ENSMUST00000037399.15	-0.604015	-0.579915	1.29991	ENSMUSG00000040466	Blvrb
ENSMUST00000037099.8	0.208028	0.258545	-0.518282	ENSMUSG00000037242	Clic4		ENSMUST00000040314.11	-0.786876	1.14978	-0.592863	ENSMUSG00000037197	Rbm17		ENSMUST00000037423.3	-0.954015	-0.239095	1.24093	ENSMUSG00000037279	Ovol2
ENSMUST00000037115.8	0.605599	0.343506	-1.01781	ENSMUSG00000038622	Med30		ENSMUST00000040320.9	-0.338466	-0.153084	0.522166	ENSMUSG00000033039	Micall1		ENSMUST00000037478.12	-0.876929	-0.297374	1.23378	ENSMUSG00000036330	Slc18a1
ENSMUST00000037210.8	1.00968	-0.354236	-0.584594	ENSMUSG00000041921	Metap1d		ENSMUST00000040325.13	-1.06075	0.0843663	0.959508	ENSMUSG00000056476	Med12l		ENSMUST00000037480.8	-1.07257	0.0297264	1.03689	ENSMUSG00000038013	Wipf2
ENSMUST00000037232.7	-0.231788	0.371165	-0.21361	ENSMUSG00000039087	Rreb1		ENSMUST00000040359.5	-0.791649	0.635095	0.0295344	ENSMUSG00000036412	Arsi		ENSMUST00000037499.5	0.0823095	-0.532743	0.556983	ENSMUSG00000042670	Immp1l
ENSMUST00000037290.11	0.233386	0.401564	-0.715264	ENSMUSG00000040354	Mars		ENSMUST00000040368.2	-0.770045	0.539724	0.122376	ENSMUSG00000036368	Rmdn2		ENSMUST00000037502.6	-0.207833	-0.56651	0.887645	ENSMUSG00000038893	Fam117a
ENSMUST00000037299.14	0.587035	0.496779	-1.18317	ENSMUSG00000038848	Ythdf1		ENSMUST00000040381.14	-1.0749	0.630412	0.318409	ENSMUSG00000039804	Ncoa5		ENSMUST00000037528.9	-1.16257	0.428982	0.647792	ENSMUSG00000035314	Gdpd5
ENSMUST00000037302.5	1.17358	-0.295518	-0.818955	ENSMUSG00000048720	Tbc1d12		ENSMUST00000040383.8	-1.21019	0.546065	0.554916	ENSMUSG00000036686	Cc2d1a		ENSMUST00000037534.7	-0.884201	0.0480069	0.826592	ENSMUSG00000040746	Rnf167
ENSMUST00000037337.9	0.834557	0.305815	-1.20154	ENSMUSG00000039178	Tbc1d19		ENSMUST00000040402.13	0.412436	0.316876	-0.792688	ENSMUSG00000036398	Ppp1r11		ENSMUST00000037557.8	-1.12443	0.293747	0.771939	ENSMUSG00000034602	Mon2
ENSMUST00000037360.7	1.34917	-0.444605	-0.815644	ENSMUSG00000034226	Rhov		ENSMUST00000040416.7	-0.164736	0.711871	-0.689509	ENSMUSG00000015023	Ddx19a		ENSMUST00000037596.12	-0.833615	0.0420955	0.783101	ENSMUSG00000036959	Bcorl1
ENSMUST00000037362.5	0.728959	-0.569631	-0.0454011	ENSMUSG00000036282	Naa30		ENSMUST00000040421.10	-0.550706	0.202612	0.307571	ENSMUSG00000041733	Coq5		ENSMUST00000037603.7	-1.10907	-0.0448112	1.16284	ENSMUSG00000034320	Slc26a2
ENSMUST00000037418.6	0.749335	-0.206298	-0.501778	ENSMUSG00000034111	Tmed8		ENSMUST00000040429.11	-1.13996	0.593266	0.428043	ENSMUSG00000040455	Usp45		ENSMUST00000037609.7	-1.02673	-0.154852	1.21256	ENSMUSG00000037260	Hgsnat
ENSMUST00000037422.15	-0.0705412	-0.488576	0.656832	ENSMUSG00000034928	Rnf44		ENSMUST00000040440.6	-0.997627	0.384619	0.536085	ENSMUSG00000036438	Calm2		ENSMUST00000037633.14	0.0340235	-0.251216	0.267436	ENSMUSG00000037965	Zc3h7a
ENSMUST00000037472.12	0.503505	-0.143792	-0.330954	ENSMUSG00000035545	Leng8		ENSMUST00000040468.15	-0.137873	0.48276	-0.441439	ENSMUSG00000038225	Primpol		ENSMUST00000037646.8	-0.527623	0.538199	-0.118216	ENSMUSG00000035529	Prdm4
ENSMUST00000037526.10	0.994661	-0.591083	-0.285361	ENSMUSG00000035168	Tanc1		ENSMUST00000040484.5	-0.0903775	0.751442	-0.811353	ENSMUSG00000034424	Gcsh		ENSMUST00000037666.5	-0.339929	-0.384384	0.80119	ENSMUSG00000070056	Mfhas1
ENSMUST00000037551.14	-0.196705	0.605374	-0.529743	ENSMUSG00000033819	Ppp1r16a		ENSMUST00000040487.3	-0.643526	0.601034	-0.0777151	ENSMUSG00000039096	Rsad1		ENSMUST00000037783.6	-0.970756	0.350697	0.549919	ENSMUSG00000034083	Ccdc174
ENSMUST00000037615.6	-1.06217	0.733147	0.182397	ENSMUSG00000035936	Aldh5a1		ENSMUST00000040506.7	-0.073085	0.332195	-0.325549	ENSMUSG00000036501	Fam13b		ENSMUST00000037811.12	-0.381108	-0.12046	0.52566	ENSMUSG00000020609	Apob
ENSMUST00000037678.6	0.235475	-0.644069	0.537407	ENSMUSG00000034371	Tkfc		ENSMUST00000040518.5	-0.977056	0.693358	0.145026	ENSMUSG00000033047	Eif3l		ENSMUST00000037813.4	-0.752143	0.0123975	0.737266	ENSMUSG00000040009	Gnaz
ENSMUST00000037701.12	0.492768	0.102608	-0.615898	ENSMUSG00000034382	AI661453		ENSMUST00000040531.8	-0.631237	0.444242	0.0981476	ENSMUSG00000109336	Samd4b		ENSMUST00000037820.2	-0.563135	-0.267395	0.884009	ENSMUSG00000038422	Hdhd3
ENSMUST00000037709.15	0.955878	-0.423861	-0.447246	ENSMUSG00000040234	Tm7sf3		ENSMUST00000040538.9	-0.809382	0.533875	0.168732	ENSMUSG00000038936	Sccpdh		ENSMUST00000037824.5	-1.07163	0.836374	0.0679808	ENSMUSG00000033837	Foxh1
ENSMUST00000037748.8	-0.0744526	0.781315	-0.863125	ENSMUSG00000039630	Hnrnpu		ENSMUST00000040560.10	0.168733	-0.342966	0.242826	ENSMUSG00000040521	Tsfm		ENSMUST00000037828.7	-1.23761	0.267125	0.917058	ENSMUSG00000037295	Ldlrap1
ENSMUST00000037763.10	-0.249372	0.869335	-0.793831	ENSMUSG00000034653	Ythdc2		ENSMUST00000040577.4	-0.396457	0.753651	-0.507924	ENSMUSG00000038046	Mrm3		ENSMUST00000037843.6	-0.841805	0.158102	0.652082	ENSMUSG00000039568	Ubald1
ENSMUST00000037776.15	0.808028	-0.279787	-0.472283	ENSMUSG00000071172	Srsf3		ENSMUST00000040607.5	-0.324034	0.777992	-0.609556	ENSMUSG00000034192	Lsm3		ENSMUST00000037853.4	-1.19897	0.522655	0.571783	ENSMUSG00000034487	Poglut3
ENSMUST00000037796.13	0.655722	-0.616747	0.0843743	ENSMUSG00000033021	Gmppa		ENSMUST00000040687.11	-0.544812	0.921323	-0.560775	ENSMUSG00000040158	Tax1bp3		ENSMUST00000037903.14	0.0678091	-0.339669	0.339793	ENSMUSG00000026991	Pkp4
ENSMUST00000037807.2	1.06893	-0.261076	-0.755634	ENSMUSG00000034777	Vax2		ENSMUST00000040717.6	-1.04439	0.887476	-0.0205793	ENSMUSG00000036768	Kif15		ENSMUST00000037906.5	-0.912865	-0.271212	1.23832	ENSMUSG00000036975	Tmem177
ENSMUST00000037865.12	0.353718	-0.213416	-0.0976178	ENSMUSG00000038023	Atp6v0a2		ENSMUST00000040729.8	-0.280776	0.487947	-0.304761	ENSMUSG00000036636	Clcn7		ENSMUST00000037912.11	-0.778748	-0.165602	0.977471	ENSMUSG00000037926	Ssh2
ENSMUST00000037875.5	0.782418	-0.153506	-0.59821	ENSMUSG00000027422	Rrbp1		ENSMUST00000040835.8	-0.0790177	0.948114	-1.05872	ENSMUSG00000034203	Chchd4		ENSMUST00000037913.8	-0.750323	0.161599	0.556404	ENSMUSG00000037991	Rmi2
ENSMUST00000037877.10	0.515332	0.584293	-1.21648	ENSMUSG00000038932	Tcfl5		ENSMUST00000040844.15	-0.798579	0.998041	-0.39907	ENSMUSG00000034867	Ankrd27		ENSMUST00000037955.13	-0.239336	-0.432322	0.758123	ENSMUSG00000034308	Sdr42e1
ENSMUST00000037907.12	1.16727	-0.562708	-0.492018	ENSMUSG00000040296	Ddx58		ENSMUST00000040872.12	-0.0350507	0.387729	-0.430225	ENSMUSG00000027412	Lpin3		ENSMUST00000037958.13	-0.827395	0.331077	0.430103	ENSMUSG00000039831	Arhgap29
ENSMUST00000037918.11	-0.327341	0.715897	-0.531735	ENSMUSG00000037720	Tmem33		ENSMUST00000040881.13	-0.926383	0.308196	0.556547	ENSMUSG00000014232	Cluap1		ENSMUST00000037960.10	-0.00712121	-0.448254	0.545027	ENSMUSG00000036985	Zdhhc9
ENSMUST00000037928.8	0.273668	0.369949	-0.717606	ENSMUSG00000040749	Siah1b		ENSMUST00000040888.11	0.233911	0.0142079	-0.25096	ENSMUSG00000042747	Krtcap2		ENSMUST00000037974.9	-0.919123	-0.266008	1.23833	ENSMUSG00000033278	Ptprm
ENSMUST00000037941.9	0.561235	-0.38644	-0.0975071	ENSMUSG00000037706	Cd81		ENSMUST00000040912.8	-0.0966076	0.993323	-1.09538	ENSMUSG00000036777	Anln		ENSMUST00000037992.15	-0.663831	0.34042	0.255326	ENSMUSG00000034616	Ssh3
ENSMUST00000037947.14	0.152558	0.765016	-1.07058	ENSMUSG00000038612	Mcl1		ENSMUST00000040917.13	0.190474	0.648126	-0.968225	ENSMUSG00000036781	Rps27l		ENSMUST00000038014.10	-0.758135	-0.308395	1.12821	ENSMUSG00000040697	Dnajc16
ENSMUST00000037977.14	0.0605404	0.397409	-0.537432	ENSMUSG00000034563	Ccpg1		ENSMUST00000040924.8	-0.580195	0.36681	0.140023	ENSMUSG00000037013	Ss18		ENSMUST00000038107.8	0.0310624	-0.633074	0.728626	ENSMUSG00000039910	Cited2
ENSMUST00000037983.5	0.673231	-0.222194	-0.406598	ENSMUSG00000038619	Ensa		ENSMUST00000040941.2	-0.373252	0.166077	0.173959	ENSMUSG00000037482	Erv3		ENSMUST00000038128.14	-0.802947	0.490701	0.214106	ENSMUSG00000034659	Tmem109
ENSMUST00000037994.7	1.29697	-0.522886	-0.669504	ENSMUSG00000078763	Slfn1		ENSMUST00000040972.3	-0.392071	1.07037	-0.892369	ENSMUSG00000041747	Utp15		ENSMUST00000038131.9	-1.22522	0.282709	0.885969	ENSMUSG00000033970	Rfc3
ENSMUST00000037998.5	1.04913	-0.289484	-0.701746	ENSMUSG00000041779	Tram2		ENSMUST00000041003.7	-0.55495	0.646327	-0.220643	ENSMUSG00000036983	Tfb1m		ENSMUST00000038142.14	-0.697626	-0.371021	1.14285	ENSMUSG00000039236	Isg20
ENSMUST00000038027.5	0.356621	-0.0713096	-0.27105	ENSMUSG00000036427	Gpi1		ENSMUST00000041024.14	-0.961313	0.270083	0.637213	ENSMUSG00000038302	Afg1l		ENSMUST00000038160.5	-0.73251	-0.0478123	0.789885	ENSMUSG00000036446	Lum
ENSMUST00000038038.7	0.528722	0.100733	-0.649601	ENSMUSG00000072620	Slfn2		ENSMUST00000041042.12	-0.343797	0.451484	-0.197984	ENSMUSG00000034412	Tbc1d10a		ENSMUST00000038197.2	-0.729421	-0.568089	1.41113	ENSMUSG00000039956	Mrap
ENSMUST00000038039.2	0.684749	0.233767	-0.96527	ENSMUSG00000035958	Tdp2		ENSMUST00000041045.13	-0.112113	0.720063	-0.751963	ENSMUSG00000037894	H2afz		ENSMUST00000038211.12	-0.927574	-0.13177	1.0857	ENSMUSG00000069793	Slfn9
ENSMUST00000038069.8	0.663909	-0.455588	-0.117204	ENSMUSG00000054169	Ceacam10		ENSMUST00000041053.10	-0.494425	0.539104	-0.1525	ENSMUSG00000036880	Acaa2		ENSMUST00000038217.13	-0.546546	-0.36723	0.987222	ENSMUSG00000040415	Dtx3
ENSMUST00000038080.6	0.82321	-0.516467	-0.203449	ENSMUSG00000000127	Fer		ENSMUST00000041055.8	-1.02599	0.663141	0.230217	ENSMUSG00000041341	Atg2b		ENSMUST00000038225.7	-0.560348	-0.603056	1.28402	ENSMUSG00000038963	Slco4a1
ENSMUST00000038104.11	0.428185	0.65351	-1.2124	ENSMUSG00000049658	Bdp1		ENSMUST00000041096.3	-0.797676	0.524391	0.168407	ENSMUSG00000039278	Pcsk1n		ENSMUST00000038244.14	-0.732568	-0.409565	1.22405	ENSMUSG00000034786	Gpsm3
ENSMUST00000038116.12	0.483594	-0.823731	0.504884	ENSMUSG00000034647	Ankrd12		ENSMUST00000041097.12	-0.766995	0.404524	0.281566	ENSMUSG00000041769	Ppp2r2d		ENSMUST00000038257.6	-0.334084	-0.444368	0.867326	ENSMUSG00000033318	Gstt2
ENSMUST00000038154.11	0.348653	0.455571	-0.895338	ENSMUSG00000037161	Mgarp		ENSMUST00000041105.6	-0.949013	0.989258	-0.238097	ENSMUSG00000061186	Sfmbt2		ENSMUST00000038259.12	-0.648751	-0.587647	1.35393	ENSMUSG00000038963	Slco4a1
ENSMUST00000038166.8	0.718222	-0.271617	-0.392281	ENSMUSG00000035051	Dhx57		ENSMUST00000041111.9	0.199325	0.340042	-0.607374	ENSMUSG00000042541	Sem1		ENSMUST00000038275.10	-0.752606	-0.282834	1.09201	ENSMUSG00000038175	Mylip
ENSMUST00000038174.7	0.576344	-0.480468	0.000217715	ENSMUSG00000039720	Got1l1		ENSMUST00000041160.12	-0.974315	0.799147	0.0153389	ENSMUSG00000038607	Gng10		ENSMUST00000038281.5	-0.979101	0.0238492	0.950482	ENSMUSG00000038055	Dexi
ENSMUST00000038185.9	-0.0236171	0.890987	-1.04557	ENSMUSG00000032705	Exd2		ENSMUST00000041164.3	-0.52181	0.41806	0.0201381	ENSMUSG00000033099	Nol12		ENSMUST00000038287.6	-0.189436	-0.776631	1.12139	ENSMUSG00000034765	Dusp5
ENSMUST00000038193.14	0.6485	-0.467121	-0.0879548	ENSMUSG00000031959	Wdr59		ENSMUST00000041190.16	-0.45619	0.668358	-0.345839	ENSMUSG00000037570	Mcrs1		ENSMUST00000038295.14	-0.886361	0.311622	0.512414	ENSMUSG00000041757	Plekha6
ENSMUST00000038213.13	0.805964	0.124394	-0.955237	ENSMUSG00000019790	Stxbp5		ENSMUST00000041208.8	-0.122097	0.670585	-0.682605	ENSMUSG00000036678	Aaas		ENSMUST00000038356.12	-1.07696	0.378907	0.622272	ENSMUSG00000042572	Ube2q1
ENSMUST00000038228.10	0.326931	0.403548	-0.811189	ENSMUSG00000034723	Tmx4		ENSMUST00000041231.13	-0.425769	0.838583	-0.58053	ENSMUSG00000040850	Psme4		ENSMUST00000038359.5	-0.57885	0.286459	0.2351	ENSMUSG00000035401	Emsy
ENSMUST00000038234.12	0.506487	-0.252787	-0.203143	ENSMUSG00000030323	Ift122		ENSMUST00000041240.3	-0.774998	0.538589	0.128691	ENSMUSG00000041889	Shisa4		ENSMUST00000038374.12	-0.884597	0.176072	0.673311	ENSMUSG00000041650	Pcca
ENSMUST00000038237.7	0.0488321	0.685644	-0.871604	ENSMUSG00000034274	Thoc5		ENSMUST00000041262.13	-0.197792	0.799962	-0.762162	ENSMUSG00000090258	Churc1		ENSMUST00000038379.4	-0.984473	0.350776	0.563542	ENSMUSG00000034820	Cpsf7
ENSMUST00000038361.10	0.608294	0.026789	-0.640441	ENSMUSG00000036155	Mgat5		ENSMUST00000041282.12	-0.928912	1.04417	-0.324092	ENSMUSG00000018548	Trim37		ENSMUST00000038383.13	-0.54359	-0.337572	0.948676	ENSMUSG00000061758	Akr1b10
ENSMUST00000038368.8	-0.432871	0.799269	-0.526252	ENSMUSG00000042745	Id1		ENSMUST00000041284.9	-0.954744	0.358078	0.52505	ENSMUSG00000061859	Patj		ENSMUST00000038384.7	-1.02258	0.758488	0.112396	ENSMUSG00000035851	Ythdc1
ENSMUST00000038377.8	1.05934	-0.897818	0.0180446	ENSMUSG00000036478	Btg1		ENSMUST00000041314.16	-0.270168	-0.281417	0.607868	ENSMUSG00000037058	Paip2		ENSMUST00000038421.7	-1.12654	0.50062	0.525793	ENSMUSG00000037296	Lsm1
ENSMUST00000038382.4	0.157393	0.830383	-1.15385	ENSMUSG00000042686	Jph1		ENSMUST00000041331.3	-1.1501	0.805942	0.182972	ENSMUSG00000037071	Scd1		ENSMUST00000038424.13	-0.210011	-0.00780753	0.21938	ENSMUSG00000022498	Txndc11
ENSMUST00000038398.6	0.994575	-0.808224	-0.024706	ENSMUSG00000038507	Parp12		ENSMUST00000041361.13	-0.481812	0.507849	-0.127608	ENSMUSG00000039834	Zfp335		ENSMUST00000038431.7	-0.799772	-0.417661	1.30096	ENSMUSG00000038967	Pdk2
ENSMUST00000038406.6	0.805741	-0.0135928	-0.78943	ENSMUSG00000029762	Akr1b8		ENSMUST00000041364.12	-0.528565	1.15445	-0.85677	ENSMUSG00000036693	Nop14		ENSMUST00000038446.9	-1.02285	-0.193141	1.25462	ENSMUSG00000034868	Myl12b
ENSMUST00000038422.7	1.30486	-0.357504	-0.875853	ENSMUSG00000034168	Irf2bpl		ENSMUST00000041370.10	-0.439861	0.695554	-0.394804	ENSMUSG00000038344	Txlng		ENSMUST00000038552.12	-0.150409	-0.511817	0.76459	ENSMUSG00000039637	Coro7
ENSMUST00000038423.5	1.15786	-0.580281	-0.461525	ENSMUSG00000033355	Rtp4		ENSMUST00000041374.7	-0.0835637	0.565901	-0.595518	ENSMUSG00000040520	Manea		ENSMUST00000038608.13	-0.762921	0.0797143	0.667264	ENSMUSG00000035596	Mboat7
ENSMUST00000038434.3	0.182413	0.631128	-0.939767	ENSMUSG00000036114	Rpp25l		ENSMUST00000041418.12	-0.557503	0.493743	-0.0349883	ENSMUSG00000037286	Stag1		ENSMUST00000038628.3	-0.784808	-0.32782	1.17819	ENSMUSG00000037306	Man1c1
ENSMUST00000038445.12	1.03157	-0.348623	-0.613227	ENSMUSG00000042451	Mybph		ENSMUST00000041475.15	-0.262394	0.262811	-0.0529799	ENSMUSG00000048612	Myof		ENSMUST00000038661.7	0.533175	-1.12228	0.813567	ENSMUSG00000040740	Slc25a34
ENSMUST00000038488.16	0.871993	0.147685	-1.04922	ENSMUSG00000034908	Sidt2		ENSMUST00000041565.10	-0.915221	0.0492747	0.856091	ENSMUSG00000038564	Ift172		ENSMUST00000038673.13	-1.07388	-0.0657725	1.15281	ENSMUSG00000035048	Anapc13
ENSMUST00000038522.9	0.221548	-0.42627	0.289977	ENSMUSG00000021870	Slmap		ENSMUST00000041587.7	-0.344387	0.687295	-0.480367	ENSMUSG00000033128	Gga1		ENSMUST00000038709.13	-0.667476	0.0673103	0.586704	ENSMUSG00000039294	Cybc1
ENSMUST00000038529.1	0.870041	0.00976963	-0.881764	ENSMUSG00000038980	Rbbp8nl		ENSMUST00000041638.7	-0.849496	0.889712	-0.218158	ENSMUSG00000041303	Gtf3c3		ENSMUST00000038743.14	-0.303033	-0.456438	0.850759	ENSMUSG00000019734	Tmc4
ENSMUST00000038562.8	0.357827	-0.698152	0.479955	ENSMUSG00000039911	Spsb1		ENSMUST00000041640.4	0.576854	0.16908	-0.77975	ENSMUSG00000036188	Ankmy2		ENSMUST00000038760.9	-1.04016	0.31773	0.658889	ENSMUSG00000041782	Lad1
ENSMUST00000038614.11	0.731566	-0.610654	0.00121829	ENSMUSG00000042675	Ypel3		ENSMUST00000041656.13	-0.914266	0.625505	0.163659	ENSMUSG00000051786	Tubgcp6		ENSMUST00000038770.3	-0.581711	0.29406	0.228839	ENSMUSG00000039646	Vasn
ENSMUST00000038626.9	-0.74107	-0.307737	1.11036	ENSMUSG00000035559	Mpv17l2		ENSMUST00000041659.6	-0.924581	0.9286	-0.189739	ENSMUSG00000039476	Prrx2		ENSMUST00000038775.5	-1.03892	-0.142553	1.20998	ENSMUSG00000033585	Ndn
ENSMUST00000038627.8	1.09331	-0.133543	-0.933056	ENSMUSG00000024695	Zfp91		ENSMUST00000041733.8	-0.971431	0.613046	0.235775	ENSMUSG00000037343	Taf2		ENSMUST00000038791.14	-0.398773	-0.0144948	0.416167	ENSMUSG00000033917	Gde1
ENSMUST00000038644.4	0.40651	0.640108	-1.17464	ENSMUSG00000032892	Rangrf		ENSMUST00000041759.13	0.0327719	0.563906	-0.70946	ENSMUSG00000034518	Hmgxb4		ENSMUST00000038863.8	-0.124563	0.0316752	0.0865529	ENSMUSG00000035202	Lars2
ENSMUST00000038658.14	0.0547387	-0.457852	0.494684	ENSMUSG00000043131	Mob1a		ENSMUST00000041769.7	-0.41897	0.71651	-0.440842	ENSMUSG00000035770	Dync1li2		ENSMUST00000038890.5	-0.142756	-0.594699	0.856394	ENSMUSG00000053641	Dennd4a
ENSMUST00000038671.9	0.607776	-0.493538	-0.0155302	ENSMUSG00000035047	Kri1		ENSMUST00000041804.7	-0.835031	0.515355	0.216605	ENSMUSG00000038970	Lmtk2		ENSMUST00000038945.5	-0.991946	-0.0877797	1.09728	ENSMUSG00000041801	Phlda3
ENSMUST00000038684.5	1.33175	-0.338808	-0.925177	ENSMUSG00000032643	Fhl3		ENSMUST00000041830.9	-0.470883	0.0142574	0.453774	ENSMUSG00000026857	Ntmt1		ENSMUST00000038949.5	-0.626557	-0.545056	1.28062	ENSMUSG00000035283	Adrb1
ENSMUST00000038696.11	0.294167	0.036885	-0.338429	ENSMUSG00000038976	Ppp1r9b		ENSMUST00000041852.7	-0.547865	0.229082	0.272967	ENSMUSG00000041671	Pyroxd1		ENSMUST00000038973.6	-0.159735	-0.265062	0.477809	ENSMUSG00000035521	Gnptg
ENSMUST00000038699.12	1.285	-0.769284	-0.361863	ENSMUSG00000039623	Ap5z1		ENSMUST00000041866.11	-0.931983	0.671839	0.125776	ENSMUSG00000063663	Brwd3		ENSMUST00000039013.14	-0.870157	-0.14362	1.0425	ENSMUSG00000024130	Abca3
ENSMUST00000038765.5	1.26042	-0.399096	-0.781508	ENSMUSG00000037035	Inhbb		ENSMUST00000041874.8	-0.40221	-0.0529822	0.465788	ENSMUSG00000042684	Npl		ENSMUST00000039016.13	-1.1031	-0.00754657	1.11216	ENSMUSG00000035342	Lzts2
ENSMUST00000038772.12	0.296179	0.768504	-1.21838	ENSMUSG00000034620	Rxylt1		ENSMUST00000041905.7	-0.834877	0.941436	-0.294846	ENSMUSG00000114797	Gm49336		ENSMUST00000039021.10	-0.486587	0.15389	0.301919	ENSMUSG00000036825	Ssx2ip
ENSMUST00000038816.12	1.07794	-0.444171	-0.544934	ENSMUSG00000034855	Cxcl10		ENSMUST00000041956.13	-0.593328	0.456123	0.0459796	ENSMUSG00000020859	Spag9		ENSMUST00000039048.1	-0.522013	0.197715	0.284755	ENSMUSG00000035372	1810055G02Rik
ENSMUST00000038845.9	1.15932	-0.589905	-0.451436	ENSMUSG00000040747	Cd53		ENSMUST00000041984.13	-0.708506	0.698957	-0.130243	ENSMUSG00000039166	Akap7		ENSMUST00000039061.14	-0.756256	0.22428	0.48712	ENSMUSG00000038102	Trappc11
ENSMUST00000038876.12	0.431826	-0.40276	0.0514869	ENSMUSG00000040212	Emp3		ENSMUST00000041987.6	-0.228362	0.906938	-0.859963	ENSMUSG00000041415	Dicer1		ENSMUST00000039064.7	-0.71252	-0.502457	1.31547	ENSMUSG00000035184	Fam124a
ENSMUST00000038889.11	1.14087	-0.679444	-0.325538	ENSMUSG00000030276	Ttll3		ENSMUST00000042009.12	-1.14051	0.0877953	1.03516	ENSMUSG00000021782	Dlg5		ENSMUST00000039164.3	-0.963668	0.14916	0.784676	ENSMUSG00000036832	Lpar3
ENSMUST00000038893.5	0.638297	0.137205	-0.802943	ENSMUSG00000040945	Rcc2		ENSMUST00000042012.6	-0.532799	1.01203	-0.681639	ENSMUSG00000033732	Sf3b3		ENSMUST00000039173.12	-0.876028	0.0645659	0.798549	ENSMUSG00000026319	Relch
ENSMUST00000038900.14	0.306765	-0.216473	-0.0469984	ENSMUSG00000034021	Pds5b		ENSMUST00000042052.8	-0.677506	0.808896	-0.293169	ENSMUSG00000035247	Hectd1		ENSMUST00000039271.6	-1.10454	0.445975	0.569368	ENSMUSG00000060301	2610008E11Rik
ENSMUST00000038926.12	1.00481	-0.188809	-0.778236	ENSMUSG00000035021	Baz1a		ENSMUST00000042055.9	-0.564063	0.71753	-0.296972	ENSMUSG00000039515	Ptpa		ENSMUST00000039323.7	-1.00378	0.151266	0.822263	ENSMUSG00000042510	AA986860
ENSMUST00000038942.9	1.25246	-0.418524	-0.750228	ENSMUSG00000042613	Pbxip1		ENSMUST00000042096.14	-1.0564	0.550001	0.396403	ENSMUSG00000078517	Emc1		ENSMUST00000039373.13	-0.976761	-0.0515841	1.03866	ENSMUSG00000035898	Uba6
ENSMUST00000039026.7	-0.457901	0.506374	-0.149748	ENSMUSG00000037010	Apln		ENSMUST00000042122.14	-1.13729	0.259581	0.825796	ENSMUSG00000003992	Ssbp2		ENSMUST00000039374.8	-0.684106	-0.130155	0.840292	ENSMUSG00000035967	Ints6l
ENSMUST00000039059.7	0.554996	-0.419099	-0.0520771	ENSMUSG00000035382	Pcsk7		ENSMUST00000042125.14	-0.750353	1.09128	-0.559177	ENSMUSG00000033257	Ttll4		ENSMUST00000039413.14	-1.13008	0.118823	0.987488	ENSMUSG00000032177	Pde4a
ENSMUST00000039101.11	0.0907278	0.684995	-0.912722	ENSMUSG00000041079	Rwdd2b		ENSMUST00000042141.11	-0.980356	1.09968	-0.339266	ENSMUSG00000042699	Dhx9		ENSMUST00000039424.13	-0.759724	-0.475635	1.33049	ENSMUSG00000041633	Kctd12b
ENSMUST00000039110.11	0.494575	0.365013	-0.932591	ENSMUSG00000042626	Shc1		ENSMUST00000042147.5	-0.262008	0.873874	-0.786641	ENSMUSG00000033294	Noc4l		ENSMUST00000039447.13	-1.17608	0.440004	0.648071	ENSMUSG00000033737	Fndc3c1
ENSMUST00000039132.8	-0.267871	0.670286	-0.536472	ENSMUSG00000053600	Zfp472		ENSMUST00000042194.9	-0.615949	0.617232	-0.124729	ENSMUSG00000038260	Trpm4		ENSMUST00000039492.13	-0.236619	-0.529603	0.872143	ENSMUSG00000022875	Kng1
ENSMUST00000039135.5	0.478044	-0.15932	-0.286859	ENSMUSG00000044447	Dock5		ENSMUST00000042227.14	-0.594013	0.765442	-0.324517	ENSMUSG00000041623	D11Wsu47e		ENSMUST00000039506.14	-0.287081	-0.15623	0.474557	ENSMUSG00000038034	Igsf8
ENSMUST00000039146.3	1.27405	-0.516188	-0.654622	ENSMUSG00000039337	Tex19.2		ENSMUST00000042235.14	-0.189013	1.02687	-1.04323	ENSMUSG00000037742	Eef1a1		ENSMUST00000039557.8	0.389513	-0.728361	0.48452	ENSMUSG00000039031	Arhgap18
ENSMUST00000039153.13	-0.136024	-0.397749	0.613323	ENSMUSG00000040774	Cept1		ENSMUST00000042365.8	-0.70161	0.458532	0.151373	ENSMUSG00000041297	Cdk13		ENSMUST00000039559.8	-0.628155	-0.503874	1.2328	ENSMUSG00000040152	Thbs1
ENSMUST00000039174.10	1.10641	-0.49854	-0.508161	ENSMUSG00000038151	Prdm1		ENSMUST00000042402.11	-0.893769	0.457852	0.344346	ENSMUSG00000038902	Pogz		ENSMUST00000039562.7	-0.323156	-0.203559	0.567426	ENSMUSG00000035235	Trim13
ENSMUST00000039205.10	0.583834	-0.522647	0.0433431	ENSMUSG00000035473	Galm		ENSMUST00000042471.10	0.448694	0.43935	-0.975915	ENSMUSG00000033166	Dis3		ENSMUST00000039581.13	-0.470107	-0.269083	0.793007	ENSMUSG00000034947	Tmem106a
ENSMUST00000039247.10	-0.391489	-0.317384	0.77235	ENSMUSG00000024331	Dsc2		ENSMUST00000042498.13	-0.746312	0.0962352	0.630829	ENSMUSG00000034088	Hdlbp		ENSMUST00000039610.9	-0.771663	0.274048	0.442806	ENSMUSG00000035769	Xylb
ENSMUST00000039286.4	0.0500408	0.439688	-0.577667	ENSMUSG00000038160	Atg5		ENSMUST00000042509.12	-0.343204	0.486881	-0.241053	ENSMUSG00000040648	Ppip5k2		ENSMUST00000039620.6	-0.942848	-0.244218	1.23591	ENSMUSG00000022947	Cbr3
ENSMUST00000039331.8	1.20252	-0.338828	-0.795931	ENSMUSG00000040972	Igsf21		ENSMUST00000042512.7	-0.981877	0.348329	0.563883	ENSMUSG00000037262	Kin		ENSMUST00000039631.9	-1.09921	0.166032	0.899968	ENSMUSG00000035783	Acta2
ENSMUST00000039388.2	1.22209	-0.405379	-0.735633	ENSMUSG00000034936	Arl4d		ENSMUST00000042517.7	0.0304281	0.173613	-0.238763	ENSMUSG00000041817	Fam169a		ENSMUST00000039655.2	-1.00055	0.0238714	0.971901	ENSMUSG00000034377	Tulp4
ENSMUST00000039408.2	0.949049	-0.411724	-0.45498	ENSMUSG00000041957	Pkp2		ENSMUST00000042556.10	-1.26328	0.60884	0.532671	ENSMUSG00000032834	Pwp2		ENSMUST00000039672.5	-1.05849	0.427828	0.545098	ENSMUSG00000041945	Mfsd9
ENSMUST00000039442.11	1.18212	-0.15795	-0.992579	ENSMUSG00000039887	Alg14		ENSMUST00000042564.16	-0.501598	0.171882	0.295339	ENSMUSG00000041028	Ghitm		ENSMUST00000039680.6	-0.706175	0.124524	0.556747	ENSMUSG00000037997	Parp11
ENSMUST00000039480.6	0.625807	-0.0368134	-0.581631	ENSMUSG00000035671	Zswim4		ENSMUST00000042575.6	-1.31455	0.913032	0.218914	ENSMUSG00000036822	Topors		ENSMUST00000039694.12	-0.834199	0.362976	0.398628	ENSMUSG00000003062	Stard3nl
ENSMUST00000039516.3	0.854846	0.345653	-1.26963	ENSMUSG00000035105	Egln3		ENSMUST00000042576.10	-0.841359	0.350702	0.420516	ENSMUSG00000037971	1110032A03Rik		ENSMUST00000039733.9	-0.562847	-0.188798	0.789405	ENSMUSG00000022807	Osbpl11
ENSMUST00000039522.7	0.827579	0.0721696	-0.914183	ENSMUSG00000042759	Apobr		ENSMUST00000042587.11	-0.964237	0.322216	0.577578	ENSMUSG00000028023	Pitx2		ENSMUST00000039769.12	-1.09675	0.0207412	1.07187	ENSMUSG00000060429	Sntb1
ENSMUST00000039551.8	0.909202	0.30688	-1.27746	ENSMUSG00000038628	Polr3k		ENSMUST00000042601.8	-0.155571	0.677358	-0.657259	ENSMUSG00000037993	Dhx38		ENSMUST00000039782.13	-1.15429	0.409595	0.66278	ENSMUSG00000057133	Chd6
ENSMUST00000039571.13	0.906865	0.08454	-1.00831	ENSMUSG00000036873	2410004B18Rik		ENSMUST00000042603.13	-0.0475536	0.496827	-0.548639	ENSMUSG00000041324	Inhba		ENSMUST00000039784.11	-0.724197	-0.491265	1.31371	ENSMUSG00000036138	Acaa1a
ENSMUST00000039577.7	0.48214	0.162392	-0.677011	ENSMUSG00000023892	Zfp51		ENSMUST00000042662.9	-0.174692	0.412587	-0.320412	ENSMUSG00000033186	Mzt1		ENSMUST00000039788.10	-1.25476	0.739272	0.367632	ENSMUSG00000035914	Cd276
ENSMUST00000039601.9	0.826218	0.0593122	-0.897392	ENSMUSG00000040767	Snrnp25		ENSMUST00000042666.12	-0.392319	-0.0761068	0.483647	ENSMUSG00000039878	Slc39a5		ENSMUST00000039796.13	-1.02607	-0.108057	1.15574	ENSMUSG00000033416	Gucd1
ENSMUST00000039659.8	0.986493	-0.0498867	-0.926628	ENSMUSG00000051483	Cbr1		ENSMUST00000042702.6	0.407793	-0.108067	-0.278113	ENSMUSG00000039065	Atpsckmt		ENSMUST00000039818.9	-0.763007	0.0844388	0.661681	ENSMUSG00000028737	Aldh4a1
ENSMUST00000039758.5	0.502717	-0.709605	0.348808	ENSMUSG00000035885	Cox8a		ENSMUST00000042710.7	-0.931466	0.172718	0.724205	ENSMUSG00000038059	Smim3		ENSMUST00000039867.9	-0.00502577	-0.726318	0.876608	ENSMUSG00000033964	Zbtb41
ENSMUST00000039803.6	0.901618	-0.494267	-0.308497	ENSMUSG00000041765	Ubac2		ENSMUST00000042724.7	-0.0767235	0.646059	-0.698547	ENSMUSG00000038250	Usp38		ENSMUST00000039926.9	-0.94129	0.394669	0.467687	ENSMUSG00000037887	Dusp8
ENSMUST00000039881.3	0.455073	0.302912	-0.818567	ENSMUSG00000038563	Efl1		ENSMUST00000042732.5	0.0775385	0.372571	-0.524624	ENSMUSG00000035764	Fbxo45		ENSMUST00000039928.6	-0.882209	-0.196592	1.11812	ENSMUSG00000060716	Plekhh1
ENSMUST00000039882.12	-0.12685	-0.423646	0.635226	ENSMUSG00000037370	Enpp1		ENSMUST00000042779.3	-0.400811	0.831668	-0.597191	ENSMUSG00000033454	Zbtb1		ENSMUST00000039956.5	-0.632145	-0.591041	1.34139	ENSMUSG00000034591	Slc41a2
ENSMUST00000039913.8	1.09591	-0.0324471	-1.05697	ENSMUSG00000038028	Tigar		ENSMUST00000042824.12	-1.0529	0.887283	-0.0118426	ENSMUSG00000038664	Herc1		ENSMUST00000040005.12	-0.447261	-0.402245	0.929955	ENSMUSG00000040174	Alkbh3
ENSMUST00000039959.10	0.859941	-0.0256154	-0.829203	ENSMUSG00000036027	1810046K07Rik		ENSMUST00000042852.6	-0.672382	0.870783	-0.372558	ENSMUSG00000038121	Fam210a		ENSMUST00000040008.3	-0.300225	-0.412847	0.795642	ENSMUSG00000036241	Ube2r2
ENSMUST00000039990.5	0.169195	0.0146274	-0.186748	ENSMUSG00000038168	P3h2		ENSMUST00000042889.11	-1.08642	0.316372	0.706777	ENSMUSG00000034269	Setd5		ENSMUST00000040056.14	-0.737613	-0.46206	1.29208	ENSMUSG00000036528	Ppfibp2
ENSMUST00000039991.13	0.947814	-0.460169	-0.395611	ENSMUSG00000037344	Slc12a9		ENSMUST00000042901.14	-0.480322	0.834969	-0.521641	ENSMUSG00000034349	Smc4		ENSMUST00000040104.4	-0.385711	-0.29805	0.743371	ENSMUSG00000038193	Hand2
ENSMUST00000039998.10	0.23594	-0.0664844	-0.156159	ENSMUSG00000037463	Fbxo27		ENSMUST00000042942.9	-0.971781	1.008	-0.237823	ENSMUSG00000055319	Sec23ip		ENSMUST00000040110.7	-0.927506	-0.287309	1.27228	ENSMUSG00000034612	Chst11
ENSMUST00000040023.15	0.212244	-0.475527	0.358388	ENSMUSG00000041025	Iffo2		ENSMUST00000042953.9	-0.287984	0.728173	-0.585823	ENSMUSG00000020576	Nbas		ENSMUST00000040131.12	-0.796163	-0.321895	1.18244	ENSMUSG00000036461	Elf1
ENSMUST00000040065.3	1.22087	-0.842828	-0.20948	ENSMUSG00000033777	Tlr13		ENSMUST00000042988.6	-0.994305	0.359779	0.56257	ENSMUSG00000037526	Atg14		ENSMUST00000040167.10	-0.920959	-0.208223	1.17083	ENSMUSG00000042032	Mat2b
ENSMUST00000040077.7	0.547091	0.115292	-0.685441	ENSMUSG00000033020	Polr2f		ENSMUST00000042990.6	0.130065	0.832278	-1.1288	ENSMUSG00000036371	Serbp1		ENSMUST00000040202.14	-0.68626	0.327395	0.293386	ENSMUSG00000032637	Atxn2l
ENSMUST00000040090.15	0.540541	0.53347	-1.1807	ENSMUSG00000035142	Nubpl		ENSMUST00000043126.11	-0.897146	0.693949	0.0644069	ENSMUSG00000038369	Ncoa6		ENSMUST00000040219.12	-1.05101	0.518972	0.428243	ENSMUSG00000039089	L3mbtl3
ENSMUST00000040117.14	0.618568	0.405047	-1.10462	ENSMUSG00000035139	Secisbp2		ENSMUST00000043138.12	-1.08879	0.568175	0.40698	ENSMUSG00000042105	Inpp5f		ENSMUST00000040250.14	-0.338163	-0.169467	0.541523	ENSMUSG00000039783	Kmo
ENSMUST00000040154.8	0.556166	-0.831221	0.441298	ENSMUSG00000041697	Cox6a1		ENSMUST00000043152.5	0.0800584	0.950346	-1.22047	ENSMUSG00000035575	Utp6		ENSMUST00000040259.7	-0.595979	-0.351423	1.01769	ENSMUSG00000038600	Atp6v0a4
ENSMUST00000040159.5	0.961058	-0.0892377	-0.853973	ENSMUSG00000042460	C1galt1		ENSMUST00000043160.12	-0.643704	1.0664	-0.63598	ENSMUSG00000040383	Aqr		ENSMUST00000040260.10	-1.03314	-0.0223297	1.05994	ENSMUSG00000033386	Frrs1
ENSMUST00000040166.13	0.485568	-0.127358	-0.332739	ENSMUSG00000038578	Susd1		ENSMUST00000043169.13	-0.503332	0.566131	-0.176024	ENSMUSG00000042350	Arel1		ENSMUST00000040270.5	-1.02593	0.0636144	0.949588	ENSMUSG00000025228	Actr1a
ENSMUST00000040182.12	0.607169	0.253822	-0.911755	ENSMUSG00000032740	Ccdc88a		ENSMUST00000043172.14	-0.827926	0.710559	-0.0247442	ENSMUSG00000001288	Rarg		ENSMUST00000040273.13	-0.751952	-0.0867149	0.85601	ENSMUSG00000012609	Ttll5
ENSMUST00000040234.8	0.478861	0.565837	-1.15787	ENSMUSG00000042389	Tsen2		ENSMUST00000043227.12	-0.542809	0.521039	-0.0824382	ENSMUSG00000035469	Rcbtb1		ENSMUST00000040280.13	-1.02142	-0.0967992	1.13758	ENSMUSG00000046329	Slc25a23
ENSMUST00000040248.8	0.7281	0.430561	-1.24477	ENSMUSG00000041974	Spidr		ENSMUST00000043283.13	-0.504195	0.777509	-0.428816	ENSMUSG00000041890	Git2		ENSMUST00000040298.4	-0.299422	-0.690247	1.12772	ENSMUSG00000040713	Creg1
ENSMUST00000040261.6	0.455267	-0.673175	0.352544	ENSMUSG00000036278	Macrod1		ENSMUST00000043286.14	0.21554	0.199035	-0.454382	ENSMUSG00000038425	Poli		ENSMUST00000040307.5	-0.567216	-0.4957	1.16206	ENSMUSG00000040502	Marchf9
ENSMUST00000040284.5	0.248709	0.0149229	-0.266616	ENSMUSG00000036299	BC031181		ENSMUST00000043296.9	-1.18312	0.523111	0.555391	ENSMUSG00000037544	Dlgap5		ENSMUST00000040336.11	-0.916083	-0.285877	1.25914	ENSMUSG00000038267	Slc22a23
ENSMUST00000040312.6	0.818521	-0.556278	-0.150988	ENSMUSG00000032715	Trib3		ENSMUST00000043305.13	-0.286123	0.550456	-0.374425	ENSMUSG00000037622	Wdtc1		ENSMUST00000040340.15	-0.326864	0.193998	0.094066	ENSMUSG00000041685	Fcho2
ENSMUST00000040313.5	1.26842	-0.464443	-0.711087	ENSMUSG00000037525	Bcdin3d		ENSMUST00000043311.6	-0.962163	0.875625	-0.088587	ENSMUSG00000035697	Arhgap45		ENSMUST00000040344.6	-0.825584	0.0912185	0.716122	ENSMUSG00000034707	Gns
ENSMUST00000040321.12	0.87742	0.0423531	-0.928244	ENSMUSG00000004127	Trmt10a		ENSMUST00000043325.8	0.330291	0.620521	-1.07492	ENSMUSG00000040151	Hs2st1		ENSMUST00000040357.10	-0.785449	-0.226527	1.05728	ENSMUSG00000040723	Rcsd1
ENSMUST00000040372.13	0.495409	0.179466	-0.710768	ENSMUSG00000036372	Tmem258		ENSMUST00000043338.9	-0.72906	0.0981419	0.61129	ENSMUSG00000040848	Sft2d2		ENSMUST00000040361.7	-0.708246	-0.328707	1.10269	ENSMUSG00000039347	Atp6v0e2
ENSMUST00000040481.3	0.300653	-0.355688	0.126173	ENSMUSG00000036534	Slc38a7		ENSMUST00000043342.9	-0.0248464	0.576832	-0.667352	ENSMUSG00000033554	Dph5		ENSMUST00000040423.11	-0.761326	-0.126469	0.913089	ENSMUSG00000032679	Cd59a
ENSMUST00000040519.11	0.37498	-0.394892	0.0988902	ENSMUSG00000037787	Apopt1		ENSMUST00000043359.8	-1.06912	0.683163	0.249322	ENSMUSG00000031715	Smarca5		ENSMUST00000040428.3	-0.45832	-0.370115	0.902459	ENSMUSG00000093989	Rnasek
ENSMUST00000040555.14	0.517525	-0.275047	-0.187469	ENSMUSG00000041740	Rnf10		ENSMUST00000043396.14	-0.936169	0.947629	-0.200986	ENSMUSG00000037169	Mycn		ENSMUST00000040430.7	-0.847772	-0.413616	1.34411	ENSMUSG00000034993	Vat1
ENSMUST00000040561.5	0.555972	0.15755	-0.745032	ENSMUSG00000035007	Rundc1		ENSMUST00000043419.9	-0.838075	0.684745	0.0163818	ENSMUSG00000078812	Eif5a		ENSMUST00000040434.8	-0.527723	0.0500967	0.467607	ENSMUSG00000036430	Tbcc
ENSMUST00000040572.9	-0.492679	0.435463	-0.0298769	ENSMUSG00000039810	Zc3h10		ENSMUST00000043429.11	-0.918992	0.621051	0.17373	ENSMUSG00000032897	Nfyc		ENSMUST00000040445.8	-1.11384	0.364372	0.676595	ENSMUSG00000036442	Thap11
ENSMUST00000040655.13	1.01122	-0.627855	-0.25779	ENSMUSG00000036594	H2-Aa		ENSMUST00000043440.7	-0.595922	0.0987971	0.477365	ENSMUSG00000040498	Igsf23		ENSMUST00000040448.12	-0.659297	-0.240504	0.947902	ENSMUSG00000034354	Mtmr3
ENSMUST00000040715.7	0.571774	0.0288006	-0.606335	ENSMUSG00000042485	Mustn1		ENSMUST00000043493.6	-1.20466	0.841609	0.194725	ENSMUSG00000034525	Ice1		ENSMUST00000040455.4	-1.1771	0.177934	0.963583	ENSMUSG00000036450	Hif1an
ENSMUST00000040735.11	1.17759	-0.315663	-0.798796	ENSMUSG00000036820	Amdhd2		ENSMUST00000043498.8	-0.799311	-0.0917431	0.909402	ENSMUSG00000024454	Hdac3		ENSMUST00000040461.3	-0.781876	-0.468446	1.34401	ENSMUSG00000034258	Flvcr2
ENSMUST00000040750.3	0.72177	-0.424162	-0.212776	ENSMUSG00000034394	Lif		ENSMUST00000043551.10	-0.235049	0.262738	-0.0802359	ENSMUSG00000040351	Ankib1		ENSMUST00000040489.8	-0.660694	-0.500435	1.26122	ENSMUSG00000024727	Trpm6
ENSMUST00000040766.8	0.728688	-0.434237	-0.207603	ENSMUSG00000021248	Tmed10		ENSMUST00000043584.4	-1.10051	0.551244	0.439016	ENSMUSG00000036752	Tubb4b		ENSMUST00000040514.7	-1.03508	-0.178861	1.24971	ENSMUSG00000038894	Irs2
ENSMUST00000040776.5	1.07521	-0.606355	-0.347584	ENSMUSG00000036672	Cenpt		ENSMUST00000043604.5	-1.33325	0.510434	0.720725	ENSMUSG00000034781	Gna11		ENSMUST00000040576.9	-0.835837	-0.349963	1.25579	ENSMUSG00000034981	Parm1
ENSMUST00000040824.1	0.547191	-0.296449	-0.191452	ENSMUSG00000042737	Dpm3		ENSMUST00000043616.6	-1.17142	0.642179	0.400806	ENSMUSG00000034636	Zyg11b		ENSMUST00000040580.6	0.262351	-0.32369	0.126077	ENSMUSG00000032714	Syde1
ENSMUST00000040828.6	1.09642	-0.581479	-0.398645	ENSMUSG00000073421	H2-Ab1		ENSMUST00000043650.7	-1.00973	0.983053	-0.169932	ENSMUSG00000041930	Fam222a		ENSMUST00000040656.7	-0.948	-0.0242632	0.977116	ENSMUSG00000038286	Bphl
ENSMUST00000040865.8	-0.0874505	0.279353	-0.247773	ENSMUSG00000035413	Tmem98		ENSMUST00000043716.8	-0.247693	0.853263	-0.776222	ENSMUSG00000021276	Cinp		ENSMUST00000040668.8	-0.75172	-0.350258	1.17203	ENSMUSG00000039050	Osbpl2
ENSMUST00000040914.2	0.261188	-0.617817	0.480193	ENSMUSG00000036181	Hist1h1c		ENSMUST00000043757.14	-0.63973	0.793098	-0.311988	ENSMUSG00000038762	Abcf1		ENSMUST00000040676.10	-0.0855683	-0.268266	0.407488	ENSMUSG00000033055	Ankrd54
ENSMUST00000040915.14	0.109508	0.149376	-0.288759	ENSMUSG00000042133	Ppig		ENSMUST00000043765.13	-1.00007	0.744157	0.107086	ENSMUSG00000040725	Hnrnpul1		ENSMUST00000040689.14	-0.375695	-0.232288	0.654441	ENSMUSG00000033124	Atg9a
ENSMUST00000040962.5	-0.461618	0.730496	-0.414978	ENSMUSG00000034875	Nudt19		ENSMUST00000043767.8	-0.450285	0.751661	-0.451709	ENSMUSG00000038398	Upf3a		ENSMUST00000040692.8	-0.425084	-0.366538	0.86493	ENSMUSG00000039110	Mycbpap
ENSMUST00000040967.8	1.14348	-0.250548	-0.842822	ENSMUSG00000066278	Vps37b		ENSMUST00000043775.8	-0.987991	0.806301	0.0204303	ENSMUSG00000038773	Kdm3b		ENSMUST00000040700.8	-0.450012	0.358764	0.019495	ENSMUSG00000025558	Dock9
ENSMUST00000040971.13	0.658518	-0.071299	-0.572959	ENSMUSG00000035547	Capn5		ENSMUST00000043785.7	-1.13175	0.0161785	1.11233	ENSMUSG00000038781	Stap2		ENSMUST00000040706.8	-0.9572	-0.0905491	1.06586	ENSMUSG00000038949	Cnst
ENSMUST00000040990.6	0.680014	0.0701382	-0.76418	ENSMUSG00000058997	Vwa8		ENSMUST00000043815.15	-0.51108	0.769946	-0.412855	ENSMUSG00000038759	Nup205		ENSMUST00000040718.5	-0.0988881	-0.1296	0.254408	ENSMUSG00000038280	Ostm1
ENSMUST00000041023.13	0.605986	0.413701	-1.10243	ENSMUSG00000041879	Ipo9		ENSMUST00000043848.10	-1.02343	0.546844	0.367219	ENSMUSG00000038252	Ncapd2		ENSMUST00000040721.8	-0.612619	0.410726	0.119747	ENSMUSG00000034118	Tpst1
ENSMUST00000041048.5	1.2066	-0.769914	-0.282705	ENSMUSG00000039747	Orai2		ENSMUST00000043865.7	-0.251777	-0.283563	0.592053	ENSMUSG00000071711	Mpst		ENSMUST00000040772.8	-0.114283	-0.82097	1.09945	ENSMUSG00000024965	Fermt3
ENSMUST00000041065.13	1.05489	-0.246872	-0.758641	ENSMUSG00000035441	Myo1d		ENSMUST00000043867.10	0.229676	0.264516	-0.547095	ENSMUSG00000039221	Rpl22l1		ENSMUST00000040783.10	-1.07114	0.070585	0.986438	ENSMUSG00000005501	Usp40
ENSMUST00000041095.13	1.14402	-0.195262	-0.909707	ENSMUSG00000078651	Aoc2		ENSMUST00000043907.13	-0.825069	0.0327443	0.785776	ENSMUSG00000038880	Mrps34		ENSMUST00000040787.12	-0.134716	-0.469942	0.698646	ENSMUSG00000039988	Ankrd13c
ENSMUST00000041110.11	0.421473	0.286674	-0.765482	ENSMUSG00000036918	Ttc7		ENSMUST00000043914.6	-0.862728	0.665629	0.0639724	ENSMUSG00000021975	Ints9		ENSMUST00000040789.5	-0.52813	-0.289167	0.875131	ENSMUSG00000024084	Qpct
ENSMUST00000041122.10	-0.584161	0.291042	0.234911	ENSMUSG00000042198	Chchd7		ENSMUST00000043937.8	0.128747	0.332031	-0.527184	ENSMUSG00000041084	Ostc		ENSMUST00000040790.13	-0.654613	0.585224	-0.0476548	ENSMUSG00000039738	Slx4
ENSMUST00000041133.9	1.13467	-0.0381716	-1.08887	ENSMUSG00000036136	Fam110c		ENSMUST00000043962.8	-1.03804	0.80676	0.0699265	ENSMUSG00000038416	Cdc16		ENSMUST00000040820.12	-0.342879	-0.289322	0.690065	ENSMUSG00000040147	Maob
ENSMUST00000041139.8	1.20464	-0.211592	-0.950727	ENSMUSG00000036943	Rab8b		ENSMUST00000044005.13	-0.14566	0.793408	-0.80643	ENSMUSG00000039200	Atf7ip2		ENSMUST00000040821.4	0.178361	-0.398078	0.299333	ENSMUSG00000032744	Heyl
ENSMUST00000041213.11	0.598978	-0.216977	-0.338606	ENSMUSG00000033159	Cnppd1		ENSMUST00000044083.8	-1.10626	0.153149	0.922479	ENSMUSG00000021559	Dapk1		ENSMUST00000040833.4	-0.54666	-0.110473	0.679228	ENSMUSG00000038312	Edem2
ENSMUST00000041317.2	0.588949	0.464199	-1.14599	ENSMUSG00000042225	Ammecr1		ENSMUST00000044113.11	-1.01533	0.689402	0.18805	ENSMUSG00000036698	Ago2		ENSMUST00000040853.10	-1.25656	0.435185	0.734338	ENSMUSG00000036737	Oxsr1
ENSMUST00000041318.13	1.18623	-0.356505	-0.758423	ENSMUSG00000036564	Ndrg4		ENSMUST00000044165.13	-1.15808	0.672563	0.351002	ENSMUSG00000039115	Itga9		ENSMUST00000040873.11	-0.944516	0.647575	0.167426	ENSMUSG00000037364	Srrt
[truncated: 6,495 more rows]

## Sheet: Soncin et al., 2015
Comparison with Soncin et al. mouse data
[truncated: 8 more rows]

## Sheet: TGC differentiation
Gene	Citation	e7.5-hierClust	e8.5-hierClust	e9.5-hierClust	No group
[truncated: 28 more rows]

## Sheet: EPCandSPTmaintanance
Gene	Citation	e7.5-hierClust	e8.5-hierClust	e9.5-hierClust	No group
[truncated: 25 more rows]

[truncated: 2 more sheets: ChorioallantoicAttach, Branching-Labyrinth]
