# Supplementary material for: Identifying novel regulators of placental development using time-series transcriptome data
Source: Life Sci Alliance. 2022 Dec 13;6(2):e202201788. doi: 10.26508/lsa.202201788 (PMC9748866; doi:10.26508/lsa.202201788)
Supplement: Supplementary file 2 [file LSA-2022-01788_TableS2.xlsx]

## Sheet: e7.5vsE8.5-transLvl
target_id	ens_gene	ext_gene	pval	qval	test_stat	rss	degrees_free	mean_obs	var_obs	tech_var	sigma_sq	smooth_sigma_sq	final_sigma_sq	TPM_con1	TPM_con2	log2FC
ENSMUST00000190472.1	ENSMUSG00000036873	2410004B18Rik	0.00511445	0.0449246	7.83852	1.95249	1	5.16948	0.195249	0.0905603	0.104689	0.0573507	0.104689	19.9744	12.3021	-0.699245
ENSMUST00000042581.3	ENSMUSG00000037977	6430571L13Rik	5.37067e-07	0.000160978	25.1259	4.12401	1	4.71536	0.412401	0.0114547	0.400947	0.0802707	0.400947	4.60254	2.1638	-1.08886
ENSMUST00000101295.8	ENSMUSG00000069892	9930111J21Rik2	1.59118e-06	0.000267763	23.0345	4.93261	1	4.28149	0.493261	0.0214671	0.471794	0.113655	0.471794	2.01318	1.29861	-0.632505
ENSMUST00000049530.13	ENSMUSG00000047878	A4galt	3.0304e-05	0.00151461	17.3987	2.91896	1	7.00884	0.291896	0.0141101	0.277786	0.0217262	0.277786	39.752	17.887	-1.15212
ENSMUST00000222581.1	ENSMUSG00000021240	Abcd4	0.000196248	0.00508835	13.8667	2.47847	1	5.89966	0.247847	0.0310067	0.21684	0.0370288	0.21684	10.4733	5.73132	-0.869778
ENSMUST00000213179.1	ENSMUSG00000042073	Abhd14b	0.000674465	0.011429	11.5583	1.68486	1	5.00753	0.168486	0.0540607	0.114425	0.0643453	0.114425	7.0496	4.38975	-0.683401
ENSMUST00000001963.13	ENSMUSG00000020681	Ace	4.59205e-05	0.00196688	16.6095	10.3007	1	3.73381	1.03007	0.147443	0.882626	0.187979	0.882626	1.90753	1.19578	-0.673758
ENSMUST00000132280.7	ENSMUSG00000020681	Ace	0.00183991	0.0226148	9.70277	23.0977	1	2.83876	2.30977	0.809156	1.50061	0.426433	1.50061	1.73696	1.10539	-0.652003
ENSMUST00000022722.6	ENSMUSG00000022126	Acod1	9.06502e-05	0.00306274	15.3221	26.8234	1	3.16432	2.68234	0.119985	2.56236	0.327214	2.56236	3.56879	1.13339	-1.65479
ENSMUST00000069330.13	ENSMUSG00000001348	Acp5	1.90699e-05	0.00114545	18.28	1.13797	1	7.52945	0.113797	0.0235061	0.0902911	0.0183362	0.0902911	89.5428	53.9139	-0.73192
ENSMUST00000027579.16	ENSMUSG00000026341	Actr3	0.00413496	0.0388972	8.22358	3.13329	1	8.03427	0.313329	0.140441	0.172888	0.0164632	0.172888	81.7895	44.0453	-0.892927
ENSMUST00000011400.7	ENSMUSG00000011256	Adam19	0.00225434	0.0259677	9.32998	1.61933	1	8.50597	0.161933	0.0001952	0.161738	0.0157392	0.161738	45.7846	28.0245	-0.708176
ENSMUST00000113059.7	ENSMUSG00000032363	Adamts7	0.00253896	0.0280766	9.1123	9.28746	1	6.52065	0.928746	0.0411423	0.887603	0.0266574	0.887603	13.5233	4.64782	-1.54082
ENSMUST00000147250.7	ENSMUSG00000032363	Adamts7	0.005087	0.0447828	7.84825	13.3469	1	6.66275	1.33469	0.129993	1.2047	0.0249956	1.2047	18.4114	5.90802	-1.63986
ENSMUST00000110865.1	ENSMUSG00000056413	Adap1	0.000164895	0.00453678	14.194	1.00332	1	7.74142	0.100332	0.00287567	0.0974563	0.0173987	0.0974563	53.1972	34.2264	-0.636238
ENSMUST00000025004.6	ENSMUSG00000032915	Adgre4	0.00012099	0.0036949	14.7772	17.6084	1	2.90426	1.76084	0.133527	1.62731	0.404579	1.62731	1.77974	1.1059	-0.686448
ENSMUST00000075843.12	ENSMUSG00000002885	Adgre5	0.000199044	0.00513398	13.8401	5.30069	1	5.67515	0.530069	0.15753	0.372539	0.0419885	0.372539	8.97708	3.83063	-1.22866
ENSMUST00000109802.2	ENSMUSG00000002885	Adgre5	0.000597901	0.0105318	11.7825	2.45776	1	5.71424	0.245776	0.0629707	0.182805	0.0410696	0.182805	8.11821	4.52007	-0.844817
ENSMUST00000002964.13	ENSMUSG00000002885	Adgre5	0.00525046	0.0457298	7.79109	14.6415	1	5.09709	1.46415	0.557887	0.90626	0.0603092	0.90626	6.78554	2.62058	-1.37258
ENSMUST00000225962.1	ENSMUSG00000056492	Adgrf5	0.000572054	0.0102026	11.8648	0.948112	1	9.29181	0.0948112	0.000215227	0.094596	0.0165392	0.094596	123.611	81.1969	-0.606309
ENSMUST00000113599.1	ENSMUSG00000056492	Adgrf5	0.00501737	0.0443847	7.87317	1.37326	1	8.16243	0.137326	0.000921834	0.136404	0.0161747	0.136404	24.3043	15.3465	-0.663306
ENSMUST00000033054.9	ENSMUSG00000030790	Adm	5.85641e-07	0.000168532	24.9589	16.9649	1	9.98952	1.69649	9.80193e-05	1.69639	0.0196164	1.69639	2704.66	305.274	-3.14727
ENSMUST00000066991.6	ENSMUSG00000054136	Adm2	0.00571701	0.04838	7.63741	18.4867	1	1.99782	1.84867	0.194275	1.65439	0.78056	1.65439	1.8782	1.19111	-0.657049
ENSMUST00000194654.1	ENSMUSG00000005705	Agrp	0.000251517	0.00600106	13.4008	3.17945	1	4.24819	0.317945	0.0860913	0.231853	0.116878	0.231853	10.9348	5.17961	-1.07801
ENSMUST00000066337.12	ENSMUSG00000025270	Alas2	7.31031e-07	0.000186506	24.5315	7.95868	1	6.32491	0.795868	0.0131343	0.782733	0.0293355	0.782733	30.7515	7.53625	-2.02874
ENSMUST00000005829.12	ENSMUSG00000005686	Ampd3	9.05925e-05	0.00306274	15.3233	6.15046	1	5.37708	0.615046	0.0170024	0.598044	0.0500949	0.598044	5.5829	2.44628	-1.19043
ENSMUST00000199130.1	ENSMUSG00000029472	Anapc5	0.0013035	0.017908	10.3376	6.23515	1	4.6845	0.623515	0.276352	0.347163	0.0822088	0.347163	18.2679	7.19658	-1.34393
ENSMUST00000053558.9	ENSMUSG00000050914	Ankrd37	0.00354222	0.0350688	8.50474	5.37714	1	4.88239	0.537714	0.188653	0.34906	0.0706725	0.34906	14.5405	6.52184	-1.15673
ENSMUST00000232872.1	ENSMUSG00000024219	Anks1	1.73191e-05	0.00108503	18.4635	2.53761	1	5.81946	0.253761	0.036947	0.216814	0.0387186	0.216814	6.10377	3.29351	-0.890074
ENSMUST00000231036.1	ENSMUSG00000022515	Anks3	0.00410351	0.0387543	8.23744	43.3113	1	1.87362	4.33113	1.52643	2.8047	0.845417	2.8047	2.28161	1.2892	-0.823575
ENSMUST00000205502.1	ENSMUSG00000039062	Anpep	0.000257382	0.00609553	13.3576	4.4435	1	3.78808	0.44435	0.153026	0.291325	0.177791	0.291325	7.31524	2.97281	-1.29908
ENSMUST00000031281.13	ENSMUSG00000029338	Antxr2	2.83072e-05	0.00146016	17.5282	1.92857	1	5.81335	0.192857	0.00399412	0.188863	0.0388506	0.188863	4.72429	2.89299	-0.707535
ENSMUST00000127152.8	ENSMUSG00000029994	Anxa4	5.13506e-05	0.00211321	16.3976	1.73029	1	5.27266	0.173029	0.026182	0.146847	0.0535384	0.146847	5.83756	3.49755	-0.739022
ENSMUST00000101613.2	ENSMUSG00000009090	Ap1b1	0.00146593	0.0193697	10.121	98.7538	1	2.76244	9.87538	2.05454	7.82084	0.453027	7.82084	3.81608	1.84077	-1.05178
ENSMUST00000038699.12	ENSMUSG00000039623	Ap5z1	1.63302e-05	0.00105384	18.5755	1.9602	1	5.89844	0.19602	0.0157061	0.180314	0.037054	0.180314	7.28166	4.22017	-0.786965
ENSMUST00000014290.14	ENSMUSG00000026786	Apbb1ip	0.00429297	0.0399716	8.15555	2.18314	1	6.40183	0.218314	0.00181516	0.216499	0.028224	0.216499	14.6112	8.85329	-0.72279
ENSMUST00000213029.1	ENSMUSG00000006589	Aprt	1.09725e-05	0.00084243	19.3342	2.79468	1	5.88601	0.279468	0.00625653	0.273212	0.037311	0.273212	34.2615	15.1198	-1.18015
ENSMUST00000213062.1	ENSMUSG00000006589	Aprt	0.000973154	0.0145655	10.878	1.57484	1	7.07997	0.157484	0.0089893	0.148495	0.0211653	0.148495	185.096	110.881	-0.739254
ENSMUST00000021550.6	ENSMUSG00000021125	Arg2	6.77285e-06	0.000630985	20.2563	14.2275	1	3.5476	1.42275	0.060584	1.36217	0.228043	1.36217	4.88473	1.48205	-1.72069
ENSMUST00000131086.2	ENSMUSG00000063506	Arhgap22	0.000352851	0.00742248	12.7667	0.974494	1	5.08211	0.0974494	0.0111956	0.0862538	0.0609541	0.0862538	17.718	11.6569	-0.604028
ENSMUST00000219026.1	ENSMUSG00000040345	Arhgap9	0.00153948	0.0200156	10.0308	1.11144	1	5.97183	0.111144	0.0325622	0.0785815	0.0355704	0.0785815	13.1134	8.64851	-0.600515
ENSMUST00000074856.12	ENSMUSG00000031511	Arhgef7	6.18855e-06	0.000599441	20.429	0.800099	1	8.62402	0.0800099	0.000318834	0.0796911	0.0156995	0.0796911	69.7218	45.8045	-0.60612
ENSMUST00000194073.5	ENSMUSG00000064145	Arih2	9.8283e-05	0.00322594	15.1694	1.72097	1	5.34133	0.172097	0.0320186	0.140078	0.0512315	0.140078	22.0669	12.3177	-0.841147
ENSMUST00000039388.2	ENSMUSG00000034936	Arl4d	0.000384901	0.00783687	12.6041	3.66873	1	5.56404	0.366873	0.00529198	0.361581	0.0447614	0.361581	16.0476	7.52882	-1.09186
ENSMUST00000042971.15	ENSMUSG00000038352	Arl5c	0.000244206	0.00589058	13.4561	9.40553	1	2.80898	0.940553	0.105905	0.834648	0.436668	0.834648	2.23822	1.2575	-0.831791
ENSMUST00000125774.1	ENSMUSG00000026426	Arl8a	1.58286e-05	0.00103497	18.635	2.63684	1	6.35015	0.263684	0.0723244	0.19136	0.0289619	0.19136	30.0539	13.6655	-1.13701
ENSMUST00000102564.10	ENSMUSG00000060216	Arrb2	1.43673e-05	0.000985482	18.8197	2.19947	1	6.10545	0.219947	0.048587	0.17136	0.0329957	0.17136	18.2366	8.95905	-1.02542
ENSMUST00000108568.9	ENSMUSG00000060216	Arrb2	0.000222819	0.00552883	13.6282	1.60494	1	6.2604	0.160494	0.0321013	0.128393	0.0303323	0.128393	20.3271	11.7352	-0.79257
ENSMUST00000047526.7	ENSMUSG00000036995	Asap3	2.94132e-06	0.000384133	21.8545	1.50257	1	8.04539	0.150257	0.000369276	0.149888	0.0164354	0.149888	46.4125	25.2752	-0.876792
ENSMUST00000009392.5	ENSMUSG00000009248	Ascl2	3.20588e-06	0.000409723	21.6892	1.85651	1	8.44896	0.185651	0.000227641	0.185423	0.0157782	0.185423	203.679	102.209	-0.99477
ENSMUST00000031766.11	ENSMUSG00000029752	Asns	2.12821e-06	0.000318247	22.4757	1.32096	1	8.25566	0.132096	0.0148744	0.117222	0.0160086	0.117222	122.651	69.4166	-0.821201
ENSMUST00000222970.1	ENSMUSG00000037686	Aspg	0.00066998	0.0113808	11.5707	7.97748	1	4.26863	0.797748	0.388445	0.409303	0.114886	0.409303	6.61193	2.40107	-1.4614
ENSMUST00000079400.5	ENSMUSG00000037686	Aspg	0.000823502	0.0129236	11.1875	2.43355	1	5.51997	0.243355	0.0127937	0.230561	0.045936	0.230561	7.40723	4.04641	-0.872292
ENSMUST00000035458.14	ENSMUSG00000030850	Ate1	3.43987e-06	0.000429958	21.5541	1.66872	1	7.68995	0.166872	0.0240817	0.142791	0.0176053	0.142791	30.0322	16.0768	-0.901532
ENSMUST00000168747.2	ENSMUSG00000025324	Atp10a	0.000122325	0.00371683	14.7565	1.86087	1	7.9819	0.186087	0.000329229	0.185758	0.0166017	0.185758	35.1156	18.4795	-0.926186
ENSMUST00000027863.12	ENSMUSG00000026576	Atp1b1	1.00551e-06	0.000212692	23.9175	1.16896	1	9.00946	0.116896	0.000159203	0.116737	0.0159587	0.116737	193.442	111.993	-0.788498
ENSMUST00000092663.3	ENSMUSG00000019302	Atp6v0a1	0.0020503	0.0243366	9.50395	1.3192	1	6.98792	0.13192	0.0122202	0.119699	0.0218975	0.119699	17.1172	11.3312	-0.595145
ENSMUST00000171749.2	ENSMUSG00000054753	AU018091	4.09974e-06	0.000469733	21.2176	1.3485	1	8.65391	0.13485	0.000286385	0.134563	0.0156983	0.134563	102.542	57.1652	-0.843002
ENSMUST00000102476.4	ENSMUSG00000060802	B2m	6.23286e-06	0.000602554	20.4153	1.14248	1	6.89955	0.114248	0.00110933	0.113139	0.0226553	0.113139	83.5976	50.085	-0.739082
ENSMUST00000100404.5	ENSMUSG00000051950	B3glct	2.12372e-08	2.86311e-05	31.378	1.68599	1	6.93202	0.168599	0.00134063	0.167258	0.0223703	0.167258	15.1847	8.09578	-0.907372
ENSMUST00000126699.3	ENSMUSG00000052423	B4galt3	0.000431059	0.00846672	12.3925	1.91763	1	6.56608	0.191763	0.0395977	0.152166	0.0261025	0.152166	27.9597	15.4962	-0.851435
ENSMUST00000109221.8	ENSMUSG00000017929	B4galt5	7.54582e-06	0.000671754	20.0496	1.88486	1	8.81111	0.188486	0.000180242	0.188306	0.0157506	0.188306	103.384	52.0651	-0.989626
ENSMUST00000111742.7	ENSMUSG00000030268	Bcat1	2.45857e-05	0.00133727	17.7963	0.943506	1	8.86292	0.0943506	0.000234165	0.0941164	0.0157895	0.0941164	161.289	102.336	-0.656335
ENSMUST00000189999.1	ENSMUSG00000057329	Bcl2	7.7806e-07	0.000191233	24.4114	7.91722	1	3.93501	0.791722	0.0465291	0.745193	0.153813	0.745193	2.90694	1.39334	-1.06095
ENSMUST00000112751.1	ENSMUSG00000057329	Bcl2	8.88377e-06	0.000745288	19.7376	7.65888	1	6.3447	0.765888	0.0026884	0.7632	0.0290418	0.7632	8.58887	2.91107	-1.56092
ENSMUST00000098485.3	ENSMUSG00000102037	Bcl2a1a	7.88113e-05	0.00280253	15.5866	34.9149	1	1.28013	3.49149	0.155289	3.3362	1.19356	3.3362	2.33404	1.10578	-1.07776
ENSMUST00000068569.4	ENSMUSG00000089929	Bcl2a1b	0.000493557	0.00925714	12.1399	19.9701	1	2.44164	1.99701	0.486476	1.51054	0.576172	1.51054	4.27869	1.30644	-1.71153
ENSMUST00000115227.9	ENSMUSG00000046598	Bdh1	0.000670015	0.0113808	11.5706	1.20453	1	6.36836	0.120453	0.00446465	0.115989	0.0286977	0.115989	11.7779	7.76378	-0.601248
ENSMUST00000069281.7	ENSMUSG00000022684	Bfar	0.00249499	0.0277205	9.14426	3.10405	1	5.5903	0.310405	0.217655	0.0927499	0.0440829	0.0927499	8.72363	4.54421	-0.940897
ENSMUST00000016087.3	ENSMUSG00000015943	Bola1	0.00181433	0.0223895	9.72849	1.46972	1	5.02359	0.146972	0.02421	0.122762	0.0635884	0.122762	16.5051	10.827	-0.608276
ENSMUST00000051672.8	ENSMUSG00000046718	Bst2	5.64054e-05	0.00224791	16.2197	3.16331	1	7.76834	0.316331	0.00048135	0.31585	0.017296	0.31585	277.309	113.429	-1.2897
ENSMUST00000229185.1	ENSMUSG00000022440	C1qtnf6	0.00212146	0.0248888	9.44136	86.8416	1	3.13884	8.68416	3.1898	5.49436	0.334112	5.49436	8.40837	2.22444	-1.91838
ENSMUST00000024988.14	ENSMUSG00000024164	C3	1.56615e-07	9.33971e-05	27.5059	6.48928	1	4.75708	0.648928	0.0130473	0.635881	0.0777372	0.635881	3.13841	1.52041	-1.04558
ENSMUST00000238893.1	ENSMUSG00000074361	C5ar2	0.000748074	0.0121681	11.3658	4.22499	1	6.34193	0.422499	0.120708	0.301791	0.0290825	0.301791	12.9486	6.12502	-1.08001
ENSMUST00000068023.7	ENSMUSG00000054793	Cadm4	0.000623586	0.0108377	11.7042	1.81735	1	5.50866	0.181735	0.00522682	0.176508	0.046245	0.176508	8.27243	5.12561	-0.690586
ENSMUST00000115021.7	ENSMUSG00000029761	Cald1	4.92484e-06	0.000521159	20.8663	1.18445	1	9.73934	0.118445	0.000217399	0.118228	0.0182139	0.118228	247.955	144.672	-0.777289
ENSMUST00000123823.7	ENSMUSG00000029761	Cald1	0.00178188	0.0221268	9.76167	79.4807	1	3.10107	7.94807	2.52216	5.4259	0.344614	5.4259	32.1087	2.65959	-3.59369
ENSMUST00000031779.16	ENSMUSG00000029767	Calu	5.79578e-07	0.000168532	24.979	1.62078	1	9.6463	0.162078	0.00064424	0.161434	0.0177827	0.161434	305.206	157.881	-0.950944
ENSMUST00000071889.12	ENSMUSG00000032373	Car12	0.00206346	0.0243875	9.49221	4.42063	1	5.65505	0.442063	0.345734	0.0963289	0.042472	0.0963289	7.18875	3.15983	-1.18589
ENSMUST00000028294.6	ENSMUSG00000026928	Card9	1.12416e-05	0.000853838	19.2879	9.71312	1	5.59398	0.971312	0.358023	0.613289	0.0439891	0.613289	18.5589	3.98898	-2.21802
ENSMUST00000208575.1	ENSMUSG00000010755	Cars	0.00155981	0.0201788	10.0066	6.17069	1	4.54234	0.617069	0.317423	0.299646	0.0919024	0.299646	21.2707	8.16831	-1.38076
ENSMUST00000031914.5	ENSMUSG00000029875	Ccdc184	7.78979e-05	0.00278592	15.6086	1.39888	1	7.17114	0.139888	0.000934358	0.138954	0.0204919	0.138954	27.3398	16.2864	-0.747331
ENSMUST00000047207.6	ENSMUSG00000039492	Ccdc27	1.15558e-06	0.000231571	23.6498	8.82396	1	3.98316	0.882396	0.0301162	0.852279	0.147117	0.852279	3.99396	1.56328	-1.35325
ENSMUST00000179549.2	ENSMUSG00000095098	Ccdc85b	2.79962e-06	0.000374521	21.9492	1.1625	1	7.71571	0.11625	0.000669901	0.11558	0.0175003	0.11558	28.5694	17.2686	-0.726315
ENSMUST00000236028.1	ENSMUSG00000047810	Ccdc88b	1.08362e-05	0.000836753	19.358	2.95716	1	5.0044	0.295716	0.0375095	0.258206	0.0644947	0.258206	3.74816	2.15214	-0.800411
ENSMUST00000095932.4	ENSMUSG00000071470	Ccnb1ip1	1.69298e-06	0.000272955	22.9153	0.78004	1	6.42005	0.078004	0.00181739	0.0761866	0.0279724	0.0761866	25.6474	16.9094	-0.600988
ENSMUST00000121127.1	ENSMUSG00000029385	Ccng2	0.00597802	0.0497301	7.55692	21.1313	1	4.08704	2.11313	1.60404	0.509083	0.134203	0.509083	4.54783	1.56914	-1.5352
ENSMUST00000026911.5	ENSMUSG00000025804	Ccr1	1.21402e-05	0.000895534	19.1411	10.8658	1	3.30731	1.08658	0.0540095	1.03257	0.288894	1.03257	2.18345	1.19861	-0.86524
ENSMUST00000165984.2	ENSMUSG00000049103	Ccr2	0.000681543	0.0114977	11.5389	42.3162	1	2.25454	4.23162	0.477197	3.75442	0.656793	3.75442	1.69806	1.06428	-0.67401
ENSMUST00000199839.4	ENSMUSG00000043953	Ccrl2	1.25872e-05	0.00091458	19.0721	2.14285	1	5.54631	0.214285	0.0106067	0.203679	0.0452284	0.203679	10.5066	5.64772	-0.895551
ENSMUST00000111888.2	ENSMUSG00000043953	Ccrl2	0.000539937	0.00986173	11.9724	2.66666	1	4.26219	0.266666	0.0682523	0.198413	0.115509	0.198413	3.03859	1.9175	-0.664171
ENSMUST00000134710.2	ENSMUSG00000039578	Ccser1	2.14179e-05	0.00123022	18.0589	2.26652	1	4.69135	0.226652	0.0119802	0.214671	0.0817738	0.214671	6.1612	3.4613	-0.831898
ENSMUST00000061829.7	ENSMUSG00000051439	Cd14	0.000413405	0.00825758	12.4706	20.6577	1	3.8378	2.06577	0.0725707	1.9932	0.169081	1.9932	7.1452	1.60309	-2.15612
ENSMUST00000063956.6	ENSMUSG00000052212	Cd177	0.00142984	0.0190697	10.1669	24.3833	1	2.52735	2.43833	0.164158	2.27418	0.541731	2.27418	1.77686	1.11348	-0.674254
ENSMUST00000016640.7	ENSMUSG00000016496	Cd274	6.18483e-06	0.000599441	20.4301	8.5057	1	3.87814	0.85057	0.0357055	0.814864	0.162461	0.814864	2.47955	1.29027	-0.942403
ENSMUST00000062787.7	ENSMUSG00000048498	Cd300e	0.000538911	0.00984987	11.976	16.6859	1	2.05351	1.66859	0.215936	1.45265	0.752487	1.45265	1.62798	1.0718	-0.603054
ENSMUST00000084838.13	ENSMUSG00000055447	Cd47	1.77361e-09	6.27059e-06	36.2078	6.74062	1	7.53989	0.674062	0.00068331	0.673379	0.0182845	0.673379	35.5754	9.02122	-1.97949
ENSMUST00000114496.2	ENSMUSG00000055447	Cd47	1.02185e-06	0.00021313	23.8865	4.22308	1	6.43799	0.422308	0.018224	0.404084	0.0277288	0.404084	49.9533	17.4138	-1.52035
ENSMUST00000229101.1	ENSMUSG00000055447	Cd47	9.2028e-05	0.00307863	15.2936	4.49999	1	5.27245	0.449999	0.075396	0.374603	0.0535459	0.374603	13.7042	5.57853	-1.29666
ENSMUST00000229104.1	ENSMUSG00000055447	Cd47	0.00594617	0.0496236	7.56655	23.2126	1	5.03745	2.32126	2.31495	0.00630751	0.0629474	0.0629474	26.7131	4.19101	-2.67218
ENSMUST00000000696.6	ENSMUSG00000000682	Cd52	5.00752e-05	0.00208634	16.4453	8.72164	1	3.21954	0.872164	0.0683095	0.803854	0.312425	0.803854	8.84318	2.69588	-1.71381
ENSMUST00000038845.9	ENSMUSG00000040747	Cd53	3.7525e-06	0.000446485	21.3873	11.6752	1	3.71104	1.16752	0.0438779	1.12365	0.192462	1.12365	4.27053	1.48403	-1.5249
ENSMUST00000105229.8	ENSMUSG00000025351	Cd63	6.03588e-07	0.000170719	24.9008	0.998354	1	9.0037	0.0998354	0.000527946	0.0993074	0.0159504	0.0993074	523.78	319.093	-0.714981
ENSMUST00000026407.8	ENSMUSG00000025351	Cd63	0.00369775	0.0360432	8.42658	1.64742	1	6.58375	0.164742	0.0300826	0.134659	0.0258929	0.134659	48.8825	29.0643	-0.750073
ENSMUST00000018918.11	ENSMUSG00000018774	Cd68	5.03576e-05	0.00209591	16.4346	1.9826	1	5.17737	0.19826	0.00750531	0.190755	0.0570432	0.190755	11.3289	6.31628	-0.84286
ENSMUST00000050487.15	ENSMUSG00000024610	Cd74	8.96724e-07	0.000204399	24.138	9.27215	1	5.04122	0.927215	0.0212027	0.906013	0.062775	0.906013	17.0753	4.02282	-2.08563
ENSMUST00000097563.8	ENSMUSG00000024610	Cd74	0.000150372	0.0042653	14.3675	17.7247	1	3.8014	1.77247	0.71488	1.05759	0.175398	1.05759	6.88165	1.60142	-2.1034
ENSMUST00000003469.7	ENSMUSG00000003379	Cd79a	0.000446933	0.00868204	12.325	4.71997	1	3.36395	0.471997	0.0412884	0.430708	0.273915	0.430708	2.77045	1.59235	-0.798965
ENSMUST00000116457.8	ENSMUSG00000027215	Cd82	0.00429615	0.0399937	8.1542	122.841	1	3.673	12.2841	0.834754	11.4493	0.200222	11.4493	20.2427	4.07053	-2.31411
ENSMUST00000215000.1	ENSMUSG00000038481	Cdk19	0.00433404	0.0402405	8.13828	89.6484	1	3.03755	8.96484	2.36155	6.60329	0.363011	6.60329	2.72714	1.31843	-1.04857
ENSMUST00000223121.1	ENSMUSG00000021483	Cdk20	5.0563e-05	0.00209886	16.4269	1.41401	1	5.75965	0.141401	0.00631863	0.135082	0.0400342	0.135082	8.0136	5.0119	-0.677094
ENSMUST00000198931.1	ENSMUSG00000031292	Cdkl5	6.74304e-06	0.000630927	20.2648	1.92783	1	6.16845	0.192783	0.00308112	0.189702	0.0318642	0.189702	4.05061	2.50946	-0.69076
ENSMUST00000025521.8	ENSMUSG00000024619	Cdx1	0.000133387	0.00393695	14.5933	3.30046	1	3.89307	0.330046	0.0229455	0.3071	0.160112	0.3071	3.22242	1.86209	-0.791219
ENSMUST00000109102.3	ENSMUSG00000031758	Cdyl2	2.86614e-05	0.00146454	17.5046	1.34417	1	5.47435	0.134417	0.00429773	0.130119	0.0472024	0.130119	7.06883	4.4964	-0.652703
ENSMUST00000108498.2	ENSMUSG00000078795	Ceacam15	0.00165221	0.0209584	9.90064	25.3206	1	5.96683	2.53206	0.00812791	2.52394	0.0356697	2.52394	59.7802	8.97093	-2.73634
ENSMUST00000230572.1	ENSMUSG00000023031	Cela1	0.000102238	0.00332053	15.0949	7.39003	1	3.81376	0.739003	0.235249	0.503754	0.173217	0.503754	8.68318	2.74651	-1.66063
ENSMUST00000169186.2	ENSMUSG00000035790	Cep19	0.00322092	0.0329393	8.6779	2.24857	1	5.33012	0.224857	0.136414	0.0884433	0.0515965	0.0884433	12.1116	6.817	-0.829181
ENSMUST00000114313.7	ENSMUSG00000026031	Cflar	3.03209e-05	0.00151461	17.3976	1.89122	1	6.42885	0.189122	0.00213273	0.186989	0.0278524	0.186989	6.85266	4.00573	-0.774598
ENSMUST00000028780.3	ENSMUSG00000027313	Chac1	0.000213188	0.00537007	13.7111	4.47886	1	3.63191	0.447886	0.0392585	0.408627	0.208969	0.408627	2.97939	1.70109	-0.808562
ENSMUST00000051558.9	ENSMUSG00000041235	Chd7	3.25706e-07	0.000125949	26.091	1.6615	1	8.47282	0.16615	0.000413715	0.165736	0.0157603	0.165736	29.5128	15.7267	-0.908126
ENSMUST00000222546.1	ENSMUSG00000041235	Chd7	0.0017186	0.0215574	9.82816	1.34431	1	4.65606	0.134431	0.0202671	0.114164	0.0840445	0.114164	16.0233	10.3254	-0.633979
ENSMUST00000138683.1	ENSMUSG00000032997	Chpf	3.18967e-06	0.00040915	21.6989	1.91261	1	6.61746	0.191261	0.0252428	0.166018	0.0255022	0.166018	21.482	10.9463	-0.97269
ENSMUST00000071457.11	ENSMUSG00000030538	Cib1	0.00156921	0.0202362	9.99552	2.80222	1	6.18762	0.280222	0.0315927	0.248629	0.0315336	0.248629	61.3336	31.9423	-0.941209
ENSMUST00000032260.5	ENSMUSG00000030157	Clec2d	4.79825e-06	0.000514184	20.9162	6.12473	1	4.54052	0.612473	0.0146472	0.597826	0.0920347	0.597826	8.97902	3.1755	-1.49957
ENSMUST00000060484.8	ENSMUSG00000049037	Clec4a1	3.27709e-05	0.00159652	17.2499	16.6599	1	2.71976	1.66599	0.158767	1.50723	0.468401	1.50723	2.59554	1.19069	-1.12423
ENSMUST00000204826.2	ENSMUSG00000030144	Clec4d	0.000166168	0.00456174	14.1795	32.9566	1	2.04451	3.29566	0.347132	2.94853	0.756978	2.94853	3.61406	1.17223	-1.62436
ENSMUST00000032949.13	ENSMUSG00000030707	Coro1a	4.48951e-07	0.00014616	25.4716	9.83351	1	4.3783	0.983351	0.0786913	0.90466	0.1049	0.90466	7.10523	2.02434	-1.81143
ENSMUST00000020399.5	ENSMUSG00000020183	Cpm	1.09896e-05	0.00084243	19.3312	2.94746	1	7.85956	0.294746	0.000731441	0.294014	0.0169735	0.294014	36.6016	15.6144	-1.22903
ENSMUST00000109607.9	ENSMUSG00000074643	Cpne1	0.00574766	0.0485305	7.62776	80.4537	1	3.53166	8.04537	2.74875	5.29661	0.231807	5.29661	6.3811	1.57866	-2.01511
ENSMUST00000193094.5	ENSMUSG00000016481	Cr1l	0.000492139	0.00923895	12.1452	1.19342	1	6.6937	0.119342	0.00230906	0.117033	0.0246612	0.117033	18.3024	11.495	-0.671029
ENSMUST00000194062.1	ENSMUSG00000016481	Cr1l	0.000816997	0.0128663	11.2022	3.09769	1	4.98325	0.309769	0.143276	0.166493	0.0655182	0.166493	28.0811	12.6576	-1.1496
ENSMUST00000116247.2	ENSMUSG00000048200	Cracr2b	2.77039e-07	0.00011987	26.4035	3.38232	1	5.36278	0.338232	0.0144446	0.323788	0.0505445	0.323788	32.321	12.5635	-1.36324
ENSMUST00000053670.11	ENSMUSG00000048200	Cracr2b	0.000332158	0.00714197	12.8797	1.22966	1	5.11837	0.122966	0.0172572	0.105709	0.059413	0.105709	7.14498	4.71737	-0.598948
ENSMUST00000029521.4	ENSMUSG00000027913	Crct1	0.00190518	0.0231243	9.63872	19.4831	1	3.076	1.94831	0.258953	1.68936	0.351765	1.68936	7.27083	2.03822	-1.83481
ENSMUST00000008032.13	ENSMUSG00000007888	Crlf1	0.00156539	0.0202039	10	4.07494	1	3.23116	0.407494	0.0741756	0.333318	0.309302	0.333318	2.34084	1.44994	-0.691029
ENSMUST00000216755.1	ENSMUSG00000032060	Cryab	0.00114894	0.0163935	10.5707	9.22965	1	5.25203	0.922965	0.502225	0.420739	0.0542657	0.420739	29.7243	8.66637	-1.77814
ENSMUST00000025523.12	ENSMUSG00000024621	Csf1r	0.000128568	0.00384052	14.6627	3.24777	1	6.7621	0.324777	0.00248055	0.322296	0.0239541	0.322296	16.8637	7.87351	-1.09884
ENSMUST00000115268.3	ENSMUSG00000024621	Csf1r	0.00401345	0.0381565	8.27772	56.4477	1	3.59088	5.64477	0.988828	4.65594	0.218069	4.65594	3.02671	1.29221	-1.2279
ENSMUST00000106162.7	ENSMUSG00000028859	Csf3r	0.00152747	0.0198961	10.0452	52.2756	1	2.69309	5.22756	0.77093	4.45663	0.478186	4.45663	2.14735	1.13303	-0.92237
ENSMUST00000030673.6	ENSMUSG00000028859	Csf3r	0.00356475	0.0351623	8.49321	29.4308	1	3.51883	2.94308	0.612941	2.33014	0.234871	2.33014	2.88276	1.25881	-1.19539
ENSMUST00000021880.9	ENSMUSG00000044258	Ctla2a	3.89606e-05	0.00177083	16.9214	4.6793	1	5.27875	0.46793	0.0164036	0.451526	0.0533268	0.451526	13.4984	5.537	-1.28561
ENSMUST00000021884.9	ENSMUSG00000074874	Ctla2b	3.31561e-05	0.0016058	17.2277	5.53965	1	5.68073	0.553965	0.0148593	0.539105	0.0418558	0.539105	38.1803	12.6137	-1.59784
ENSMUST00000225439.1	ENSMUSG00000074874	Ctla2b	0.000119127	0.00366239	14.8065	7.91168	1	4.40508	0.791168	0.0917582	0.69941	0.102629	0.69941	6.36819	2.45859	-1.37305
ENSMUST00000224773.1	ENSMUSG00000021440	Cts7	0.00580348	0.0488695	7.61033	5.74723	1	6.9404	0.574723	0.0119083	0.562815	0.022298	0.562815	55.1136	24.6519	-1.16071
ENSMUST00000103092.8	ENSMUSG00000017760	Ctsa	2.8461e-05	0.00146082	17.5179	1.36866	1	5.42079	0.136866	0.0188951	0.117971	0.0487606	0.117971	4.70996	3.10067	-0.603135
ENSMUST00000032779.11	ENSMUSG00000030560	Ctsc	4.27387e-05	0.00188374	16.7457	1.14762	1	7.1236	0.114762	0.00125426	0.113508	0.0208369	0.113508	30.6053	18.9039	-0.695097
ENSMUST00000119694.2	ENSMUSG00000083282	Ctsf	5.87811e-05	0.00231279	16.1415	2.57725	1	4.54765	0.257725	0.057714	0.200011	0.0915159	0.200011	4.48189	2.51578	-0.833103
ENSMUST00000021933.7	ENSMUSG00000021477	Ctsl	1.10043e-06	0.000223938	23.7439	2.08768	1	10.539	0.208768	6.69918e-05	0.208701	0.024188	0.208701	1339.85	629.521	-1.08974
ENSMUST00000220737.1	ENSMUSG00000021477	Ctsl	2.23609e-05	0.00125927	17.9768	1.31181	1	8.28886	0.131181	0.000607515	0.130574	0.0159582	0.130574	355.574	203.704	-0.803675
ENSMUST00000222517.1	ENSMUSG00000021477	Ctsl	8.23728e-05	0.00289164	15.503	2.23051	1	5.41176	0.223051	0.00981765	0.213233	0.0490314	0.213233	3.33435	2.1411	-0.63905
ENSMUST00000223494.1	ENSMUSG00000021477	Ctsl	0.00553076	0.0473054	7.69716	1.15752	1	8.28128	0.115752	0.00151912	0.114233	0.0159693	0.114233	472.89	311.347	-0.602983
ENSMUST00000116304.2	ENSMUSG00000038642	Ctss	1.43465e-07	8.76679e-05	27.6755	25.1215	1	3.79174	2.51215	0.0578257	2.45432	0.177129	2.45432	9.39315	1.43982	-2.70572
ENSMUST00000053252.8	ENSMUSG00000048644	Ctxn1	6.33573e-06	0.000606575	20.384	1.03972	1	6.10207	0.103972	0.00242932	0.101543	0.0330583	0.101543	25.1197	15.5878	-0.688401
ENSMUST00000031327.8	ENSMUSG00000029380	Cxcl1	0.00167745	0.0211484	9.87275	5.27568	1	3.07347	0.527568	0.0998874	0.42768	0.352495	0.42768	3.27149	1.73447	-0.915452
ENSMUST00000038816.12	ENSMUSG00000034855	Cxcl10	0.000226544	0.00559264	13.597	13.3278	1	3.00433	1.33278	0.119836	1.21294	0.373	1.21294	4.04413	1.42129	-1.50862
ENSMUST00000106899.3	ENSMUSG00000026180	Cxcr2	5.97739e-07	0.000170036	24.9195	2.88222	1	7.27061	0.288222	0.000840439	0.287382	0.0198151	0.287382	35.333	15.0052	-1.23556
ENSMUST00000015484.9	ENSMUSG00000015340	Cybb	2.98103e-07	0.000121236	26.262	16.2585	1	4.34762	1.62585	0.0327845	1.59307	0.107581	1.59307	3.48721	1.26897	-1.45842
ENSMUST00000093166.10	ENSMUSG00000020340	Cyfip2	0.00294507	0.0309956	8.84119	1.97352	1	6.58127	0.197352	0.00642218	0.19093	0.025922	0.19093	7.91797	4.92022	-0.686408
ENSMUST00000003574.4	ENSMUSG00000003484	Cyp4f18	2.36145e-05	0.00129584	17.873	33.1882	1	1.83446	3.31882	0.211833	3.10699	0.866473	3.10699	2.02592	1.04545	-0.954446
ENSMUST00000043069.5	ENSMUSG00000018008	Cyth4	2.47583e-05	0.00134223	17.783	4.20346	1	4.12279	0.420346	0.0218393	0.398506	0.130094	0.398506	2.81788	1.61792	-0.800468
ENSMUST00000156669.1	ENSMUSG00000026883	Dab2ip	0.000134842	0.00395629	14.5729	1.40104	1	6.37151	0.140104	0.0188896	0.121215	0.0286526	0.121215	9.63888	6.00109	-0.68364
ENSMUST00000111879.4	ENSMUSG00000032500	Dclk3	3.10267e-05	0.00153727	17.3539	6.86507	1	4.65085	0.686507	0.0131071	0.673399	0.0843863	0.673399	4.46692	1.86391	-1.26095
ENSMUST00000037907.12	ENSMUSG00000040296	Ddx58	0.000119824	0.00367811	14.7955	5.73243	1	6.01731	0.573243	0.00555178	0.567692	0.0346769	0.567692	10.3475	3.88324	-1.41395
ENSMUST00000002327.5	ENSMUSG00000002257	Def6	2.88692e-05	0.0014701	17.4909	2.37044	1	4.46523	0.237044	0.0349201	0.202124	0.0977471	0.202124	3.70936	2.18798	-0.761571
ENSMUST00000021691.5	ENSMUSG00000021263	Degs2	2.90971e-05	0.00147696	17.4759	16.2492	1	2.9736	1.62492	0.122354	1.50257	0.38246	1.50257	3.46094	1.32156	-1.38892
ENSMUST00000183271.1	ENSMUSG00000027901	Dennd2d	0.00101671	0.0150512	10.7969	8.4614	1	3.17319	0.84614	0.2182	0.627939	0.324845	0.627939	2.13281	1.32691	-0.684686
ENSMUST00000190061.6	ENSMUSG00000070738	Dgkd	1.29573e-07	8.37715e-05	27.8726	4.98492	1	5.70425	0.498492	0.0248631	0.473629	0.041302	0.473629	7.85345	3.03091	-1.37358
ENSMUST00000027517.13	ENSMUSG00000070738	Dgkd	2.06155e-05	0.00120615	18.1316	0.839246	1	8.55751	0.0839246	0.000262807	0.0836618	0.015715	0.0836618	51.0233	33.3942	-0.611558
ENSMUST00000226342.2	ENSMUSG00000034731	Dgkh	4.92061e-08	5.17682e-05	29.7478	3.2726	1	5.68587	0.32726	0.0048934	0.322366	0.0417339	0.322366	2.40182	1.51945	-0.660573
ENSMUST00000017974.12	ENSMUSG00000017830	Dhx58	0.000413196	0.00825758	12.4716	3.33556	1	3.6049	0.333556	0.0522167	0.28134	0.21492	0.28134	2.17697	1.44419	-0.592064
ENSMUST00000102517.3	ENSMUSG00000027314	Dll4	5.48584e-06	0.000554574	20.6597	2.40318	1	7.50991	0.240318	0.000652198	0.239666	0.0184345	0.239666	34.4349	16.0299	-1.10311
ENSMUST00000070070.7	ENSMUSG00000032285	Dnaja4	0.000557671	0.0100484	11.9122	3.42072	1	4.85239	0.342072	0.015749	0.326323	0.0722933	0.326323	4.08478	2.35473	-0.794694
ENSMUST00000188885.1	ENSMUSG00000032560	Dnajc13	0.000349159	0.00738261	12.7863	1.94861	1	4.83059	0.194861	0.0329011	0.16196	0.0734981	0.16196	26.4961	14.4247	-0.877235
ENSMUST00000091087.12	ENSMUSG00000033335	Dnm2	0.00596621	0.0496618	7.56048	1.59383	1	7.10642	0.159383	0.0697994	0.089584	0.0209648	0.089584	21.4764	14.0265	-0.614596
ENSMUST00000215729.1	ENSMUSG00000032198	Dock6	1.56218e-06	0.000267763	23.0699	2.89867	1	5.67457	0.289867	0.0167971	0.27307	0.0420024	0.27307	7.07751	3.55377	-0.993891
ENSMUST00000025831.7	ENSMUSG00000052085	Dock8	2.5859e-06	0.000354826	22.1016	1.77375	1	7.72075	0.177375	0.000528371	0.176846	0.0174801	0.176846	19.0232	10.0561	-0.91969
ENSMUST00000071991.5	ENSMUSG00000060461	Dppa5a	0.000741173	0.0120956	11.3831	3.60952	1	3.56631	0.360952	0.0375066	0.323445	0.223685	0.323445	6.78614	3.39715	-0.998264
ENSMUST00000020249.1	ENSMUSG00000020057	Dram1	1.51803e-06	0.000265505	23.125	2.05774	1	6.64299	0.205774	0.00741115	0.198363	0.025214	0.198363	19.2845	9.75095	-0.983827
ENSMUST00000127906.7	ENSMUSG00000054889	Dsp	2.86689e-06	0.0003774	21.9036	0.807375	1	8.23415	0.0807375	0.00492348	0.0758141	0.0160437	0.0758141	27.092	18.0481	-0.586018
ENSMUST00000081933.13	ENSMUSG00000049502	Dtx3l	1.4198e-05	0.000982876	18.8423	5.48253	1	4.5709	0.548253	0.0138085	0.534445	0.0898471	0.534445	2.55383	1.47191	-0.794978
ENSMUST00000061721.5	ENSMUSG00000018983	E2f2	1.67209e-08	2.53675e-05	31.8423	2.84601	1	6.65804	0.284601	0.00158075	0.28302	0.0250474	0.28302	12.8728	5.67628	-1.18131
ENSMUST00000169070.1	ENSMUSG00000062148	Ear6	0.00156382	0.0201957	10.0019	33.6628	1	1.58089	3.36628	0.263621	3.10266	1.00918	3.10266	2.24739	1.22617	-0.874093
ENSMUST00000117507.8	ENSMUSG00000028108	Ecm1	0.00259503	0.0284487	9.07236	1.60772	1	7.7603	0.160772	0.0063842	0.154388	0.0173263	0.154388	78.0046	47.7734	-0.707353
ENSMUST00000036854.3	ENSMUSG00000040659	Efhd2	1.56533e-05	0.00102894	18.6563	0.801926	1	9.08165	0.0801926	0.000105488	0.0800871	0.0160747	0.0800871	211.383	139.2	-0.602703
ENSMUST00000227037.1	ENSMUSG00000022203	Efs	7.90794e-06	0.000685498	19.96	1.23341	1	6.58817	0.123341	0.013088	0.110253	0.0258409	0.110253	18.2975	11.1218	-0.71825
ENSMUST00000022813.7	ENSMUSG00000022203	Efs	0.000126051	0.00378588	14.6999	0.973829	1	8.01835	0.0973829	0.00107344	0.0963095	0.0165041	0.0963095	65.2134	42.4765	-0.618505
ENSMUST00000034469.6	ENSMUSG00000031987	Egln1	0.000440132	0.00858699	12.3536	1.70102	1	7.85911	0.170102	0.000470458	0.169631	0.0169749	0.169631	44.7362	26.3422	-0.764067
ENSMUST00000165033.1	ENSMUSG00000038418	Egr1	0.000284433	0.0064717	13.1702	3.61336	1	4.63805	0.361336	0.0148813	0.346455	0.0852326	0.346455	3.4961	2.06606	-0.758863
ENSMUST00000137071.7	ENSMUSG00000013787	Ehmt2	0.000991072	0.0147698	10.8442	4.04473	1	6.15507	0.404473	0.186126	0.218347	0.0320988	0.218347	23.967	10.6767	-1.16658
ENSMUST00000120721.8	ENSMUSG00000020454	Eif4enif1	0.000281001	0.0064202	13.193	56.7338	1	1.72355	5.67338	2.1591	3.51428	0.92752	3.51428	1.85592	1.03979	-0.835844
ENSMUST00000156226.7	ENSMUSG00000045983	Eif4g1	0.000265672	0.00620866	13.2981	5.67807	1	7.65111	0.567807	0.00959054	0.558216	0.0177699	0.558216	83.779	29.708	-1.49574
ENSMUST00000028609.13	ENSMUSG00000027186	Elf5	7.52275e-06	0.000670907	20.0555	2.35882	1	6.59077	0.235882	0.00516762	0.230714	0.0258105	0.230714	24.5656	11.4877	-1.09655
ENSMUST00000225355.1	ENSMUSG00000022031	Elp3	0.00100152	0.0148687	10.8248	91.7625	1	3.58691	9.17625	1.68323	7.49302	0.218969	7.49302	8.77897	1.79923	-2.28667
ENSMUST00000082262.7	ENSMUSG00000078517	Emc1	0.000938196	0.0141842	10.9457	76.8752	1	3.7446	7.68752	2.22818	5.45934	0.185897	5.45934	5.80777	1.18089	-2.29811
ENSMUST00000020169.8	ENSMUSG00000019989	Enpp3	4.57162e-06	0.000500623	21.0089	2.34176	1	6.48704	0.234176	0.0056765	0.228499	0.0270831	0.228499	11.2867	5.79608	-0.961476
ENSMUST00000218343.1	ENSMUSG00000019989	Enpp3	0.00301447	0.0315016	8.79869	1.59845	1	5.44637	0.159845	0.015385	0.14446	0.0480063	0.14446	10.4594	6.71504	-0.639329
ENSMUST00000112231.8	ENSMUSG00000048120	Entpd1	6.46148e-06	0.000613491	20.3464	1.81949	1	8.36459	0.181949	0.000557379	0.181392	0.0158601	0.181392	65.802	33.6796	-0.966259
ENSMUST00000134063.7	ENSMUSG00000048120	Entpd1	0.000465681	0.00889767	12.2483	1.101	1	8.85381	0.1101	0.000390366	0.10971	0.0157819	0.10971	172.742	108.193	-0.675017
ENSMUST00000110272.8	ENSMUSG00000021236	Entpd5	0.000134637	0.00395504	14.5757	83.9025	1	2.54326	8.39025	2.8915	5.49875	0.535446	5.49875	2.71393	1.08339	-1.32483
ENSMUST00000022591.15	ENSMUSG00000022014	Epsti1	0.000370859	0.00765027	12.6736	23.2132	1	2.15369	2.32132	0.235573	2.08574	0.70366	2.08574	1.86435	1.0934	-0.769853
ENSMUST00000022378.8	ENSMUSG00000021831	Ero1l	0.000164984	0.00453678	14.193	2.25615	1	9.39084	0.225615	0.000122158	0.225493	0.0168261	0.225493	175.862	90.7358	-0.954702
ENSMUST00000002011.13	ENSMUSG00000001946	Esam	4.98929e-05	0.00208225	16.4522	0.812899	1	8.659	0.0812899	0.00017776	0.0811121	0.0156985	0.0811121	181.473	120.258	-0.593615
ENSMUST00000097670.9	ENSMUSG00000024293	Esco1	0.000474519	0.00900241	12.2132	2.45738	1	5.72327	0.245738	0.0654499	0.180288	0.0408611	0.180288	11.2112	5.93217	-0.918304
ENSMUST00000220429.1	ENSMUSG00000025366	Esyt1	0.000187174	0.00491749	13.9557	1.97494	1	6.69251	0.197494	0.0130237	0.184471	0.024674	0.184471	21.534	11.7599	-0.872748
ENSMUST00000023612.16	ENSMUSG00000022895	Ets2	5.20253e-05	0.00212994	16.3728	1.28451	1	9.46308	0.128451	0.000117043	0.128334	0.0170642	0.128334	197.229	114.962	-0.778713
ENSMUST00000179322.1	ENSMUSG00000093938	Evi2b	0.00049883	0.00931369	12.12	8.4261	1	2.53442	0.84261	0.169256	0.673354	0.538934	0.673354	1.74335	1.14838	-0.602259
ENSMUST00000077273.8	ENSMUSG00000061731	Ext1	5.07669e-07	0.000155112	25.2345	1.1951	1	8.03784	0.11951	0.000382688	0.119127	0.0164542	0.119127	24.2817	14.3867	-0.755131
ENSMUST00000133362.7	ENSMUSG00000061731	Ext1	5.47147e-06	0.000554574	20.6647	1.40728	1	7.11509	0.140728	0.00176332	0.138965	0.0209001	0.138965	53.4691	29.8466	-0.84114
ENSMUST00000064234.6	ENSMUSG00000052397	Ezr	7.17525e-06	0.00064809	20.1459	0.774908	1	10.1573	0.0774908	3.92914e-05	0.0774515	0.0207759	0.0774515	454.536	299.141	-0.603567
ENSMUST00000041133.9	ENSMUSG00000036136	Fam110c	0.000287699	0.00650165	13.1488	1.2219	1	6.34193	0.12219	0.00186384	0.120326	0.0290825	0.120326	11.6712	7.6371	-0.611854
ENSMUST00000115099.8	ENSMUSG00000050530	Fam171a1	5.49005e-06	0.000554574	20.6582	1.51018	1	8.49987	0.151018	0.000649344	0.150369	0.0157427	0.150369	73.8554	40.1345	-0.879859
ENSMUST00000165576.7	ENSMUSG00000029672	Fam3c	1.44511e-05	0.000986605	18.8086	0.981121	1	7.37042	0.0981121	0.00130164	0.0968104	0.0191984	0.0968104	33.4365	21.3301	-0.648536
ENSMUST00000090487.11	ENSMUSG00000039742	Fam71f1	2.14494e-05	0.00123022	18.0561	5.9079	1	4.50402	0.59079	0.0703744	0.520415	0.0947511	0.520415	6.44814	2.6255	-1.29629
ENSMUST00000128373.1	ENSMUSG00000060568	Fam78b	0.000877472	0.0135303	11.0698	2.39258	1	5.29725	0.239258	0.065171	0.174087	0.0526926	0.174087	4.00762	2.61431	-0.616314
ENSMUST00000134445.1	ENSMUSG00000004018	Fancl	0.00282281	0.0301252	8.9186	26.5073	1	0.981658	2.65073	0.858711	1.79202	1.39474	1.79202	2.1893	1.16592	-0.908997
ENSMUST00000000834.3	ENSMUSG00000000817	Fasl	2.12e-07	0.000108199	26.9205	3.51038	1	6.99003	0.351038	0.00120287	0.349835	0.0218801	0.349835	46.5697	17.4177	-1.41884
ENSMUST00000028864.2	ENSMUSG00000027386	Fbln7	0.000200785	0.00517079	13.8237	13.5424	1	4.33863	1.35424	0.0739659	1.28028	0.108382	1.28028	4.43016	1.62066	-1.45078
ENSMUST00000022986.7	ENSMUSG00000022358	Fbxo32	6.53636e-07	0.000177764	24.7472	10.6301	1	4.71074	1.06301	0.0150512	1.04796	0.0805576	1.04796	2.85863	1.31604	-1.11913
ENSMUST00000056965.11	ENSMUSG00000055401	Fbxo6	1.16094e-06	0.000231706	23.6409	1.11511	1	6.76031	0.111511	0.00473793	0.106773	0.0239721	0.106773	50.3667	30.2893	-0.733659
ENSMUST00000079957.11	ENSMUSG00000058715	Fcer1g	0.000295024	0.0066106	13.1017	9.67661	1	3.41369	0.967661	0.0981374	0.869523	0.261013	0.869523	7.44053	2.50993	-1.56776
ENSMUST00000078825.4	ENSMUSG00000059089	Fcgr4	0.000604848	0.0106051	11.761	19.726	1	2.2335	1.9726	0.150506	1.82209	0.666378	1.82209	2.30792	1.17203	-0.977578
ENSMUST00000080932.7	ENSMUSG00000053158	Fes	2.85767e-07	0.00011987	26.3436	1.46192	1	7.14198	0.146192	0.00651799	0.139674	0.020702	0.139674	29.711	16.4607	-0.851969
ENSMUST00000206479.1	ENSMUSG00000053158	Fes	0.000413313	0.00825758	12.471	5.33653	1	4.39265	0.533653	0.165603	0.36805	0.103676	0.36805	2.49996	1.53051	-0.707893
ENSMUST00000167764.1	ENSMUSG00000031565	Fgfr1	0.00144801	0.0192159	10.1436	3.41724	1	5.77643	0.341724	0.117652	0.224072	0.0396598	0.224072	9.2002	4.54104	-1.01864
ENSMUST00000035799.5	ENSMUSG00000039899	Fgl2	1.46406e-05	0.000993962	18.7838	15.2933	1	3.50702	1.52933	0.0727892	1.45654	0.237718	1.45654	2.32114	1.16242	-0.9977
ENSMUST00000030693.12	ENSMUSG00000028874	Fgr	0.000100392	0.0032756	15.1293	8.20978	1	3.78352	0.820978	0.141344	0.679634	0.178619	0.679634	2.33238	1.32442	-0.81644
ENSMUST00000038684.5	ENSMUSG00000032643	Fhl3	2.03491e-07	0.000108199	26.9997	0.926682	1	7.42481	0.0926682	0.000902024	0.0917662	0.0188873	0.0917662	62.7847	38.9414	-0.689109
ENSMUST00000070878.8	ENSMUSG00000056629	Fkbp2	0.000121155	0.0036949	14.7746	1.51111	1	6.28922	0.151111	0.0346622	0.116449	0.0298793	0.116449	69.694	40.5818	-0.780203
ENSMUST00000021674.6	ENSMUSG00000021250	Fos	0.000825148	0.0129453	11.1838	1.72661	1	6.30127	0.172661	0.00329329	0.169367	0.0296936	0.169367	17.1429	10.513	-0.70544
ENSMUST00000031017.10	ENSMUSG00000029135	Fosl2	1.9409e-06	0.000298172	22.6527	1.06194	1	6.5753	0.106194	0.00210792	0.104086	0.0259926	0.104086	7.16963	4.74229	-0.596314
ENSMUST00000019913.14	ENSMUSG00000019779	Frk	6.7819e-06	0.000630985	20.2538	1.10003	1	7.73633	0.110003	0.00147203	0.108531	0.0174186	0.108531	28.9839	17.776	-0.70532
ENSMUST00000113355.8	ENSMUSG00000030064	Frmd4b	8.26317e-05	0.00289867	15.4971	3.31226	1	6.50954	0.331226	0.0168046	0.314422	0.0267967	0.314422	10.5859	5.21756	-1.02069
ENSMUST00000113359.7	ENSMUSG00000030064	Frmd4b	0.0014019	0.0188202	10.2033	3.12462	1	5.99258	0.312462	0.12618	0.186282	0.0351606	0.186282	7.17598	4.09002	-0.811068
ENSMUST00000020575.4	ENSMUSG00000020325	Fstl3	0.000232101	0.00569575	13.5515	0.885034	1	8.89373	0.0885034	0.000722653	0.0877808	0.0158178	0.0877808	218.646	144.642	-0.596109
ENSMUST00000025563.7	ENSMUSG00000024661	Fth1	1.60138e-05	0.0010402	18.6128	1.38813	1	10.1369	0.138813	6.1994e-05	0.138751	0.0206246	0.138751	1961	1116.51	-0.812595
ENSMUST00000235196.1	ENSMUSG00000024661	Fth1	0.00324464	0.033093	8.66453	2.03545	1	6.61483	0.203545	0.00315286	0.200392	0.0255322	0.200392	35.2066	19.7938	-0.830797
ENSMUST00000107362.9	ENSMUSG00000030530	Furin	3.85895e-05	0.00176043	16.9395	0.816536	1	8.04405	0.0816536	0.0107124	0.0709413	0.0164387	0.0709413	42.0472	28.0209	-0.585508
ENSMUST00000161805.7	ENSMUSG00000009687	Fxyd5	4.14542e-05	0.0018452	16.8036	1.08846	1	6.97128	0.108846	0.00344564	0.1054	0.0220359	0.1054	60.5264	37.8107	-0.678768
ENSMUST00000161684.7	ENSMUSG00000009687	Fxyd5	0.000222301	0.00552372	13.6325	2.22103	1	5.48709	0.222103	0.0226783	0.199425	0.0468433	0.199425	16.4969	8.59835	-0.940063
ENSMUST00000162250.7	ENSMUSG00000009687	Fxyd5	0.00400148	0.0380887	8.28314	4.16977	1	3.877	0.416977	0.214314	0.202663	0.162642	0.202663	12.0184	5.69803	-1.07671
ENSMUST00000090461.11	ENSMUSG00000022148	Fyb	5.05461e-06	0.000528938	20.8165	9.43386	1	3.54255	0.943386	0.0679741	0.875412	0.229228	0.875412	2.48208	1.27318	-0.963111
ENSMUST00000134174.7	ENSMUSG00000028010	Gar1	0.00473066	0.0426509	7.97963	49.8126	1	2.65135	4.98126	2.26288	2.71838	0.493761	2.71838	11.4457	2.58395	-2.14715
ENSMUST00000232643.1	ENSMUSG00000022962	Gart	0.000622381	0.0108205	11.7078	69.1256	1	2.56183	6.91256	1.56695	5.3456	0.528153	5.3456	14.4858	2.18938	-2.72605
ENSMUST00000102976.3	ENSMUSG00000015619	Gata3	1.31867e-05	0.000942031	18.9833	0.943917	1	8.13964	0.0943917	0.000302184	0.0940895	0.0162208	0.0940895	61.5845	39.3801	-0.645101
ENSMUST00000165774.7	ENSMUSG00000028270	Gbp2	3.86701e-05	0.00176086	16.9356	18.453	1	2.94937	1.8453	0.141464	1.70384	0.390069	1.70384	2.21717	1.14653	-0.951451
ENSMUST00000171324.2	ENSMUSG00000091387	Gcnt4	2.41689e-05	0.00131895	17.8289	1.93125	1	5.50654	0.193125	0.00470639	0.188419	0.0463032	0.188419	4.0818	2.54101	-0.683807
ENSMUST00000087600.9	ENSMUSG00000058624	Gda	5.65093e-07	0.000166491	25.0278	11.5886	1	4.2861	1.15886	0.0718296	1.08703	0.113218	1.08703	2.62778	1.25954	-1.06095
ENSMUST00000197797.1	ENSMUSG00000027865	Gdap2	0.000326434	0.0070445	12.9123	63.9495	1	1.93552	6.39495	1.59159	4.80336	0.812718	4.80336	4.0758	1.47116	-1.47013
ENSMUST00000032944.8	ENSMUSG00000030703	Gdpd3	0.00538771	0.0464753	7.74448	34.5686	1	2.18624	3.45686	0.945751	2.51111	0.688281	2.51111	3.92275	1.17374	-1.74076
ENSMUST00000022170.7	ENSMUSG00000021666	Gfm2	1.87656e-05	0.00113448	18.3106	81.9795	1	2.61049	8.19795	2.39085	5.8071	0.509298	5.8071	4.60179	1.03664	-2.15028
ENSMUST00000170741.1	ENSMUSG00000020530	Ggnbp2	0.00177938	0.022107	9.76425	53.9838	1	2.13392	5.39838	1.46756	3.93082	0.713122	3.93082	7.64482	2.23064	-1.77702
ENSMUST00000079424.10	ENSMUSG00000035778	Ggta1	0.000338644	0.00723429	12.8436	1.17218	1	7.25197	0.117218	0.0178395	0.099379	0.0199371	0.099379	26.0208	16.5739	-0.650753
ENSMUST00000146044.7	ENSMUSG00000041890	Git2	0.000749245	0.0121749	11.3629	90.6633	1	2.91098	9.06633	1.84155	7.22479	0.40239	7.22479	3.8146	1.41881	-1.42685
ENSMUST00000106090.7	ENSMUSG00000046623	Gjb4	0.000599702	0.010556	11.7769	7.88273	1	3.38645	0.788273	0.0145235	0.77375	0.268043	0.77375	3.4517	1.55792	-1.14768
ENSMUST00000060419.1	ENSMUSG00000046623	Gjb4	0.00144808	0.0192159	10.1435	8.89923	1	4.40468	0.889923	0.0129019	0.877021	0.102662	0.877021	8.02724	2.66667	-1.58986
ENSMUST00000046498.2	ENSMUSG00000042357	Gjb5	7.70507e-06	0.000680885	20.0097	1.14136	1	8.72808	0.114136	0.000170799	0.113966	0.0157107	0.113966	224.498	134.548	-0.738579
ENSMUST00000106738.1	ENSMUSG00000034762	Glis1	0.000825727	0.0129456	11.1825	47.5051	1	1.71582	4.75051	2.35053	2.39998	0.931858	2.39998	1.66445	1.0505	-0.663967
ENSMUST00000154381.1	ENSMUSG00000001418	Glmp	3.3492e-06	0.000423339	21.6053	0.843014	1	6.37649	0.0843014	0.00206942	0.0822319	0.0285813	0.0822319	126.647	80.9043	-0.646523
ENSMUST00000086199.11	ENSMUSG00000026473	Glul	8.05409e-06	0.000695371	19.925	1.23455	1	8.38727	0.123455	0.000306608	0.123148	0.0158353	0.123148	95.5489	55.9835	-0.771236
ENSMUST00000099046.3	ENSMUSG00000095186	Gm10718	0.000689144	0.0115747	11.5183	29.6014	1	1.96827	2.96014	0.575997	2.38414	0.795713	2.38414	4.12369	1.29224	-1.67406
ENSMUST00000099683.1	ENSMUSG00000075014	Gm10800	0.00128527	0.0177652	10.3636	18.1294	1	2.62629	1.81294	0.513026	1.29991	0.503254	1.29991	6.09696	1.54028	-1.9849
ENSMUST00000179797.2	ENSMUSG00000096887	Gm20594	3.06173e-05	0.00152308	17.3791	0.844902	1	8.15687	0.0844902	0.00031608	0.0841741	0.0161857	0.0841741	724.486	482.619	-0.586073
ENSMUST00000160826.1	ENSMUSG00000098650	Gm28048	2.12042e-06	0.000318044	22.4827	1.70547	1	7.29425	0.170547	0.00531242	0.165234	0.0196636	0.165234	35.5352	18.7923	-0.919112
ENSMUST00000225802.1	ENSMUSG00000114432	Gm49391	0.000839867	0.0131056	11.151	69.3793	1	2.13782	6.93793	3.63559	3.30234	0.711247	3.30234	5.21144	1.47012	-1.82575
ENSMUST00000109475.2	ENSMUSG00000074623	Gm826	0.00467117	0.0422222	8.00254	10.5103	1	2.17531	1.05103	0.308384	0.742641	0.693419	0.742641	2.53295	1.31709	-0.943462
ENSMUST00000030201.13	ENSMUSG00000028479	Gne	9.1942e-06	0.000755843	19.6719	2.24812	1	5.2566	0.224812	0.0126051	0.212207	0.0541033	0.212207	3.31258	2.11174	-0.649525
ENSMUST00000174522.7	ENSMUSG00000028479	Gne	2.09308e-05	0.00121184	18.1027	2.66295	1	6.81626	0.266295	0.0112647	0.255031	0.0234238	0.255031	38.4434	17.6908	-1.11974
ENSMUST00000226379.1	ENSMUSG00000042354	Gnl3	0.00231853	0.0264998	9.27855	6.29975	1	4.82127	0.629975	0.361531	0.268444	0.0740203	0.268444	26.9585	9.42827	-1.51567
ENSMUST00000115154.10	ENSMUSG00000035521	Gnptg	0.000309753	0.00681415	13.0105	2.14787	1	5.35187	0.214787	0.0525329	0.162255	0.0508918	0.162255	7.30066	4.17884	-0.804923
ENSMUST00000081695.13	ENSMUSG00000054199	Gon4l	0.00138803	0.0187087	10.2216	57.1374	1	2.58547	5.71374	1.72946	3.98428	0.518947	3.98428	1.99814	1.05236	-0.925028
ENSMUST00000051160.3	ENSMUSG00000050761	Gp1bb	0.00227606	0.0261607	9.31241	2.36151	1	5.06952	0.236151	0.0457461	0.190405	0.0615051	0.190405	6.04385	3.75308	-0.687394
ENSMUST00000023243.10	ENSMUSG00000022579	Gpihbp1	0.000588144	0.0103747	11.8131	14.7895	1	2.06338	1.47895	0.312008	1.16695	0.747575	1.16695	2.61637	1.22491	-1.09489
ENSMUST00000031840.9	ENSMUSG00000029816	Gpnmb	6.77775e-06	0.000630985	20.255	13.5649	1	3.86332	1.35649	0.115766	1.24073	0.164847	1.24073	2.71455	1.25287	-1.11548
ENSMUST00000106497.7	ENSMUSG00000059923	Grb2	0.000147786	0.00423076	14.4002	2.16901	1	8.23251	0.216901	0.0430063	0.173895	0.0160464	0.173895	92.6283	48.3309	-0.938507
ENSMUST00000023225.7	ENSMUSG00000022564	Grina	2.83532e-06	0.000376859	21.9249	1.405	1	6.40883	0.1405	0.00186321	0.138637	0.0281268	0.138637	23.7851	13.6484	-0.801323
ENSMUST00000167025.1	ENSMUSG00000062203	Gspt1	0.000752117	0.0121929	11.3558	1.68975	1	6.5125	0.168975	0.0111048	0.15787	0.0267594	0.15787	73.3509	43.1526	-0.765367
ENSMUST00000237893.1	ENSMUSG00000060803	Gstp1	2.23629e-05	0.00125927	17.9767	1.82008	1	7.50811	0.182008	0.0403149	0.141693	0.0184436	0.141693	180.527	93.7663	-0.945073
ENSMUST00000201801.3	ENSMUSG00000025534	Gusb	0.000251332	0.00600106	13.4022	1.51537	1	6.45931	0.151537	0.0311907	0.120346	0.0274444	0.120346	18.2476	11.2268	-0.700758
ENSMUST00000180086.2	ENSMUSG00000096210	H1f0	2.28986e-05	0.00127493	17.9316	0.838008	1	8.20424	0.0838008	0.00028285	0.083518	0.0160957	0.083518	103.878	68.5974	-0.598661
ENSMUST00000040655.13	ENSMUSG00000036594	H2-Aa	7.87283e-05	0.00280253	15.5886	9.44605	1	3.50649	0.944605	0.204997	0.739608	0.237846	0.739608	4.67897	1.75479	-1.41489
ENSMUST00000174751.1	ENSMUSG00000036594	H2-Aa	0.00143315	0.0190947	10.1626	37.7174	1	1.89089	3.77174	1.12202	2.64973	0.836224	2.64973	3.81735	1.21003	-1.65753
ENSMUST00000040828.6	ENSMUSG00000073421	H2-Ab1	0.00592367	0.0495026	7.57338	50.3698	1	2.15929	5.03698	1.05441	3.98257	0.700998	3.98257	4.23486	1.18775	-1.83408
ENSMUST00000172785.7	ENSMUSG00000073411	H2-D1	0.00425443	0.0397322	8.1719	1.347	1	7.91301	0.1347	0.00133193	0.133368	0.0168026	0.133368	78.4873	50.8107	-0.627328
ENSMUST00000174699.7	ENSMUSG00000073409	H2-Q6	0.000460767	0.00883976	12.2681	22.7826	1	2.74367	2.27826	0.314255	1.964	0.459744	1.964	2.21395	1.15465	-0.93916
ENSMUST00000113760.9	ENSMUSG00000053835	H2-T24	0.000799045	0.012697	11.2434	5.79927	1	3.38359	0.579927	0.0634479	0.51648	0.268787	0.51648	2.17979	1.39169	-0.647351
ENSMUST00000138603.8	ENSMUSG00000006930	Hap1	4.73791e-07	0.000147642	25.3677	5.70443	1	5.58728	0.570443	0.00729536	0.563147	0.0441602	0.563147	8.43693	3.0098	-1.48705
ENSMUST00000103124.10	ENSMUSG00000006930	Hap1	2.68509e-05	0.00141087	17.6287	6.64273	1	4.25944	0.664273	0.0499408	0.614332	0.115776	0.614332	4.32876	1.88486	-1.19949
ENSMUST00000007738.10	ENSMUSG00000007594	Hapln4	2.33769e-06	0.000332497	22.2954	2.44948	1	6.14536	0.244948	0.00244614	0.242502	0.0322709	0.242502	9.88193	4.87573	-1.01917
ENSMUST00000093209.3	ENSMUSG00000069919	Hba-a1	8.66982e-08	6.68699e-05	28.6504	10.3867	1	9.95311	1.03867	0.000161661	1.03851	0.019389	1.03851	4889.15	778.053	-2.65164
ENSMUST00000093207.3	ENSMUSG00000069917	Hba-a2	2.01205e-08	2.86311e-05	31.4829	9.52826	1	8.38711	0.952826	0.00132139	0.951504	0.0158354	0.951504	1339.78	239.487	-2.48398
ENSMUST00000023934.7	ENSMUSG00000052305	Hbb-bs	4.92877e-08	5.17682e-05	29.7446	12.487	1	9.6529	1.2487	0.000198233	1.24851	0.0178117	1.24851	4722	616.486	-2.93726
ENSMUST00000098192.3	ENSMUSG00000073940	Hbb-bt	9.83104e-06	0.000786118	19.544	14.8962	1	8.44657	1.48962	0.000998606	1.48862	0.0157802	1.48862	1398.09	161.23	-3.11627
ENSMUST00000057145.6	ENSMUSG00000045502	Hcar2	0.000504662	0.00939069	12.0984	18.7581	1	2.72751	1.87581	0.173131	1.70267	0.465586	1.70267	2.80573	1.1438	-1.29455
ENSMUST00000189688.1	ENSMUSG00000003283	Hck	0.000224579	0.00555245	13.6134	15.6855	1	2.58869	1.56855	0.368021	1.20053	0.517699	1.20053	1.92428	1.13162	-0.765932
ENSMUST00000023531.14	ENSMUSG00000022831	Hcls1	4.08832e-05	0.00182851	16.8299	3.73027	1	6.98867	0.373027	0.00161673	0.37141	0.0218913	0.37141	43.9163	17.4259	-1.33352
ENSMUST00000028838.4	ENSMUSG00000027360	Hdc	2.79492e-05	0.00145011	17.5524	19.4009	1	2.87396	1.94009	0.244278	1.69581	0.414573	1.69581	2.37536	1.1235	-1.08014
ENSMUST00000161576.7	ENSMUSG00000031770	Herpud1	0.00438314	0.0405822	8.11786	1.88271	1	6.73705	0.188271	0.00961366	0.178657	0.0242081	0.178657	28.4635	17.2151	-0.725443
ENSMUST00000054445.8	ENSMUSG00000043421	Hilpda	1.74403e-06	0.00027668	22.8582	2.49485	1	6.53108	0.249485	0.00173089	0.247754	0.0265279	0.247754	58.8147	26.1536	-1.16917
ENSMUST00000018246.5	ENSMUSG00000018102	Hist1h2bc	0.000782628	0.0125203	11.282	1.66161	1	4.74044	0.166161	0.0142983	0.151863	0.0787362	0.151863	7.86594	4.88938	-0.685966
ENSMUST00000000642.10	ENSMUSG00000000628	Hk2	1.52575e-06	0.000265915	23.1153	2.14676	1	8.72282	0.214676	0.000223671	0.214453	0.0157091	0.214453	73.6729	35.5498	-1.05129
ENSMUST00000093196.10	ENSMUSG00000066551	Hmgb1	0.00264843	0.0288108	9.03511	4.57291	1	5.17967	0.457291	0.155395	0.301896	0.0569538	0.301896	16.5502	6.8034	-1.28252
ENSMUST00000005548.7	ENSMUSG00000005413	Hmox1	6.11043e-05	0.00237028	16.0681	1.85124	1	9.65634	0.185124	6.37455e-05	0.18506	0.017827	0.18506	693.291	353.532	-0.971618
ENSMUST00000204158.2	ENSMUSG00000004980	Hnrnpa2b1	0.00256898	0.0282689	9.0908	5.68658	1	5.17939	0.568658	0.215857	0.352801	0.0569647	0.352801	11.5157	4.79385	-1.26434
ENSMUST00000074898.7	ENSMUSG00000031722	Hp	0.000326628	0.0070445	12.9112	24.2217	1	2.59521	2.42217	0.276508	2.14566	0.515181	2.14566	2.90777	1.21621	-1.25752
ENSMUST00000030572.9	ENSMUSG00000028785	Hpca	0.000169245	0.00462569	14.145	2.03276	1	5.72191	0.203276	0.00878213	0.194494	0.0408922	0.194494	14.9647	8.18033	-0.871329
ENSMUST00000020927.9	ENSMUSG00000020605	Hs1bp3	9.71888e-06	0.000782204	19.5659	1.0038	1	7.56803	0.10038	0.000550994	0.0998294	0.0181481	0.0998294	38.8528	24.419	-0.670014
ENSMUST00000053116.6	ENSMUSG00000051022	Hs3st1	0.000336528	0.00720853	12.8553	1.00402	1	7.19397	0.100402	0.00112798	0.0992737	0.0203309	0.0992737	48.3813	31.8369	-0.603751
ENSMUST00000072097.13	ENSMUSG00000062007	Hsh2d	6.81136e-05	0.00253681	15.8625	9.41179	1	3.22736	0.941179	0.0928759	0.848303	0.310324	0.848303	2.65627	1.31678	-1.01238
ENSMUST00000060427.5	ENSMUSG00000053560	Ier2	7.818e-08	6.44946e-05	28.8506	1.78195	1	6.83409	0.178195	0.00125562	0.176939	0.0232546	0.176939	43.7251	22.0766	-0.985942
ENSMUST00000003635.6	ENSMUSG00000003541	Ier3	0.000386494	0.00785638	12.5964	2.42286	1	7.09321	0.242286	0.00100928	0.241277	0.0210644	0.241277	81.8896	41.0151	-0.997527
ENSMUST00000000266.8	ENSMUSG00000026535	Ifi202b	6.43232e-05	0.00243039	15.9709	14.5603	1	3.27894	1.45603	0.0758022	1.38023	0.296476	1.38023	3.44137	1.32928	-1.37234
ENSMUST00000111214.3	ENSMUSG00000073489	Ifi204	1.53215e-06	0.000266095	23.1072	18.6281	1	3.31934	1.86281	0.097461	1.76535	0.285692	1.76535	3.10333	1.19297	-1.37925
ENSMUST00000042610.14	ENSMUSG00000073490	Ifi207	6.37144e-05	0.00242122	15.9889	42.5474	1	1.97484	4.25474	0.642941	3.6118	0.79233	3.6118	1.62533	1.03241	-0.654712
ENSMUST00000066701.12	ENSMUSG00000064215	Ifi27	0.000351385	0.00740422	12.7745	52.6542	1	2.04679	5.26542	1.2675	3.99792	0.755837	3.99792	4.78268	1.26226	-1.92181
ENSMUST00000055071.8	ENSMUSG00000079017	Ifi27l2a	1.17887e-05	0.00087877	19.1972	19.8354	1	2.52338	1.98354	0.211826	1.77171	0.543304	1.77171	9.23518	1.5961	-2.53259
ENSMUST00000010502.12	ENSMUSG00000010358	Ifi35	0.000515661	0.00954155	12.0582	1.76386	1	5.18998	0.176386	0.0122232	0.164163	0.0565573	0.164163	9.9257	6.0024	-0.725629
ENSMUST00000112459.3	ENSMUSG00000026896	Ifih1	0.000150545	0.00426776	14.3654	16.0883	1	3.35765	1.60883	0.439681	1.16915	0.275567	1.16915	2.11091	1.17202	-0.848866
ENSMUST00000102824.3	ENSMUSG00000034459	Ifit1	4.24648e-06	0.00048098	21.1502	29.2802	1	3.04559	2.92802	0.156181	2.77184	0.360633	2.77184	3.06782	1.10323	-1.47548
ENSMUST00000102826.3	ENSMUSG00000045932	Ifit2	1.5545e-05	0.00102329	18.6695	10.2966	1	4.11933	1.02966	0.0234148	1.00625	0.130485	1.00625	2.94328	1.33956	-1.13567
ENSMUST00000102825.3	ENSMUSG00000074896	Ifit3	1.46499e-06	0.000262135	23.1934	32.5379	1	3.31687	3.25379	0.251634	3.00215	0.286348	3.00215	6.34416	1.17253	-2.4358
ENSMUST00000076249.5	ENSMUSG00000062488	Ifit3b	6.15176e-05	0.00237886	16.0553	45.1124	1	2.0225	4.51124	0.167896	4.34334	0.768036	4.34334	2.37134	1.05468	-1.1689
ENSMUST00000026565.6	ENSMUSG00000025492	Ifitm3	7.81238e-06	0.00068216	19.9832	9.56604	1	4.37771	0.956604	0.0225719	0.934033	0.104952	0.934033	18.7427	4.47394	-2.06671
ENSMUST00000058595.6	ENSMUSG00000042993	Ifnk	1.18145e-05	0.000879375	19.193	30.2616	1	2.55314	3.02616	0.235385	2.79078	0.531559	2.79078	6.3593	1.25226	-2.34433
ENSMUST00000020702.10	ENSMUSG00000020427	Igfbp3	0.00572948	0.0484526	7.63347	2.7119	1	5.8258	0.27119	0.00395817	0.267231	0.038582	0.267231	10.2378	6.13387	-0.739043
ENSMUST00000178282.2	ENSMUSG00000095079	Igha	0.000963476	0.0144523	10.8965	6.87395	1	3.41275	0.687395	0.0584181	0.628977	0.261255	0.628977	3.70291	1.96684	-0.912778
ENSMUST00000194162.5	ENSMUSG00000104213	Ighd	0.00216339	0.0252015	9.40547	6.60466	1	3.35622	0.660466	0.0666374	0.593828	0.275942	0.593828	2.53485	1.4749	-0.781282
ENSMUST00000177715.7	ENSMUSG00000076617	Ighm	7.4732e-05	0.0027099	15.6871	11.3254	1	4.00554	1.13254	0.272927	0.859612	0.144198	0.859612	4.97789	1.79255	-1.47352
ENSMUST00000210490.2	ENSMUSG00000110185	Igip	1.92428e-05	0.00115032	18.2628	2.09885	1	4.8839	0.209885	0.0074497	0.202436	0.070592	0.202436	4.11018	2.51289	-0.709853
ENSMUST00000103410.2	ENSMUSG00000076609	Igkc	0.000232483	0.00569664	13.5485	6.42063	1	3.69076	0.642063	0.032386	0.609677	0.196558	0.609677	11.2226	4.0854	-1.45786
ENSMUST00000039331.8	ENSMUSG00000040972	Igsf21	6.37301e-05	0.00242122	15.9885	7.16566	1	3.97147	0.716566	0.0227549	0.693811	0.14869	0.693811	3.78793	1.69279	-1.16201
ENSMUST00000047194.3	ENSMUSG00000035004	Igsf6	1.80948e-06	0.00028343	22.7874	11.7285	1	3.4719	1.17285	0.0539372	1.11891	0.246326	1.11891	2.93752	1.29247	-1.18447
ENSMUST00000195659.1	ENSMUSG00000038034	Igsf8	0.00275046	0.0295688	8.96603	46.1976	1	2.75119	4.61976	1.49932	3.12043	0.457045	3.12043	16.6556	2.90842	-2.5177
ENSMUST00000108042.2	ENSMUSG00000073889	Il11ra1	6.56171e-05	0.00246797	15.9332	1.76357	1	6.63966	0.176357	0.00946952	0.166887	0.0252513	0.166887	29.4873	16.5369	-0.834407
ENSMUST00000033418.7	ENSMUSG00000017057	Il13ra1	0.00028292	0.00645034	13.1802	1.47165	1	6.71418	0.147165	0.00150079	0.145665	0.024445	0.145665	14.36	8.64868	-0.731506
ENSMUST00000209363.1	ENSMUSG00000031712	Il15	2.84721e-05	0.00146082	17.5172	62.4798	1	1.89151	6.24798	0.374495	5.87348	0.835893	5.87348	3.61436	1.14959	-1.65262
ENSMUST00000209573.2	ENSMUSG00000031712	Il15	0.00137366	0.0185719	10.2408	51.4294	1	2.1172	5.14294	0.999675	4.14327	0.721192	4.14327	4.81653	1.18704	-2.02063
ENSMUST00000028882.1	ENSMUSG00000027399	Il1a	0.0047988	0.0430145	7.95374	5.54578	1	3.6699	0.554578	0.0414603	0.513118	0.200869	0.513118	2.73449	1.64593	-0.732371
ENSMUST00000028881.13	ENSMUSG00000027398	Il1b	5.57209e-05	0.00222992	16.2428	22.7545	1	3.74216	2.27545	0.0855179	2.18993	0.186366	2.18993	8.57598	1.55639	-2.46209
ENSMUST00000114795.2	ENSMUSG00000026072	Il1r1	0.000627032	0.0108737	11.694	3.94051	1	4.76004	0.394051	0.0157417	0.378309	0.0775606	0.378309	2.86339	1.71527	-0.739287
ENSMUST00000027243.12	ENSMUSG00000026073	Il1r2	0.000788849	0.0125873	11.2673	2.41527	1	5.78601	0.241527	0.0218993	0.219627	0.0394481	0.219627	17.0959	9.64913	-0.825181
ENSMUST00000174202.7	ENSMUSG00000022514	Il1rap	1.02332e-05	0.000802711	19.4674	3.70205	1	4.29597	0.370205	0.030222	0.339983	0.112289	0.339983	3.52467	1.92332	-0.873892
ENSMUST00000023156.12	ENSMUSG00000022514	Il1rap	0.000381793	0.00779603	12.6193	1.31748	1	6.37594	0.131748	0.00216697	0.129581	0.0285892	0.129581	8.6173	5.47876	-0.653385
ENSMUST00000114482.2	ENSMUSG00000026981	Il1rn	0.000246094	0.0059217	13.4417	10.7439	1	4.39783	1.07439	0.0283704	1.04601	0.103238	1.04601	6.89174	1.94071	-1.82828
ENSMUST00000033664.13	ENSMUSG00000031304	Il2rg	3.96955e-05	0.00178782	16.8859	1.43399	1	7.54936	0.143399	0.000685749	0.142714	0.0182381	0.142714	75.2294	42.4516	-0.825476
ENSMUST00000162242.1	ENSMUSG00000003500	Impdh1	0.00461334	0.0419293	8.0251	60.4544	1	3.03076	6.04544	1.56996	4.47548	0.365033	4.47548	6.18684	1.79442	-1.78568
ENSMUST00000194904.1	ENSMUSG00000062867	Impdh2	0.00335	0.0338782	8.60631	1.45426	1	5.77596	0.145426	0.0438202	0.101606	0.0396702	0.101606	24.1344	15.4387	-0.644538
ENSMUST00000038765.5	ENSMUSG00000037035	Inhbb	4.65187e-05	0.00198494	16.585	4.0617	1	7.1959	0.40617	0.000885013	0.405285	0.0203174	0.405285	25.2085	9.9893	-1.33545
ENSMUST00000034261.7	ENSMUSG00000079019	Insl3	0.000733395	0.0120042	11.4026	5.82668	1	4.64309	0.582668	0.144763	0.437905	0.0848984	0.437905	19.7032	8.01195	-1.2982
ENSMUST00000115100.8	ENSMUSG00000035578	Iqcg	9.62843e-06	0.000778723	19.5838	5.56798	1	5.05909	0.556798	0.0382977	0.5185	0.0619678	0.5185	3.35921	1.73336	-0.954549
ENSMUST00000038422.7	ENSMUSG00000034168	Irf2bpl	2.01656e-06	0.000305044	22.5792	1.77742	1	6.90138	0.177742	0.00117562	0.176567	0.022639	0.176567	16.4493	8.776	-0.906393
ENSMUST00000026571.10	ENSMUSG00000025498	Irf7	0.000275933	0.0063662	13.2271	85.1561	1	3.17172	8.51561	0.737522	7.77809	0.325238	7.77809	8.61484	1.37855	-2.64367
ENSMUST00000138037.1	ENSMUSG00000002325	Irf9	0.000538014	0.00984482	11.9791	6.4907	1	5.66044	0.64907	0.398659	0.250411	0.0423416	0.250411	12.76	4.25336	-1.58495
ENSMUST00000057314.3	ENSMUSG00000047182	Irs3	2.77692e-05	0.0014452	17.5647	0.982206	1	8.10707	0.0982206	0.000392409	0.0978282	0.0162906	0.0978282	84.0366	53.4109	-0.653882
ENSMUST00000077337.8	ENSMUSG00000060969	Irx1	2.09453e-07	0.000108199	26.9438	4.28649	1	6.71966	0.428649	0.00215144	0.426498	0.0243878	0.426498	30.872	10.5697	-1.54637
ENSMUST00000223460.1	ENSMUSG00000060969	Irx1	5.20714e-05	0.00213007	16.3712	3.85168	1	4.7721	0.385168	0.0544049	0.330763	0.076848	0.330763	14.7832	6.28692	-1.23353
ENSMUST00000172353.2	ENSMUSG00000001504	Irx2	0.00195897	0.0235622	9.58759	10.864	1	4.25548	1.0864	0.540554	0.54585	0.116163	0.54585	19.6517	6.07309	-1.69415
ENSMUST00000175795.3	ENSMUSG00000031734	Irx3	0.000391384	0.00792648	12.5729	1.10091	1	7.60535	0.110091	0.00955026	0.100541	0.0179738	0.100541	42.7518	28.2158	-0.599481
ENSMUST00000085425.5	ENSMUSG00000035692	Isg15	1.48288e-06	0.000262135	23.1701	14.6423	1	4.28195	1.46423	0.0227914	1.44144	0.113611	1.44144	20.9919	3.40933	-2.62227
ENSMUST00000061673.8	ENSMUSG00000042284	Itga1	0.000248525	0.00595221	13.4232	2.08204	1	7.50343	0.208204	0.00093063	0.207274	0.0184675	0.207274	11.2552	6.29606	-0.838071
ENSMUST00000219427.1	ENSMUSG00000025348	Itga7	2.90297e-05	0.00147676	17.4803	13.077	1	4.72239	1.3077	0.454577	0.853121	0.0798372	0.853121	19.7056	3.48646	-2.49877
ENSMUST00000000299.13	ENSMUSG00000000290	Itgb2	0.000511035	0.00947368	12.075	5.9819	1	4.23736	0.59819	0.307927	0.290264	0.11795	0.290264	3.15316	1.59492	-0.983315
ENSMUST00000021028.4	ENSMUSG00000020689	Itgb3	0.00013602	0.00398141	14.5565	1.08794	1	9.50808	0.108794	7.9406e-05	0.108715	0.0172252	0.108715	132.561	81.7463	-0.697428
ENSMUST00000001327.10	ENSMUSG00000001281	Itgb7	2.78372e-06	0.000373404	21.9601	4.29866	1	4.04521	0.429866	0.0211533	0.408713	0.13922	0.408713	2.76932	1.56351	-0.824746
ENSMUST00000046518.11	ENSMUSG00000057963	Itpk1	0.00042727	0.00842573	12.409	1.52143	1	7.29049	0.152143	0.000859072	0.151284	0.0196875	0.151284	31.5406	18.7305	-0.75182
ENSMUST00000110012.1	ENSMUSG00000031805	Jak3	0.00104542	0.0153774	10.7453	1.24706	1	7.05796	0.124706	0.0046767	0.12003	0.0213354	0.12003	18.7596	12.1193	-0.630323
ENSMUST00000034472.15	ENSMUSG00000031990	Jam3	9.13211e-05	0.00306512	15.3082	1.62589	1	8.2661	0.162589	0.000354972	0.162234	0.0159922	0.162234	130.798	72.395	-0.853383
ENSMUST00000050020.7	ENSMUSG00000048534	Jaml	6.38244e-06	0.000609413	20.3699	16.4681	1	4.50625	1.64681	0.0687245	1.57808	0.0945826	1.57808	6.87177	1.69197	-2.02198
ENSMUST00000217074.1	ENSMUSG00000048534	Jaml	3.11069e-05	0.00153816	17.349	47.9685	1	1.99564	4.79685	0.740911	4.05594	0.781672	4.05594	7.95987	1.20533	-2.72332
ENSMUST00000215880.1	ENSMUSG00000048534	Jaml	7.27659e-05	0.0026522	15.7375	56.6041	1	3.01246	5.66041	0.935609	4.7248	0.370531	4.7248	6.65502	1.20642	-2.46371
ENSMUST00000171754.2	ENSMUSG00000034271	Jdp2	0.00245098	0.0274969	9.17683	2.74004	1	6.19533	0.274004	0.108062	0.165942	0.0314024	0.165942	23.7231	12.4932	-0.925146
ENSMUST00000050687.13	ENSMUSG00000034271	Jdp2	0.00380133	0.0367418	8.37636	1.9098	1	6.35234	0.19098	0.0778066	0.113174	0.0289298	0.113174	24.3638	14.1088	-0.788144
ENSMUST00000020435.10	ENSMUSG00000020216	Jsrp1	0.00572224	0.0484077	7.63576	22.4416	1	2.06318	2.24416	0.712931	1.53123	0.747676	1.53123	2.90152	1.23515	-1.23212
ENSMUST00000064922.6	ENSMUSG00000052837	Junb	2.55723e-07	0.000114799	26.5582	1.05411	1	7.93209	0.105411	0.000439859	0.104972	0.0167449	0.104972	95.8282	57.7271	-0.731202
ENSMUST00000069399.6	ENSMUSG00000055675	Kbtbd11	0.000445403	0.00865572	12.3314	5.31964	1	5.20142	0.531964	0.0440093	0.487955	0.0561224	0.487955	3.00687	1.76392	-0.769472
ENSMUST00000030376.7	ENSMUSG00000028631	Kcnq4	8.52899e-06	0.000726608	19.8155	2.1768	1	6.04161	0.21768	0.00303191	0.214648	0.0342066	0.214648	8.18967	4.352	-0.912127
ENSMUST00000238978.1	ENSMUSG00000046731	Kctd11	7.76725e-07	0.000191233	24.4147	1.88362	1	5.66277	0.188362	0.00653285	0.181829	0.0422855	0.181829	7.99737	4.43483	-0.850647
ENSMUST00000184744.1	ENSMUSG00000098557	Kctd12	1.30018e-06	0.000241448	23.423	3.4942	1	8.79189	0.34942	0.000178899	0.349241	0.0157389	0.349241	81.4209	31.4922	-1.3704
ENSMUST00000108069.7	ENSMUSG00000030499	Kctd15	0.00146888	0.0193932	10.1173	4.05772	1	6.58105	0.405772	0.237252	0.16852	0.0259246	0.16852	23.7397	10.5465	-1.17055
ENSMUST00000010974.8	ENSMUSG00000010830	Kdelr3	4.58114e-05	0.00196688	16.614	0.839255	1	7.62659	0.0839255	0.00049757	0.0834279	0.0178778	0.0834279	89.1939	59.3301	-0.588181
ENSMUST00000228416.1	ENSMUSG00000037465	Klf10	0.00110773	0.0159852	10.6382	1.34201	1	6.71186	0.134201	0.0122228	0.121979	0.0244693	0.121979	350.663	222.099	-0.658882
ENSMUST00000113977.8	ENSMUSG00000045098	Kmt5b	0.00242577	0.0273313	9.19575	80.1407	1	2.4832	8.01407	2.6951	5.31897	0.559355	5.31897	2.13888	1.22991	-0.798305
ENSMUST00000151698.7	ENSMUSG00000028581	Laptm5	0.000759333	0.0122393	11.3381	3.08679	1	5.10568	0.308679	0.0104274	0.298251	0.0599448	0.298251	5.53538	3.06537	-0.852622
ENSMUST00000004497.10	ENSMUSG00000004383	Large1	1.46142e-05	0.000993962	18.7872	2.16375	1	5.61973	0.216375	0.0271236	0.189251	0.0433402	0.189251	5.9836	3.36672	-0.829669
ENSMUST00000050785.13	ENSMUSG00000026822	Lcn2	0.0036571	0.0357314	8.44668	24.9304	1	2.92563	2.49304	0.427758	2.06528	0.397649	2.06528	5.09275	1.64169	-1.63326
ENSMUST00000131802.1	ENSMUSG00000021998	Lcp1	0.000444231	0.00864312	12.3363	3.13463	1	7.84874	0.313463	0.00112485	0.312338	0.0170097	0.312338	51.278	23.6525	-1.11635
ENSMUST00000145303.7	ENSMUSG00000021998	Lcp1	0.0031014	0.0321017	8.74683	4.20326	1	5.68066	0.420326	0.0616074	0.358718	0.0418574	0.358718	6.76574	3.42924	-0.980358
ENSMUST00000031555.2	ENSMUSG00000029570	Lfng	0.000273104	0.00632283	13.2464	3.77195	1	3.75137	0.377195	0.0377604	0.339434	0.184606	0.339434	2.46925	1.55069	-0.671162
ENSMUST00000043722.9	ENSMUSG00000033880	Lgals3bp	0.000204768	0.00523254	13.7868	4.47271	1	5.01534	0.447271	0.0143886	0.432882	0.0639755	0.432882	6.14918	3.00629	-1.03241
ENSMUST00000203665.1	ENSMUSG00000042873	Lhfpl4	0.000428791	0.00843971	12.4024	1.15002	1	4.60793	0.115002	0.0137322	0.10127	0.0872662	0.10127	5.55986	3.7009	-0.587174
ENSMUST00000066532.4	ENSMUSG00000053846	Lipg	8.93973e-05	0.00303687	15.3484	3.66422	1	9.14284	0.366422	0.000148092	0.366274	0.0161902	0.366274	187.855	74.1845	-1.34043
ENSMUST00000060673.7	ENSMUSG00000044626	Liph	0.000308107	0.00679606	13.0205	1.79417	1	7.10881	0.179417	0.00180399	0.177613	0.0209469	0.177613	20.4936	11.4057	-0.845419
ENSMUST00000032967.3	ENSMUSG00000030725	Lipt2	8.85005e-06	0.00074372	19.7448	1.10872	1	5.42897	0.110872	0.00712961	0.103742	0.0485174	0.103742	9.59684	6.07079	-0.660674
ENSMUST00000095062.9	ENSMUSG00000073725	Lmbrd1	0.000447719	0.00869048	12.3217	2.65701	1	5.04159	0.265701	0.0491205	0.216581	0.0627578	0.216581	2.95624	1.94829	-0.601554
ENSMUST00000121673.7	ENSMUSG00000047866	Lonp2	0.000284773	0.00647171	13.168	1.06734	1	6.36386	0.106734	0.0161017	0.0906322	0.0287626	0.0906322	23.7807	15.6221	-0.606202
ENSMUST00000057608.4	ENSMUSG00000051652	Lrrc3	4.67352e-07	0.000147341	25.3941	5.6301	1	5.50297	0.56301	0.00590557	0.557104	0.0464015	0.557104	6.12648	2.41302	-1.34422
ENSMUST00000217117.1	ENSMUSG00000032497	Lrrfip2	0.000204314	0.00522363	13.791	1.38183	1	6.15399	0.138183	0.0383164	0.0998662	0.0321179	0.0998662	23.7393	14.2159	-0.739772
ENSMUST00000100542.9	ENSMUSG00000022584	Ly6c2	4.4344e-05	0.00191861	16.6758	41.6334	1	1.92256	4.16334	0.390275	3.77306	0.819504	3.77306	4.37823	1.13401	-1.94891
ENSMUST00000191436.6	ENSMUSG00000022587	Ly6e	9.19756e-07	0.000205149	24.0892	0.990527	1	7.21027	0.0990527	0.00107909	0.0979736	0.020218	0.0979736	80.4684	49.5033	-0.700899
ENSMUST00000092163.8	ENSMUSG00000069516	Lyz2	3.04625e-08	3.7695e-05	30.6778	15.4146	1	5.26974	1.54146	0.0094069	1.53205	0.0536402	1.53205	26.6576	3.66294	-2.86347
ENSMUST00000033583.13	ENSMUSG00000031232	Magt1	0.000125849	0.0037844	14.703	2.20766	1	7.47127	0.220766	0.0176552	0.203111	0.018635	0.203111	28.9354	14.7019	-0.976832
ENSMUST00000019076.9	ENSMUSG00000018932	Map2k3	3.36796e-08	3.96914e-05	30.4831	0.962118	1	8.25152	0.0962118	0.000428476	0.0957833	0.0160152	0.0957833	105.31	64.1601	-0.714892
ENSMUST00000163854.8	ENSMUSG00000026074	Map4k4	0.00185992	0.0227929	9.68288	2.75343	1	7.04826	0.275343	0.167645	0.107699	0.0214113	0.107699	13.9109	7.46437	-0.898121
ENSMUST00000125981.7	ENSMUSG00000028849	Map7d1	0.00029295	0.0065719	13.1149	1.17082	1	7.29712	0.117082	0.00706639	0.110016	0.0196454	0.110016	37.5165	24.1752	-0.634
ENSMUST00000122129.7	ENSMUSG00000028849	Map7d1	0.00181665	0.0224094	9.72614	37.8914	1	4.94335	3.78914	2.00507	1.78407	0.0675054	1.78407	11.1212	1.94061	-2.51874
ENSMUST00000091328.3	ENSMUSG00000063065	Mapk3	0.00176562	0.0219968	9.77852	1.8524	1	7.59702	0.18524	0.0148321	0.170408	0.0180121	0.170408	75.2276	45.1559	-0.736348
ENSMUST00000035194.7	ENSMUSG00000032577	Mapkapk3	1.57943e-06	0.000267763	23.0488	1.21884	1	6.32227	0.121884	0.00235345	0.119531	0.0293751	0.119531	12.9568	7.86279	-0.720595
ENSMUST00000136169.7	ENSMUSG00000025409	Mbd6	0.000103101	0.0033398	15.079	49.5199	1	1.56238	4.95199	1.36406	3.58793	1.02004	3.58793	4.28437	1.1234	-1.93121
ENSMUST00000218361.1	ENSMUSG00000001150	Mcm3ap	0.00285177	0.0302906	8.89996	2.44963	1	4.26903	0.244963	0.056897	0.188066	0.114848	0.188066	17.3574	9.52794	-0.865312
ENSMUST00000208943.1	ENSMUSG00000004567	Mcoln1	0.0034431	0.0344498	8.5564	27.9462	1	2.10469	2.79462	1.39577	1.39884	0.727265	1.39884	6.53042	1.76936	-1.88395
ENSMUST00000066368.12	ENSMUSG00000032717	Mdfi	0.000533963	0.00979236	11.9932	2.17673	1	4.89736	0.217673	0.099537	0.118136	0.0698794	0.118136	6.55523	3.65287	-0.843614
ENSMUST00000105263.8	ENSMUSG00000020184	Mdm2	0.00392032	0.0375472	8.32036	66.7094	1	2.52104	6.67094	3.34341	3.32754	0.544234	3.32754	2.35928	1.26012	-0.904783
ENSMUST00000032342.2	ENSMUSG00000030218	Mgp	0.00318793	0.0327371	8.69667	12.1313	1	2.58195	1.21313	0.173906	1.03922	0.520314	1.03922	4.40636	2.00476	-1.13616
ENSMUST00000170773.5	ENSMUSG00000036718	Micall2	0.00180632	0.0223128	9.73663	4.50383	1	6.15522	0.450383	0.32643	0.123953	0.0320961	0.123953	12.8552	5.43722	-1.24141
ENSMUST00000021087.13	ENSMUSG00000020743	Mif4gd	7.34767e-07	0.000186506	24.5217	1.48614	1	6.80963	0.148614	0.00534682	0.143267	0.0234873	0.143267	45.8315	25.2795	-0.858371
ENSMUST00000043637.13	ENSMUSG00000035158	Mitf	9.89331e-05	0.00324083	15.157	2.56977	1	5.08617	0.256977	0.00810807	0.248869	0.0607782	0.248869	3.18554	2.04514	-0.639342
ENSMUST00000044730.11	ENSMUSG00000038437	Mllt6	3.98357e-06	0.000461768	21.2727	1.42523	1	7.85756	0.142523	0.00424866	0.138274	0.0169801	0.138274	22.0244	12.6672	-0.798
ENSMUST00000017881.2	ENSMUSG00000017737	Mmp9	4.28697e-06	0.000481881	21.1321	6.20144	1	8.97589	0.620144	0.000257195	0.619887	0.0159122	0.619887	233.971	64.2457	-1.86466
ENSMUST00000137626.1	ENSMUSG00000017737	Mmp9	3.62709e-05	0.00169849	17.0572	5.99351	1	4.56347	0.599351	0.014007	0.585344	0.0903765	0.585344	39.2499	11.7535	-1.73959
ENSMUST00000081035.8	ENSMUSG00000046805	Mpeg1	9.66894e-09	1.89943e-05	32.9067	15.7981	1	5.07734	1.57981	0.0103289	1.56948	0.061162	1.56948	6.81873	1.57277	-2.1162
ENSMUST00000068705.12	ENSMUSG00000026566	Mpzl1	1.30319e-07	8.37715e-05	27.8615	2.91596	1	8.25767	0.291596	0.00454282	0.287053	0.0160054	0.287053	136.475	54.5486	-1.32302
ENSMUST00000111435.8	ENSMUSG00000026566	Mpzl1	0.000182494	0.00484047	14.0033	1.45507	1	8.95108	0.145507	0.00105041	0.144457	0.0158807	0.144457	209.493	122.664	-0.772189
ENSMUST00000034600.4	ENSMUSG00000032092	Mpzl2	1.27362e-05	0.000919001	19.0496	1.78526	1	8.32078	0.178526	0.000275756	0.17825	0.015914	0.17825	86.1732	44.637	-0.949
ENSMUST00000109579.8	ENSMUSG00000042292	Mrtfa	6.92003e-05	0.00255995	15.8326	1.16993	1	6.67239	0.116993	0.0150888	0.101904	0.0248905	0.101904	11.9982	7.62535	-0.653939
ENSMUST00000072729.9	ENSMUSG00000024675	Ms4a4c	2.09525e-05	0.00121184	18.1007	23.2386	1	2.39499	2.32386	0.360293	1.96356	0.595491	1.96356	2.35553	1.09182	-1.10932
ENSMUST00000165310.2	ENSMUSG00000079419	Ms4a6c	8.95732e-07	0.000204399	24.1401	9.47236	1	4.07025	0.947236	0.0337168	0.913519	0.136189	0.913519	4.86176	1.69917	-1.51665
ENSMUST00000025582.10	ENSMUSG00000024679	Ms4a6d	0.000297712	0.00665576	13.0847	24.9248	1	2.6077	2.49248	0.166462	2.32602	0.51037	2.32602	2.9299	1.19472	-1.29418
ENSMUST00000067826.14	ENSMUSG00000055817	Mta3	0.000147624	0.00422855	14.4023	1.06169	1	6.08378	0.106169	0.0131712	0.0929982	0.0334012	0.0929982	13.4272	8.85698	-0.600269
ENSMUST00000005810.8	ENSMUSG00000005667	Mthfd2	1.48628e-05	0.000999547	18.7551	1.05321	1	8.06694	0.105321	0.000639404	0.104681	0.0163829	0.104681	93.7893	57.2554	-0.712012
ENSMUST00000001184.9	ENSMUSG00000001156	Mxd1	2.35293e-07	0.000113548	26.719	5.19525	1	5.81926	0.519525	0.00433527	0.51519	0.0387229	0.51519	7.208	2.79862	-1.36488
ENSMUST00000042701.12	ENSMUSG00000037235	Mxd4	0.000184162	0.00486937	13.9862	1.59406	1	7.30992	0.159406	0.00117552	0.158231	0.019565	0.158231	24.3533	14.1937	-0.778867
ENSMUST00000096744.7	ENSMUSG00000068566	Myadm	0.00439853	0.0406755	8.1115	1.63697	1	8.79532	0.163697	0.0167613	0.146936	0.0157408	0.146936	139.325	88.2132	-0.659383
ENSMUST00000160009.1	ENSMUSG00000022346	Myc	9.40267e-06	0.00076491	19.6291	1.81138	1	7.87758	0.181138	0.0035472	0.17759	0.0169144	0.17759	102.518	52.6679	-0.960881
ENSMUST00000007301.13	ENSMUSG00000020908	Myh3	9.51044e-05	0.00315086	15.2315	3.27394	1	5.75497	0.327394	0.0493592	0.278034	0.0401394	0.278034	4.80047	2.539	-0.918912
ENSMUST00000165221.1	ENSMUSG00000020908	Myh3	0.000113342	0.00355436	14.9003	3.27111	1	5.3117	0.327111	0.0487409	0.27837	0.0522062	0.27837	3.43493	1.98949	-0.787878
ENSMUST00000217733.1	ENSMUSG00000090841	Myl6	2.99849e-05	0.00150884	17.4188	2.63016	1	5.39642	0.263016	0.040482	0.222534	0.0494975	0.222534	10.6843	5.43981	-0.97386
ENSMUST00000001080.15	ENSMUSG00000001053	N4bp3	6.76497e-07	0.000180998	24.6809	2.37286	1	7.30356	0.237286	0.000734347	0.236552	0.0196049	0.236552	45.1596	20.9406	-1.10873
ENSMUST00000002274.9	ENSMUSG00000002204	Napsa	0.00105949	0.0155399	10.7206	8.61228	1	2.92794	0.861228	0.387079	0.474148	0.396906	0.474148	2.37687	1.27601	-0.897425
ENSMUST00000032719.14	ENSMUSG00000020181	Nav3	1.18718e-05	0.000882307	19.1838	1.17576	1	7.77215	0.117576	0.00101245	0.116563	0.0172817	0.116563	14.5337	8.96732	-0.696651
ENSMUST00000046515.14	ENSMUSG00000027698	Nceh1	2.99775e-07	0.000121236	26.2512	1.69174	1	6.76628	0.169174	0.00135036	0.167823	0.0239123	0.167823	13.1362	7.21096	-0.865281
ENSMUST00000111275.7	ENSMUSG00000015950	Ncf1	0.000219953	0.00548188	13.6525	15.173	1	3.07717	1.5173	0.442649	1.07465	0.351427	1.07465	2.18262	1.15758	-0.914955
ENSMUST00000027754.6	ENSMUSG00000026480	Ncf2	0.00020878	0.00529796	13.7504	8.62945	1	4.24063	0.862945	0.170998	0.691947	0.117625	0.691947	3.73361	1.70416	-1.13151
ENSMUST00000159315.1	ENSMUSG00000018501	Ncor1	0.00129296	0.0178168	10.3525	1.10651	1	4.49962	0.110651	0.0455841	0.065067	0.0950849	0.0950849	10.6388	6.59557	-0.68976
ENSMUST00000041318.13	ENSMUSG00000036564	Ndrg4	0.00341704	0.0342792	8.57023	49.7838	1	2.24825	4.97838	1.32809	3.65029	0.659647	3.65029	1.78308	1.16184	-0.617951
ENSMUST00000236103.1	ENSMUSG00000024589	Nedd4l	0.00280577	0.0299692	8.92966	55.4667	1	2.15918	5.54667	1.47562	4.07105	0.701053	4.07105	1.9144	1.14192	-0.74543
ENSMUST00000007253.5	ENSMUSG00000007038	Neu1	1.71672e-05	0.00108467	18.4803	1.92455	1	8.30771	0.192455	0.000348477	0.192107	0.0159315	0.192107	109.128	55.4851	-0.975854
ENSMUST00000056946.7	ENSMUSG00000047180	Neurl3	0.000126991	0.0038072	14.6859	8.50063	1	3.22572	0.850063	0.0717759	0.778288	0.310764	0.778288	2.04574	1.23385	-0.72945
ENSMUST00000169828.7	ENSMUSG00000038615	Nfe2l1	0.0050736	0.0447165	7.85302	48.9713	1	4.05047	4.89713	0.989843	3.90728	0.138576	3.90728	6.46995	1.56241	-2.04998
ENSMUST00000021413.8	ENSMUSG00000021025	Nfkbia	1.20047e-06	0.000237334	23.5765	3.48385	1	6.59183	0.348385	0.00222623	0.346159	0.0257981	0.346159	38.9844	15.1993	-1.35889
ENSMUST00000114458.7	ENSMUSG00000035356	Nfkbiz	6.07067e-07	0.000170727	24.8897	0.835233	1	8.60458	0.0835233	0.000293719	0.0832296	0.0157022	0.0832296	85.6432	54.7784	-0.644732
ENSMUST00000087212.7	ENSMUSG00000067219	Nipal1	1.75025e-05	0.00109109	18.4434	4.43301	1	3.88598	0.443301	0.0275767	0.415724	0.161222	0.415724	1.95354	1.30176	-0.585624
ENSMUST00000041865.7	ENSMUSG00000034738	Nostrin	6.57551e-07	0.000177851	24.7357	0.836842	1	7.54097	0.0836842	0.000618817	0.0830654	0.0182792	0.0830654	62.7518	40.5743	-0.629089
ENSMUST00000065668.11	ENSMUSG00000053310	Nrgn	1.95064e-06	0.000298172	22.6431	2.97626	1	4.95959	0.297626	0.0100297	0.287596	0.0666887	0.287596	8.86743	4.11871	-1.10632
ENSMUST00000231742.1	ENSMUSG00000024213	Nudt3	0.000773147	0.0123926	11.3046	3.09226	1	5.66656	0.309226	0.196386	0.11284	0.0421943	0.11284	15.8603	7.16254	-1.14688
ENSMUST00000095266.2	ENSMUSG00000040258	Nxph4	0.000310555	0.0068217	13.0056	3.36071	1	3.74723	0.336071	0.0302437	0.305828	0.185394	0.305828	2.97485	1.81262	-0.714745
ENSMUST00000080322.7	ENSMUSG00000052776	Oas1a	1.05305e-05	0.000820829	19.4127	3.54998	1	6.29302	0.354998	0.00316264	0.351835	0.0298206	0.351835	23.9697	9.75759	-1.29662
ENSMUST00000162096.7	ENSMUSG00000066861	Oas1g	4.03331e-05	0.00181159	16.8556	3.6103	1	5.06975	0.36103	0.049168	0.311862	0.0614947	0.311862	9.81915	4.38356	-1.1635
ENSMUST00000086368.11	ENSMUSG00000066861	Oas1g	0.00558045	0.0475905	7.68102	7.77311	1	3.23284	0.777311	0.2827	0.494611	0.308853	0.494611	2.19616	1.39894	-0.65065
ENSMUST00000144064.4	ENSMUSG00000029561	Oasl2	4.20211e-05	0.00185873	16.7778	11.7513	1	3.97072	1.17513	0.0639528	1.11118	0.148792	1.11118	4.34961	1.60566	-1.43772
ENSMUST00000098281.3	ENSMUSG00000074006	Omp	0.000129856	0.00386499	14.6439	1.91336	1	4.5957	0.191336	0.0120476	0.179288	0.0881081	0.179288	4.07141	2.58531	-0.655193
ENSMUST00000121652.7	ENSMUSG00000049686	Orai1	5.92539e-06	0.000584241	20.5122	3.04952	1	5.05678	0.304952	0.0379308	0.267021	0.0620714	0.267021	7.41364	3.60567	-1.03992
ENSMUST00000051016.4	ENSMUSG00000049686	Orai1	1.87223e-05	0.00113448	18.315	1.48418	1	5.44285	0.148418	0.0181327	0.130285	0.048109	0.130285	11.3606	6.72828	-0.755731
ENSMUST00000092512.10	ENSMUSG00000019916	P4ha1	0.000123306	0.0037329	14.7414	1.12454	1	7.39628	0.112454	0.00471491	0.107739	0.0190483	0.107739	41.6688	25.9252	-0.684611
ENSMUST00000026425.12	ENSMUSG00000025364	Pa2g4	5.59601e-05	0.00223556	16.2347	1.0243	1	7.96041	0.10243	0.0216446	0.0807851	0.0166621	0.0807851	70.2549	44.01	-0.674766
ENSMUST00000155116.1	ENSMUSG00000022283	Pabpc1	0.000171133	0.00465269	14.1241	1.53946	1	5.73506	0.153946	0.0127456	0.1412	0.0405907	0.1412	45.5515	26.5626	-0.7781
ENSMUST00000230679.1	ENSMUSG00000016664	Pacsin2	0.00286667	0.0304227	8.89044	31.8148	1	5.20757	3.18148	1.29669	1.88479	0.0558911	1.88479	12.0018	2.90279	-2.04775
ENSMUST00000033040.11	ENSMUSG00000030774	Pak1	1.21672e-06	0.000237334	23.5506	3.86858	1	6.85932	0.386858	0.00640591	0.380452	0.0230195	0.380452	25.2632	9.8871	-1.35342
ENSMUST00000161567.7	ENSMUSG00000026335	Pam	0.00010519	0.00338571	15.0412	1.94333	1	7.62016	0.194333	0.00160018	0.192732	0.0179066	0.192732	37.1209	19.5034	-0.928507
ENSMUST00000162681.1	ENSMUSG00000026335	Pam	0.00238296	0.0270031	9.22835	10.7654	1	4.3399	1.07654	0.498334	0.578204	0.108268	0.578204	16.3113	5.65358	-1.52863
ENSMUST00000075689.6	ENSMUSG00000063268	Parp10	0.00566154	0.0480345	7.65499	32.5142	1	4.22307	3.25142	2.13199	1.11943	0.119385	1.11943	5.21997	1.60525	-1.70124
ENSMUST00000038398.6	ENSMUSG00000038507	Parp12	0.000235947	0.00575588	13.5207	6.77057	1	4.29622	0.677057	0.0208785	0.656179	0.112266	0.656179	3.08875	1.6222	-0.929073
ENSMUST00000042665.8	ENSMUSG00000034422	Parp14	2.60171e-06	0.000354826	22.0899	8.81676	1	4.72227	0.881676	0.0142794	0.867397	0.079844	0.867397	2.59492	1.32758	-0.966893
ENSMUST00000023622.12	ENSMUSG00000022906	Parp9	0.000291753	0.0065551	13.1226	11.1594	1	4.43263	1.11594	0.314926	0.801015	0.100356	0.801015	4.17395	1.74692	-1.2566
ENSMUST00000050715.9	ENSMUSG00000024713	Pcsk5	0.00409303	0.0386775	8.24208	4.63254	1	4.86136	0.463254	0.020333	0.442921	0.0718047	0.442921	2.78585	1.68203	-0.727915
ENSMUST00000174759.7	ENSMUSG00000028073	Pear1	1.64361e-06	0.000268494	22.9722	11.2149	1	5.76363	1.12149	0.120352	1.00114	0.039945	1.00114	12.0245	2.85981	-2.07198
ENSMUST00000174713.7	ENSMUSG00000028073	Pear1	0.000106176	0.00340597	15.0236	59.5551	1	2.23206	5.95551	1.05932	4.89619	0.667037	4.89619	1.83959	1.04234	-0.819563
ENSMUST00000174267.7	ENSMUSG00000028073	Pear1	0.00183511	0.0225783	9.70757	29.9726	1	3.48463	2.99726	0.231698	2.76556	0.243181	2.76556	2.04132	1.13392	-0.84818
ENSMUST00000183610.7	ENSMUSG00000020717	Pecam1	1.52897e-05	0.00101343	18.7011	2.98556	1	7.19287	0.298556	0.018023	0.280533	0.0203386	0.280533	33.4146	14.3524	-1.21919
ENSMUST00000103069.9	ENSMUSG00000020717	Pecam1	0.000125104	0.00377118	14.7141	1.76539	1	8.25911	0.176539	0.00424478	0.172294	0.0160031	0.172294	77.3964	40.9537	-0.918272
ENSMUST00000031320.7	ENSMUSG00000029373	Pf4	0.0040147	0.0381565	8.27715	8.64676	1	2.86622	0.864676	0.580402	0.284275	0.417158	0.417158	5.65484	1.89308	-1.57875
ENSMUST00000138703.7	ENSMUSG00000021196	Pfkp	6.53508e-07	0.000177764	24.7476	1.27152	1	6.52438	0.127152	0.00495829	0.122194	0.0266109	0.122194	10.7798	6.53416	-0.722252
ENSMUST00000021614.13	ENSMUSG00000021196	Pfkp	1.9612e-06	0.000298688	22.6327	1.42275	1	7.42698	0.142275	0.00147252	0.140802	0.0188753	0.140802	39.9665	22.6635	-0.818424
ENSMUST00000168148.1	ENSMUSG00000040065	Pfpl	4.36125e-05	0.00190172	16.7073	7.16574	1	8.98757	0.716574	0.000171287	0.716402	0.0159278	0.716402	200.968	52.8076	-1.92815
ENSMUST00000087324.6	ENSMUSG00000029171	Pgm2	1.13699e-05	0.000858118	19.2662	0.8156	1	8.16341	0.08156	0.000357185	0.0812028	0.0161727	0.0812028	85.2108	56.5372	-0.591836
ENSMUST00000234270.1	ENSMUSG00000024014	Pim1	0.00447359	0.0411578	8.08083	10.4121	1	2.84766	1.04121	0.755357	0.285853	0.42341	0.42341	3.83305	1.52113	-1.33335
ENSMUST00000045246.7	ENSMUSG00000026785	Pkn3	4.83081e-05	0.0020298	16.5134	1.32143	1	6.28433	0.132143	0.00515055	0.126993	0.0299554	0.126993	11.4042	6.99047	-0.706098
ENSMUST00000029629.14	ENSMUSG00000027999	Pla2g12a	3.95768e-08	4.45212e-05	30.1701	1.65183	1	7.18743	0.165183	0.0011471	0.164036	0.0203767	0.164036	59.2406	30.5845	-0.953785
ENSMUST00000030526.6	ENSMUSG00000028749	Pla2g2f	2.65117e-05	0.00140048	17.6529	1.51108	1	7.88488	0.151108	0.000409637	0.150698	0.0168909	0.150698	68.3798	38.6685	-0.822411
ENSMUST00000102512.10	ENSMUSG00000041193	Pla2g5	7.15145e-07	0.000186084	24.5739	6.99739	1	7.35617	0.699739	0.00909578	0.690643	0.0192828	0.690643	81.8021	20.8807	-1.96997
ENSMUST00000030524.13	ENSMUSG00000041193	Pla2g5	0.000313355	0.00685857	12.9888	3.31503	1	6.85718	0.331503	0.0166148	0.314888	0.0230393	0.314888	35.6759	15.1735	-1.2334
ENSMUST00000024706.11	ENSMUSG00000023913	Pla2g7	9.14202e-06	0.000755843	19.6828	3.68299	1	4.4591	0.368299	0.0214348	0.346864	0.0982309	0.346864	4.26878	2.22182	-0.942081
ENSMUST00000074861.8	ENSMUSG00000061082	Plac1	1.23904e-05	0.000907142	19.1022	3.2359	1	8.42838	0.32359	0.00639081	0.317199	0.0157956	0.317199	374.172	154.626	-1.27492
ENSMUST00000031264.11	ENSMUSG00000029322	Plac8	3.96175e-05	0.00178667	16.8896	1.05601	1	9.6703	0.105601	0.00010188	0.105499	0.0178895	0.105499	1565.38	977.145	-0.679869
ENSMUST00000112910.1	ENSMUSG00000029322	Plac8	0.000223066	0.00552883	13.6261	1.17114	1	7.77065	0.117114	0.00106613	0.116048	0.0172873	0.116048	126.436	78.7954	-0.682224
ENSMUST00000128650.7	ENSMUSG00000020937	Plcd3	0.000540649	0.00986573	11.97	3.37202	1	4.97176	0.337202	0.156155	0.181047	0.0660836	0.181047	6.71289	3.33577	-1.00891
ENSMUST00000063888.4	ENSMUSG00000052160	Pld4	0.00112163	0.0161059	10.6152	31.0426	1	2.59664	3.10426	0.456643	2.64762	0.514627	2.64762	2.36731	1.1576	-1.03212
ENSMUST00000020321.12	ENSMUSG00000020120	Plek	0.00183969	0.0226148	9.70298	60.3353	1	3.4892	6.03353	0.917121	5.11641	0.24206	5.11641	3.65358	1.25482	-1.54183
ENSMUST00000219959.1	ENSMUSG00000035278	Plekhj1	0.000355187	0.00744869	12.7543	1.25366	1	5.68422	0.125366	0.0282255	0.0971402	0.0417729	0.0971402	48.1997	30.4527	-0.662452
ENSMUST00000068944.8	ENSMUSG00000050721	Plekho2	0.000123941	0.00374295	14.7318	1.26463	1	6.5948	0.126463	0.00157829	0.124885	0.0257634	0.124885	14.0866	8.87511	-0.666485
ENSMUST00000114474.7	ENSMUSG00000032068	Plet1	1.91425e-05	0.00114709	18.2728	1.27079	1	10.4998	0.127079	3.34767e-05	0.127045	0.0237822	0.127045	1376.75	790.243	-0.800903
ENSMUST00000188047.1	ENSMUSG00000032068	Plet1	0.000638643	0.0109989	11.6598	1.41071	1	5.09308	0.141071	0.0173965	0.123674	0.0604809	0.123674	18.1842	10.9301	-0.734381
ENSMUST00000000466.12	ENSMUSG00000028494	Plin2	1.43725e-05	0.000985482	18.819	0.816945	1	8.60251	0.0816945	0.000464678	0.0812298	0.0157026	0.0812298	169.316	111.324	-0.604949
ENSMUST00000109317.9	ENSMUSG00000017754	Pltp	0.00304677	0.0317153	8.77924	7.99544	1	6.33274	0.799544	0.779567	0.0199776	0.0292186	0.0292186	40.5992	9.9984	-2.02168
ENSMUST00000152209.1	ENSMUSG00000050424	Pnma5	8.6475e-05	0.00298484	15.4112	3.34576	1	4.94448	0.334576	0.067512	0.267064	0.0674481	0.267064	9.77478	4.73616	-1.04535
ENSMUST00000114540.3	ENSMUSG00000050424	Pnma5	0.000273112	0.00632283	13.2463	1.37015	1	5.86364	0.137015	0.0158034	0.121212	0.037778	0.121212	10.343	6.62946	-0.641694
ENSMUST00000031319.7	ENSMUSG00000029372	Ppbp	0.000272095	0.0063111	13.2533	6.43862	1	3.74664	0.643862	0.0318906	0.611972	0.185507	0.611972	5.04918	2.23602	-1.17512
ENSMUST00000071204.11	ENSMUSG00000062168	Ppef1	5.33532e-05	0.00216499	16.3251	5.26566	1	3.69192	0.526566	0.046484	0.480082	0.196321	0.480082	2.40839	1.43533	-0.746691
ENSMUST00000151184.7	ENSMUSG00000004455	Ppp1cc	9.5897e-05	0.00316652	15.2158	109.305	1	2.76403	10.9305	1.13606	9.79446	0.45246	9.79446	39.9814	3.59091	-3.47691
ENSMUST00000211212.1	ENSMUSG00000040435	Ppp1r15a	0.00444094	0.0409542	8.09411	6.79041	1	3.62706	0.679041	0.38878	0.290261	0.210026	0.290261	17.1751	6.36151	-1.43288
ENSMUST00000026540.8	ENSMUSG00000025467	Prap1	0.00159412	0.0204521	9.96652	17.4476	1	3.75663	1.74476	0.0599679	1.68479	0.18361	1.68479	15.9164	3.67622	-2.11422
ENSMUST00000039174.10	ENSMUSG00000038151	Prdm1	0.00061146	0.0106719	11.7408	2.37717	1	6.58921	0.237717	0.00487922	0.232838	0.0258287	0.232838	9.87268	5.47848	-0.849664
ENSMUST00000021527.14	ENSMUSG00000021108	Prkch	2.285e-05	0.00127493	17.9357	0.946722	1	8.07484	0.0946722	0.000386693	0.0942855	0.0163642	0.0942855	52.3638	33.4325	-0.64732
ENSMUST00000017208.4	ENSMUSG00000017064	Prl5a1	6.3856e-05	0.00242122	15.9847	3.02205	1	8.65797	0.302205	0.000169698	0.302035	0.0156984	0.302035	452.471	194.318	-1.2194
ENSMUST00000006660.6	ENSMUSG00000046899	Prl7a2	0.000195173	0.00506847	13.877	11.1638	1	2.8089	1.11638	0.131264	0.985115	0.436697	0.985115	2.69129	1.3166	-1.03148
ENSMUST00000223918.1	ENSMUSG00000018259	Prl8a2	9.16603e-06	0.000755843	19.6778	13.9604	1	5.43139	1.39604	0.361245	1.0348	0.0484457	1.0348	122.639	17.167	-2.83671
ENSMUST00000006662.3	ENSMUSG00000006490	Prl8a9	8.76228e-05	0.00301225	15.3863	16.8863	1	7.69477	1.68863	0.00107832	1.68755	0.0175854	1.68755	399.78	61.3301	-2.70454
ENSMUST00000114942.8	ENSMUSG00000045319	Proser2	0.000152644	0.00431493	14.3393	2.45842	1	5.06079	0.245842	0.0130094	0.232832	0.0618922	0.232832	3.37412	2.14594	-0.652902
ENSMUST00000168666.2	ENSMUSG00000090273	Prr22	0.00178942	0.0221785	9.7539	1.87881	1	3.94239	0.187881	0.0326957	0.155185	0.152749	0.155185	3.71132	2.3802	-0.640848
ENSMUST00000041649.7	ENSMUSG00000045027	Prss22	0.00176994	0.0220284	9.77403	12.1469	1	4.06361	1.21469	0.0281672	1.18653	0.136985	1.18653	6.60541	2.44488	-1.43388
ENSMUST00000087689.4	ENSMUSG00000039126	Prune2	0.00121366	0.0170903	10.4694	1.40243	1	7.97366	0.140243	0.000393622	0.139849	0.0166247	0.139849	14.2133	8.89489	-0.676194
ENSMUST00000165878.1	ENSMUSG00000004207	Psap	1.49662e-07	9.03394e-05	27.5937	1.0453	1	9.97623	0.10453	0.00077431	0.103755	0.0195325	0.103755	501.787	297.214	-0.755573
ENSMUST00000023265.4	ENSMUSG00000022598	Psca	0.00459956	0.0418655	8.03052	50.8035	1	3.42454	5.08035	0.0886485	4.9917	0.25824	4.9917	12.9187	2.82977	-2.19071
ENSMUST00000111441.9	ENSMUSG00000002102	Psmc3	0.000146402	0.00420329	14.4179	93.3235	1	4.3143	9.33235	1.61653	7.71581	0.110589	7.71581	39.4955	2.67342	-3.88493
ENSMUST00000070690.7	ENSMUSG00000056529	Ptafr	0.00150421	0.0197021	10.0734	8.16946	1	4.20044	0.816946	0.0248598	0.792086	0.121701	0.792086	2.72662	1.52292	-0.840273
ENSMUST00000018113.7	ENSMUSG00000017969	Ptgis	0.000161675	0.00447814	14.2311	1.63155	1	8.35738	0.163155	0.000784814	0.16237	0.0158684	0.16237	131.067	72.5284	-0.853681
ENSMUST00000154865.7	ENSMUSG00000059456	Ptk2b	0.00075905	0.0122393	11.3388	3.23964	1	5.14535	0.323964	0.116231	0.207733	0.058309	0.207733	7.64467	3.93907	-0.9566
ENSMUST00000178730.7	ENSMUSG00000059456	Ptk2b	0.00246595	0.0275836	9.16569	1.93443	1	6.52918	0.193443	0.0241441	0.169299	0.0265514	0.169299	11.8526	7.2189	-0.715358
ENSMUST00000200531.1	ENSMUSG00000036057	Ptpn23	0.000542864	0.00988084	11.9624	3.00709	1	4.62043	0.300709	0.131849	0.16886	0.0864147	0.16886	13.3096	6.33936	-1.07006
ENSMUST00000182283.7	ENSMUSG00000026395	Ptprc	0.00286967	0.0304415	8.88854	63.7562	1	3.09395	6.37562	1.95947	4.41615	0.346631	4.41615	2.39954	1.18187	-1.02169
ENSMUST00000021847.14	ENSMUSG00000021411	Pxdc1	0.0011112	0.0160166	10.6325	1.75203	1	5.90909	0.175203	0.0287025	0.146501	0.0368353	0.146501	12.7572	7.53359	-0.759902
ENSMUST00000194045.6	ENSMUSG00000032604	Qars	0.000105176	0.00338571	15.0414	87.0099	1	2.34054	8.70099	1.20881	7.49218	0.618696	7.49218	13.2783	1.78636	-2.89398
ENSMUST00000091263.11	ENSMUSG00000036327	Qsox2	5.05236e-07	0.000155112	25.2437	0.929523	1	6.62923	0.0929523	0.00196827	0.090984	0.0253685	0.090984	11.6977	7.58989	-0.624075
ENSMUST00000171426.1	ENSMUSG00000025404	R3hdm2	0.00370271	0.0360561	8.42414	40.1918	1	1.63288	4.01918	1.57577	2.44341	0.979007	2.44341	2.80641	1.1869	-1.24152
ENSMUST00000107373.7	ENSMUSG00000027935	Rab13	0.00199814	0.0238893	9.55124	2.04373	1	4.24107	0.204373	0.0472174	0.157155	0.117581	0.157155	4.4373	2.79695	-0.665825
ENSMUST00000070673.8	ENSMUSG00000056515	Rab31	3.69151e-06	0.000442418	21.4187	1.43675	1	7.23651	0.143675	0.000707686	0.142968	0.02004	0.142968	25.4489	14.5085	-0.81071
ENSMUST00000041139.8	ENSMUSG00000036943	Rab8b	6.34772e-05	0.00241687	15.996	0.899756	1	8.59848	0.0899756	0.000201462	0.0897741	0.0157034	0.0897741	64.0031	41.9407	-0.60979
ENSMUST00000062861.14	ENSMUSG00000040472	Rabggta	0.000176736	0.00473904	14.0635	2.20643	1	7.1813	0.220643	0.0229481	0.197695	0.0204198	0.197695	37.9872	20.3175	-0.902792
ENSMUST00000043214.7	ENSMUSG00000033220	Rac2	0.00108746	0.015767	10.6724	4.25541	1	4.05528	0.425541	0.0319132	0.393628	0.137991	0.393628	2.45057	1.5879	-0.625996
ENSMUST00000045374.7	ENSMUSG00000041046	Ramp3	0.0016294	0.0207701	9.92623	3.15178	1	4.20411	0.315178	0.120147	0.195031	0.121322	0.195031	5.24679	2.9343	-0.838422
ENSMUST00000029796.10	ENSMUSG00000028149	Rap1gds1	0.00026814	0.00625158	13.2808	1.15457	1	6.83415	0.115457	0.0365963	0.0788609	0.023254	0.0788609	16.6915	10.9303	-0.610782
ENSMUST00000042135.13	ENSMUSG00000004952	Rasa4	0.000264793	0.0062033	13.3043	2.07519	1	5.54152	0.207519	0.0489987	0.15852	0.0453559	0.15852	6.77715	3.91671	-0.791035
ENSMUST00000058538.6	ENSMUSG00000030259	Rassf8	0.000174265	0.0047083	14.09	4.11159	1	4.96596	0.411159	0.156269	0.25489	0.0663712	0.25489	12.2508	5.14597	-1.25136
ENSMUST00000181986.7	ENSMUSG00000032582	Rbm6	0.00138754	0.0187087	10.2223	1.76255	1	6.22299	0.176255	0.0211943	0.155061	0.0309393	0.155061	16.2516	10.0207	-0.697602
ENSMUST00000174830.1	ENSMUSG00000035469	Rcbtb1	0.00582813	0.0489901	7.60269	30.4597	1	1.35699	3.04597	1.18636	1.85961	1.14479	1.85961	2.14672	1.15378	-0.895764
ENSMUST00000065666.5	ENSMUSG00000022651	Retnlg	0.000420288	0.00834122	12.4398	20.6398	1	1.92987	2.06398	0.185183	1.8788	0.815671	1.8788	3.69287	1.30519	-1.50049
ENSMUST00000182260.7	ENSMUSG00000047417	Rexo1	0.000927801	0.0140653	10.9664	2.36899	1	5.4162	0.236899	0.102059	0.13484	0.0488979	0.13484	7.42985	4.28211	-0.795012
ENSMUST00000022595.7	ENSMUSG00000022018	Rgcc	2.43951e-07	0.000113548	26.6492	1.47369	1	6.83556	0.147369	0.00109765	0.146271	0.0232407	0.146271	76.6672	41.4061	-0.888765
ENSMUST00000033133.11	ENSMUSG00000030844	Rgs10	1.77266e-05	0.00110366	18.4192	3.3871	1	4.16794	0.33871	0.0243101	0.3144	0.125128	0.3144	7.66959	3.56213	-1.10641
ENSMUST00000127206.7	ENSMUSG00000026360	Rgs2	0.00046256	0.00885442	12.2609	4.71445	1	4.23974	0.471445	0.0237297	0.447715	0.117713	0.447715	2.78292	1.73623	-0.680645
ENSMUST00000024956.14	ENSMUSG00000024143	Rhoq	1.16842e-06	0.000232262	23.6285	0.860999	1	6.69334	0.0860999	0.00167654	0.0844234	0.024665	0.0844234	11.8798	7.88045	-0.592166
ENSMUST00000037360.7	ENSMUSG00000034226	Rhov	8.02369e-07	0.000193471	24.3522	7.03319	1	4.37827	0.703319	0.0187624	0.684556	0.104903	0.684556	5.87521	2.1763	-1.43276
ENSMUST00000091694.9	ENSMUSG00000036006	Ripor2	0.00444477	0.0409689	8.09254	6.90924	1	4.28507	0.690924	0.488373	0.202551	0.113315	0.202551	2.98917	1.66646	-0.842959
ENSMUST00000172235.1	ENSMUSG00000070327	Rnf213	4.45116e-05	0.00192418	16.6686	9.66612	1	4.03099	0.966612	0.0710739	0.895538	0.140979	0.895538	3.69418	1.5459	-1.25681
ENSMUST00000129321.1	ENSMUSG00000043419	Rnf227	0.00190901	0.023137	9.63503	5.88163	1	3.69111	0.588163	0.0698823	0.51828	0.196486	0.51828	2.65038	1.60796	-0.720971
ENSMUST00000066134.5	ENSMUSG00000053604	Rpia	4.33361e-06	0.0004842	21.1113	1.44407	1	7.45757	0.144407	0.000956739	0.14345	0.0187082	0.14345	62.5436	34.6734	-0.851034
ENSMUST00000176906.1	ENSMUSG00000093674	Rpl41	0.00345623	0.0345532	8.54947	2.61318	1	6.16233	0.261318	0.0789492	0.182369	0.0319711	0.182369	95.5759	50.8045	-0.91169
ENSMUST00000020970.9	ENSMUSG00000020641	Rsad2	0.000749676	0.0121749	11.3619	4.50209	1	5.86259	0.450209	0.00320644	0.447002	0.0378	0.447002	8.64321	3.64714	-1.2448
ENSMUST00000148252.1	ENSMUSG00000038685	Rtel1	0.00013412	0.00394681	14.583	75.8919	1	2.75044	7.58919	2.15471	5.43448	0.457312	5.43448	3.37914	1.12235	-1.59013
ENSMUST00000210901.1	ENSMUSG00000033355	Rtp4	0.000101691	0.00330927	15.105	33.7675	1	3.73582	3.37675	0.453221	2.92353	0.187589	2.92353	10.6802	1.9275	-2.47014
ENSMUST00000038423.5	ENSMUSG00000033355	Rtp4	0.00122598	0.0172002	10.4508	31.5053	1	1.66318	3.15053	0.352722	2.79781	0.961641	2.79781	1.79293	1.08368	-0.726382
ENSMUST00000209426.1	ENSMUSG00000003868	Ruvbl2	0.000629327	0.0108979	11.6872	2.12181	1	4.7877	0.212181	0.0671669	0.145014	0.0759376	0.145014	37.4601	20.1239	-0.896446
ENSMUST00000111380.1	ENSMUSG00000015843	Rxrg	8.95803e-05	0.00303687	15.3445	7.4706	1	3.24703	0.74706	0.0856144	0.661446	0.305038	0.661446	2.68782	1.39827	-0.942789
ENSMUST00000060738.8	ENSMUSG00000044080	S100a1	0.00434628	0.0403087	8.13317	1.9968	1	5.61917	0.19968	0.00672601	0.192954	0.043354	0.192954	34.4666	20.2082	-0.770254
ENSMUST00000029515.4	ENSMUSG00000027907	S100a11	0.000229855	0.00566873	13.5698	1.51752	1	8.36545	0.151752	0.000272781	0.151479	0.0158591	0.151479	788.387	446.635	-0.819807
ENSMUST00000048138.6	ENSMUSG00000042312	S100a13	1.84436e-07	0.000106152	27.1897	1.51146	1	6.56036	0.151146	0.00155512	0.149591	0.0261711	0.149591	81.417	43.4906	-0.904626
ENSMUST00000098910.2	ENSMUSG00000074457	S100a16	0.000176219	0.00473883	14.0691	7.10773	1	7.29993	0.710773	0.263422	0.447351	0.0196277	0.447351	142.018	41.4873	-1.77533
ENSMUST00000150833.7	ENSMUSG00000074457	S100a16	0.00418935	0.0392879	8.19986	1.55926	1	4.95734	0.155926	0.0407734	0.115153	0.0668011	0.115153	36.1243	22.802	-0.663808
ENSMUST00000001046.6	ENSMUSG00000001020	S100a4	0.000680061	0.0114831	11.543	3.80395	1	4.18922	0.380395	0.0263407	0.354055	0.122871	0.354055	16.442	7.47849	-1.13656
ENSMUST00000198128.1	ENSMUSG00000001025	S100a6	1.00064e-05	0.000791407	19.5102	0.932347	1	8.41719	0.0932347	0.00034414	0.0928906	0.0158057	0.0928906	913.234	574.931	-0.667595
ENSMUST00000001051.8	ENSMUSG00000001025	S100a6	2.28828e-05	0.00127493	17.9329	0.857342	1	7.42889	0.0857342	0.00106719	0.084667	0.0188647	0.084667	167.273	109.129	-0.616169
ENSMUST00000117167.1	ENSMUSG00000056071	S100a9	7.82281e-06	0.00068216	19.9807	93.4225	1	2.39817	9.34225	0.169668	9.17259	0.594156	9.17259	32.9489	1.54557	-4.41402
ENSMUST00000120087.5	ENSMUSG00000047735	Samd9l	3.96188e-06	0.000461768	21.2832	9.274	1	4.28446	0.9274	0.0221852	0.905215	0.113374	0.905215	2.48062	1.29266	-0.940354
ENSMUST00000123932.7	ENSMUSG00000027639	Samhd1	4.38596e-05	0.00190598	16.6966	4.11278	1	4.60512	0.411278	0.0230629	0.388216	0.0874585	0.388216	3.15591	1.74232	-0.85705
ENSMUST00000114239.8	ENSMUSG00000022876	Samsn1	0.000459534	0.00882545	12.2731	4.36709	1	4.53855	0.436709	0.10447	0.332238	0.0921793	0.332238	5.14288	2.50598	-1.0372
ENSMUST00000033427.6	ENSMUSG00000031101	Sash3	1.82202e-05	0.0011203	18.3668	4.83299	1	4.06769	0.483299	0.0218142	0.461485	0.136494	0.461485	2.83612	1.60024	-0.825632
ENSMUST00000152463.7	ENSMUSG00000025283	Sat1	0.000993513	0.0147843	10.8396	50.0567	1	2.0748	5.00567	1.52034	3.48533	0.741925	3.48533	2.95409	1.24361	-1.24818
ENSMUST00000133574.7	ENSMUSG00000023927	Satb1	1.43503e-06	0.000261139	23.2331	2.22254	1	8.1069	0.222254	0.00245366	0.2198	0.016291	0.2198	65.7829	30.9265	-1.08887
ENSMUST00000144331.7	ENSMUSG00000023927	Satb1	9.18806e-06	0.000755843	19.6732	3.54952	1	7.07469	0.354952	0.00588739	0.349064	0.0212058	0.349064	14.8495	6.43412	-1.2066
ENSMUST00000175778.1	ENSMUSG00000036529	Sbf1	4.29774e-05	0.00188753	16.7351	1.07131	1	6.18851	0.107131	0.00817808	0.0989533	0.0315184	0.0989533	19.842	12.8266	-0.629422
ENSMUST00000080518.13	ENSMUSG00000046056	Sbsn	0.000562454	0.0101038	11.8963	2.51084	1	7.93665	0.251084	0.000576781	0.250507	0.0167313	0.250507	86.7678	44.1702	-0.974088
ENSMUST00000022610.14	ENSMUSG00000022032	Scara5	0.00012499	0.00377003	14.7159	8.64073	1	4.97	0.864073	0.0106117	0.853462	0.0661709	0.853462	5.40255	1.86679	-1.53308
ENSMUST00000024005.7	ENSMUSG00000023236	Scg5	2.0204e-05	0.00119622	18.17	3.89843	1	4.22344	0.389843	0.0175846	0.372259	0.119348	0.372259	5.93472	2.80007	-1.08372
ENSMUST00000002640.5	ENSMUSG00000002565	Scin	3.77709e-05	0.00173912	16.9802	3.97367	1	8.64741	0.397367	0.000247494	0.39712	0.0156983	0.39712	151.932	56.1967	-1.43487
ENSMUST00000020911.13	ENSMUSG00000020592	Sdc1	1.00093e-06	0.000212692	23.9263	1.34581	1	9.41136	0.134581	0.000296725	0.134284	0.0168912	0.134284	237.763	132.501	-0.843515
ENSMUST00000171158.7	ENSMUSG00000020592	Sdc1	2.78147e-05	0.0014452	17.5616	0.872787	1	9.59121	0.0872787	0.000211699	0.087067	0.0175489	0.087067	367.663	236.767	-0.634916
ENSMUST00000070478.3	ENSMUSG00000025743	Sdc3	0.00385221	0.0370829	8.3522	1.14862	1	7.6894	0.114862	0.000536786	0.114325	0.0176075	0.114325	25.7453	16.902	-0.607115
ENSMUST00000028950.8	ENSMUSG00000027456	Sdcbp2	0.000424316	0.0083976	12.422	9.82552	1	3.0659	0.982552	0.108074	0.874477	0.354687	0.874477	2.88614	1.40844	-1.03504
ENSMUST00000027871.12	ENSMUSG00000026581	Sell	0.000460265	0.00883356	12.2701	28.7971	1	2.87145	2.87971	0.346275	2.53344	0.41541	2.53344	2.5713	1.17142	-1.13424
ENSMUST00000100874.5	ENSMUSG00000048163	Selplg	0.00011002	0.00347967	14.9565	8.72284	1	3.44857	0.872284	0.104334	0.76795	0.252152	0.76795	2.84668	1.437	-0.98622
ENSMUST00000080560.8	ENSMUSG00000034684	Sema3f	2.19808e-08	2.86311e-05	31.3112	2.33758	1	8.80485	0.233758	0.000400718	0.233358	0.0157466	0.233358	136.977	60.3889	-1.18158
ENSMUST00000194039.5	ENSMUSG00000034684	Sema3f	0.000605556	0.01061	11.7588	1.01924	1	7.38984	0.101924	0.00147379	0.10045	0.0190853	0.10045	32.208	21.0534	-0.613365
ENSMUST00000205822.1	ENSMUSG00000030539	Sema4b	0.000136231	0.00398524	14.5536	1.70716	1	7.01453	0.170716	0.00470483	0.166011	0.0216801	0.166011	19.7119	10.8302	-0.86401
ENSMUST00000195620.5	ENSMUSG00000026121	Sema4c	5.4513e-05	0.00219368	16.2843	1.76323	1	8.15144	0.176323	0.00881903	0.167504	0.0161967	0.167504	60.9134	32.7653	-0.894591
ENSMUST00000191677.5	ENSMUSG00000026121	Sema4c	0.000442852	0.00862132	12.3421	2.48614	1	6.99275	0.248614	0.0693641	0.17925	0.0218576	0.17925	19.9625	10.4966	-0.927366
ENSMUST00000114991.7	ENSMUSG00000026121	Sema4c	0.00220869	0.0255728	9.36748	1.53403	1	7.69803	0.153403	0.0226417	0.130761	0.017572	0.130761	35.4789	21.8344	-0.700361
ENSMUST00000019791.13	ENSMUSG00000019647	Sema6a	0.000315132	0.00687005	12.9782	1.28093	1	6.61697	0.128093	0.0210284	0.107064	0.0255077	0.107064	7.19476	4.74412	-0.600808
ENSMUST00000043059.8	ENSMUSG00000038264	Sema7a	0.000807716	0.0127812	11.2234	1.14541	1	9.14295	0.114541	0.000100756	0.11444	0.0161904	0.11444	163.882	103.69	-0.660381
ENSMUST00000096987.6	ENSMUSG00000072214	Septin5	0.000168753	0.00461479	14.1505	1.29604	1	8.30561	0.129604	0.000579125	0.129025	0.0159344	0.129025	116.029	70.2987	-0.722909
ENSMUST00000232653.1	ENSMUSG00000072214	Septin5	0.00170385	0.0214267	9.84402	1.75875	1	5.98292	0.175875	0.0236185	0.152256	0.0353508	0.152256	7.54787	4.79699	-0.653941
ENSMUST00000106354.8	ENSMUSG00000059248	Septin9	5.72751e-05	0.00227109	16.1907	1.68216	1	6.9805	0.168216	0.0156404	0.152576	0.0219589	0.152576	18.243	10.2693	-0.829
ENSMUST00000164541.1	ENSMUSG00000042842	Serpinb6b	6.38999e-06	0.000609413	20.3677	1.06767	1	7.90988	0.106767	0.00192328	0.104843	0.0168123	0.104843	98.5289	60.3524	-0.707135
ENSMUST00000017184.9	ENSMUSG00000042842	Serpinb6b	0.000564129	0.0101096	11.8908	1.4203	1	7.75713	0.14203	0.0040575	0.137972	0.0173383	0.137972	75.7976	45.0712	-0.749947
ENSMUST00000081927.3	ENSMUSG00000057726	Serpinb9g	0.00562725	0.0478742	7.66595	1.30324	1	9.47358	0.130324	0.000106086	0.130218	0.0171009	0.130218	406.674	262.897	-0.629376
ENSMUST00000102866.9	ENSMUSG00000054766	Set	0.000850848	0.0132435	11.1269	4.39982	1	7.06148	0.439982	0.0325366	0.407446	0.0213079	0.407446	34.0253	13.5482	-1.32851
ENSMUST00000106335.7	ENSMUSG00000030683	Sez6l2	8.87994e-07	0.000204399	24.1569	2.08621	1	6.29279	0.208621	0.0259551	0.182666	0.0298242	0.182666	10.7051	5.46463	-0.970098
ENSMUST00000106332.2	ENSMUSG00000030683	Sez6l2	0.00145019	0.0192337	10.1409	3.12071	1	5.71803	0.312071	0.14869	0.163381	0.0409818	0.163381	8.38507	4.54084	-0.884862
ENSMUST00000021450.5	ENSMUSG00000021054	Sgpp1	6.32152e-06	0.000606389	20.3883	1.58189	1	7.7008	0.158189	0.000543009	0.157646	0.0175606	0.157646	42.5307	23.233	-0.87233
ENSMUST00000105879.1	ENSMUSG00000028843	Sh3bgrl3	0.00309438	0.0320692	8.75097	1.61104	1	6.08427	0.161104	0.0653484	0.0957556	0.0333919	0.0957556	75.781	48.2929	-0.650023
ENSMUST00000238458.1	ENSMUSG00000022623	Shank3	0.00319086	0.0327468	8.69499	55.3065	1	2.81662	5.53065	1.35842	4.17223	0.434024	4.17223	2.82063	1.24454	-1.1804
ENSMUST00000109013.8	ENSMUSG00000018387	Shroom1	0.000154897	0.0043562	14.3117	1.36978	1	6.94476	0.136978	0.0107719	0.126206	0.0222606	0.126206	19.5249	12.0342	-0.698177
ENSMUST00000070368.7	ENSMUSG00000036432	Siah2	0.000247204	0.00594261	13.4332	1.09477	1	6.26256	0.109477	0.00209295	0.107384	0.0302979	0.107384	13.2069	8.66458	-0.60809
ENSMUST00000212168.1	ENSMUSG00000001995	Sipa1l2	0.00215848	0.025168	9.40964	1.60772	1	8.21779	0.160772	0.00542256	0.155349	0.0160717	0.155349	34.3005	20.327	-0.75483
ENSMUST00000027368.5	ENSMUSG00000026177	Slc11a1	0.00402416	0.0382164	8.27288	21.5581	1	2.27164	2.15581	1.01024	1.14557	0.649079	1.14557	1.68334	1.10095	-0.612568
ENSMUST00000025646.2	ENSMUSG00000024737	Slc15a3	6.13421e-06	0.000597728	20.4459	28.8173	1	2.5884	2.88173	0.290793	2.59093	0.517813	2.59093	2.44947	1.06972	-1.19524
ENSMUST00000168579.7	ENSMUSG00000025161	Slc16a3	2.62992e-05	0.00139372	17.6682	5.14068	1	4.73849	0.514068	0.0272413	0.486827	0.0788541	0.486827	3.18371	1.72123	-0.88727
ENSMUST00000070653.12	ENSMUSG00000025161	Slc16a3	3.79392e-05	0.001742	16.9718	2.59914	1	8.55262	0.259914	0.000346545	0.259567	0.0157169	0.259567	159.723	77.139	-1.05004
ENSMUST00000226690.1	ENSMUSG00000022199	Slc22a17	0.00018728	0.00491765	13.9546	5.44166	1	5.10718	0.544166	0.145547	0.39862	0.0598817	0.39862	11.865	4.64848	-1.35188
ENSMUST00000021089.10	ENSMUSG00000020744	Slc25a19	9.88113e-06	0.000787578	19.5343	1.14564	1	5.93122	0.114564	0.00621488	0.108349	0.0363845	0.108349	10.8271	6.89874	-0.65024
ENSMUST00000170810.7	ENSMUSG00000061904	Slc25a3	6.08558e-05	0.00236435	16.0758	1.65606	1	6.96726	0.165606	0.0378451	0.127761	0.0220696	0.127761	55.642	30.3152	-0.876132
ENSMUST00000038661.7	ENSMUSG00000040740	Slc25a34	0.000101486	0.00330476	15.1089	3.39362	1	3.87581	0.339362	0.0247498	0.314613	0.162832	0.314613	2.36494	1.5323	-0.626098
ENSMUST00000132041.1	ENSMUSG00000027932	Slc27a3	0.00347419	0.0346698	8.54003	49.2107	1	2.03391	4.92107	2.36105	2.56002	0.762292	2.56002	2.13888	1.17206	-0.867809
ENSMUST00000110524.1	ENSMUSG00000027219	Slc28a2	0.00058618	0.0103534	11.8194	1.99202	1	5.96891	0.199202	0.00395959	0.195243	0.0356284	0.195243	9.7627	5.77512	-0.757428
ENSMUST00000174372.2	ENSMUSG00000028645	Slc2a1	1.61431e-06	0.000268133	23.0068	1.76012	1	9.49498	0.176012	0.000202087	0.17581	0.0171773	0.17581	391.757	201.988	-0.955688
ENSMUST00000030398.9	ENSMUSG00000028645	Slc2a1	0.000176416	0.00473904	14.067	0.976809	1	9.27875	0.0976809	0.000334403	0.0973465	0.0165046	0.0973465	185.482	122.207	-0.601949
ENSMUST00000028129.12	ENSMUSG00000026791	Slc2a8	6.834e-06	0.000633717	20.2391	2.20589	1	4.71294	0.220589	0.0153964	0.205192	0.0804209	0.205192	4.7382	2.68618	-0.818782
ENSMUST00000225086.1	ENSMUSG00000021629	Slc30a5	1.86957e-05	0.00113448	18.3178	2.05425	1	6.48137	0.205425	0.0167737	0.188651	0.0271563	0.188651	22.9488	11.8189	-0.95732
ENSMUST00000084530.8	ENSMUSG00000066152	Slc31a2	2.85517e-06	0.000376859	21.9115	1.23825	1	6.83992	0.123825	0.00109773	0.122727	0.0231998	0.122727	33.3868	19.6322	-0.766057
ENSMUST00000115068.9	ENSMUSG00000032122	Slc37a2	0.000482199	0.00909581	12.1833	5.09036	1	4.56008	0.509036	0.0267002	0.482336	0.0906193	0.482336	2.32623	1.44689	-0.685036
ENSMUST00000090726.5	ENSMUSG00000027074	Slc43a3	0.00054298	0.00988084	11.962	1.21455	1	7.05885	0.121455	0.000899166	0.120556	0.0213284	0.120556	27.8134	17.3729	-0.678942
ENSMUST00000077741.11	ENSMUSG00000060681	Slc9a6	5.46166e-05	0.00219607	16.2807	1.0627	1	6.53919	0.10627	0.0262374	0.0800325	0.0264281	0.0800325	8.83546	5.82003	-0.602279
ENSMUST00000037994.7	ENSMUSG00000078763	Slfn1	4.34839e-07	0.00014616	25.5332	16.6968	1	3.43777	1.66968	0.0668211	1.60286	0.254879	1.60286	3.84804	1.27247	-1.59649
ENSMUST00000000208.12	ENSMUSG00000000204	Slfn4	0.000545513	0.00990508	11.9533	70.2376	1	3.17855	7.02376	1.44801	5.57575	0.323413	5.57575	4.52104	1.13502	-1.99394
ENSMUST00000167596.1	ENSMUSG00000000204	Slfn4	0.000894205	0.0137157	11.0347	42.1902	1	3.68219	4.21902	0.579998	3.63902	0.198316	3.63902	3.92983	1.22026	-1.68728
ENSMUST00000067443.9	ENSMUSG00000054404	Slfn5	9.35896e-07	0.000205885	24.0557	7.9181	1	4.99469	0.79181	0.0192028	0.772607	0.0649612	0.772607	3.53215	1.54216	-1.1956
ENSMUST00000165980.1	ENSMUSG00000017002	Slpi	0.00531379	0.0460867	7.76943	17.178	1	1.70767	1.7178	0.385823	1.33198	0.936437	1.33198	3.2075	1.47502	-1.12071
ENSMUST00000152225.1	ENSMUSG00000039354	Smarcal1	0.00578532	0.0487497	7.61598	53.3809	1	2.50131	5.33809	3.46183	1.87626	0.552094	1.87626	2.29094	1.29962	-0.817846
ENSMUST00000028806.11	ENSMUSG00000027333	Smox	0.00355736	0.0351384	8.49698	7.96255	1	5.07195	0.796255	0.663429	0.132826	0.0613979	0.132826	7.95086	2.92383	-1.44325
ENSMUST00000030709.8	ENSMUSG00000028885	Smpdl3b	1.87401e-05	0.00113448	18.3132	0.933934	1	7.12739	0.0933934	0.000875463	0.0925179	0.0208089	0.0925179	37.8333	24.3151	-0.637804
ENSMUST00000145477.7	ENSMUSG00000071708	Sms	7.83261e-06	0.00068216	19.9783	0.88644	1	7.16658	0.088644	0.00159664	0.0870473	0.0205244	0.0870473	51.9504	33.8184	-0.619327
ENSMUST00000112529.7	ENSMUSG00000071708	Sms	9.12765e-05	0.00306512	15.3091	1.07433	1	6.86293	0.107433	0.00216861	0.105264	0.0229864	0.105264	15.6332	10.1994	-0.616122
ENSMUST00000196130.4	ENSMUSG00000029560	Snx8	6.8296e-05	0.00253978	15.8575	1.41265	1	6.93682	0.141265	0.0360993	0.105165	0.0223287	0.105165	25.9073	15.1782	-0.771358
ENSMUST00000066427.10	ENSMUSG00000026222	Sp100	1.49199e-05	0.00100066	18.7478	23.4777	1	2.87914	2.34777	0.557269	1.7905	0.412853	1.7905	2.42896	1.08032	-1.16889
ENSMUST00000093508.6	ENSMUSG00000070034	Sp110	0.000214337	0.00538349	13.701	22.2693	1	2.35305	2.22693	0.682488	1.54444	0.613302	1.54444	2.11099	1.08813	-0.956073
ENSMUST00000101144.9	ENSMUSG00000021007	Spata7	0.00517178	0.0452594	7.81837	42.2941	1	1.33907	4.22941	1.65355	2.57585	1.15605	2.57585	1.82459	1.18338	-0.624666
ENSMUST00000002180.7	ENSMUSG00000002111	Spi1	1.37308e-05	0.000965419	18.9062	12.8788	1	3.1666	1.28788	0.120753	1.16712	0.326605	1.16712	2.7362	1.21736	-1.16842
ENSMUST00000049931.5	ENSMUSG00000051457	Spn	2.39861e-06	0.000336329	22.246	1.72774	1	8.90537	0.172774	0.000137837	0.172636	0.0158295	0.172636	125.943	64.8641	-0.957277
ENSMUST00000143713.1	ENSMUSG00000051457	Spn	5.41127e-06	0.000553851	20.6859	3.26517	1	4.7007	0.326517	0.0192388	0.307278	0.0811847	0.307278	4.93473	2.53081	-0.963374
ENSMUST00000205483.1	ENSMUSG00000051457	Spn	0.00112001	0.0160961	10.6179	3.26727	1	3.87327	0.326727	0.0650938	0.261633	0.163239	0.261633	9.34787	4.47897	-1.06147
ENSMUST00000121820.8	ENSMUSG00000058297	Spock2	1.59922e-05	0.0010402	18.6154	1.45831	1	5.94336	0.145831	0.00649162	0.139339	0.0361394	0.139339	5.34258	3.43756	-0.636149
ENSMUST00000218789.1	ENSMUSG00000035206	Sppl2b	0.003874	0.037226	8.34195	1.95932	1	5.46793	0.195932	0.088149	0.107783	0.047385	0.107783	5.66723	3.67531	-0.624779
ENSMUST00000050397.1	ENSMUSG00000050635	Sprr2f	0.00211991	0.0248883	9.4427	24.0997	1	3.09798	2.40997	0.125929	2.28404	0.345487	2.28404	10.4473	2.26932	-2.2028
ENSMUST00000022709.5	ENSMUSG00000022114	Spry2	2.97618e-08	3.7695e-05	30.723	3.38973	1	5.66627	0.338973	0.00402377	0.334949	0.0422012	0.334949	12.0847	5.01906	-1.26769
ENSMUST00000108363.7	ENSMUSG00000011751	Sptbn4	0.000156857	0.00439386	14.2881	57.106	1	2.90996	5.7106	0.81502	4.89558	0.402721	4.89558	2.41152	1.07883	-1.16047
ENSMUST00000136936.1	ENSMUSG00000015837	Sqstm1	0.00058229	0.0103415	11.8318	4.40839	1	6.44551	0.440839	0.114686	0.326153	0.0276279	0.326153	60.1133	25.4121	-1.24217
ENSMUST00000091514.5	ENSMUSG00000021594	Srd5a1	4.29216e-05	0.00188753	16.7376	1.84551	1	5.42769	0.184551	0.00701396	0.177537	0.0485554	0.177537	6.49449	3.93532	-0.722733
ENSMUST00000020271.12	ENSMUSG00000020077	Srgn	0.000143912	0.00414748	14.4502	3.92177	1	6.17268	0.392177	0.00670686	0.38547	0.0317907	0.38547	48.6377	18.9162	-1.36246
ENSMUST00000196109.4	ENSMUSG00000037364	Srrt	5.75349e-06	0.000572999	20.5685	2.21209	1	6.61973	0.221209	0.0278367	0.193372	0.0254762	0.193372	32.9513	16.3456	-1.01143
ENSMUST00000210369.1	ENSMUSG00000070003	Ssbp4	6.5532e-09	1.47438e-05	33.6631	2.13433	1	7.12291	0.213433	0.00277867	0.210654	0.020842	0.210654	49.5951	23.0547	-1.10513
ENSMUST00000049908.10	ENSMUSG00000070003	Ssbp4	0.00152328	0.0198729	10.0502	1.3584	1	6.20178	0.13584	0.0240858	0.111754	0.0312932	0.111754	22.161	14.2251	-0.639589
ENSMUST00000168005.7	ENSMUSG00000031024	St5	0.00102978	0.0152017	10.7732	67.4875	1	2.56343	6.74875	1.993	4.75575	0.527529	4.75575	2.68076	1.2767	-1.07022
ENSMUST00000159189.1	ENSMUSG00000036928	Stag3	2.37871e-05	0.00130386	17.8592	8.47506	1	3.91933	0.847506	0.19713	0.650376	0.156116	0.650376	13.8828	3.70187	-1.90697
ENSMUST00000186857.6	ENSMUSG00000026104	Stat1	0.000132414	0.00392227	14.6071	1.96863	1	6.81709	0.196863	0.0170429	0.179821	0.0234158	0.179821	14.5361	8.06635	-0.84965
ENSMUST00000121705.7	ENSMUSG00000030805	Stx4a	1.01357e-05	0.000797598	19.4857	1.16733	1	5.98045	0.116733	0.0194341	0.0972986	0.0353995	0.0972986	20.8678	12.3996	-0.750987
ENSMUST00000049150.7	ENSMUSG00000032899	Styk1	0.000606487	0.0106188	11.756	3.78349	1	4.04442	0.378349	0.0322639	0.346085	0.139317	0.346085	2.27228	1.5101	-0.589494
ENSMUST00000125512.7	ENSMUSG00000024236	Svil	0.000206376	0.00526275	13.7721	1.27429	1	6.07864	0.127429	0.0273311	0.100098	0.0334985	0.100098	7.23076	4.75032	-0.606123
ENSMUST00000009727.11	ENSMUSG00000022415	Syngr1	0.000297	0.00664285	13.0892	1.44007	1	5.72487	0.144007	0.00433586	0.139671	0.0408243	0.139671	5.414	3.51364	-0.623727
ENSMUST00000084512.10	ENSMUSG00000065954	Tacc1	0.000159429	0.00443828	14.2574	1.206	1	6.76851	0.1206	0.0142005	0.106399	0.02389	0.106399	8.63362	5.63157	-0.61643
ENSMUST00000114909.1	ENSMUSG00000025782	Taf3	0.00234392	0.0266768	9.2586	47.6384	1	2.54336	4.76384	1.61414	3.1497	0.535406	3.1497	1.63835	1.08009	-0.60109
ENSMUST00000225139.1	ENSMUSG00000040651	Tasor	0.00292121	0.03081	8.85604	27.4173	1	2.92639	2.74173	0.813192	1.92854	0.397405	1.92854	2.18467	1.13993	-0.938464
ENSMUST00000052622.5	ENSMUSG00000056313	Tcim	0.000127778	0.00382154	14.6743	8.52395	1	4.59446	0.852395	0.0169098	0.835485	0.0881944	0.835485	6.90432	2.48995	-1.47138
ENSMUST00000020223.7	ENSMUSG00000020034	Tcp11l2	2.5213e-05	0.00135805	17.7484	6.96308	1	5.22597	0.696308	0.00825063	0.688057	0.0552085	0.688057	7.67867	2.77235	-1.46974
ENSMUST00000061455.8	ENSMUSG00000044468	Tent5c	6.75981e-05	0.00252712	15.8769	3.0414	1	4.99659	0.30414	0.00733543	0.296805	0.0648698	0.296805	2.822	1.78897	-0.657584
ENSMUST00000039146.3	ENSMUSG00000039337	Tex19.2	0.000111069	0.00350611	14.9386	6.89152	1	3.37003	0.689152	0.0599241	0.629227	0.272322	0.629227	2.41414	1.36792	-0.819526
ENSMUST00000169068.7	ENSMUSG00000040813	Tex264	0.000440127	0.00858699	12.3536	1.07585	1	6.63651	0.107585	0.0227007	0.0848841	0.0252865	0.0848841	35.6763	23.525	-0.600771
ENSMUST00000110193.8	ENSMUSG00000021359	Tfap2a	6.10733e-08	5.53531e-05	29.329	6.27299	1	5.91843	0.627299	0.0573623	0.569937	0.0366443	0.569937	13.467	4.07998	-1.7228
ENSMUST00000021787.6	ENSMUSG00000021359	Tfap2a	0.000164238	0.00452885	14.2015	5.50548	1	5.3174	0.550548	0.043562	0.506986	0.0520161	0.506986	5.76863	2.67837	-1.10687
ENSMUST00000099058.9	ENSMUSG00000028640	Tfap2c	6.88722e-06	0.00063661	20.2243	0.908542	1	7.5647	0.0908542	0.00787409	0.0829801	0.018164	0.0829801	38.1036	24.3549	-0.645715
ENSMUST00000030391.8	ENSMUSG00000028640	Tfap2c	0.000209919	0.00531475	13.7402	1.11363	1	9.03298	0.111363	0.00278244	0.10858	0.0159941	0.10858	170.875	109.795	-0.638137
ENSMUST00000111718.7	ENSMUSG00000027082	Tfpi	0.000163709	0.0045193	14.2076	2.33881	1	5.8699	0.233881	0.0125708	0.22131	0.0376468	0.22131	13.1983	6.92406	-0.930658
ENSMUST00000031674.10	ENSMUSG00000029664	Tfpi2	2.3544e-05	0.00129341	17.8787	6.14378	1	3.60953	0.614378	0.0552992	0.559079	0.213888	0.559079	3.48072	1.62328	-1.10048
ENSMUST00000045154.5	ENSMUSG00000037731	Themis2	9.0364e-07	0.000204399	24.1232	14.3559	1	3.32841	1.43559	0.0693887	1.3662	0.283286	1.3662	2.36451	1.14784	-1.04262
ENSMUST00000040065.3	ENSMUSG00000033777	Tlr13	6.16638e-06	0.000599441	20.4359	17.4228	1	2.76986	1.74228	0.155065	1.58722	0.450389	1.58722	1.63082	1.05855	-0.623505
ENSMUST00000029623.10	ENSMUSG00000027995	Tlr2	0.00272586	0.0293691	8.98245	5.8529	1	3.68465	0.58529	0.0330374	0.552252	0.19781	0.552252	2.25627	1.37235	-0.717297
ENSMUST00000016309.15	ENSMUSG00000006301	Tmbim1	6.26997e-07	0.000175336	24.8274	0.737545	1	7.8846	0.0737545	0.000450517	0.073304	0.0168918	0.073304	64.3321	42.7206	-0.590605
ENSMUST00000182715.7	ENSMUSG00000002342	Tmem161a	0.000676254	0.0114475	11.5534	49.7258	1	2.41781	4.97258	1.80322	3.16937	0.585973	3.16937	2.34962	1.11821	-1.07124
ENSMUST00000149123.2	ENSMUSG00000029569	Tmem168	0.00216848	0.0252449	9.40116	4.52865	1	5.55292	0.452865	0.327717	0.125148	0.0450535	0.125148	7.04545	3.25193	-1.1154
ENSMUST00000024984.6	ENSMUSG00000024168	Tmem204	0.00236037	0.0268146	9.24579	2.59075	1	4.17082	0.259075	0.042673	0.216402	0.12482	0.216402	3.45177	2.23448	-0.627394
ENSMUST00000065329.12	ENSMUSG00000053094	Tmem248	0.00405074	0.0384009	8.26093	74.6464	1	2.72126	7.46464	1.7638	5.70084	0.467855	5.70084	2.55019	1.31446	-0.956135
ENSMUST00000034862.4	ENSMUSG00000032313	Tmem266	7.73646e-06	0.000681373	20.0019	1.43386	1	5.08671	0.143386	0.00727025	0.136116	0.0607547	0.136116	5.23308	3.29764	-0.666228
ENSMUST00000023435.5	ENSMUSG00000022754	Tmem45a	0.00118775	0.0168261	10.5093	9.52755	1	4.62083	0.952755	0.0208033	0.931951	0.0863879	0.931951	4.94346	2.09996	-1.23516
ENSMUST00000045286.8	ENSMUSG00000035964	Tmem59l	3.38125e-05	0.00161809	17.1905	5.27363	1	4.52108	0.527363	0.0142671	0.513096	0.0934697	0.513096	7.06493	2.76332	-1.35427
ENSMUST00000178597.2	ENSMUSG00000094845	Tmem95	0.000748806	0.012172	11.364	6.13932	1	2.73636	0.613932	0.093214	0.520718	0.462379	0.520718	2.37791	1.33928	-0.828239
ENSMUST00000219534.2	ENSMUSG00000042333	Tnfrsf14	0.000821891	0.0129128	11.1911	26.3193	1	1.60266	2.63193	0.208141	2.42379	0.996486	2.42379	1.80454	1.11858	-0.689956
ENSMUST00000035742.13	ENSMUSG00000037613	Tnfrsf23	0.00099865	0.0148305	10.8301	3.25719	1	5.7889	0.325719	0.00593589	0.319784	0.0393842	0.319784	7.60546	4.27023	-0.832722
ENSMUST00000105672.9	ENSMUSG00000028965	Tnfrsf9	0.00332154	0.033676	8.62185	1.77914	1	7.49778	0.177914	0.0118272	0.166086	0.0184965	0.166086	58.7841	34.1556	-0.783305
ENSMUST00000169169.7	ENSMUSG00000091898	Tnnc1	3.3045e-05	0.0016046	17.2341	12.1492	1	4.78218	1.21492	0.0464065	1.16852	0.0762583	1.16852	26.9597	5.82146	-2.21135
ENSMUST00000170647.1	ENSMUSG00000012535	Tnpo3	3.92766e-05	0.00177866	16.906	1.36445	1	6.55435	0.136445	0.00907841	0.127367	0.0262435	0.127367	27.9812	16.5121	-0.760933
ENSMUST00000115251.7	ENSMUSG00000012535	Tnpo3	0.00449788	0.0413045	8.07102	72.7576	1	2.97732	7.27576	2.66392	4.61184	0.381302	4.61184	3.84007	1.31197	-1.5494
ENSMUST00000065648.14	ENSMUSG00000050565	Tor1aip2	0.00336268	0.0339402	8.59943	2.03004	1	5.61001	0.203004	0.0821432	0.120861	0.0435834	0.120861	7.83115	4.90438	-0.675154
ENSMUST00000079625.10	ENSMUSG00000060519	Tor3a	0.000102822	0.00333293	15.0842	1.53915	1	5.23967	0.153915	0.0130055	0.14091	0.0547097	0.14091	4.48907	2.97643	-0.592835
ENSMUST00000139046.7	ENSMUSG00000032366	Tpm1	0.000777237	0.0124461	11.2948	1.9982	1	7.67818	0.19982	0.0229775	0.176842	0.0176543	0.176842	104.767	58.278	-0.846159
ENSMUST00000059873.13	ENSMUSG00000051682	Treml4	0.00039623	0.00800779	12.5499	21.5834	1	2.09556	2.15834	0.293983	1.86436	0.731723	1.86436	1.79451	1.10346	-0.701548
ENSMUST00000059037.14	ENSMUSG00000057143	Trim12c	0.000341707	0.00727148	12.8267	2.83899	1	4.79163	0.283899	0.0215442	0.262355	0.0757097	0.262355	3.25593	1.99837	-0.704242
ENSMUST00000033264.11	ENSMUSG00000030966	Trim21	0.000656164	0.0112303	11.6095	1.94112	1	5.42534	0.194112	0.106634	0.087478	0.0486252	0.087478	6.34832	3.65599	-0.796111
ENSMUST00000222544.1	ENSMUSG00000021326	Trim27	8.51614e-07	0.000202102	24.2374	1.66919	1	5.8789	0.166919	0.00971102	0.157208	0.0374587	0.157208	6.23173	3.65324	-0.770458
ENSMUST00000076922.5	ENSMUSG00000030921	Trim30a	3.55127e-06	0.000433472	21.493	18.7056	1	3.60169	1.87056	0.0614532	1.8091	0.215637	1.8091	2.58372	1.16233	-1.15243
ENSMUST00000106849.8	ENSMUSG00000056144	Trim34a	0.000433736	0.00850917	12.381	53.476	1	1.66414	5.3476	0.747015	4.60058	0.961096	4.60058	1.79807	1.10111	-0.707492
ENSMUST00000026008.8	ENSMUSG00000025034	Trim8	9.08494e-07	0.000204399	24.1129	1.22429	1	8.47505	0.122429	0.000230782	0.122198	0.0157587	0.122198	80.7262	46.8945	-0.783618
ENSMUST00000112996.8	ENSMUSG00000031431	Tsc22d3	0.000233284	0.00571061	13.542	3.50528	1	4.3552	0.350528	0.0301519	0.320376	0.106911	0.320376	4.9835	2.65846	-0.906567
ENSMUST00000117634.1	ENSMUSG00000025511	Tspan4	4.82929e-06	0.000515163	20.9038	1.45547	1	6.95841	0.145547	0.0089082	0.136639	0.0221443	0.136639	56.8798	32.0261	-0.82867
ENSMUST00000047419.7	ENSMUSG00000041736	Tspo	7.77447e-06	0.00068216	19.9925	1.49026	1	6.46775	0.149026	0.00199571	0.14703	0.0273335	0.14703	59.5534	33.0076	-0.851389
ENSMUST00000038889.11	ENSMUSG00000030276	Ttll3	0.004022	0.0382032	8.27386	47.5539	1	2.53867	4.75539	1.16679	3.5886	0.537253	3.5886	1.96459	1.17562	-0.740802
ENSMUST00000032594.12	ENSMUSG00000030428	Ttyh1	0.00479989	0.0430165	7.95333	5.5246	1	4.82699	0.55246	0.333384	0.219076	0.0736994	0.219076	4.93052	2.4234	-1.02471
ENSMUST00000028763.9	ENSMUSG00000027298	Tyro3	7.0274e-06	0.000644051	20.1858	1.7632	1	7.57025	0.17632	0.000771289	0.175548	0.0181375	0.175548	31.9014	16.7137	-0.932588
ENSMUST00000110783.7	ENSMUSG00000027298	Tyro3	0.000859725	0.0133486	11.1076	3.97392	1	4.35881	0.397392	0.253338	0.144054	0.106594	0.144054	2.36613	1.47122	-0.685517
ENSMUST00000207982.1	ENSMUSG00000030579	Tyrobp	0.000700273	0.0116881	11.4885	55.5219	1	2.16137	5.55219	0.906269	4.64592	0.700013	4.64592	8.41068	1.65359	-2.34662
ENSMUST00000217656.1	ENSMUSG00000034485	Uaca	4.93607e-05	0.00206526	16.4725	100.181	1	2.57989	10.0181	1.50689	8.51117	0.521114	8.51117	3.90665	1.14486	-1.77076
ENSMUST00000016452.10	ENSMUSG00000016308	Ube2a	2.26061e-06	0.00032622	22.3598	1.09231	1	7.39664	0.109231	0.00115663	0.108074	0.0190463	0.108074	59.4104	35.9826	-0.723418
ENSMUST00000102642.8	ENSMUSG00000027078	Ube2l6	0.00134958	0.0183416	10.2735	5.92485	1	4.88849	0.592485	0.0137868	0.578698	0.0703483	0.578698	9.21339	3.61677	-1.34903
ENSMUST00000101525.8	ENSMUSG00000020407	Upp1	3.34591e-05	0.00161259	17.2104	4.07703	1	7.27372	0.407703	0.0129424	0.39476	0.019795	0.39476	110.07	43.2446	-1.34783
ENSMUST00000164791.7	ENSMUSG00000020407	Upp1	8.16509e-05	0.00287445	15.5197	4.56522	1	7.07757	0.456522	0.0329649	0.423557	0.0211837	0.423557	88.8825	31.286	-1.50638
ENSMUST00000201642.1	ENSMUSG00000029407	Uso1	1.31892e-05	0.000942031	18.9829	1.86325	1	6.84662	0.186325	0.0146717	0.171653	0.0231372	0.171653	26.3752	13.9403	-0.919924
ENSMUST00000032198.10	ENSMUSG00000030107	Usp18	6.46993e-06	0.000613491	20.3439	15.6563	1	3.50919	1.56563	0.0652728	1.50036	0.237192	1.50036	4.03497	1.36334	-1.56541
ENSMUST00000117878.7	ENSMUSG00000041264	Uspl1	0.000506286	0.0094103	12.0924	112.735	1	2.80872	11.2735	1.33714	9.9364	0.436759	9.9364	6.08811	1.86191	-1.70921
ENSMUST00000126168.7	ENSMUSG00000041264	Uspl1	0.00167483	0.0211384	9.87562	90.3481	1	3.05131	9.03481	2.01626	7.01854	0.358949	7.01854	3.89705	1.39826	-1.47875
ENSMUST00000020301.13	ENSMUSG00000020101	Vsir	1.1294e-05	0.000854768	19.279	1.19777	1	6.88682	0.119777	0.00683331	0.112943	0.0227692	0.112943	12.8176	7.86201	-0.705152
ENSMUST00000161410.7	ENSMUSG00000021266	Wars	0.00533597	0.0462062	7.7619	57.4137	1	4.74452	5.74137	2.06225	3.67912	0.0784898	3.67912	14.1704	2.70398	-2.38973
ENSMUST00000235437.1	ENSMUSG00000073434	Wdr90	8.1091e-05	0.00285949	15.5327	2.49532	1	4.38315	0.249532	0.0527472	0.196785	0.104484	0.196785	6.04364	3.19728	-0.918574
ENSMUST00000102680.7	ENSMUSG00000075284	Wipf1	7.62581e-05	0.00275113	15.6489	2.51424	1	6.819	0.251424	0.00578313	0.245641	0.0233975	0.245641	16.3891	8.13157	-1.01113
ENSMUST00000094681.10	ENSMUSG00000075284	Wipf1	0.00033604	0.00720853	12.858	3.73386	1	6.36035	0.373386	0.0115145	0.361872	0.0288134	0.361872	9.8478	4.72242	-1.06027
ENSMUST00000132855.7	ENSMUSG00000086040	Wipf3	0.000542459	0.00988016	11.9637	1.40225	1	7.2456	0.140225	0.00830494	0.13192	0.0199793	0.13192	19.3834	11.7314	-0.72445
ENSMUST00000111099.1	ENSMUSG00000016458	Wt1	0.000105985	0.00340204	15.027	70.4227	1	2.46468	7.04227	0.790199	6.25207	0.566819	6.25207	3.58637	1.11099	-1.69068
ENSMUST00000143043.7	ENSMUSG00000016458	Wt1	0.000996881	0.0148132	10.8334	11.3207	1	3.91451	1.13207	0.433936	0.698138	0.156837	0.698138	2.73302	1.47855	-0.886314
ENSMUST00000212543.1	ENSMUSG00000031930	Wwp2	0.00213519	0.0249835	9.42953	46.5512	1	2.92755	4.65512	2.16885	2.48627	0.397032	2.48627	3.55078	1.31135	-1.43708
ENSMUST00000080839.1	ENSMUSG00000058147	Xlr3c	0.00426292	0.0397892	8.16828	1.94703	1	6.69294	0.194703	0.00381659	0.190886	0.0246693	0.190886	33.7214	20.9667	-0.685566
ENSMUST00000106054.2	ENSMUSG00000028811	Yars	2.45394e-07	0.000113548	26.6378	0.97684	1	8.36768	0.097684	0.000435292	0.0972487	0.0158566	0.0972487	87.7074	53.531	-0.712324
ENSMUST00000029018.13	ENSMUSG00000027514	Zbp1	7.56024e-05	0.00273164	15.6652	13.7207	1	2.67574	1.37207	0.325269	1.0468	0.484622	1.0468	2.07759	1.12487	-0.885149
ENSMUST00000089185.5	ENSMUSG00000034265	Zdhhc14	0.000103864	0.0033557	15.0651	1.96654	1	4.97748	0.196654	0.00825111	0.188403	0.0658015	0.188403	4.06641	2.55036	-0.673057
ENSMUST00000081022.8	ENSMUSG00000062861	Zfp28	8.77859e-06	0.000740927	19.7603	1.39056	1	5.72937	0.139056	0.00475851	0.134298	0.0407208	0.134298	5.17867	3.30753	-0.646828
ENSMUST00000174672.1	ENSMUSG00000036036	Zfp57	0.000809312	0.0127982	11.2198	2.08977	1	4.98487	0.208977	0.0186579	0.190319	0.0654391	0.190319	4.71494	2.92485	-0.688877
ENSMUST00000064763.6	ENSMUSG00000052713	Zfp608	0.000506976	0.00941606	12.0898	1.41447	1	6.37113	0.141447	0.00656537	0.134882	0.0286579	0.134882	6.51955	4.32486	-0.592121
ENSMUST00000123927.7	ENSMUSG00000043687	1190005I06Rik	0.00540582	0.0465698	7.73842	1.86156	1	4.10684	0.186156	0.0293736	0.156782	0.131907	0.156782	3.76531	6.41376	0.768401
ENSMUST00000034846.6	ENSMUSG00000032300	1700017B05Rik	9.29138e-07	0.000205311	24.0696	2.10717	1	7.59675	0.210717	0.00082415	0.209893	0.0180133	0.209893	13.7975	32.7911	1.24889
ENSMUST00000050567.10	ENSMUSG00000043629	1700019D03Rik	0.00178589	0.0221571	9.75753	53.7733	1	2.76994	5.37733	2.05632	3.32102	0.450358	3.32102	1.17579	1.99986	0.766269
ENSMUST00000190656.1	ENSMUSG00000049643	2310022A10Rik	0.00306285	0.0318223	8.76965	22.9634	1	3.11694	2.29634	0.82487	1.47147	0.340163	1.47147	1.84446	5.64986	1.61501
ENSMUST00000172579.3	ENSMUSG00000074832	2410141K09Rik	0.00313704	0.032396	8.726	9.96891	1	3.95429	0.996891	0.116394	0.880497	0.151063	0.880497	1.5873	2.84505	0.841877
ENSMUST00000231681.1	ENSMUSG00000049916	2610318N02Rik	0.00542299	0.0466253	7.73269	7.44218	1	4.53193	0.744218	0.362024	0.382193	0.0926652	0.382193	3.67516	8.17831	1.154
ENSMUST00000030261.5	ENSMUSG00000028536	2610528J11Rik	0.000273587	0.00632791	13.2431	2.2283	1	5.41509	0.22283	0.00830682	0.214523	0.0489314	0.214523	9.09436	19.0705	1.0683
ENSMUST00000026989.14	ENSMUSG00000025871	4833439L19Rik	5.88536e-05	0.0023138	16.1392	0.485479	1	6.91362	0.0485479	0.00948824	0.0390596	0.0225308	0.0390596	13.7248	21.4444	0.643814
ENSMUST00000102996.3	ENSMUSG00000021747	4930452B06Rik	0.00363	0.035565	8.46021	29.5593	1	3.29926	2.95593	0.107669	2.84826	0.291042	2.84826	1.29045	2.42333	0.909115
ENSMUST00000022786.5	ENSMUSG00000022179	4931414P19Rik	0.000313435	0.00685857	12.9883	1.36079	1	5.63199	0.136079	0.0042582	0.131821	0.043036	0.131821	4.25157	7.44395	0.808071
ENSMUST00000237203.1	ENSMUSG00000047466	8030462N17Rik	0.000759869	0.0122393	11.3368	54.1767	1	2.80028	5.41767	0.492166	4.9255	0.439691	4.9255	1.27996	3.74655	1.54947
ENSMUST00000047753.4	ENSMUSG00000040584	Abcb1a	9.97743e-09	1.89943e-05	32.8456	21.1843	1	4.04115	2.11843	0.118549	1.99988	0.139719	1.99988	1.10275	2.79221	1.3403
ENSMUST00000009058.9	ENSMUSG00000028970	Abcb1b	1.92332e-06	0.000296569	22.6702	17.5148	1	4.28458	1.75148	0.0783422	1.67314	0.113362	1.67314	1.22109	3.26552	1.41914
ENSMUST00000196580.4	ENSMUSG00000028970	Abcb1b	0.00389661	0.037378	8.33138	20.3803	1	1.46656	2.03803	0.517377	1.52066	1.07725	1.52066	1.16596	2.03079	0.800526
ENSMUST00000147759.7	ENSMUSG00000023088	Abcc1	8.87735e-05	0.00303074	15.3616	94.473	1	3.15782	9.4473	1.28382	8.16348	0.328961	8.16348	1.16535	3.29164	1.49805
ENSMUST00000117085.1	ENSMUSG00000038459	Abhd17c	5.76063e-05	0.00227925	16.1798	1.46855	1	6.78969	0.146855	0.00136979	0.145485	0.0236808	0.145485	13.3607	26.2331	0.973395
ENSMUST00000108408.8	ENSMUSG00000017631	Abr	0.000208827	0.00529796	13.7499	5.81729	1	5.26316	0.581729	0.163105	0.418623	0.0538712	0.418623	2.32853	5.38943	1.21072
ENSMUST00000106161.7	ENSMUSG00000030965	Abraxas2	0.000243921	0.00588943	13.4583	13.8639	1	2.52626	1.38639	0.37871	1.00768	0.542162	1.00768	1.17153	2.37353	1.01864
ENSMUST00000159697.1	ENSMUSG00000023832	Acat2	0.00129229	0.0178124	10.3535	1.26598	1	5.75381	0.126598	0.0422954	0.0843021	0.0401655	0.0843021	6.91004	11.9969	0.795894
ENSMUST00000065587.4	ENSMUSG00000044337	Ackr3	0.000520449	0.00960143	12.0409	0.773067	1	6.23471	0.0773067	0.00207493	0.0752318	0.0307467	0.0752318	6.55584	10.3877	0.664025
ENSMUST00000107389.7	ENSMUSG00000020917	Acly	3.70539e-05	0.00171889	17.0166	0.928586	1	8.3889	0.0928586	0.00966246	0.0831961	0.0158335	0.0831961	32.2686	57.6557	0.837334
ENSMUST00000103164.3	ENSMUSG00000076435	Acsf2	4.72813e-05	0.00199343	16.5541	5.72572	1	5.1993	0.572572	0.012207	0.560365	0.0562025	0.560365	2.32005	5.81511	1.32565
ENSMUST00000142704.7	ENSMUSG00000032883	Acsl3	0.00139608	0.0187981	10.211	0.533436	1	6.85325	0.0533436	0.0167369	0.0366068	0.0230756	0.0366068	12.1352	18.2842	0.591404
ENSMUST00000039631.9	ENSMUSG00000035783	Acta2	4.75543e-06	0.000512326	20.9333	50.9144	1	5.20129	5.09144	0.111969	4.97947	0.0561273	4.97947	2.03755	28.0292	3.78202
ENSMUST00000238147.1	ENSMUSG00000035783	Acta2	7.03947e-06	0.000644051	20.1825	109.1	1	3.39058	10.91	0.12586	10.7841	0.266972	10.7841	1.57368	30.1934	4.26202
ENSMUST00000090269.6	ENSMUSG00000068614	Actc1	2.02091e-10	2.50073e-06	40.4463	70.8278	1	3.83332	7.08278	0.202248	6.88053	0.16984	6.88053	1.08032	17.1159	3.98581
ENSMUST00000167327.1	ENSMUSG00000015143	Actn1	0.00478597	0.0429307	7.95859	4.86249	1	6.78856	0.486249	0.0223479	0.463901	0.0236918	0.463901	11.4062	25.4419	1.15739
ENSMUST00000159448.7	ENSMUSG00000037351	Actr1b	1.85787e-05	0.00113448	18.3297	2.70393	1	5.06933	0.270393	0.0576503	0.212742	0.0615133	0.212742	9.58958	24.7278	1.3666
ENSMUST00000188497.6	ENSMUSG00000026341	Actr3	0.000248803	0.00595503	13.4212	107.616	1	3.20193	10.7616	1.54659	9.21504	0.317151	9.21504	1.89349	32.3356	4.09401
ENSMUST00000165044.2	ENSMUSG00000061393	Acvr2b	0.00145832	0.0193104	10.1305	2.06501	1	5.03035	0.206501	0.0218526	0.184648	0.0632747	0.184648	3.372	5.75492	0.771193
ENSMUST00000017841.3	ENSMUSG00000017697	Ada	0.000248081	0.00595016	13.4266	0.853995	1	7.19945	0.0853995	0.00071129	0.0846882	0.0202927	0.0846882	28.6046	49.2906	0.785064
ENSMUST00000140205.7	ENSMUSG00000054693	Adam10	0.00111983	0.0160961	10.6182	48.5562	1	3.90712	4.85562	1.24858	3.60703	0.157954	3.60703	1.39188	5.40916	1.95837
ENSMUST00000067680.10	ENSMUSG00000054555	Adam12	9.38401e-06	0.00076491	19.6329	17.3844	1	4.57285	1.73844	0.0424507	1.69599	0.0897089	1.69599	1.18468	2.68835	1.18223
ENSMUST00000232526.1	ENSMUSG00000052593	Adam17	0.000221817	0.00551446	13.6366	100.079	1	3.27608	10.0079	0.849197	9.15874	0.297241	9.15874	1.6357	6.39222	1.96641
ENSMUST00000033876.13	ENSMUSG00000031486	Adgra2	0.000153271	0.00432769	14.3316	28.5593	1	5.4279	2.85593	1.36714	1.48879	0.0485491	1.48879	1.53501	7.9704	2.3764
ENSMUST00000051259.9	ENSMUSG00000060470	Adgrg3	3.00454e-05	0.00150884	17.4149	3.66206	1	5.24671	0.366206	0.00957946	0.356626	0.054456	0.356626	2.92466	7.06722	1.27287
ENSMUST00000238680.1	ENSMUSG00000039116	Adgrg6	0.00193683	0.0233779	9.60846	6.59285	1	5.27619	0.659285	0.179114	0.480171	0.0534156	0.480171	2.09778	4.68544	1.15932
ENSMUST00000046977.11	ENSMUSG00000039167	Adgrl4	1.00854e-05	0.000794897	19.4952	9.83449	1	3.45916	0.983449	0.0583981	0.925051	0.249498	0.925051	1.13021	1.81371	0.68235
ENSMUST00000088001.5	ENSMUSG00000051149	Adnp	0.00398684	0.0379985	8.2898	0.768691	1	7.12398	0.0768691	0.0122351	0.064634	0.0208341	0.064634	9.57517	14.5864	0.60725
ENSMUST00000104934.1	ENSMUSG00000058620	Adra2b	0.00140876	0.018892	10.1943	2.83252	1	7.06083	0.283252	0.046925	0.236327	0.021313	0.236327	9.16233	20.6085	1.16945
ENSMUST00000160836.7	ENSMUSG00000030232	Aebp2	0.00243817	0.0274242	9.18642	69.8707	1	3.38358	6.98707	0.656663	6.33041	0.268791	6.33041	2.02936	7.03694	1.79392
ENSMUST00000152616.2	ENSMUSG00000049470	Aff4	0.00154755	0.0200836	10.0211	38.0265	1	1.69107	3.80265	1.14397	2.65868	0.945799	2.65868	1.65057	4.73382	1.52004
ENSMUST00000042755.6	ENSMUSG00000054932	Afp	0.000660078	0.0112668	11.5984	107.945	1	5.05657	10.7945	0.00524305	10.7893	0.0620808	10.7893	2.74446	48.5749	4.14562
ENSMUST00000190096.6	ENSMUSG00000055013	Agap1	0.000506872	0.00941606	12.0902	0.889318	1	5.8876	0.0889318	0.0049692	0.0839626	0.0372779	0.0839626	3.86231	6.01894	0.640044
ENSMUST00000151839.1	ENSMUSG00000029722	Agfg2	0.00407308	0.0385552	8.25095	22.7778	1	3.27342	2.27778	1.14867	1.1291	0.297955	1.1291	1.50636	3.65806	1.28001
ENSMUST00000097888.9	ENSMUSG00000041530	Ago1	3.19284e-05	0.0015649	17.2994	1.32113	1	6.18255	0.132113	0.00261246	0.1295	0.0316205	0.1295	2.98535	4.92966	0.72359
ENSMUST00000180572.1	ENSMUSG00000041936	Agrn	0.000904419	0.0138039	11.0137	1.02823	1	6.73034	0.102823	0.0140777	0.088745	0.0242771	0.088745	4.79133	7.89559	0.72062
ENSMUST00000027768.13	ENSMUSG00000026491	Ahctf1	5.59212e-06	0.000560363	20.623	0.411184	1	9.02679	0.0411184	0.000198322	0.04092	0.0159845	0.04092	33.6437	51.746	0.621112
ENSMUST00000029490.14	ENSMUSG00000027893	Ahcyl1	7.64208e-05	0.00275359	15.6448	0.437391	1	8.06888	0.0437391	0.00349692	0.0402422	0.0163783	0.0402422	29.6834	44.9198	0.597693
ENSMUST00000092956.3	ENSMUSG00000069833	Ahnak	0.000267383	0.00624105	13.2861	0.64339	1	8.97422	0.064339	0.000118354	0.0642206	0.01591	0.0642206	15.0985	23.8148	0.657451
ENSMUST00000054487.9	ENSMUSG00000022178	Ajuba	1.5061e-05	0.0010074	18.7298	0.937055	1	6.57652	0.0937055	0.00306238	0.0906431	0.0259782	0.0906431	7.70889	13.2479	0.781165
ENSMUST00000107903.7	ENSMUSG00000018428	Akap1	1.58022e-05	0.00103497	18.6382	0.431315	1	7.60906	0.0431315	0.00360922	0.0395223	0.0179568	0.0395223	19.5034	30.0828	0.625214
ENSMUST00000235764.1	ENSMUSG00000024045	Akap8	0.000189535	0.00495846	13.9321	79.2194	1	3.0956	7.92194	2.18383	5.73811	0.346161	5.73811	1.13039	4.44452	1.97521
ENSMUST00000236954.1	ENSMUSG00000024045	Akap8	0.00045064	0.00872449	12.3096	0.707958	1	7.35922	0.0707958	0.00437594	0.0664199	0.0192646	0.0664199	28.564	45.9233	0.685026
ENSMUST00000128300.8	ENSMUSG00000001729	Akt1	0.000211573	0.00534297	13.7254	3.45596	1	6.97503	0.345596	0.0371688	0.308427	0.0220045	0.308427	24.9923	63.3932	1.34285
ENSMUST00000044384.4	ENSMUSG00000035561	Aldh1b1	4.09982e-05	0.00182851	16.8246	6.19717	1	3.98322	0.619717	0.0282759	0.591441	0.147109	0.591441	1.51993	3.06967	1.01408
ENSMUST00000143380.2	ENSMUSG00000075296	Aldh3b2	4.18662e-05	0.00185789	16.7849	2.68513	1	6.2985	0.268513	0.00219066	0.266322	0.0297362	0.266322	8.23946	18.9718	1.20323
ENSMUST00000037615.6	ENSMUSG00000035936	Aldh5a1	0.00283769	0.0302206	8.909	5.25574	1	4.73099	0.525574	0.0129127	0.512661	0.0793099	0.512661	1.57637	2.44383	0.63254
ENSMUST00000072018.5	ENSMUSG00000063810	Alms1	3.40995e-06	0.000428381	21.5709	1.3676	1	5.85953	0.13676	0.0110039	0.125756	0.0378644	0.125756	1.98096	3.09876	0.645491
ENSMUST00000030551.10	ENSMUSG00000028766	Alpl	4.28675e-05	0.00188753	16.74	4.60958	1	7.49769	0.460958	0.000698574	0.46026	0.018497	0.46026	18.0915	59.3978	1.7151
ENSMUST00000030041.4	ENSMUSG00000028356	Ambp	0.000166679	0.00457322	14.1738	27.3638	1	1.82691	2.73638	0.0972856	2.6391	0.870563	2.6391	1.0678	2.00522	0.909113
ENSMUST00000084535.5	ENSMUSG00000050332	Amer1	1.14649e-05	0.000859812	19.2504	5.54868	1	5.39942	0.554868	0.00705835	0.54781	0.0494056	0.54781	1.55176	3.11042	1.00321
ENSMUST00000153965.7	ENSMUSG00000032531	Amotl2	0.00346972	0.0346461	8.54238	9.36925	1	6.16798	0.936925	0.864693	0.0722316	0.0318725	0.0722316	3.18549	11.8714	1.8979
ENSMUST00000035230.6	ENSMUSG00000032607	Amt	0.00428831	0.0399433	8.15751	2.11864	1	5.73989	0.211864	0.00677506	0.205089	0.0404806	0.205089	5.96559	10.6066	0.83022
ENSMUST00000110333.1	ENSMUSG00000014355	Anapc1	0.00123782	0.0173025	10.433	56.0302	1	4.97078	5.60302	1.2244	4.37862	0.066132	4.37862	1.67989	9.17985	2.4501
ENSMUST00000022921.6	ENSMUSG00000022309	Angpt1	4.02761e-06	0.000465782	21.2517	22.1724	1	3.06258	2.21724	0.153654	2.06358	0.355652	2.06358	1.05614	1.76237	0.73871
ENSMUST00000022875.6	ENSMUSG00000022265	Ank	1.44344e-05	0.000986605	18.8108	1.03648	1	6.13091	0.103648	0.00457548	0.0990728	0.03253	0.0990728	5.10591	8.75968	0.778709
ENSMUST00000200335.1	ENSMUSG00000040351	Ankib1	0.00256645	0.0282481	9.09261	7.38319	1	4.00498	0.738319	0.38784	0.350479	0.14427	0.350479	1.56424	2.85173	0.866378
ENSMUST00000197188.4	ENSMUSG00000029501	Ankle2	0.00093993	0.0142014	10.9423	0.625935	1	7.03871	0.0625935	0.00362984	0.0589637	0.0214866	0.0589637	10.6146	16.0485	0.596391
ENSMUST00000137519.1	ENSMUSG00000041870	Ankrd13a	0.00212055	0.0248888	9.44215	0.797141	1	6.91655	0.0797141	0.00465774	0.0750564	0.0225051	0.0750564	28.9367	46.3102	0.678427
ENSMUST00000164582.3	ENSMUSG00000039988	Ankrd13c	0.00462209	0.0419856	8.02167	9.589	1	5.37506	0.9589	0.54053	0.418371	0.0501582	0.418371	4.6598	12.3642	1.40783
ENSMUST00000199727.4	ENSMUSG00000039988	Ankrd13c	0.0056637	0.0480439	7.65431	1.62613	1	5.5722	0.162613	0.020872	0.141741	0.0445488	0.141741	3.55439	5.51107	0.632729
ENSMUST00000197021.1	ENSMUSG00000055204	Ankrd17	0.000230086	0.00566877	13.5679	0.682962	1	8.06509	0.0682962	0.00466229	0.0636339	0.0163874	0.0636339	13.9385	22.0578	0.662212
ENSMUST00000110410.9	ENSMUSG00000022237	Ankrd33b	0.00112214	0.0161075	10.6143	1.49657	1	4.74563	0.149657	0.060621	0.0890355	0.0784226	0.0890355	2.73472	4.55096	0.734779
ENSMUST00000051221.12	ENSMUSG00000020864	Ankrd40	9.14019e-05	0.00306512	15.3065	1.22507	1	5.9902	0.122507	0.0172699	0.105237	0.0352073	0.105237	10.2123	18.4866	0.856177
ENSMUST00000156038.1	ENSMUSG00000044864	Ankrd50	1.42373e-06	0.000260038	23.2483	1.07816	1	7.1593	0.107816	0.00156974	0.106246	0.0205766	0.106246	6.46862	11.548	0.836109
ENSMUST00000120875.7	ENSMUSG00000044864	Ankrd50	2.69398e-05	0.00141404	17.6224	0.614118	1	6.11618	0.0614118	0.00442063	0.0569911	0.032798	0.0569911	3.98245	6.00179	0.591736
ENSMUST00000094300.3	ENSMUSG00000044864	Ankrd50	4.68586e-05	0.00198677	16.5711	0.959816	1	5.58311	0.0959816	0.0120778	0.0839038	0.0442672	0.0839038	5.50092	9.39199	0.771758
ENSMUST00000025058.14	ENSMUSG00000024219	Anks1	1.29448e-06	0.000241448	23.4314	85.7637	1	2.34417	8.57637	1.87777	6.6986	0.617127	6.6986	1.00002	1.94562	0.960199
ENSMUST00000227791.1	ENSMUSG00000064210	Ano6	0.00120723	0.0170337	10.4792	3.15012	1	4.25805	0.315012	0.150743	0.164269	0.115912	0.164269	1.57039	2.63252	0.745319
ENSMUST00000067836.8	ENSMUSG00000054662	Ano9	0.000323259	0.00700235	12.9306	25.2973	1	2.62607	2.52973	1.01255	1.51718	0.503339	1.51718	1.0523	1.75194	0.735406
ENSMUST00000015893.12	ENSMUSG00000015749	Anp32e	3.34016e-05	0.00161138	17.2137	1.34381	1	6.00042	0.134381	0.0218862	0.112495	0.0350066	0.112495	10.5504	20.7327	0.974605
ENSMUST00000034171.8	ENSMUSG00000031731	Ap1g1	0.000238672	0.0057938	13.4991	0.727627	1	7.35605	0.0727627	0.00268068	0.070082	0.0192835	0.070082	15.0663	24.5322	0.703358
ENSMUST00000003397.8	ENSMUSG00000003309	Ap1m2	0.00049514	0.00927043	12.1339	1.76082	1	6.87188	0.176082	0.00166534	0.174417	0.0229045	0.174417	19.4612	38.2418	0.974553
ENSMUST00000065692.13	ENSMUSG00000035152	Ap2b1	0.000398876	0.00805185	12.5375	1.79499	1	6.64973	0.179499	0.0098837	0.169615	0.0251391	0.169615	8.20056	15.9048	0.955664
ENSMUST00000232001.1	ENSMUSG00000022841	Ap2m1	0.00207872	0.0245621	9.47869	1.55357	1	5.89287	0.155357	0.0211923	0.134165	0.037169	0.134165	28.8252	52.5102	0.865267
ENSMUST00000235575.1	ENSMUSG00000049562	Ap5b1	0.00238368	0.027005	9.2278	1.98012	1	4.66656	0.198012	0.0934276	0.104584	0.0833608	0.104584	2.12441	3.5116	0.725066
ENSMUST00000236135.1	ENSMUSG00000071847	Apcdd1	3.0561e-05	0.001522	17.3826	31.7043	1	4.97196	3.17043	0.0597093	3.11073	0.0660737	3.11073	1.20004	3.34303	1.47807
ENSMUST00000096554.11	ENSMUSG00000071847	Apcdd1	9.54309e-05	0.00315745	15.225	61.1794	1	3.86309	6.11794	0.167007	5.95093	0.164883	5.95093	1.48856	9.33258	2.64836
ENSMUST00000124790.7	ENSMUSG00000079042	Apela	1.74297e-09	6.27059e-06	36.2417	85.8579	1	3.08892	8.58579	0.131907	8.45388	0.348062	8.45388	1.04389	17.2569	4.04713
ENSMUST00000057019.8	ENSMUSG00000044338	Aplnr	2.37525e-07	0.000113548	26.7008	47.5334	1	4.2503	4.75334	0.0894106	4.66393	0.11667	4.66393	1.11707	6.48847	2.53816
ENSMUST00000213254.1	ENSMUSG00000031996	Aplp2	0.000668723	0.0113667	11.5742	1.54386	1	6.12978	0.154386	0.0429719	0.111414	0.0325505	0.111414	8.66969	15.9671	0.881049
ENSMUST00000217641.1	ENSMUSG00000031996	Aplp2	0.00180007	0.0222745	9.743	0.76112	1	7.36568	0.076112	0.0237725	0.0523394	0.0192264	0.0523394	16.6666	26.0443	0.644003
ENSMUST00000037520.13	ENSMUSG00000020609	Apob	0.000600142	0.0105574	11.7755	109.713	1	4.32486	10.9713	0.965976	10.0054	0.109624	10.0054	1.13086	4.98084	2.13896
ENSMUST00000174064.8	ENSMUSG00000002985	Apoe	0.00041732	0.00830896	12.453	36.375	1	2.0453	3.6375	0.854912	2.78259	0.756581	2.78259	1.08688	2.27655	1.06666
ENSMUST00000055327.7	ENSMUSG00000028435	Aqp3	8.21604e-05	0.00288828	15.5079	2.1036	1	6.1905	0.21036	0.00253676	0.207823	0.0314843	0.207823	9.39335	20.0695	1.09529
ENSMUST00000031325.5	ENSMUSG00000029378	Areg	2.73765e-05	0.0014324	17.5918	15.6416	1	2.46331	1.56416	0.212299	1.35186	0.567375	1.35186	1.12603	2.40221	1.09312
ENSMUST00000133519.7	ENSMUSG00000030881	Arfip2	0.00560378	0.0477377	7.67349	1.23675	1	4.86601	0.123675	0.0351932	0.0884818	0.0715523	0.0884818	7.39714	11.9233	0.688751
ENSMUST00000182383.7	ENSMUSG00000041225	Arhgap12	9.85789e-06	0.000786994	19.5388	69.7978	1	2.56908	6.97978	0.983342	5.99644	0.525322	5.99644	1.07293	3.06861	1.51603
ENSMUST00000197155.4	ENSMUSG00000039831	Arhgap29	1.21637e-08	2.15024e-05	32.4605	3.58947	1	6.08185	0.358947	0.0110987	0.347849	0.0334376	0.347849	5.11312	14.6285	1.51651
ENSMUST00000198914.1	ENSMUSG00000039831	Arhgap29	5.2753e-08	5.17682e-05	29.6129	1.42354	1	6.98257	0.142354	0.00300441	0.13935	0.0219418	0.13935	9.16829	18.9367	1.04646
ENSMUST00000168954.8	ENSMUSG00000041444	Arhgap32	1.71329e-06	0.000274443	22.8924	6.62638	1	4.41341	0.662638	0.0464988	0.61614	0.101935	0.61614	1.17226	1.84853	0.657089
ENSMUST00000171937.1	ENSMUSG00000058230	Arhgap35	0.000239974	0.00581969	13.4889	15.6716	1	4.25028	1.56716	0.794397	0.772762	0.116671	0.772762	1.15985	2.4425	1.07442
ENSMUST00000075845.10	ENSMUSG00000058230	Arhgap35	0.000253653	0.00603609	13.3849	6.13865	1	5.81261	0.613865	0.0142433	0.599622	0.0388666	0.599622	1.8766	3.8728	1.04525
ENSMUST00000093893.11	ENSMUSG00000050730	Arhgap42	3.29004e-07	0.000126238	26.0715	3.6496	1	5.35828	0.36496	0.0070256	0.357934	0.0506874	0.357934	1.7884	3.55658	0.991821
ENSMUST00000043311.6	ENSMUSG00000035697	Arhgap45	0.00349107	0.034792	8.53121	4.73135	1	5.07147	0.473135	0.372911	0.100224	0.0614194	0.100224	2.11765	4.54369	1.1014
ENSMUST00000110725.1	ENSMUSG00000035133	Arhgap5	2.03397e-05	0.00120138	18.1572	0.982543	1	7.34385	0.0982543	0.00133642	0.0969179	0.0193567	0.0969179	10.2666	17.9912	0.809335
ENSMUST00000165665.8	ENSMUSG00000059495	Arhgef12	0.00197958	0.0237271	9.56838	0.703547	1	7.60411	0.0703547	0.00758069	0.062774	0.0179794	0.062774	7.18961	10.8006	0.587128
ENSMUST00000108671.1	ENSMUSG00000052921	Arhgef15	5.11841e-05	0.00211122	16.4037	67.8055	1	3.10361	6.78055	0.252808	6.52774	0.343897	6.52774	1.0605	2.71658	1.35705
ENSMUST00000030898.11	ENSMUSG00000029032	Arhgef16	5.03895e-05	0.00209591	16.4334	2.69472	1	6.40093	0.269472	0.0150564	0.254416	0.0282366	0.254416	6.72633	15.7111	1.2239
ENSMUST00000169623.7	ENSMUSG00000029032	Arhgef16	0.000217231	0.00543433	13.6758	6.54754	1	5.54898	0.654754	0.294576	0.360178	0.0451576	0.360178	3.30958	10.2863	1.636
ENSMUST00000004684.12	ENSMUSG00000004568	Arhgef18	2.39434e-05	0.00131098	17.8467	0.499703	1	6.69163	0.0499703	0.00157338	0.0483969	0.0246833	0.0483969	6.07746	9.13607	0.588104
ENSMUST00000026264.11	ENSMUSG00000025234	Arih1	0.000715413	0.0118376	11.4488	0.777189	1	6.94273	0.0777189	0.00478427	0.0729346	0.0222779	0.0729346	19.4377	30.9158	0.66949
ENSMUST00000080379.6	ENSMUSG00000060904	Arl1	0.000991575	0.0147698	10.8432	1.07684	1	5.56541	0.107684	0.0216264	0.0860579	0.0447258	0.0860579	20.2169	34.2161	0.759115
ENSMUST00000034228.15	ENSMUSG00000031776	Arl2bp	8.12882e-06	0.000699743	19.9073	0.469044	1	7.41934	0.0469044	0.000785765	0.0461186	0.0189178	0.0461186	29.8054	46.6396	0.645984
ENSMUST00000113193.8	ENSMUSG00000033436	Armcx2	0.000393771	0.00797157	12.5615	49.9046	1	3.24911	4.99046	0.92736	4.0631	0.304481	4.0631	1.10419	2.8299	1.35776
ENSMUST00000035559.10	ENSMUSG00000033436	Armcx2	0.00060707	0.0106252	11.7542	49.4273	1	3.19268	4.94273	1.12681	3.81592	0.319633	3.81592	1.15132	2.6296	1.19155
ENSMUST00000119010.7	ENSMUSG00000033436	Armcx2	0.000659236	0.0112597	11.6008	37.9575	1	2.30506	3.79575	2.08626	1.70949	0.634203	1.70949	1.03145	1.81178	0.812732
ENSMUST00000086880.10	ENSMUSG00000049047	Armcx3	0.00132306	0.0180822	10.3101	25.6709	1	3.29814	2.56709	0.348766	2.21832	0.29134	2.21832	1.25281	2.92033	1.22097
ENSMUST00000124226.2	ENSMUSG00000049804	Armcx4	0.000306888	0.00678185	13.0279	31.555	1	5.16001	3.1555	0.0840443	3.07146	0.0577233	3.07146	1.30474	4.5927	1.81558
ENSMUST00000118129.1	ENSMUSG00000036242	Armh4	0.000750696	0.0121867	11.3593	2.64721	1	4.37359	0.264721	0.0156272	0.249094	0.105307	0.249094	1.71154	2.77152	0.695384
ENSMUST00000102749.10	ENSMUSG00000015522	Arnt	0.00109109	0.0158063	10.6662	1.24201	1	5.86236	0.124201	0.0179195	0.106281	0.0378048	0.106281	5.2716	8.81683	0.742018
ENSMUST00000048068.14	ENSMUSG00000042659	Arrdc4	0.000700618	0.0116881	11.4876	2.51861	1	6.09852	0.251861	0.00331132	0.24855	0.0331244	0.24855	4.2957	8.38146	0.964309
ENSMUST00000118110.2	ENSMUSG00000042659	Arrdc4	0.00106468	0.0155822	10.7116	7.65293	1	3.61265	0.765293	0.478094	0.2872	0.213196	0.2872	1.68605	4.52471	1.42418
ENSMUST00000032341.2	ENSMUSG00000030217	Art4	0.000325845	0.00704295	12.9157	10.8509	1	3.72372	1.08509	0.0398151	1.04527	0.189951	1.04527	1.361	2.66734	0.970737
ENSMUST00000050990.9	ENSMUSG00000052632	Asap2	0.000159649	0.00443942	14.2548	51.2496	1	2.40181	5.12496	0.91807	4.20689	0.592634	4.20689	1.05834	1.9805	0.904061
ENSMUST00000033549.2	ENSMUSG00000031204	Asb12	3.64176e-06	0.000440724	21.4447	37.0648	1	1.25671	3.70648	0.0450325	3.66145	1.20865	3.66145	1	1.84052	0.880115
ENSMUST00000043294.11	ENSMUSG00000042607	Asb4	2.94491e-07	0.000121236	26.2855	105.056	1	3.87976	10.5056	0.121121	10.3845	0.162203	10.3845	1.06481	11.4377	3.42512
ENSMUST00000183358.1	ENSMUSG00000042607	Asb4	4.62862e-07	0.000146861	25.4127	45.9119	1	1.83008	4.59119	0.0527103	4.53848	0.868843	4.53848	1.0203	2.76202	1.43673
ENSMUST00000159619.7	ENSMUSG00000025533	Asl	0.0019808	0.0237279	9.56725	0.990757	1	5.11103	0.0990757	0.0302566	0.0688191	0.0597198	0.0688191	3.67061	5.74175	0.64547
ENSMUST00000070210.5	ENSMUSG00000013662	Atad1	7.33574e-05	0.00266983	15.7222	0.505241	1	7.58086	0.0505241	0.00571814	0.0448059	0.0180873	0.0448059	26.7109	41.542	0.637144
ENSMUST00000038194.4	ENSMUSG00000022360	Atad2	1.10154e-05	0.000842706	19.3267	0.490587	1	7.88845	0.0490587	0.00113525	0.0479234	0.0168795	0.0479234	16.668	25.9161	0.636771
ENSMUST00000187429.3	ENSMUSG00000030213	Atf7ip	0.000172006	0.00466763	14.1146	1.1039	1	6.12239	0.11039	0.0126205	0.0977696	0.0326845	0.0977696	5.88493	9.89786	0.750091
ENSMUST00000222193.1	ENSMUSG00000059811	Atl2	0.00143914	0.0191539	10.155	0.969902	1	5.95206	0.0969902	0.0238428	0.0731473	0.0359647	0.0731473	5.48282	8.57782	0.645692
ENSMUST00000118282.8	ENSMUSG00000034218	Atm	0.00405992	0.0384527	8.25682	6.33364	1	5.24884	0.633364	0.48004	0.153323	0.0543798	0.153323	1.46272	2.50596	0.776713
ENSMUST00000126664.7	ENSMUSG00000046808	Atp10d	4.52801e-05	0.00195229	16.6361	1.42781	1	5.81901	0.142781	0.00734673	0.135434	0.0387281	0.135434	2.62723	4.33907	0.723842
ENSMUST00000033818.9	ENSMUSG00000031441	Atp11a	9.43905e-07	0.000206728	24.0393	1.57963	1	7.21803	0.157963	0.0264538	0.131509	0.0201649	0.131509	5.89145	12.1838	1.04826
ENSMUST00000133338.7	ENSMUSG00000031441	Atp11a	4.42973e-05	0.00191827	16.6778	15.045	1	4.36316	1.5045	0.407739	1.09676	0.106212	1.09676	1.32012	3.41844	1.37266
ENSMUST00000177974.7	ENSMUSG00000029467	Atp2a2	8.92716e-06	0.000747661	19.7283	1.35498	1	6.98545	0.135498	0.0151731	0.120325	0.0219179	0.120325	9.07367	17.4431	0.942896
ENSMUST00000124102.7	ENSMUSG00000052459	Atp6v1a	1.47107e-06	0.000262135	23.1854	61.1704	1	1.94618	6.11704	1.00754	5.10949	0.807159	5.10949	1.00589	7.44218	2.88725
ENSMUST00000063661.12	ENSMUSG00000052459	Atp6v1a	0.00557483	0.047559	7.68284	7.19392	1	6.8543	0.719392	0.175809	0.543582	0.0230659	0.543582	8.02344	19.6678	1.29354
ENSMUST00000226533.1	ENSMUSG00000022295	Atp6v1c1	0.00174742	0.0218267	9.79758	32.0929	1	3.30673	3.20929	1.28371	1.92558	0.289048	1.92558	2.01844	8.52188	2.07793
ENSMUST00000166682.8	ENSMUSG00000032637	Atxn2l	6.6796e-08	5.90393e-05	29.1555	115.267	1	2.82028	11.5267	1.12805	10.3986	0.432764	10.3986	1.0004	7.71336	2.94679
ENSMUST00000117409.7	ENSMUSG00000048997	Atxn7l2	0.00476155	0.0427969	7.96785	60.0075	1	1.87864	6.00075	1.86704	4.13371	0.842742	4.13371	1.07331	2.12964	0.988542
ENSMUST00000163458.1	ENSMUSG00000081044	AU015836	5.05649e-05	0.00209886	16.4268	64.3199	1	2.93714	6.43199	0.663499	5.76849	0.393958	5.76849	1.27463	10.146	2.99276
ENSMUST00000121565.7	ENSMUSG00000081044	AU015836	0.000118403	0.0036492	14.8179	37.8181	1	6.2394	3.78181	0.102238	3.67957	0.0306703	3.67957	4.40581	35.623	3.01533
ENSMUST00000149545.7	ENSMUSG00000081044	AU015836	0.000491518	0.0092329	12.1476	77.3425	1	3.89556	7.73425	1.04313	6.69111	0.159726	6.69111	1.67251	8.35189	2.32009
ENSMUST00000105314.2	ENSMUSG00000078435	AU041133	0.00239126	0.0270537	9.22199	28.6041	1	1.83662	2.86041	1.24515	1.61526	0.865304	1.61526	1.08177	1.74883	0.692997
ENSMUST00000105866.2	ENSMUSG00000078521	Aunip	0.00250512	0.0277993	9.13685	1.18707	1	5.72432	0.118707	0.0036043	0.115103	0.0408369	0.115103	9.8963	16.3853	0.727443
ENSMUST00000099588.3	ENSMUSG00000003604	Aven	0.000322972	0.00699918	12.9322	0.683831	1	5.36159	0.0683831	0.00762984	0.0607532	0.0505821	0.0607532	12.2212	19.8587	0.700383
ENSMUST00000052915.13	ENSMUSG00000000142	Axin2	0.0037008	0.0360446	8.42508	36.452	1	4.11004	3.6452	0.453391	3.1918	0.13154	3.1918	1.3598	3.20656	1.23763
ENSMUST00000133580.7	ENSMUSG00000039285	Azi2	0.000668125	0.0113643	11.5759	71.7476	1	2.62829	7.17476	1.30714	5.86761	0.502492	5.86761	1.39564	3.33949	1.2587
ENSMUST00000061826.2	ENSMUSG00000043300	B3galnt1	0.000121796	0.00370674	14.7647	3.93946	1	4.31233	0.393946	0.0194393	0.374507	0.11077	0.374507	1.9786	3.86485	0.965936
ENSMUST00000113306.3	ENSMUSG00000079445	B3gnt7	3.45878e-06	0.000430149	21.5436	0.732891	1	7.28099	0.0732891	0.000627648	0.0726615	0.0197482	0.0726615	19.5731	33.6144	0.780207
ENSMUST00000057283.7	ENSMUSG00000041372	B4galnt3	0.00490229	0.043689	7.91514	50.0892	1	3.57404	5.00892	1.58091	3.428	0.221905	3.428	1.26964	3.01569	1.24807
ENSMUST00000212457.1	ENSMUSG00000041372	B4galnt3	0.00490762	0.0437129	7.91317	46.1453	1	2.54305	4.61453	1.46379	3.15074	0.535527	3.15074	1.16231	1.90918	0.715954
ENSMUST00000070080.5	ENSMUSG00000056124	B4galt6	0.000256069	0.00607023	13.3672	8.56811	1	5.19082	0.856811	0.0105059	0.846305	0.056525	0.846305	1.69974	3.77056	1.14946
ENSMUST00000173491.7	ENSMUSG00000024392	Bag6	0.000145311	0.00417814	14.432	82.6469	1	2.90131	8.26469	0.947885	7.3168	0.405544	7.3168	1.94101	11.493	2.56587
ENSMUST00000036578.6	ENSMUSG00000040007	Bahd1	1.63246e-05	0.00105384	18.5762	0.612648	1	7.44397	0.0612648	0.000612693	0.0606521	0.0187818	0.0606521	13.2753	21.21	0.675998
ENSMUST00000025075.2	ENSMUSG00000024232	Bambi	1.47217e-05	0.000995462	18.7733	12.0779	1	4.2825	1.20779	0.0323573	1.17543	0.11356	1.17543	1.24599	2.55001	1.03321
ENSMUST00000027393.7	ENSMUSG00000026196	Bard1	0.00193642	0.0233779	9.60885	0.969494	1	6.15166	0.0969494	0.00252531	0.094424	0.032159	0.094424	3.70615	5.60174	0.595951
ENSMUST00000027943.5	ENSMUSG00000026630	Batf3	5.27064e-06	0.000545996	20.7363	2.24642	1	5.69883	0.224642	0.00402738	0.220615	0.0414287	0.220615	13.6194	32.3835	1.2496
ENSMUST00000138166.7	ENSMUSG00000022641	Bbx	1.40213e-05	0.000976105	18.8662	1.48016	1	7.68241	0.148016	0.00073059	0.147285	0.0176366	0.147285	8.04864	15.9278	0.984729
ENSMUST00000066037.12	ENSMUSG00000022641	Bbx	0.00190851	0.023137	9.63552	3.6025	1	4.73057	0.36025	0.200109	0.160141	0.0793357	0.160141	1.62862	2.83367	0.799026
ENSMUST00000089404.9	ENSMUSG00000022641	Bbx	0.00401553	0.0381565	8.27678	8.67067	1	3.65376	0.867067	0.619952	0.247115	0.20427	0.247115	1.19951	1.89085	0.656585
ENSMUST00000186156.6	ENSMUSG00000033722	BC034090	0.00279243	0.0298589	8.93836	7.07025	1	4.12298	0.707025	0.281074	0.425951	0.130072	0.425951	1.31616	2.04983	0.639169
ENSMUST00000003061.13	ENSMUSG00000002980	Bcam	0.000409804	0.00821551	12.487	7.69057	1	5.34404	0.769057	0.00926626	0.759791	0.0511439	0.759791	3.20533	8.62653	1.42831
ENSMUST00000155244.2	ENSMUSG00000002980	Bcam	0.00131809	0.0180419	10.317	19.0413	1	1.22646	1.90413	0.367683	1.53645	1.22832	1.53645	1.05367	1.72036	0.707293
ENSMUST00000155520.7	ENSMUSG00000005687	Bcas2	0.000107214	0.00342816	15.0052	0.72921	1	6.05204	0.072921	0.00905252	0.0638685	0.034006	0.0638685	25.45	42.6389	0.744506
ENSMUST00000124533.2	ENSMUSG00000030802	Bckdk	9.13535e-05	0.00306512	15.3075	0.605349	1	6.95406	0.0605349	0.00230149	0.0582334	0.0221812	0.0582334	21.978	34.9961	0.671136
ENSMUST00000151451.2	ENSMUSG00000030802	Bckdk	0.000223362	0.00553064	13.6236	1.09035	1	5.30946	0.109035	0.0121568	0.0968781	0.052281	0.0968781	9.14035	16.2019	0.825839
ENSMUST00000000326.11	ENSMUSG00000000317	Bcl6b	4.02247e-07	0.000139231	25.6835	6.84528	1	4.27472	0.684528	0.0196447	0.664883	0.114301	0.664883	1.39817	2.97681	1.09023
ENSMUST00000046521.13	ENSMUSG00000038256	Bcl9	7.84187e-06	0.00068216	19.976	3.45068	1	5.81576	0.345068	0.00795055	0.337118	0.0387985	0.337118	2.344	4.88889	1.06054
ENSMUST00000074989.6	ENSMUSG00000063382	Bcl9l	0.000119862	0.00367811	14.7949	85.4775	1	4.25909	8.54775	1.01697	7.53078	0.11581	7.53078	1.17816	6.71071	2.50993
ENSMUST00000218183.1	ENSMUSG00000063382	Bcl9l	0.000223259	0.00553064	13.6245	6.0136	1	5.85924	0.60136	0.01486	0.5865	0.0378706	0.5865	2.23487	5.10059	1.19047
ENSMUST00000220303.1	ENSMUSG00000063382	Bcl9l	0.0013081	0.0179428	10.3311	59.0768	1	4.78071	5.90768	0.545631	5.36205	0.0763437	5.36205	1.48859	6.19213	2.05649
ENSMUST00000185800.6	ENSMUSG00000037608	Bclaf1	6.08141e-06	0.000596062	20.4624	0.587239	1	7.97061	0.0587239	0.0027388	0.0559851	0.0166332	0.0559851	31.9161	52.2672	0.711622
ENSMUST00000186100.6	ENSMUSG00000037608	Bclaf1	0.0003069	0.00678185	13.0278	1.44168	1	6.84352	0.144168	0.0251051	0.119063	0.0231661	0.119063	10.1783	18.6455	0.873333
ENSMUST00000057180.12	ENSMUSG00000044150	Bclaf3	0.000625782	0.0108568	11.6977	63.6572	1	3.34129	6.36572	1.50938	4.85634	0.279875	4.85634	1.2417	4.85575	1.96737
ENSMUST00000109379.8	ENSMUSG00000049658	Bdp1	0.00259887	0.0284656	9.06965	2.12028	1	6.15349	0.212028	0.0266794	0.185349	0.0321267	0.185349	2.92388	4.7105	0.687999
ENSMUST00000201528.1	ENSMUSG00000092060	Bend4	1.36151e-05	0.00096135	18.9223	9.30179	1	6.99223	0.930179	0.119371	0.810808	0.0218619	0.810808	3.86538	15.2096	1.9763
ENSMUST00000201972.1	ENSMUSG00000092060	Bend4	7.1317e-05	0.00261335	15.7756	6.26916	1	6.02914	0.626916	0.171169	0.455747	0.0344473	0.455747	2.04388	5.29551	1.37346
ENSMUST00000184139.7	ENSMUSG00000048186	Bend7	0.000261746	0.00615469	13.326	39.4572	1	1.87983	3.94572	1.12235	2.82337	0.842106	2.82337	1.03641	1.74125	0.748526
ENSMUST00000058125.8	ENSMUSG00000050071	Bex1	0.000375084	0.00770964	12.6524	4.28177	1	8.14748	0.428177	0.00192657	0.426251	0.0162047	0.426251	132.245	360.537	1.44693
ENSMUST00000049130.7	ENSMUSG00000042750	Bex2	0.000156086	0.00437969	14.2973	12.9436	1	5.08898	1.29436	0.016781	1.27758	0.0606571	1.27758	5.49588	24.3777	2.14914
ENSMUST00000053540.10	ENSMUSG00000046432	Bex3	0.00104532	0.0153774	10.7455	1.71356	1	7.10679	0.171356	0.0052142	0.166141	0.0209621	0.166141	50.3408	96.641	0.940908
ENSMUST00000113113.1	ENSMUSG00000046432	Bex3	0.00468625	0.0423198	7.99671	1.2829	1	7.80842	0.12829	0.00153683	0.126753	0.0171494	0.126753	139.044	234.91	0.756565
ENSMUST00000116527.1	ENSMUSG00000047844	Bex4	0.00381697	0.0368569	8.3689	11.4236	1	5.76866	1.14236	0.00964868	1.13271	0.0398326	1.13271	15.7339	44.3322	1.49448
ENSMUST00000107542.1	ENSMUSG00000074489	Bglap3	9.03947e-06	0.000754513	19.7044	2.11151	1	5.05406	0.211151	0.0113394	0.199811	0.0621933	0.199811	3.20443	6.27142	0.968725
ENSMUST00000075523.10	ENSMUSG00000074489	Bglap3	0.00201883	0.0240611	9.53234	2.48352	1	3.99794	0.248352	0.0427379	0.205614	0.145178	0.205614	3.81269	7.61906	0.998806
ENSMUST00000032194.10	ENSMUSG00000030103	Bhlhe40	2.23453e-05	0.00125927	17.9782	2.8065	1	6.48496	0.28065	0.00163469	0.279016	0.0271099	0.279016	6.47856	15.9915	1.30356
ENSMUST00000168124.1	ENSMUSG00000020840	Blmh	4.77229e-05	0.00200862	16.5365	3.00435	1	5.64512	0.300435	0.09594	0.204495	0.0427136	0.204495	6.29415	15.624	1.31168
ENSMUST00000146197.2	ENSMUSG00000020840	Blmh	0.00043506	0.00852501	12.3753	42.8542	1	1.80792	4.28542	1.36351	2.92191	0.880891	2.92191	1.23599	4.43895	1.84456
ENSMUST00000090219.12	ENSMUSG00000040093	Bmf	0.000326629	0.0070445	12.9112	2.22543	1	5.19025	0.222543	0.0105139	0.21203	0.056547	0.21203	2.1017	3.48617	0.730088
ENSMUST00000028836.6	ENSMUSG00000027358	Bmp2	0.000478097	0.00904946	12.1992	3.89974	1	5.06211	0.389974	0.0105848	0.379389	0.0618335	0.379389	2.17643	4.2567	0.967775
ENSMUST00000012281.7	ENSMUSG00000032179	Bmp5	4.50432e-05	0.00194546	16.6461	48.1131	1	2.45383	4.81131	0.200426	4.61088	0.571211	4.61088	1.0385	1.75961	0.760748
ENSMUST00000171970.2	ENSMUSG00000039004	Bmp6	0.00177243	0.0220529	9.77145	1.30252	1	5.17802	0.130252	0.00712714	0.123125	0.0570179	0.123125	2.57505	3.88042	0.591613
ENSMUST00000002457.1	ENSMUSG00000002384	Bmp8b	7.12027e-06	0.00064548	20.1607	1.5352	1	6.56611	0.15352	0.00157912	0.151941	0.0261021	0.151941	8.14792	16.2188	0.993161
ENSMUST00000109380.7	ENSMUSG00000022387	Brd1	0.00249186	0.0277032	9.14656	6.85359	1	5.90109	0.685359	0.196292	0.489067	0.0369994	0.489067	4.05556	10.0109	1.3036
ENSMUST00000230858.1	ENSMUSG00000024002	Brd4	0.00595967	0.0496475	7.56246	42.9433	1	1.43012	4.29433	1.15961	3.13472	1.09946	3.13472	1.24796	4.56555	1.87121
ENSMUST00000059250.7	ENSMUSG00000012076	Brms1l	2.16026e-05	0.00123472	18.0425	0.413764	1	6.79054	0.0413764	0.00217879	0.0391976	0.0236725	0.0391976	12.9697	19.6762	0.601304
ENSMUST00000232755.1	ENSMUSG00000022914	Brwd1	4.51957e-06	0.000497052	21.0308	0.573723	1	7.4453	0.0573723	0.00111868	0.0562536	0.0187746	0.0562536	6.59584	10.2373	0.63421
ENSMUST00000232993.1	ENSMUSG00000022914	Brwd1	0.000114152	0.00356478	14.8869	0.955191	1	5.75117	0.0955191	0.00655705	0.088962	0.0402251	0.088962	10.5358	18.2594	0.793341
ENSMUST00000041866.11	ENSMUSG00000063663	Brwd3	0.00231177	0.0264569	9.28389	76.987	1	3.61374	7.6987	2.81474	4.88396	0.212955	4.88396	1.22293	3.15818	1.36875
ENSMUST00000107449.3	ENSMUSG00000028392	Bspry	0.000565882	0.0101263	11.885	1.93821	1	5.74033	0.193821	0.0140565	0.179765	0.0404706	0.179765	5.53193	10.3093	0.898091
ENSMUST00000105307.7	ENSMUSG00000020042	Btbd11	4.95052e-05	0.00206956	16.467	19.2126	1	3.85556	1.92126	0.617463	1.3038	0.166117	1.3038	1.10236	2.15272	0.965563
ENSMUST00000126980.7	ENSMUSG00000003344	Btbd2	0.000546433	0.00991816	11.9501	1.21893	1	5.38825	0.121893	0.0156656	0.106227	0.0497484	0.106227	3.88127	6.41378	0.724644
ENSMUST00000237037.1	ENSMUSG00000062202	Btbd9	0.003534	0.0350195	8.50897	51.4255	1	1.56232	5.14255	1.14044	4.0021	1.02007	4.0021	1.02457	1.95831	0.934589
ENSMUST00000020692.6	ENSMUSG00000020423	Btg2	9.60696e-05	0.0031701	15.2124	1.24005	1	6.11603	0.124005	0.00251152	0.121494	0.0328008	0.121494	6.17986	11.0116	0.833379
ENSMUST00000048308.5	ENSMUSG00000039349	C130074G19Rik	0.00195865	0.0235622	9.58788	4.07784	1	4.67129	0.407784	0.0128515	0.394933	0.0830555	0.394933	2.00178	3.56052	0.830808
ENSMUST00000037286.9	ENSMUSG00000036907	C1ql2	2.30092e-05	0.00127821	17.9224	10.3571	1	3.57909	1.03571	0.0419214	0.993793	0.220749	0.993793	1.33362	3	1.16962
ENSMUST00000097666.3	ENSMUSG00000036707	Cab39	0.00412357	0.0388689	8.22858	75.2928	1	3.47598	7.52928	1.39906	6.13022	0.245314	6.13022	1.66836	5.30623	1.66926
ENSMUST00000030257.14	ENSMUSG00000028532	Cachd1	3.55171e-07	0.000132494	25.9238	4.00029	1	5.07962	0.400029	0.0131008	0.386928	0.0610623	0.386928	1.61156	3.12037	0.953254
ENSMUST00000166712.8	ENSMUSG00000033417	Cacul1	4.97916e-06	0.000523255	20.8453	1.8328	1	5.65766	0.18328	0.0140721	0.169208	0.0424089	0.169208	7.84537	16.7623	1.09531
ENSMUST00000111460.4	ENSMUSG00000033417	Cacul1	2.06135e-05	0.00120615	18.1318	0.840112	1	6.45951	0.0840112	0.00630242	0.0777088	0.0274419	0.0777088	8.23592	13.9716	0.762492
ENSMUST00000114547.7	ENSMUSG00000032076	Cadm1	0.00484212	0.0432696	7.93748	3.07971	1	5.45251	0.307971	0.0100905	0.297881	0.047828	0.297881	2.613	4.37266	0.742803
ENSMUST00000183461.7	ENSMUSG00000026933	Camsap1	8.8227e-05	0.00302213	15.3733	85.9499	1	2.94204	8.59499	1.00769	7.5873	0.392394	7.5873	1.11291	2.74895	1.30455
ENSMUST00000057028.14	ENSMUSG00000044433	Camsap3	0.000815254	0.0128543	11.2062	7.3264	1	4.62664	0.73264	0.534915	0.197725	0.085996	0.197725	1.42432	3.10475	1.1242
ENSMUST00000207077.1	ENSMUSG00000044433	Camsap3	0.00492127	0.0438029	7.90815	50.2591	1	3.6599	5.02591	0.975581	4.05033	0.202969	4.05033	1.32697	2.9272	1.14138
ENSMUST00000126373.1	ENSMUSG00000020114	Cand1	0.000309493	0.00681146	13.012	4.76601	1	5.5471	0.476601	0.0574745	0.419127	0.0452075	0.419127	11.4791	31.0064	1.43356
ENSMUST00000236798.1	ENSMUSG00000024942	Capn1	0.00289638	0.0306198	8.87162	2.10185	1	6.65466	0.210185	0.00887545	0.20131	0.0250846	0.20131	12.3649	22.9158	0.8901
ENSMUST00000087316.5	ENSMUSG00000067276	Capn6	2.08066e-05	0.00121184	18.114	18.8746	1	5.08063	1.88746	0.0338376	1.85362	0.0610184	1.85362	1.66442	7.25519	2.12399
ENSMUST00000143188.1	ENSMUSG00000027184	Caprin1	0.000699779	0.0116881	11.4898	4.29731	1	6.68215	0.429731	0.0195079	0.410223	0.024785	0.410223	38.5083	98.7131	1.35807
ENSMUST00000103194.9	ENSMUSG00000000805	Car4	0.000571745	0.0102026	11.8658	10.2154	1	7.18892	1.02154	0.00352554	1.01802	0.0203662	1.01802	29.0824	113.367	1.96279
ENSMUST00000159416.7	ENSMUSG00000031883	Car7	0.00205604	0.0243703	9.49882	26.8066	1	2.42437	2.68066	0.409982	2.27068	0.583262	2.27068	1.19075	1.85189	0.637124
ENSMUST00000164826.7	ENSMUSG00000033170	Card10	0.00231874	0.0264998	9.27838	1.69075	1	6.28245	0.169075	0.0049233	0.164151	0.0299846	0.164151	4.50863	7.73096	0.777959
ENSMUST00000136023.1	ENSMUSG00000060227	Casc4	0.00144736	0.0192159	10.1445	33.3334	1	2.67088	3.33334	1.18093	2.1524	0.486434	2.1524	1.38528	4.19759	1.59938
ENSMUST00000024958.8	ENSMUSG00000033597	Caskin1	1.23704e-06	0.000239179	23.5187	5.17045	1	6.57094	0.517045	0.0529684	0.464077	0.0260444	0.464077	3.48295	10.7998	1.63262
ENSMUST00000234717.1	ENSMUSG00000033597	Caskin1	9.12169e-05	0.00306512	15.3103	2.81633	1	6.36259	0.281633	0.112377	0.169256	0.028781	0.169256	3.58211	8.12658	1.18184
ENSMUST00000211115.1	ENSMUSG00000031628	Casp3	2.84467e-07	0.00011987	26.3524	1.35772	1	6.67871	0.135772	0.0026048	0.133167	0.0248221	0.133167	10.1142	20.2676	1.00279
ENSMUST00000093517.6	ENSMUSG00000031628	Casp3	0.00509072	0.0447852	7.84693	53.9575	1	2.91015	5.39575	0.961358	4.43439	0.402659	4.43439	1.65381	3.56228	1.10701
ENSMUST00000122222.7	ENSMUSG00000028977	Casz1	2.55362e-06	0.000353063	22.1257	1.8293	1	6.11215	0.18293	0.00404433	0.178886	0.0328719	0.178886	2.54178	4.57578	0.848175
ENSMUST00000147270.1	ENSMUSG00000028977	Casz1	0.000584421	0.0103459	11.825	28.954	1	2.00701	2.8954	0.67277	2.22263	0.775882	2.22263	1.2255	2.92136	1.25327
ENSMUST00000039620.6	ENSMUSG00000022947	Cbr3	7.03607e-05	0.00259318	15.8011	2.28434	1	4.47323	0.228434	0.0134627	0.214971	0.0971192	0.214971	3.33469	6.59813	0.984503
ENSMUST00000078509.11	ENSMUSG00000024039	Cbs	1.09948e-05	0.00084243	19.3303	55.1883	1	1.89942	5.51883	1.4736	4.04523	0.831702	4.04523	1.00255	2.04324	1.02718
ENSMUST00000128351.8	ENSMUSG00000024039	Cbs	0.0010325	0.0152281	10.7684	23.4033	1	1.54854	2.34033	0.515372	1.82496	1.0282	1.82496	1.13539	2.12251	0.902577
ENSMUST00000093943.9	ENSMUSG00000018666	Cbx1	0.000859506	0.0133486	11.1081	0.518518	1	6.43925	0.0518518	0.00590498	0.0459468	0.0277118	0.0459468	20.4528	31.1644	0.607602
ENSMUST00000122182.1	ENSMUSG00000009575	Cbx5	0.00045155	0.00873402	12.3058	2.86842	1	5.47091	0.286842	0.0331988	0.253643	0.0472999	0.253643	7.7111	16.873	1.1297
ENSMUST00000125866.3	ENSMUSG00000039765	Cc2d2a	0.000111372	0.00350897	14.9334	15.0004	1	3.236	1.50004	0.42352	1.07652	0.308002	1.07652	1.08204	1.69341	0.646178
ENSMUST00000077955.5	ENSMUSG00000063605	Ccdc102a	0.0035478	0.035086	8.50188	3.52203	1	4.51476	0.352203	0.0141041	0.338099	0.0939419	0.338099	2.24025	3.77202	0.75168
ENSMUST00000033490.12	ENSMUSG00000031150	Ccdc120	0.000181539	0.00483099	14.0131	2.16226	1	5.57378	0.216226	0.00585039	0.210375	0.044508	0.210375	3.06863	5.67805	0.887802
ENSMUST00000076085.3	ENSMUSG00000035173	Ccdc186	0.00130357	0.017908	10.3375	63.2222	1	2.42064	6.32222	1.36652	4.9557	0.584804	4.9557	1.32703	2.223	0.74431
ENSMUST00000043929.10	ENSMUSG00000038903	Ccdc68	0.000605971	0.0106135	11.7575	3.89987	1	4.67016	0.389987	0.0334018	0.356585	0.0831279	0.356585	2.92829	6.05731	1.04862
ENSMUST00000094805.4	ENSMUSG00000041117	Ccdc8	0.000113863	0.00356284	14.8917	37.7462	1	3.47211	3.77462	0.0587953	3.71582	0.246274	3.71582	1.07978	2.34524	1.119
ENSMUST00000061050.5	ENSMUSG00000022665	Ccdc80	2.53183e-06	0.000351522	22.1422	39.4874	1	3.44512	3.94874	0.177265	3.77148	0.253021	3.77148	1.07959	3.03499	1.49121
ENSMUST00000099498.9	ENSMUSG00000022665	Ccdc80	5.10563e-05	0.00210946	16.4085	51.6766	1	2.1279	5.16766	1.12729	4.04037	0.716018	4.04037	1.02817	1.56435	0.60549
ENSMUST00000068411.4	ENSMUSG00000021182	Ccdc88c	0.00128666	0.0177748	10.3616	3.81865	1	5.25589	0.381865	0.0135707	0.368295	0.0541282	0.368295	1.71053	2.71928	0.668779
ENSMUST00000036206.13	ENSMUSG00000037979	Ccdc92	0.000313733	0.00686205	12.9866	0.672044	1	5.76922	0.0672044	0.00365356	0.0635508	0.0398203	0.0635508	5.45568	8.32181	0.609139
ENSMUST00000160633.7	ENSMUSG00000000378	Ccm2	9.50216e-05	0.00315022	15.2331	62.2915	1	2.37318	6.22915	1.72428	4.50487	0.604702	4.50487	1.25987	6.78298	2.42865
ENSMUST00000005255.8	ENSMUSG00000005124	Ccn4	2.7657e-06	0.000371995	21.9726	37.1804	1	2.80023	3.71804	0.169607	3.54843	0.439709	3.54843	1.02429	1.72904	0.75535
ENSMUST00000147380.1	ENSMUSG00000027715	Ccna2	2.04012e-05	0.00120214	18.1515	0.877026	1	7.39555	0.0877026	0.00309976	0.0846028	0.0190525	0.0846028	33.5737	59.1173	0.81625
ENSMUST00000174038.1	ENSMUSG00000041431	Ccnb1	8.70489e-06	0.000739049	19.7764	0.897771	1	6.96423	0.0897771	0.00470949	0.0850676	0.0220951	0.0850676	33.0834	60.2444	0.864721
ENSMUST00000093962.4	ENSMUSG00000070348	Ccnd1	0.000484937	0.00913353	12.1727	1.36505	1	6.02976	0.136505	0.00260467	0.1339	0.0344354	0.1339	4.47003	7.58094	0.762093
ENSMUST00000000188.11	ENSMUSG00000000184	Ccnd2	5.69926e-05	0.00226402	16.2	9.5984	1	4.8224	0.95984	0.0185476	0.941293	0.0739567	0.941293	1.37853	2.91763	1.08166
ENSMUST00000183206.1	ENSMUSG00000034165	Ccnd3	0.00244327	0.0274594	9.1826	0.7355	1	5.72027	0.07355	0.0148265	0.0587234	0.0409302	0.0587234	72.8235	117.044	0.684573
ENSMUST00000219036.1	ENSMUSG00000034024	Cct2	0.00315339	0.0325038	8.71652	1.32023	1	6.38924	0.132023	0.00997951	0.122043	0.0284005	0.122043	29.0346	49.9295	0.782119
ENSMUST00000093812.4	ENSMUSG00000046186	Cd109	4.40763e-05	0.00191205	16.6872	14.4004	1	3.49392	1.44004	0.139614	1.30043	0.240904	1.30043	1.08868	1.68226	0.627826
ENSMUST00000070630.7	ENSMUSG00000056481	Cd248	1.16672e-09	5.86868e-06	37.0242	18.6537	1	4.42462	1.86537	0.0230253	1.84235	0.10101	1.84235	1.33423	5.92827	2.15161
ENSMUST00000039788.10	ENSMUSG00000035914	Cd276	2.4735e-05	0.00134223	17.7848	9.39414	1	5.42274	0.939414	0.0999772	0.839436	0.0487026	0.839436	2.41846	8.07326	1.73907
ENSMUST00000165365.2	ENSMUSG00000035914	Cd276	0.00031794	0.00692044	12.9616	7.18203	1	4.64206	0.718203	0.140744	0.577459	0.0849666	0.577459	1.64593	3.5282	1.10002
ENSMUST00000233476.1	ENSMUSG00000061665	Cd2ap	5.43307e-09	1.304e-05	34.0278	112.227	1	2.91046	11.2227	0.79581	10.4269	0.402557	10.4269	1.00132	6.24119	2.63992
ENSMUST00000110815.8	ENSMUSG00000016494	Cd34	0.00033714	0.007212	12.8519	15.8012	1	4.72219	1.58012	0.816543	0.763578	0.0798492	0.763578	1.73553	6.59819	1.92669
ENSMUST00000016638.7	ENSMUSG00000016494	Cd34	0.00393587	0.0376452	8.31317	33.8834	1	4.05701	3.38834	0.909449	2.47889	0.137781	2.47889	1.47238	4.92791	1.74282
ENSMUST00000030964.5	ENSMUSG00000029084	Cd38	5.66566e-05	0.00225428	16.2113	2.0315	1	4.71138	0.20315	0.0119245	0.191225	0.0805177	0.191225	1.95069	3.23231	0.728581
ENSMUST00000039318.15	ENSMUSG00000033102	Cdc14b	0.000115404	0.00358578	14.8663	2.72965	1	5.65557	0.272965	0.00568411	0.267281	0.0424592	0.267281	2.31181	4.23795	0.874345
ENSMUST00000025228.11	ENSMUSG00000024370	Cdc23	0.0011092	0.0159924	10.6358	0.68694	1	6.00044	0.068694	0.014786	0.053908	0.0350062	0.053908	7.87164	12.1062	0.621013
ENSMUST00000106962.8	ENSMUSG00000020687	Cdc27	0.000820807	0.0129077	11.1936	17.0822	1	5.54	1.70822	0.516892	1.19133	0.0453965	1.19133	2.89438	10.3152	1.83344
ENSMUST00000025681.7	ENSMUSG00000024769	Cdc42bpg	1.49089e-05	0.00100066	18.7492	0.579325	1	6.63862	0.0579325	0.00137394	0.0565586	0.0252629	0.0565586	5.1525	7.8407	0.605709
ENSMUST00000059619.2	ENSMUSG00000049521	Cdc42ep1	2.08699e-07	0.000108199	26.9508	5.12683	1	6.18299	0.512683	0.00284458	0.509839	0.0316129	0.509839	5.0687	17.151	1.7586
ENSMUST00000055458.5	ENSMUSG00000045664	Cdc42ep2	0.000927436	0.0140641	10.9671	2.27948	1	4.79695	0.227948	0.00893734	0.219011	0.0754036	0.219011	2.05797	3.27697	0.671138
ENSMUST00000076831.6	ENSMUSG00000063838	Cdc42ep5	0.000263059	0.00617383	13.3167	7.35129	1	3.63825	0.735129	0.151953	0.583176	0.207596	0.583176	1.96124	4.76722	1.28138
ENSMUST00000025704.2	ENSMUSG00000024791	Cdca5	0.000631106	0.0109108	11.6819	0.624952	1	6.40878	0.0624952	0.0129742	0.049521	0.0281276	0.049521	11.6318	18.2692	0.651343
ENSMUST00000102691.10	ENSMUSG00000055612	Cdca7	0.000240934	0.00583725	13.4814	1.10562	1	7.30989	0.110562	0.00087677	0.109685	0.0195652	0.109685	21.2528	37.9762	0.837439
ENSMUST00000021592.15	ENSMUSG00000021175	Cdca7l	0.00018704	0.00491658	13.957	1.38455	1	6.19322	0.138455	0.00258273	0.135872	0.0314381	0.135872	6.17703	11.0716	0.841873
ENSMUST00000177339.1	ENSMUSG00000021175	Cdca7l	0.000311975	0.00683569	12.9971	41.1476	1	2.23157	4.11476	1.05819	3.05657	0.667263	3.05657	1.16033	3.71609	1.67925
ENSMUST00000000312.11	ENSMUSG00000000303	Cdh1	1.73045e-05	0.00108503	18.4651	8.12501	1	8.01557	0.812501	0.000577838	0.811924	0.0165113	0.811924	14.8732	64.0069	2.10551
ENSMUST00000075190.4	ENSMUSG00000031673	Cdh11	3.32046e-06	0.000421417	21.6219	33.1768	1	4.5066	3.31768	0.0664066	3.25128	0.0945559	3.25128	1.18619	4.16946	1.81352
ENSMUST00000115850.1	ENSMUSG00000024304	Cdh2	0.000444862	0.008652	12.3337	11.3556	1	4.58606	1.13556	0.526655	0.60891	0.0887794	0.60891	1.52196	3.63377	1.25554
ENSMUST00000118703.7	ENSMUSG00000004071	Cdip1	0.000953362	0.0143475	10.916	2.41905	1	6.03231	0.241905	0.0280895	0.213816	0.0343859	0.213816	5.91923	11.8481	1.00117
ENSMUST00000004173.11	ENSMUSG00000004071	Cdip1	0.00138264	0.018673	10.2288	1.27219	1	5.05176	0.127219	0.0455277	0.0816914	0.0622968	0.0816914	2.2087	3.36797	0.608685
ENSMUST00000107538.1	ENSMUSG00000003119	Cdk12	0.000340963	0.00726692	12.8308	1.25784	1	6.95687	0.125784	0.00855436	0.11723	0.0221574	0.11723	7.38916	12.8534	0.798673
ENSMUST00000107131.1	ENSMUSG00000044303	Cdkn2a	0.000272034	0.0063111	13.2538	8.95713	1	4.96815	0.895713	0.0140861	0.881627	0.0662624	0.881627	5.77395	18.7895	1.7023
ENSMUST00000097981.5	ENSMUSG00000073802	Cdkn2b	0.00189441	0.0230387	9.64913	5.21576	1	3.31178	0.521576	0.0751609	0.446415	0.287703	0.446415	1.56355	2.61327	0.741033
ENSMUST00000031273.8	ENSMUSG00000029330	Cds1	5.1693e-05	0.00212512	16.385	2.26223	1	5.76847	0.226223	0.00403856	0.222184	0.0398368	0.222184	3.26217	6.32265	0.954697
ENSMUST00000189875.7	ENSMUSG00000032803	Cdv3	3.8934e-06	0.000456663	21.3166	2.79407	1	5.38133	0.279407	0.0408061	0.238601	0.0499625	0.238601	15.3778	42.195	1.45622
ENSMUST00000189896.1	ENSMUSG00000032803	Cdv3	0.000611384	0.0106719	11.741	2.14451	1	5.06543	0.214451	0.03387	0.180581	0.0616859	0.180581	6.42366	12.5223	0.96303
ENSMUST00000042985.10	ENSMUSG00000034957	Cebpa	2.34396e-05	0.00129004	17.8872	2.87288	1	5.98131	0.287288	0.0178965	0.269391	0.0353826	0.269391	5.09457	11.7914	1.2107
ENSMUST00000070642.3	ENSMUSG00000056501	Cebpb	0.00150773	0.0197324	10.0691	0.904055	1	7.02056	0.0904055	0.00113892	0.0892665	0.0216315	0.0892665	28.2162	46.2187	0.711951
ENSMUST00000089510.4	ENSMUSG00000068267	Cenpb	0.00563859	0.0479377	7.66232	1.18248	1	6.44332	0.118248	0.00169048	0.116558	0.0276572	0.116558	5.28224	8.13635	0.623231
ENSMUST00000171929.7	ENSMUSG00000026605	Cenpf	2.65844e-05	0.00140133	17.6476	1.29162	1	7.78062	0.129162	0.000463152	0.128699	0.0172502	0.128699	7.2524	13.5518	0.901959
ENSMUST00000020981.11	ENSMUSG00000020652	Cenpo	0.000300434	0.00670688	13.0677	1.6938	1	4.8163	0.16938	0.0448929	0.124487	0.0743008	0.124487	2.83035	4.98304	0.816046
ENSMUST00000222711.1	ENSMUSG00000072825	Cep170b	0.000332717	0.00714777	12.8766	2.55401	1	6.57384	0.255401	0.0946684	0.160733	0.02601	0.160733	3.94995	8.24704	1.06204
ENSMUST00000179041.7	ENSMUSG00000072825	Cep170b	0.000768776	0.0123466	11.3151	6.18286	1	6.54045	0.618286	0.197883	0.420403	0.0264126	0.420403	3.6181	9.28562	1.35977
ENSMUST00000095211.4	ENSMUSG00000071047	Ces1a	4.68763e-05	0.00198677	16.5704	25.8839	1	2.62277	2.58839	0.126691	2.4617	0.5046	2.4617	1.08007	2.2653	1.06858
ENSMUST00000027298.4	ENSMUSG00000026124	Cfc1	0.00122011	0.0171568	10.4596	20.5933	1	1.87056	2.05933	0.103227	1.95611	0.847056	1.95611	1.14208	1.91552	0.746066
ENSMUST00000112392.7	ENSMUSG00000063870	Chd4	1.3553e-05	0.000961079	18.931	0.465259	1	8.65721	0.0465259	0.00608418	0.0404418	0.0156984	0.0404418	29.525	46.7944	0.664398
ENSMUST00000124317.1	ENSMUSG00000063870	Chd4	0.00112533	0.0161357	10.6091	2.11378	1	5.61516	0.211378	0.0274368	0.183941	0.0434543	0.183941	7.91982	15.3989	0.959292
ENSMUST00000149975.8	ENSMUSG00000053754	Chd8	0.000117612	0.00363613	14.8306	0.737258	1	6.00623	0.0737258	0.0136617	0.0600642	0.034893	0.0600642	5.28654	8.46564	0.679296
ENSMUST00000200169.5	ENSMUSG00000053754	Chd8	0.00013059	0.00387752	14.6332	1.72651	1	7.08486	0.172651	0.0228873	0.149763	0.0211278	0.149763	4.94448	9.64682	0.964235
ENSMUST00000067620.11	ENSMUSG00000015970	Chdh	0.00486816	0.0434396	7.92777	0.777521	1	7.96912	0.0777521	0.000367746	0.0773843	0.0166374	0.0773843	18.2562	28.1209	0.623253
ENSMUST00000173963.8	ENSMUSG00000032113	Chek1	0.000117936	0.00364388	14.8254	1.48208	1	5.36885	0.148208	0.0180585	0.130149	0.0503527	0.130149	5.71536	10.4056	0.864451
ENSMUST00000153343.1	ENSMUSG00000024843	Chka	0.000467238	0.00890867	12.2421	44.2464	1	1.91233	4.42464	1.86034	2.56431	0.824885	2.56431	1.19135	3.87169	1.70036
ENSMUST00000065797.6	ENSMUSG00000027221	Chst1	0.000209841	0.00531475	13.7408	2.81824	1	4.11701	0.281824	0.0203964	0.261427	0.130747	0.261427	1.63637	2.59479	0.665118
ENSMUST00000040110.7	ENSMUSG00000034612	Chst11	0.000350124	0.00739256	12.7812	2.67515	1	5.45154	0.267515	0.004635	0.26288	0.0478561	0.26288	2.1465	3.7833	0.817661
ENSMUST00000043050.8	ENSMUSG00000036599	Chst12	5.69906e-05	0.00226402	16.2001	2.45588	1	5.1346	0.245588	0.00890391	0.236684	0.0587449	0.236684	3.06723	6.02992	0.975204
ENSMUST00000070890.5	ENSMUSG00000056643	Chst13	7.2977e-08	6.15897e-05	28.984	7.95207	1	4.59742	0.795207	0.0165933	0.778614	0.0879893	0.778614	2.08769	7.38769	1.82322
ENSMUST00000034430.5	ENSMUSG00000031952	Chst5	3.48321e-05	0.0016514	17.1341	31.3833	1	2.54695	3.13833	0.101986	3.03634	0.533991	3.03634	1.07718	2.11823	0.975594
ENSMUST00000025404.9	ENSMUSG00000024526	Cidea	0.00235253	0.0267501	9.25189	2.62413	1	3.57116	0.262413	0.029699	0.232714	0.222566	0.232714	2.00354	3.45975	0.788118
ENSMUST00000185434.6	ENSMUSG00000034157	Cipc	0.000994934	0.0147931	10.837	40.3183	1	2.46684	4.03183	1.42927	2.60256	0.565947	2.60256	1.13762	1.90286	0.742152
ENSMUST00000094814.5	ENSMUSG00000070803	Cited4	0.000465555	0.00889767	12.2488	8.91191	1	3.75446	0.891191	0.0470076	0.844184	0.184018	0.844184	1.78749	4.96468	1.47377
ENSMUST00000111338.9	ENSMUSG00000040549	Ckap5	0.00016285	0.00450313	14.2175	1.57486	1	7.57167	0.157486	0.0643435	0.0931427	0.0181308	0.0931427	9.31022	18.7683	1.01141
ENSMUST00000004428.13	ENSMUSG00000004317	Clcn5	3.002e-05	0.00150884	17.4166	0.509931	1	7.57323	0.0509931	0.000494259	0.0504988	0.0181234	0.0504988	8.61464	13.1777	0.613239
ENSMUST00000128319.1	ENSMUSG00000004317	Clcn5	0.000624969	0.0108503	11.7001	1.60062	1	4.18887	0.160062	0.0242104	0.135851	0.122908	0.135851	3.059	5.44309	0.831368
ENSMUST00000094245.3	ENSMUSG00000070473	Cldn3	0.000346987	0.00735513	12.798	5.79917	1	5.55036	0.579917	0.00576776	0.574149	0.0451212	0.574149	6.71619	19.3747	1.52846
ENSMUST00000051401.3	ENSMUSG00000047501	Cldn4	0.000208751	0.00529796	13.7506	5.67663	1	6.92701	0.567663	0.00151028	0.566152	0.0224137	0.566152	15.7271	48.4843	1.62427
ENSMUST00000043577.2	ENSMUSG00000041378	Cldn5	7.18065e-07	0.000186084	24.566	4.18296	1	4.87	0.418296	0.0101148	0.408181	0.071337	0.408181	3.26152	9.02045	1.46765
ENSMUST00000024699.3	ENSMUSG00000023906	Cldn6	0.000955231	0.0143683	10.9124	15.2581	1	6.49688	1.52581	0.0749891	1.45082	0.0269571	1.45082	12.1847	49.5937	2.02509
ENSMUST00000018713.12	ENSMUSG00000018569	Cldn7	3.16394e-06	0.00040885	21.7145	3.68518	1	6.61277	0.368518	0.00444113	0.364077	0.0255558	0.364077	15.9432	47.0735	1.56198
ENSMUST00000114874.4	ENSMUSG00000079598	Clec2l	0.000636238	0.0109728	11.6668	10.7546	1	3.13174	1.07546	0.114232	0.961224	0.336061	0.961224	1.32407	3.02359	1.19128
ENSMUST00000154672.1	ENSMUSG00000049550	Clip1	0.000130455	0.00387607	14.6352	2.16122	1	4.24998	0.216122	0.029484	0.186638	0.116701	0.186638	1.53301	2.3152	0.594772
ENSMUST00000031382.13	ENSMUSG00000049550	Clip1	0.000727987	0.0119499	11.4164	0.656461	1	6.071	0.0656461	0.019207	0.0464391	0.0336438	0.0464391	4.2692	6.41667	0.587857
ENSMUST00000014065.15	ENSMUSG00000013921	Clip3	8.00867e-05	0.00283146	15.5562	3.41753	1	4.48613	0.341753	0.0236452	0.318108	0.0961183	0.318108	1.69968	2.94104	0.791065
ENSMUST00000047936.12	ENSMUSG00000042190	Cmklr1	1.30243e-06	0.000241448	23.4196	0.919556	1	7.10383	0.0919556	0.00112253	0.0908331	0.0209842	0.0908331	14.3484	25.9527	0.85499
ENSMUST00000179802.1	ENSMUSG00000096188	Cmtm4	8.99878e-07	0.000204399	24.1313	0.690051	1	8.14407	0.0690051	0.000293558	0.0687115	0.0162117	0.0687115	14.9642	25.4166	0.764261
ENSMUST00000029773.12	ENSMUSG00000053931	Cnn3	9.74587e-06	0.000783103	19.5606	1.75619	1	7.49717	0.175619	0.00218851	0.173431	0.0184997	0.173431	27.1798	59.8878	1.13973
ENSMUST00000026446.3	ENSMUSG00000025381	Cnpy2	0.00047174	0.00896343	12.2242	0.586126	1	6.27757	0.0586126	0.00355196	0.0550606	0.0300609	0.0550606	31.6992	49.0107	0.628652
ENSMUST00000081654.12	ENSMUSG00000001435	Col18a1	1.092e-05	0.000840605	19.3433	19.5359	1	6.32004	1.95359	0.0616233	1.89197	0.0294086	1.89197	2.68129	16.2357	2.59817
ENSMUST00000001547.7	ENSMUSG00000001506	Col1a1	1.66764e-08	2.53675e-05	31.8475	28.2738	1	6.89826	2.82738	0.00315362	2.82423	0.0226668	2.82423	2.38738	32.3899	3.76205
ENSMUST00000031668.9	ENSMUSG00000029661	Col1a2	4.62654e-11	7.63333e-07	43.3291	24.7915	1	6.02079	2.47915	0.00778405	2.47136	0.0346093	2.47136	1.62858	14.6193	3.16619
ENSMUST00000102765.8	ENSMUSG00000063564	Col23a1	1.21686e-07	8.07968e-05	27.9941	10.3716	1	4.15366	1.03716	0.0250287	1.01214	0.126672	1.01214	1.16763	2.20449	0.916868
ENSMUST00000209661.1	ENSMUSG00000031502	Col4a1	0.000924217	0.0140325	10.9735	45.5152	1	2.26051	4.55152	2.28138	2.27014	0.654093	2.27014	1.48247	5.89924	1.99253
ENSMUST00000028280.13	ENSMUSG00000026837	Col5a1	6.61229e-07	0.000177874	24.7249	34.5234	1	5.73303	3.45234	0.0192412	3.4331	0.040637	3.4331	1.31749	8.67421	2.71894
ENSMUST00000238851.1	ENSMUSG00000026837	Col5a1	5.06486e-05	0.00209886	16.4237	43.0968	1	2.683	4.30968	0.240233	4.06945	0.481922	4.06945	1.1492	3.94239	1.77843
ENSMUST00000086430.4	ENSMUSG00000026042	Col5a2	1.47179e-06	0.000262135	23.1845	13.0932	1	5.60216	1.30932	0.00995545	1.29936	0.0437813	1.29936	1.6185	5.67549	1.81009
ENSMUST00000001147.4	ENSMUSG00000001119	Col6a1	0.00256536	0.0282424	9.09338	5.09373	1	4.07728	0.509373	0.0230343	0.486338	0.135352	0.486338	1.39008	2.09731	0.59337
ENSMUST00000028635.5	ENSMUSG00000027206	Cops2	4.58688e-06	0.000501184	21.0025	0.427408	1	8.26968	0.0427408	0.00109418	0.0416466	0.0159867	0.0416466	68.208	106.7	0.645544
ENSMUST00000123069.1	ENSMUSG00000035297	Cops4	0.00349108	0.034792	8.53121	64.9401	1	3.26631	6.49401	0.934202	5.55981	0.299863	5.55981	3.65198	14.9005	2.02861
ENSMUST00000048043.11	ENSMUSG00000041729	Coro2b	2.11317e-07	0.000108199	26.9267	6.67368	1	5.10679	0.667368	0.0094799	0.657888	0.0598979	0.657888	1.87143	5.16549	1.46476
ENSMUST00000034285.13	ENSMUSG00000031827	Cotl1	3.86396e-05	0.00176086	16.9371	4.48482	1	7.47866	0.448482	0.00129433	0.447188	0.0185961	0.447188	30.1382	92.8837	1.62383
ENSMUST00000096066.4	ENSMUSG00000071553	Cpa2	0.000292308	0.00656162	13.1191	22.7515	1	1.93703	2.27515	0.371824	1.90332	0.811931	1.90332	1.07068	1.77671	0.73069
ENSMUST00000162244.7	ENSMUSG00000029625	Cpsf4	0.0004698	0.00893866	12.2319	1.2888	1	5.4588	0.12888	0.0402601	0.0886198	0.0476465	0.0886198	6.7775	12.0878	0.834727
ENSMUST00000028897.7	ENSMUSG00000027408	Cpxm1	0.000387797	0.0078764	12.5901	7.11197	1	3.94952	0.711197	0.0396275	0.671569	0.151734	0.671569	1.51693	2.9399	0.954608
ENSMUST00000034830.8	ENSMUSG00000032291	Crabp1	0.00190904	0.023137	9.63501	19.9253	1	1.91046	1.99253	0.148781	1.84374	0.825868	1.84374	1.23603	2.3735	0.9413
ENSMUST00000005019.5	ENSMUSG00000004885	Crabp2	0.000234203	0.00572744	13.5346	18.8601	1	3.46375	1.88601	0.14187	1.74414	0.248352	1.74414	1.8199	6.31471	1.79486
ENSMUST00000102854.9	ENSMUSG00000026853	Crat	0.000378461	0.00776324	12.6356	2.30176	1	5.10583	0.230176	0.0447541	0.185422	0.0599387	0.185422	3.33654	6.10943	0.872686
ENSMUST00000050372.9	ENSMUSG00000035403	Crb2	5.22769e-05	0.00213407	16.3637	33.9102	1	3.95168	3.39102	0.0790896	3.31193	0.151429	3.31193	1.14538	2.52804	1.14219
ENSMUST00000169543.7	ENSMUSG00000044279	Crb3	3.03459e-05	0.00151461	17.396	46.3169	1	2.41553	4.63169	0.57407	4.05762	0.58692	4.05762	1.21038	5.47284	2.17683
ENSMUST00000163763.1	ENSMUSG00000044279	Crb3	0.000232998	0.00570644	13.5443	27.2038	1	2.77565	2.72038	0.413439	2.30694	0.448339	2.30694	1.36543	4.52156	1.72747
ENSMUST00000187811.6	ENSMUSG00000025958	Creb1	0.00123719	0.0172986	10.434	41.5207	1	2.37528	4.15207	1.00672	3.14535	0.603809	3.14535	1.30239	2.82857	1.11891
ENSMUST00000028663.4	ENSMUSG00000027230	Creb3l1	0.00212736	0.0249285	9.43627	11.3526	1	5.17906	1.13526	0.0180002	1.11726	0.0569774	1.11726	2.62651	7.84634	1.57887
ENSMUST00000084882.8	ENSMUSG00000006356	Crip2	0.000287221	0.00649751	13.1519	2.04944	1	7.36565	0.204944	0.00120713	0.203737	0.0192265	0.203737	35.1659	79.4825	1.17646
ENSMUST00000196015.4	ENSMUSG00000006356	Crip2	0.000516523	0.00955394	12.055	4.46654	1	5.76037	0.446654	0.0269174	0.419737	0.0400181	0.419737	13.9974	41.7338	1.57606
ENSMUST00000031004.10	ENSMUSG00000029121	Crmp1	4.19925e-05	0.00185873	16.7791	34.417	1	3.05216	3.4417	0.0847161	3.35699	0.358698	3.35699	1.08437	2.42629	1.1619
ENSMUST00000090559.11	ENSMUSG00000068742	Cry2	8.11105e-05	0.00285949	15.5322	2.18089	1	5.43612	0.218089	0.00512212	0.212967	0.0483064	0.212967	2.64092	4.71826	0.837214
ENSMUST00000228716.2	ENSMUSG00000024041	Cryaa	0.00112614	0.0161427	10.6078	26.1504	1	1.73444	2.61504	0.417323	2.19772	0.921433	2.19772	1.10974	1.73339	0.643377
ENSMUST00000197827.4	ENSMUSG00000068823	Csde1	0.000122027	0.00371006	14.7611	0.807153	1	8.00166	0.0807153	0.00436819	0.0763471	0.0165481	0.0763471	38.7079	65.2412	0.753157
ENSMUST00000197488.4	ENSMUSG00000068823	Csde1	0.000940945	0.014205	10.9403	116.057	1	4.40739	11.6057	1.49344	10.1122	0.102436	10.1122	1.64976	13.8718	3.07183
ENSMUST00000014743.9	ENSMUSG00000014599	Csf1	0.0015669	0.0202129	9.99824	4.47546	1	5.52761	0.447546	0.0207838	0.426763	0.0457289	0.426763	2.65851	5.3675	1.01363
ENSMUST00000167187.7	ENSMUSG00000024576	Csnk1a1	0.00441805	0.0408062	8.10347	3.80818	1	6.08858	0.380818	0.145531	0.235288	0.0333105	0.235288	13.2868	28.5465	1.10332
ENSMUST00000154483.7	ENSMUSG00000025162	Csnk1d	5.42413e-05	0.00218774	16.2938	51.6269	1	1.83151	5.16269	1.89815	3.26454	0.868068	3.26454	1.01908	5.52034	2.43749
ENSMUST00000117786.7	ENSMUSG00000022433	Csnk1e	3.57453e-05	0.00168116	17.0849	1.09654	1	7.22437	0.109654	0.0014571	0.108197	0.0201218	0.108197	16.9861	31.7746	0.903522
ENSMUST00000120859.7	ENSMUSG00000022433	Csnk1e	0.000748804	0.012172	11.364	72.0346	1	3.39207	7.20346	0.915123	6.28834	0.266586	6.28834	1.64301	8.13765	2.30828
ENSMUST00000144790.7	ENSMUSG00000022433	Csnk1e	0.00335706	0.0338973	8.60248	4.10135	1	3.92177	0.410135	0.271886	0.138249	0.155754	0.155754	3.85644	10.1536	1.39665
ENSMUST00000219502.1	ENSMUSG00000020186	Csrp2	2.34241e-05	0.00129004	17.8884	2.34921	1	5.0415	0.234921	0.0327463	0.202175	0.0627623	0.202175	12.3534	29.3889	1.25036
ENSMUST00000219188.1	ENSMUSG00000020186	Csrp2	0.00027012	0.0062859	13.267	1.57491	1	4.65784	0.157491	0.0166878	0.140803	0.0839285	0.140803	14.571	29.4396	1.01466
ENSMUST00000151511.7	ENSMUSG00000027498	Cstf1	0.0010644	0.0155822	10.712	3.1743	1	4.82855	0.31743	0.153869	0.163561	0.0736124	0.163561	7.73922	18.2168	1.23501
ENSMUST00000027367.13	ENSMUSG00000026176	Ctdsp1	0.00107921	0.0156877	10.6865	0.548919	1	7.04695	0.0548919	0.00125618	0.0536357	0.0214216	0.0536357	15.1122	22.7723	0.591565
ENSMUST00000105256.9	ENSMUSG00000078429	Ctdsp2	3.99985e-05	0.00179819	16.8715	1.67347	1	7.57479	0.167347	0.00398023	0.163367	0.018116	0.163367	12.7768	25.8073	1.01425
ENSMUST00000067072.4	ENSMUSG00000054196	Cthrc1	0.000306547	0.00678185	13.03	3.39056	1	4.53679	0.339056	0.0246014	0.314455	0.092308	0.314455	3.45592	7.33336	1.0854
ENSMUST00000236037.1	ENSMUSG00000037815	Ctnna1	0.000478878	0.00905402	12.1962	2.33269	1	4.86916	0.233269	0.0305367	0.202732	0.0713821	0.202732	3.80675	7.44606	0.967915
ENSMUST00000224224.1	ENSMUSG00000055298	Ctsj	2.91451e-07	0.000121226	26.3055	85.6229	1	2.70757	8.56229	0.200968	8.36132	0.472858	8.36132	1.03645	8.46339	3.02959
ENSMUST00000071526.5	ENSMUSG00000055298	Ctsj	0.00430746	0.0400538	8.14943	26.8004	1	3.8714	2.68004	0.61018	2.06986	0.163539	2.06986	1.6454	10.1385	2.62333
ENSMUST00000021889.5	ENSMUSG00000055679	Ctsr	0.00317295	0.0326442	8.70525	18.4918	1	2.24153	1.84918	0.236974	1.61221	0.662709	1.61221	1.10963	2.22936	1.00655
ENSMUST00000103079.3	ENSMUSG00000031078	Cttn	3.93239e-06	0.000460145	21.2975	0.519479	1	7.639	0.0519479	0.00349089	0.048457	0.0178228	0.048457	22.2841	35.7926	0.683644
ENSMUST00000236651.1	ENSMUSG00000036748	Cuedc2	0.00364316	0.0356515	8.45363	13.599	1	1.86706	1.3599	0.312839	1.04706	0.848928	1.04706	2.03321	6.57651	1.69356
ENSMUST00000170897.7	ENSMUSG00000004364	Cul3	0.005418	0.0466229	7.73435	1.69763	1	4.73621	0.169763	0.0656026	0.10416	0.0789923	0.10416	9.62709	17.0414	0.823876
ENSMUST00000050083.5	ENSMUSG00000031095	Cul4b	0.000230788	0.00568325	13.5622	1.88376	1	7.33482	0.188376	0.0117172	0.176659	0.0194114	0.176659	16.0262	32.4212	1.0165
ENSMUST00000034529.13	ENSMUSG00000032030	Cul5	9.90496e-09	1.89943e-05	32.8598	1.87263	1	6.73895	0.187263	0.00425601	0.183007	0.0241887	0.183007	7.35584	16.4804	1.16379
ENSMUST00000023572.14	ENSMUSG00000022865	Cxadr	2.14194e-05	0.00123022	18.0587	5.99818	1	5.98915	0.599818	0.00473383	0.595084	0.0352279	0.595084	2.50841	6.72433	1.42262
ENSMUST00000114229.3	ENSMUSG00000022865	Cxadr	3.07325e-05	0.00152728	17.372	5.04519	1	3.65874	0.504519	0.0740556	0.430464	0.203214	0.430464	1.50794	3.09061	1.03531
ENSMUST00000112871.7	ENSMUSG00000061353	Cxcl12	1.42844e-05	0.000984727	18.8308	37.6622	1	2.45794	3.76622	0.134817	3.63141	0.569545	3.63141	1.03607	1.80023	0.797054
ENSMUST00000112866.7	ENSMUSG00000061353	Cxcl12	6.20467e-05	0.00238998	16.0391	12.9902	1	2.5062	1.29902	0.163844	1.13517	0.550144	1.13517	1.09047	1.80708	0.72871
ENSMUST00000018186.15	ENSMUSG00000018042	Cyb5r3	0.000714793	0.0118368	11.4504	0.892798	1	6.92373	0.0892798	0.00554021	0.0837396	0.0224423	0.0837396	15.2066	25.4048	0.740404
ENSMUST00000017604.9	ENSMUSG00000006519	Cyba	0.00332068	0.033676	8.62232	2.38457	1	6.29523	0.238457	0.00442186	0.234035	0.0297865	0.234035	30.3546	60.2858	0.989905
ENSMUST00000021166.5	ENSMUSG00000020810	Cygb	1.32563e-06	0.000244831	23.3857	31.9436	1	2.35657	3.19436	0.160123	3.03423	0.611792	3.03423	1.0298	1.9662	0.933042
ENSMUST00000034874.13	ENSMUSG00000032323	Cyp11a1	0.000686842	0.0115438	11.5245	3.53989	1	9.63446	0.353989	9.29389e-05	0.353896	0.0177311	0.353896	197.723	554.855	1.48863
ENSMUST00000188539.1	ENSMUSG00000032323	Cyp11a1	0.000692703	0.0116186	11.5087	125.383	1	3.39725	12.5383	1.31547	11.2229	0.265246	11.2229	2.29034	47.0314	4.35999
ENSMUST00000026012.7	ENSMUSG00000003555	Cyp17a1	4.11271e-05	0.00183228	16.8187	6.58762	1	7.85171	0.658762	0.000866006	0.657896	0.0169997	0.657896	33.0049	135.015	2.03236
ENSMUST00000236174.1	ENSMUSG00000003555	Cyp17a1	9.08802e-05	0.00306512	15.3173	6.83927	1	6.30418	0.683927	0.00746323	0.676464	0.0296491	0.676464	6.14591	21.8612	1.83067
ENSMUST00000001507.4	ENSMUSG00000001467	Cyp51	0.000402279	0.00810733	12.5216	0.552889	1	7.25022	0.0552889	0.000728424	0.0545605	0.0199487	0.0545605	13.3022	20.2412	0.605633
ENSMUST00000031091.12	ENSMUSG00000029190	D5Ertd579e	6.90667e-06	0.00063661	20.2189	0.674119	1	7.54036	0.0674119	0.00066323	0.0667486	0.0182822	0.0667486	9.97837	16.3441	0.711892
ENSMUST00000161040.7	ENSMUSG00000022150	Dab2	0.00282563	0.0301357	8.91678	30.6829	1	2.80322	3.06829	0.904951	2.16334	0.438667	2.16334	1.55662	3.58046	1.20173
ENSMUST00000108493.2	ENSMUSG00000078794	Dact3	2.33552e-06	0.000332497	22.2972	9.8393	1	3.73257	0.98393	0.0452187	0.938711	0.188221	0.938711	1.24027	2.45543	0.985319
ENSMUST00000171412.6	ENSMUSG00000039952	Dag1	5.5473e-05	0.00222623	16.2512	6.21344	1	5.70918	0.621344	0.0415599	0.579784	0.041187	0.579784	2.5082	6.7092	1.41949
ENSMUST00000080435.8	ENSMUSG00000039952	Dag1	0.000969024	0.0145125	10.8858	7.28952	1	4.99381	0.728952	0.209924	0.519028	0.0650038	0.519028	1.83887	3.79391	1.04487
ENSMUST00000077453.12	ENSMUSG00000021559	Dapk1	0.000231351	0.00568862	13.5576	1.17159	1	5.60249	0.117159	0.016207	0.100952	0.043773	0.100952	2.52133	3.82745	0.602196
ENSMUST00000044083.8	ENSMUSG00000021559	Dapk1	0.00128443	0.0177585	10.3648	0.993851	1	5.94623	0.0993851	0.0081364	0.0912487	0.0360817	0.0912487	3.32455	5.02715	0.596582
ENSMUST00000109923.8	ENSMUSG00000034675	Dbn1	2.20651e-06	0.000324752	22.4063	3.92009	1	5.69984	0.392009	0.0200673	0.371942	0.0414051	0.371942	3.35761	8.96705	1.4172
ENSMUST00000109921.8	ENSMUSG00000034675	Dbn1	1.17397e-05	0.000877311	19.2051	5.70867	1	5.76397	0.570867	0.0179619	0.552905	0.0399374	0.552905	4.0462	12.4809	1.62508
ENSMUST00000109845.7	ENSMUSG00000020476	Dbnl	0.000414079	0.00826771	12.4676	1.10687	1	7.5692	0.110687	0.00187502	0.108812	0.0181425	0.108812	33.0621	60.3003	0.866987
ENSMUST00000020769.13	ENSMUSG00000020476	Dbnl	0.00528117	0.0459052	7.78055	2.78885	1	5.24074	0.278885	0.169465	0.109419	0.0546709	0.109419	4.54894	9.35189	1.03973
ENSMUST00000069004.13	ENSMUSG00000019891	Dcbld1	0.00109431	0.0158377	10.6608	4.7232	1	4.7681	0.47232	0.163856	0.308464	0.0770836	0.308464	2.03211	3.99258	0.974341
ENSMUST00000078482.12	ENSMUSG00000036862	Dchs1	1.06402e-07	7.63269e-05	28.2539	8.33044	1	4.64233	0.833044	0.0155887	0.817455	0.0849483	0.817455	1.15796	1.93077	0.737594
ENSMUST00000173520.2	ENSMUSG00000007039	Ddah2	0.00376596	0.0364997	8.39335	40.7588	1	3.09866	4.07588	0.626055	3.44982	0.345295	3.44982	2.56675	8.3858	1.708
ENSMUST00000236280.1	ENSMUSG00000024740	Ddb1	0.000165633	0.00454958	14.1856	3.3466	1	5.01716	0.33466	0.0829319	0.251728	0.0638896	0.251728	4.11534	9.91086	1.268
ENSMUST00000236328.1	ENSMUSG00000024740	Ddb1	0.000424883	0.00839821	12.4195	2.09986	1	6.48312	0.209986	0.0275186	0.182468	0.0271337	0.182468	47.7565	103.541	1.11644
ENSMUST00000211688.1	ENSMUSG00000061313	Ddhd2	0.00490514	0.0436987	7.91408	7.91078	1	3.88911	0.791078	0.233464	0.557614	0.16073	0.557614	1.60676	2.91258	0.858145
ENSMUST00000223233.1	ENSMUSG00000041645	Ddx24	0.00565301	0.0480108	7.65771	1.06346	1	5.25814	0.106346	0.0113351	0.0950112	0.0540487	0.0950112	22.204	36.7355	0.726357
ENSMUST00000000804.6	ENSMUSG00000000787	Ddx3x	2.84804e-05	0.00146082	17.5166	0.327556	1	10.0871	0.0327556	5.05995e-05	0.032705	0.0202677	0.032705	178.007	267.296	0.586503
ENSMUST00000133052.1	ENSMUSG00000038633	Degs1	0.00495623	0.0440191	7.89534	78.4901	1	3.59643	7.84901	0.674729	7.17428	0.216817	7.17428	4.43322	18.5792	2.06726
ENSMUST00000224248.1	ENSMUSG00000040818	Dennd6a	0.00110496	0.0159581	10.6429	1.47089	1	5.38418	0.147089	0.0525059	0.0945832	0.0498742	0.0945832	3.46265	5.82169	0.749563
ENSMUST00000132198.7	ENSMUSG00000018442	Derl2	9.80807e-06	0.00078555	19.5484	54.9484	1	1.74924	5.49484	1.51157	3.98326	0.913195	3.98326	1	4.99213	2.31965
ENSMUST00000009321.10	ENSMUSG00000022718	Dgcr8	6.49059e-07	0.000177764	24.7607	0.646779	1	8.57089	0.0646779	0.000328141	0.0643497	0.0157105	0.0643497	40.5034	68.6283	0.760762
ENSMUST00000067410.13	ENSMUSG00000062393	Dgkk	0.00107401	0.0156354	10.6954	42.0343	1	3.02389	4.20343	1.10451	3.09892	0.367087	3.09892	1.05033	1.59035	0.598497
ENSMUST00000047973.3	ENSMUSG00000034926	Dhcr24	1.87118e-05	0.00113448	18.3161	0.700198	1	8.42791	0.0700198	0.00025792	0.0697619	0.015796	0.0697619	37.934	64.6053	0.768162
ENSMUST00000062368.12	ENSMUSG00000032480	Dhx30	0.00261656	0.0285889	9.05725	0.660182	1	6.95115	0.0660182	0.0407163	0.0253019	0.022206	0.0253019	10.1946	16.0822	0.657661
ENSMUST00000063669.7	ENSMUSG00000030986	Dhx32	0.00108072	0.0157007	10.6839	2.65635	1	5.736	0.265635	0.0957469	0.169889	0.0405693	0.169889	4.43916	8.9726	1.01524
ENSMUST00000222002.1	ENSMUSG00000041415	Dicer1	3.57832e-06	0.000435175	21.4784	3.27746	1	5.2265	0.327746	0.0219237	0.305822	0.0551892	0.305822	4.50653	11.0317	1.29156
ENSMUST00000173014.1	ENSMUSG00000075707	Dio3	0.00034785	0.00736421	12.7934	7.34256	1	6.52724	0.734256	0.00297395	0.731283	0.0265754	0.731283	9.56168	31.1302	1.70298
ENSMUST00000023768.13	ENSMUSG00000023026	Dip2b	0.000149098	0.0042511	14.3836	8.3489	1	5.19467	0.83489	0.17826	0.656629	0.0563785	0.656629	1.9496	4.72358	1.2767
ENSMUST00000113028.1	ENSMUSG00000045414	Dipk2a	1.0731e-05	0.000832527	19.3767	3.43477	1	5.62735	0.343477	0.00480145	0.338676	0.0431506	0.338676	2.70945	6.19467	1.19303
ENSMUST00000025803.8	ENSMUSG00000024868	Dkk1	0.00278574	0.0298502	8.94274	30.7633	1	3.75954	3.07633	0.0196788	3.05665	0.183061	3.05665	1.38084	3.62756	1.39346
ENSMUST00000033036.6	ENSMUSG00000030772	Dkk3	7.77343e-06	0.00068216	19.9928	9.15087	1	4.93348	0.915087	0.0142611	0.900826	0.0680069	0.900826	1.78531	5.10129	1.51468
ENSMUST00000033923.13	ENSMUSG00000031523	Dlc1	8.05203e-07	0.000193471	24.3454	5.2315	1	6.22685	0.52315	0.00333	0.51982	0.0308757	0.51982	2.66549	7.80503	1.55
ENSMUST00000113735.2	ENSMUSG00000000881	Dlg3	5.29568e-05	0.00215559	16.3392	2.68436	1	5.47344	0.268436	0.0754519	0.192984	0.0472282	0.192984	2.68691	5.44537	1.01908
ENSMUST00000042009.12	ENSMUSG00000021782	Dlg5	0.000684789	0.011522	11.5301	3.21385	1	6.15264	0.321385	0.0438118	0.277573	0.0321417	0.277573	3.02176	5.92514	0.971463
ENSMUST00000124293.2	ENSMUSG00000040856	Dlk1	3.80255e-05	0.00174317	16.9675	45.8117	1	1.97259	4.58117	0.041239	4.53993	0.793488	4.53993	1.099	2.51642	1.19518
ENSMUST00000109844.10	ENSMUSG00000040856	Dlk1	0.000277621	0.00638636	13.2157	83.0225	1	5.12894	8.30225	0.104215	8.19804	0.0589764	8.19804	2.64877	42.0296	3.98801
ENSMUST00000109842.8	ENSMUSG00000040856	Dlk1	0.0014546	0.0192674	10.1353	58.911	1	2.43532	5.8911	1.90757	3.98353	0.578757	3.98353	1.1586	6.05915	2.38674
ENSMUST00000092768.6	ENSMUSG00000001510	Dlx3	0.000302322	0.0067254	13.056	0.480975	1	7.49098	0.0480975	0.000626933	0.0474705	0.0185317	0.0474705	25.4333	38.6116	0.602317
ENSMUST00000228009.1	ENSMUSG00000022099	Dmtn	1.40537e-05	0.000976941	18.8618	47.1038	1	1.94547	4.71038	0.589139	4.12124	0.80753	4.12124	1.02573	1.75761	0.776969
ENSMUST00000137246.7	ENSMUSG00000028410	Dnaja1	0.00408176	0.038606	8.24708	1.7159	1	7.67676	0.17159	0.00631335	0.165277	0.0176603	0.165277	92.7553	169.803	0.872357
ENSMUST00000125442.7	ENSMUSG00000028410	Dnaja1	0.00438642	0.0406049	8.1165	2.35175	1	7.75473	0.235175	0.0067394	0.228435	0.0173475	0.228435	110.171	222.262	1.01251
ENSMUST00000147625.1	ENSMUSG00000039768	Dnajc11	0.00145188	0.0192509	10.1387	0.898404	1	5.9301	0.0898404	0.00640735	0.083433	0.0364072	0.083433	30.9922	51.4109	0.73017
ENSMUST00000237995.1	ENSMUSG00000024350	Dnajc18	0.00204547	0.024291	9.50828	1.57912	1	4.16971	0.157912	0.0305782	0.127334	0.124938	0.127334	3.58815	6.21576	0.792693
ENSMUST00000139074.7	ENSMUSG00000054405	Dnajc8	0.00358902	0.0353384	8.48086	0.688293	1	5.53362	0.0688293	0.0068039	0.0620254	0.0455673	0.0620254	21.2411	32.5199	0.614464
ENSMUST00000212048.1	ENSMUSG00000025195	Dnmbp	2.24545e-05	0.00126156	17.9689	1.73422	1	5.84311	0.173422	0.00778571	0.165637	0.0382119	0.165637	3.38078	6.16156	0.865936
ENSMUST00000177754.8	ENSMUSG00000004099	Dnmt1	9.11679e-05	0.00306512	15.3113	0.564437	1	8.62987	0.0564437	0.00388671	0.052557	0.015699	0.052557	36.7601	57.8043	0.653037
ENSMUST00000004202.16	ENSMUSG00000004099	Dnmt1	0.00130724	0.0179428	10.3323	0.979683	1	8.04415	0.0979683	0.011817	0.0861513	0.0164385	0.0861513	20.0255	33.3147	0.734321
ENSMUST00000138785.7	ENSMUSG00000000730	Dnmt3l	0.0035134	0.0349132	8.51961	11.5465	1	4.25539	1.15465	0.514775	0.639876	0.116171	0.639876	2.08924	5.03317	1.26849
ENSMUST00000187000.6	ENSMUSG00000026209	Dnpep	3.03721e-07	0.000121236	26.2259	77.0114	1	2.19479	7.70114	1.14558	6.55556	0.684279	6.55556	1	6.93145	2.79316
ENSMUST00000177801.1	ENSMUSG00000021221	Dpf3	0.00387619	0.0372349	8.34092	2.94076	1	4.14263	0.294076	0.0986783	0.195398	0.127882	0.195398	2.8894	5.49453	0.927227
ENSMUST00000096045.8	ENSMUSG00000058550	Dppa4	0.00305677	0.0317859	8.77327	4.72703	1	4.77049	0.472703	0.205741	0.266962	0.0769427	0.266962	3.47223	7.31244	1.07449
ENSMUST00000169061.7	ENSMUSG00000022191	Drosha	0.0011195	0.0160961	10.6187	0.646716	1	8.57666	0.0646716	0.0140298	0.0506418	0.0157088	0.0506418	40.5247	63.4415	0.646625
ENSMUST00000048010.8	ENSMUSG00000039497	Dse	0.000675441	0.0114377	11.5556	0.672033	1	6.18839	0.0672033	0.0023579	0.0648454	0.0315204	0.0648454	4.69478	7.05968	0.588543
ENSMUST00000124830.2	ENSMUSG00000054889	Dsp	0.00016712	0.00457692	14.1688	0.675193	1	9.53356	0.0675193	0.000375234	0.0671441	0.0173208	0.0671441	47.8487	77.6919	0.699284
ENSMUST00000031607.6	ENSMUSG00000029603	Dtx1	7.59481e-07	0.000189859	24.458	6.39651	1	5.18756	0.639651	0.0187588	0.620892	0.05665	0.620892	1.87724	4.90899	1.38681
ENSMUST00000100857.9	ENSMUSG00000030203	Dusp16	0.000191656	0.00499811	13.9112	0.703001	1	6.32126	0.0703001	0.0103977	0.0599025	0.0293903	0.0599025	4.58757	6.91608	0.592223
ENSMUST00000003318.12	ENSMUSG00000003233	Dvl3	0.000238643	0.0057938	13.4994	1.62113	1	6.0802	0.162113	0.00572976	0.156384	0.0334689	0.156384	6.50729	11.846	0.864271
ENSMUST00000212654.1	ENSMUSG00000035770	Dync1li2	0.000420702	0.00834609	12.4379	3.43403	1	5.24391	0.343403	0.135068	0.208335	0.0545567	0.208335	4.09105	8.95028	1.12946
ENSMUST00000025101.9	ENSMUSG00000024253	Dync2li1	0.00145286	0.0192587	10.1375	1.3491	1	4.7387	0.13491	0.0102083	0.124702	0.0788414	0.124702	3.9708	6.52735	0.717068
ENSMUST00000122284.8	ENSMUSG00000022897	Dyrk1a	8.63346e-05	0.00298415	15.4143	1.89339	1	6.04203	0.189339	0.0102031	0.179136	0.0341985	0.179136	6.49596	12.9777	0.998415
ENSMUST00000016670.8	ENSMUSG00000016526	Dyrk3	0.0029133	0.0307586	8.86099	1.17589	1	5.68159	0.117589	0.00423576	0.113353	0.0418353	0.113353	4.10182	6.32406	0.624588
ENSMUST00000113821.7	ENSMUSG00000033788	Dysf	0.00250602	0.0277993	9.13619	2.82978	1	5.938	0.282978	0.233478	0.0494999	0.0362474	0.0494999	2.42012	4.7779	0.981299
ENSMUST00000204591.2	ENSMUSG00000033788	Dysf	0.00445651	0.0410389	8.08776	11.6743	1	6.33786	1.16743	0.594728	0.572698	0.0291426	0.572698	3.37776	8.53806	1.33784
ENSMUST00000121869.7	ENSMUSG00000064061	Dzip3	9.28907e-05	0.00310035	15.276	1.8266	1	5.44906	0.18266	0.0274727	0.155187	0.0479281	0.155187	2.13547	3.47464	0.702309
ENSMUST00000114516.7	ENSMUSG00000064061	Dzip3	0.00320127	0.0328332	8.68905	4.9606	1	4.55806	0.49606	0.342968	0.153092	0.0907636	0.153092	1.7199	3.21553	0.902731
ENSMUST00000022964.8	ENSMUSG00000022339	Ebag9	0.00143262	0.0190928	10.1633	0.633811	1	5.35943	0.0633811	0.0194596	0.0439215	0.0506508	0.0506508	5.73968	8.81543	0.619062
ENSMUST00000223955.1	ENSMUSG00000021810	Ecd	0.000223793	0.00553855	13.62	47.2395	1	3.14796	4.72395	1.11305	3.6109	0.331627	3.6109	1.4808	9.37926	2.6631
ENSMUST00000102518.9	ENSMUSG00000057530	Ece1	2.2182e-06	0.000324752	22.3961	9.53518	1	6.04596	0.953518	0.00496984	0.948548	0.0341228	0.948548	2.51777	9.90744	1.97637
ENSMUST00000149301.7	ENSMUSG00000050812	Ecpas	0.000667432	0.0113631	11.5778	107.108	1	4.26033	10.7108	0.55704	10.1537	0.11569	10.1537	1.48517	8.33762	2.489
ENSMUST00000133064.7	ENSMUSG00000073599	Ecscr	0.00135073	0.0183471	10.2719	43.2732	1	2.43422	4.32732	0.879605	3.44771	0.579212	3.44771	1.32438	3.61007	1.44671
ENSMUST00000097618.9	ENSMUSG00000073599	Ecscr	0.00335331	0.0338782	8.60451	32.0495	1	1.99686	3.20495	1.78389	1.42106	0.781048	1.42106	1.16758	2.2367	0.937858
ENSMUST00000108300.7	ENSMUSG00000027699	Ect2	0.00121793	0.0171358	10.4629	3.82632	1	5.85555	0.382632	0.285283	0.0973487	0.0379483	0.0973487	3.0124	7.41954	1.30042
ENSMUST00000238792.1	ENSMUSG00000030619	Eed	3.64679e-05	0.00170288	17.0469	0.70412	1	6.55751	0.070412	0.00939512	0.0610168	0.0262054	0.0610168	17.6234	29.5915	0.747685
ENSMUST00000208977.1	ENSMUSG00000030619	Eed	5.65495e-05	0.00225184	16.2148	52.6565	1	1.60089	5.26565	1.71039	3.55526	0.997515	3.55526	1	3.0319	1.60022
ENSMUST00000106525.8	ENSMUSG00000034210	Efcab14	4.94583e-06	0.000521159	20.8582	0.840327	1	5.85987	0.0840327	0.00563044	0.0784022	0.0378572	0.0784022	4.97836	8.3995	0.754634
ENSMUST00000165485.7	ENSMUSG00000024909	Efemp2	7.87433e-05	0.00280253	15.5882	2.72239	1	4.7698	0.272239	0.070669	0.20157	0.0769834	0.20157	3.0895	6.75124	1.12778
ENSMUST00000052839.6	ENSMUSG00000031217	Efnb1	6.02057e-05	0.00234461	16.0962	2.40988	1	6.89182	0.240988	0.00141585	0.239572	0.0227243	0.239572	9.35832	21.2731	1.18471
ENSMUST00000004036.5	ENSMUSG00000003934	Efnb3	0.00122095	0.0171588	10.4584	3.06469	1	4.88142	0.306469	0.0100796	0.296389	0.0707242	0.296389	2.20394	3.80203	0.786686
ENSMUST00000211878.1	ENSMUSG00000015002	Efr3a	0.00068436	0.0115217	11.5313	79.0534	1	3.48104	7.90534	0.648325	7.25702	0.244064	7.25702	1.52704	5.58085	1.86975
ENSMUST00000025684.3	ENSMUSG00000024772	Ehd1	0.00197008	0.0236568	9.5772	0.677427	1	8.03244	0.0677427	0.000414281	0.0673284	0.0164679	0.0673284	32.7912	50.8021	0.631578
ENSMUST00000023559.6	ENSMUSG00000022853	Ehhadh	0.000129734	0.0038637	14.6456	0.578915	1	6.09945	0.0578915	0.00238294	0.0555086	0.033107	0.0555086	6.08932	9.28425	0.608505
ENSMUST00000184235.1	ENSMUSG00000062762	Ei24	4.0989e-05	0.00182851	16.825	44.3753	1	1.4429	4.43753	1.20656	3.23097	1.09164	3.23097	1	5.13162	2.35941
ENSMUST00000164756.3	ENSMUSG00000091337	Eid1	0.000273261	0.00632333	13.2453	0.629854	1	6.83604	0.0629854	0.00116747	0.061818	0.0232362	0.061818	20.9935	33.2307	0.662574
ENSMUST00000059596.7	ENSMUSG00000046058	Eid2	0.00178969	0.0221785	9.75363	5.54713	1	4.1059	0.554713	0.0236984	0.531014	0.132015	0.531014	2.34448	4.67092	0.994437
ENSMUST00000087143.6	ENSMUSG00000067194	Eif1ax	0.000350714	0.00739802	12.778	1.33057	1	6.97257	0.133057	0.00108925	0.131968	0.0220252	0.131968	7.38348	13.0099	0.817232
ENSMUST00000138848.1	ENSMUSG00000027810	Eif2a	0.00364784	0.0356639	8.45129	72.1543	1	3.42662	7.21543	0.987228	6.2282	0.257709	6.2282	2.91486	12.384	2.08698
ENSMUST00000135361.7	ENSMUSG00000029388	Eif2b1	0.000272229	0.00631126	13.2524	5.37618	1	4.71757	0.537618	0.289854	0.247765	0.080134	0.247765	6.32391	21.9004	1.79207
ENSMUST00000180459.2	ENSMUSG00000030738	Eif3c	0.000467055	0.0089086	12.2428	0.948038	1	6.3359	0.0948038	0.00791047	0.0868933	0.0291718	0.0868933	25.2791	42.7626	0.758404
ENSMUST00000230419.1	ENSMUSG00000016554	Eif3d	0.000756163	0.0122113	11.3459	1.01899	1	5.34822	0.101899	0.0139486	0.0879506	0.051009	0.0879506	13.6436	23.5402	0.786906
ENSMUST00000102589.11	ENSMUSG00000059796	Eif4a1	0.003782	0.0366121	8.38563	0.761712	1	8.22067	0.0761712	0.00235744	0.0738137	0.0160666	0.0738137	200.639	312.907	0.641132
ENSMUST00000229400.1	ENSMUSG00000058655	Eif4b	0.00325235	0.0331579	8.6602	31.699	1	3.60449	3.1699	1.32525	1.84465	0.21501	1.84465	1.5155	5.31635	1.81064
ENSMUST00000115461.7	ENSMUSG00000045983	Eif4g1	0.000276422	0.0063692	13.2238	1.79484	1	9.57714	0.179484	0.00441492	0.175069	0.0174917	0.175069	79.4659	159.444	1.00464
ENSMUST00000203828.2	ENSMUSG00000028760	Eif4g3	0.000121045	0.0036949	14.7763	2.87437	1	6.57691	0.287437	0.0166904	0.270747	0.0259736	0.270747	4.73674	10.0828	1.08993
ENSMUST00000060500.8	ENSMUSG00000050192	Eif5a2	1.79315e-05	0.00110667	18.3973	0.853279	1	5.76748	0.0853279	0.0036382	0.0816897	0.039859	0.0816897	2.98013	4.6021	0.626918
ENSMUST00000110294.1	ENSMUSG00000042507	Elmsan1	9.66434e-06	0.000780352	19.5766	3.73756	1	6.54485	0.373756	0.0307945	0.342961	0.0263589	0.342961	3.30831	8.04165	1.2814
ENSMUST00000067896.3	ENSMUSG00000006390	Elovl1	0.000451981	0.00873641	12.304	0.668285	1	6.87144	0.0668285	0.00768673	0.0591417	0.0229085	0.0591417	34.0518	54.1293	0.668678
ENSMUST00000071402.6	ENSMUSG00000041220	Elovl6	2.45461e-07	0.000113548	26.6373	3.76195	1	6.44007	0.376195	0.00234876	0.373847	0.0277008	0.373847	3.37189	8.84396	1.39113
ENSMUST00000042096.14	ENSMUSG00000078517	Emc1	0.00515031	0.0451274	7.82589	2.53321	1	6.9134	0.253321	0.00744401	0.245877	0.0225328	0.245877	7.76856	14.0848	0.858416
ENSMUST00000062821.12	ENSMUSG00000034164	Emid1	0.000362235	0.00755445	12.7176	54.2963	1	2.76372	5.42963	1.89993	3.52971	0.452571	3.52971	1.15404	3.30338	1.51725
ENSMUST00000111024.9	ENSMUSG00000022995	Enah	9.24261e-07	0.000205149	24.0798	2.91339	1	6.4371	0.291339	0.0253457	0.265993	0.0277407	0.265993	5.37823	13.4134	1.31847
ENSMUST00000193074.5	ENSMUSG00000022995	Enah	2.4023e-05	0.00131389	17.8404	2.5915	1	5.55483	0.25915	0.0404946	0.218656	0.0450032	0.218656	4.62645	10.5177	1.18485
ENSMUST00000192967.1	ENSMUSG00000022995	Enah	0.00025274	0.00602304	13.3917	2.87854	1	3.95015	0.287854	0.0456832	0.242171	0.151645	0.242171	3.60162	7.91192	1.13538
ENSMUST00000167549.1	ENSMUSG00000037419	Endod1	0.000376901	0.00773445	12.6434	1.90752	1	6.42314	0.190752	0.00265726	0.188095	0.0279302	0.188095	4.94841	9.73581	0.976338
ENSMUST00000023105.4	ENSMUSG00000022468	Endou	0.000322131	0.00699015	12.9371	11.2354	1	3.87175	1.12354	0.125917	0.997622	0.163483	0.997622	1.35389	3.39911	1.32805
ENSMUST00000100249.9	ENSMUSG00000022468	Endou	0.00123383	0.0172614	10.439	29.0567	1	1.91902	2.90567	1.05325	1.85242	0.821361	1.85242	1.07332	1.99528	0.894501
ENSMUST00000127828.7	ENSMUSG00000048120	Entpd1	0.000118391	0.0036492	14.8181	49.6743	1	2.00044	4.96743	1.88928	3.07815	0.779225	3.07815	1.17217	8.53148	2.86361
ENSMUST00000204331.2	ENSMUSG00000035245	Eogt	0.00528813	0.0459219	7.77817	26.3592	1	1.84075	2.63592	1.24147	1.39445	0.863074	1.39445	1.37609	4.36253	1.66459
ENSMUST00000024954.10	ENSMUSG00000024140	Epas1	0.00464158	0.0420842	8.01405	0.828568	1	7.52828	0.0828568	0.000542386	0.0823144	0.018342	0.0823144	12.3448	19.2906	0.643998
ENSMUST00000135579.7	ENSMUSG00000028906	Epb41	2.81281e-06	0.000375272	21.9402	0.868071	1	6.78875	0.0868071	0.00703725	0.0797699	0.0236899	0.0797699	8.63318	15.0352	0.800384
ENSMUST00000105972.7	ENSMUSG00000028906	Epb41	0.000619307	0.0107708	11.717	80.5491	1	3.53937	8.05491	0.891436	7.16348	0.22998	7.16348	1.60377	5.92026	1.8842
ENSMUST00000109574.7	ENSMUSG00000027624	Epb41l1	3.3537e-05	0.0016132	17.206	1.89549	1	6.16655	0.189549	0.0326246	0.156924	0.0318974	0.156924	3.27821	6.06628	0.887905
ENSMUST00000233964.1	ENSMUSG00000024044	Epb41l3	0.003149	0.0324721	8.71906	31.2971	1	3.66345	3.12971	0.248112	2.8816	0.202222	2.8816	1.34165	3.15462	1.23346
ENSMUST00000030142.3	ENSMUSG00000028434	Epb41l4b	8.45127e-05	0.00293553	15.4546	5.25438	1	5.57716	0.525438	0.00635055	0.519087	0.0444205	0.519087	2.99797	7.46991	1.31711
ENSMUST00000027632.13	ENSMUSG00000026383	Epb41l5	1.50643e-06	0.00026441	23.1398	6.95797	1	4.68625	0.695797	0.0516251	0.644172	0.082097	0.644172	1.86285	4.96503	1.4143
ENSMUST00000052404.12	ENSMUSG00000026383	Epb41l5	1.6689e-05	0.00107002	18.5341	10.002	1	4.54423	1.0002	0.0240074	0.976188	0.0917643	0.976188	1.26649	2.46831	0.962685
ENSMUST00000027451.12	ENSMUSG00000026235	Epha4	0.00271564	0.0293037	8.98931	28.2232	1	2.99241	2.82232	0.502794	2.31953	0.376645	2.31953	1.03184	1.93361	0.906085
ENSMUST00000105846.8	ENSMUSG00000028664	Ephb2	0.00391064	0.037476	8.32485	15.2043	1	3.47333	1.52043	0.750041	0.770391	0.245971	0.770391	1.20348	1.98325	0.720652
ENSMUST00000060711.7	ENSMUSG00000046785	Epm2aip1	0.000468374	0.00892101	12.2375	0.964446	1	6.59858	0.0964446	0.00317773	0.0932669	0.0257194	0.0932669	4.31056	6.69426	0.635051
ENSMUST00000082059.6	ENSMUSG00000018166	Erbb3	0.000706608	0.0117366	11.4718	1.84558	1	5.88306	0.184558	0.0027011	0.181857	0.0373722	0.181857	2.77906	4.61059	0.730351
ENSMUST00000184864.7	ENSMUSG00000030172	Erc1	1.2528e-05	0.000913863	19.0811	72.0045	1	1.9743	7.20045	1.78474	5.41571	0.792608	5.41571	1	1.80405	0.85123
ENSMUST00000056904.2	ENSMUSG00000051220	Ercc6l	0.00152914	0.0199125	10.0432	0.67542	1	7.14005	0.067542	0.000832316	0.0667096	0.020716	0.0667096	9.03575	13.655	0.595712
ENSMUST00000045847.14	ENSMUSG00000040857	Erf	9.13532e-05	0.00306512	15.3075	8.59165	1	6.49032	0.859165	0.00287114	0.856294	0.0270409	0.856294	5.18887	18.3545	1.82264
ENSMUST00000116343.2	ENSMUSG00000040857	Erf	0.00028823	0.00650846	13.1454	15.5853	1	3.21412	1.55853	0.528739	1.02979	0.313879	1.02979	1.91062	6.69123	1.80823
ENSMUST00000086861.11	ENSMUSG00000047443	Erfe	0.000345086	0.0073245	12.8083	2.90992	1	5.17746	0.290992	0.0101025	0.28089	0.0570393	0.28089	2.76189	5.40281	0.968056
ENSMUST00000233881.1	ENSMUSG00000040732	Erg	0.000799762	0.012704	11.2418	48.5016	1	2.60143	4.85016	1.16977	3.68039	0.51278	3.68039	1.0976	1.95807	0.835082
ENSMUST00000167662.7	ENSMUSG00000001576	Ergic1	0.00221	0.0255765	9.3664	4.92406	1	5.7377	0.492406	0.177646	0.31476	0.0405306	0.31476	4.21435	9.5685	1.18298
ENSMUST00000235915.1	ENSMUSG00000001576	Ergic1	0.00443616	0.04092	8.09606	3.28045	1	4.62726	0.328045	0.12281	0.205235	0.0859543	0.205235	4.04017	8.05393	0.995277
ENSMUST00000126698.1	ENSMUSG00000030304	Ergic2	0.000837553	0.0130777	11.1561	1.41265	1	5.35181	0.141265	0.0105374	0.130727	0.0508937	0.130727	32.467	59.7389	0.879696
ENSMUST00000210884.1	ENSMUSG00000031527	Eri1	0.0008301	0.0129869	11.1727	0.835662	1	4.95441	0.0835662	0.0161306	0.0674356	0.0669478	0.0674356	11.9932	20.3631	0.763746
ENSMUST00000108310.7	ENSMUSG00000040728	Esrp1	6.89468e-07	0.000181698	24.6443	82.0709	1	2.25541	8.20709	1.39959	6.8075	0.656397	6.8075	1	3.23455	1.69357
ENSMUST00000108311.8	ENSMUSG00000040728	Esrp1	4.76129e-06	0.000512326	20.931	1.87104	1	6.07044	0.187104	0.0208787	0.166225	0.0336544	0.166225	4.07157	8.31327	1.02983
ENSMUST00000108313.7	ENSMUSG00000040728	Esrp1	0.00194229	0.0234311	9.60329	1.30376	1	6.48276	0.130376	0.0169702	0.113406	0.0271383	0.113406	6.60394	11.497	0.799853
ENSMUST00000115979.8	ENSMUSG00000084128	Esrp2	3.42441e-06	0.000429108	21.5627	1.58584	1	7.48468	0.158584	0.000777277	0.157807	0.0185645	0.157807	15.5845	32.5857	1.06413
ENSMUST00000146940.1	ENSMUSG00000084128	Esrp2	0.00304033	0.0316746	8.78311	11.1873	1	3.87172	1.11873	1.08703	0.0316976	0.163487	0.163487	1.39864	4.1797	1.57937
ENSMUST00000074698.2	ENSMUSG00000023443	Esx1	0.000349166	0.00738261	12.7863	33.4159	1	4.60693	3.34159	0.469288	2.8723	0.0873344	2.8723	2.48976	12.547	2.33327
ENSMUST00000155283.1	ENSMUSG00000023443	Esx1	0.000357965	0.00749106	12.7398	29.2861	1	3.00519	2.92861	0.348131	2.58047	0.372737	2.58047	1.94416	9.51127	2.29049
ENSMUST00000113066.8	ENSMUSG00000023443	Esx1	0.00190723	0.023137	9.63674	55.329	1	3.72511	5.5329	0.367869	5.16503	0.189679	5.16503	1.62805	6.87833	2.07891
ENSMUST00000034534.12	ENSMUSG00000032035	Ets1	1.90174e-06	0.000295079	22.6918	3.69075	1	5.80611	0.369075	0.00435768	0.364717	0.0390078	0.364717	2.52531	5.84006	1.20952
ENSMUST00000042974.14	ENSMUSG00000035104	Eva1a	0.00246825	0.0275843	9.16398	1.67695	1	4.23167	0.167695	0.0212421	0.146453	0.118519	0.146453	2.26988	3.51962	0.632803
ENSMUST00000106150.2	ENSMUSG00000050212	Eva1b	0.00164583	0.0208988	9.90777	5.39365	1	3.95241	0.539365	0.301862	0.237503	0.151326	0.237503	2.20241	5.21034	1.24229
ENSMUST00000056365.8	ENSMUSG00000050248	Evc2	1.20114e-05	0.000888678	19.1615	10.2924	1	3.92703	1.02924	0.114227	0.915015	0.154977	0.915015	1.22031	2.28962	0.907865
ENSMUST00000137613.8	ENSMUSG00000011263	Exoc3l2	4.23907e-06	0.00048098	21.1536	34.5208	1	2.77351	3.45208	0.278392	3.17369	0.449095	3.17369	1.03156	1.85781	0.848773
ENSMUST00000030643.2	ENSMUSG00000028838	Extl1	3.68985e-06	0.000442418	21.4196	1.02807	1	6.89293	0.102807	0.00117537	0.101632	0.0227144	0.101632	8.37089	14.9793	0.83952
ENSMUST00000133043.2	ENSMUSG00000029687	Ezh2	0.00161093	0.0205986	9.94721	3.3622	1	4.73919	0.33622	0.0823263	0.253893	0.0788114	0.253893	5.32631	12.8596	1.27164
ENSMUST00000059193.6	ENSMUSG00000048376	F2r	2.2011e-07	0.000108948	26.8479	3.37554	1	6.92988	0.337554	0.00119576	0.336358	0.0223888	0.336358	8.3238	23.7708	1.51387
ENSMUST00000022185.9	ENSMUSG00000021678	F2rl1	2.70483e-05	0.00141681	17.6147	6.47907	1	5.79606	0.647907	0.00493725	0.64297	0.0392272	0.64297	3.66857	11.5085	1.64941
ENSMUST00000070532.7	ENSMUSG00000028773	Fabp3	0.00148157	0.0195243	10.1014	1.70567	1	7.82168	0.170567	0.000488105	0.170079	0.0171026	0.170079	119.285	230.06	0.947595
ENSMUST00000029046.8	ENSMUSG00000027533	Fabp5	7.72397e-05	0.00277239	15.6247	4.99722	1	6.40771	0.499722	0.00244901	0.497273	0.0281423	0.497273	18.5825	57.8263	1.63778
ENSMUST00000025567.8	ENSMUSG00000024665	Fads2	1.77923e-05	0.00110497	18.4121	2.10147	1	6.62675	0.210147	0.00188127	0.208266	0.0253965	0.208266	7.71477	16.7977	1.12257
ENSMUST00000056153.7	ENSMUSG00000044788	Fads6	0.000836728	0.013069	11.1579	2.9395	1	5.72467	0.29395	0.00404374	0.289906	0.0408288	0.289906	2.79585	5.05658	0.854876
ENSMUST00000031080.14	ENSMUSG00000029185	Fam114a1	0.00160782	0.0205799	9.95077	1.29975	1	5.40115	0.129975	0.0050473	0.124927	0.0493529	0.124927	3.44507	5.48386	0.67066
ENSMUST00000023069.8	ENSMUSG00000022434	Fam118a	2.9153e-05	0.00147696	17.4723	0.495966	1	6.09815	0.0495966	0.00259285	0.0470038	0.0331312	0.0470038	7.05873	10.899	0.626713
ENSMUST00000097541.9	ENSMUSG00000026483	Fam129a	0.0033714	0.0339866	8.59471	81.2835	1	3.61858	8.12835	1.6835	6.44485	0.211887	6.44485	1.58407	4.02917	1.34685
ENSMUST00000027337.14	ENSMUSG00000026153	Fam135a	0.00309794	0.0320792	8.74887	1.36817	1	6.12879	0.136817	0.0156146	0.121203	0.0325683	0.121203	3.67045	5.75525	0.648922
ENSMUST00000155230.1	ENSMUSG00000070044	Fam149a	0.000436352	0.00854355	12.3697	2.35949	1	4.37956	0.235949	0.0205895	0.215359	0.104792	0.215359	1.84954	3.04458	0.719077
ENSMUST00000049057.4	ENSMUSG00000034685	Fam171a2	5.27277e-06	0.000545996	20.7356	19.479	1	3.68807	1.9479	0.113321	1.83458	0.197109	1.83458	1.16166	2.86406	1.30187
ENSMUST00000047852.7	ENSMUSG00000042595	Fam199x	1.64119e-06	0.000268494	22.975	8.5842	1	5.34253	0.85842	0.00662502	0.851795	0.0511924	0.851795	1.45159	3.37285	1.21633
ENSMUST00000218414.1	ENSMUSG00000032977	Fam207a	0.000938552	0.0141849	10.945	0.7705	1	6.18041	0.07705	0.00605852	0.0709915	0.0316572	0.0709915	26.9705	43.7961	0.699419
ENSMUST00000043650.7	ENSMUSG00000041930	Fam222a	0.000494318	0.00926789	12.137	13.6919	1	3.82313	1.36919	0.0751675	1.29402	0.171587	1.29402	1.34263	2.70879	1.01258
ENSMUST00000059078.3	ENSMUSG00000046546	Fam43a	9.11613e-05	0.00306512	15.3115	1.29627	1	6.13458	0.129627	0.00268706	0.12694	0.0324639	0.12694	5.65581	10.0868	0.834658
ENSMUST00000106168.1	ENSMUSG00000030956	Fam53b	4.9704e-05	0.00207612	16.4594	61.2879	1	2.48475	6.12879	1.36134	4.76746	0.55873	4.76746	1.05275	2.15659	1.03458
ENSMUST00000094014.9	ENSMUSG00000069808	Fam57a	0.000629472	0.0108979	11.6867	0.518791	1	6.78174	0.0518791	0.00669908	0.04518	0.0237589	0.04518	15.9228	24.0712	0.596215
ENSMUST00000056406.6	ENSMUSG00000050592	Fam78a	1.69967e-06	0.000273145	22.9077	16.2047	1	3.68745	1.62047	0.132513	1.48796	0.197235	1.48796	1.13134	2.25949	0.99797
ENSMUST00000029183.2	ENSMUSG00000027654	Fam83d	7.73822e-05	0.0027755	15.6212	2.52727	1	5.67586	0.252727	0.00419197	0.248535	0.0419716	0.248535	4.695	9.91577	1.0786
ENSMUST00000093019.5	ENSMUSG00000042377	Fam83g	9.38225e-05	0.00312302	15.2571	0.509656	1	7.48334	0.0509656	0.000567286	0.0503983	0.0185715	0.0503983	13.6132	20.7634	0.609038
ENSMUST00000167446.7	ENSMUSG00000047757	Fancb	0.000400585	0.00807978	12.5295	1.39366	1	5.50069	0.139366	0.0147641	0.124602	0.0464646	0.124602	3.58883	6.07619	0.759651
ENSMUST00000036865.12	ENSMUSG00000039187	Fanci	3.70313e-05	0.00171889	17.0178	2.42084	1	5.82937	0.242084	0.024151	0.217933	0.0385053	0.217933	2.9905	5.85594	0.969515
ENSMUST00000164745.7	ENSMUSG00000030759	Far1	0.00159045	0.0204149	9.97077	1.21134	1	7.35678	0.121134	0.00430879	0.116826	0.0192792	0.116826	13.9816	23.5093	0.74971
ENSMUST00000206589.1	ENSMUSG00000025153	Fasn	5.5432e-08	5.17682e-05	29.5169	1.55655	1	8.86007	0.155655	0.000383737	0.155272	0.0157871	0.155272	24.1202	52.8343	1.13124
ENSMUST00000055655.8	ENSMUSG00000025153	Fasn	4.66455e-05	0.00198677	16.5798	0.591536	1	7.07349	0.0591536	0.00587845	0.0532751	0.021215	0.0532751	4.77803	7.22112	0.595808
ENSMUST00000061260.7	ENSMUSG00000046743	Fat4	2.10415e-09	6.50932e-06	35.8748	35.1613	1	4.06593	3.51613	0.101689	3.41444	0.136706	3.41444	1.02107	1.82464	0.837531
ENSMUST00000071564.13	ENSMUSG00000058594	Fbh1	7.71766e-05	0.00277214	15.6262	0.530778	1	6.63232	0.0530778	0.0021303	0.0509475	0.0253336	0.0509475	8.25936	12.545	0.603007
ENSMUST00000109432.3	ENSMUSG00000006369	Fbln1	0.000285585	0.00647829	13.1626	2.39487	1	6.45441	0.239487	0.00249533	0.236991	0.0275093	0.236991	9.04213	20.5432	1.18392
ENSMUST00000113498.8	ENSMUSG00000064080	Fbln2	6.73883e-05	0.002525	15.8828	4.86823	1	4.79487	0.486823	0.0377339	0.449089	0.075523	0.449089	1.59637	3.05321	0.935532
ENSMUST00000028633.12	ENSMUSG00000027204	Fbn1	6.2866e-06	0.000605385	20.3989	14.9832	1	5.01654	1.49832	0.0147574	1.48356	0.0639189	1.48356	1.24268	2.87667	1.21094
ENSMUST00000025497.7	ENSMUSG00000024598	Fbn2	1.61155e-06	0.000268133	23.0101	69.9839	1	4.60464	6.99839	0.129487	6.86891	0.0874917	6.86891	1.05458	4.51048	2.09661
ENSMUST00000200293.1	ENSMUSG00000043323	Fbrsl1	0.00230612	0.0264166	9.28838	5.79588	1	4.43529	0.579588	0.274426	0.305162	0.10014	0.305162	3.74603	8.85669	1.24141
ENSMUST00000035985.7	ENSMUSG00000066640	Fbxl18	0.00397352	0.0379101	8.29587	55.4316	1	2.81453	5.54316	1.47712	4.06604	0.434747	4.06604	1.29698	2.44056	0.912055
ENSMUST00000033081.13	ENSMUSG00000030811	Fbxl19	3.83288e-05	0.00175311	16.9524	1.15567	1	7.47102	0.115567	0.00722101	0.108346	0.0186364	0.108346	16.814	31.9335	0.925413
ENSMUST00000206893.1	ENSMUSG00000030811	Fbxl19	0.000104238	0.00336561	15.0583	0.550584	1	8.30228	0.0550584	0.00127115	0.0537873	0.0159391	0.0537873	40.9585	64.4886	0.65488
ENSMUST00000188580.2	ENSMUSG00000030811	Fbxl19	0.00108282	0.015722	10.6803	2.25687	1	5.49519	0.225687	0.0348633	0.190824	0.0466172	0.190824	3.9055	7.06078	0.854319
ENSMUST00000121736.5	ENSMUSG00000039753	Fbxl5	0.00139868	0.0188059	10.2075	1.18466	1	5.09101	0.118466	0.0404155	0.0780504	0.0605696	0.0780504	3.47805	5.66415	0.703579
ENSMUST00000035579.9	ENSMUSG00000032898	Fbxo21	0.000107785	0.00343645	14.9952	3.35732	1	7.25976	0.335732	0.0226799	0.313052	0.0198859	0.313052	10.6483	26.8412	1.33382
ENSMUST00000202447.3	ENSMUSG00000032898	Fbxo21	0.000158605	0.00442528	14.2672	6.45383	1	7.12867	0.645383	0.0287602	0.616622	0.0207995	0.616622	8.34063	27.3877	1.7153
ENSMUST00000201611.1	ENSMUSG00000032898	Fbxo21	0.000215941	0.00541461	13.687	15.7541	1	5.55293	1.57541	0.741441	0.833968	0.0450532	0.833968	3.52181	18.7661	2.41374
ENSMUST00000043520.4	ENSMUSG00000038365	Fbxo25	0.00257307	0.028302	9.0879	1.12675	1	5.10244	0.112675	0.0166977	0.0959775	0.0600818	0.0959775	3.77582	5.92614	0.650303
ENSMUST00000235807.1	ENSMUSG00000042211	Fbxo38	0.00143609	0.0191236	10.1589	1.4793	1	4.31526	0.14793	0.0425137	0.105417	0.110501	0.110501	4.74257	8.80206	0.892173
ENSMUST00000109366.7	ENSMUSG00000020271	Fbxw11	0.000124266	0.00375047	14.7268	1.44011	1	6.89233	0.144011	0.0187509	0.12526	0.0227198	0.12526	8.92758	16.4953	0.885712
ENSMUST00000015239.9	ENSMUSG00000015095	Fbxw5	0.00120611	0.017031	10.481	3.89897	1	4.3629	0.389897	0.124788	0.265109	0.106235	0.265109	1.93397	3.40738	0.817099
ENSMUST00000098250.9	ENSMUSG00000030691	Fchsd2	0.000818507	0.0128819	11.1988	1.0518	1	6.47799	0.10518	0.00975557	0.0954248	0.0272	0.0954248	5.86522	9.56702	0.705885
ENSMUST00000224625.1	ENSMUSG00000021273	Fdft1	0.000135271	0.00396419	14.5669	2.1806	1	5.27069	0.21806	0.0396254	0.178435	0.0536072	0.178435	2.4801	4.43724	0.839265
ENSMUST00000223810.1	ENSMUSG00000021273	Fdft1	0.000232289	0.00569593	13.55	45.6873	1	2.493	4.56873	1.01724	3.55149	0.55542	3.55149	1.30785	5.19692	1.99046
ENSMUST00000196709.4	ENSMUSG00000059743	Fdps	0.00233529	0.0266172	9.26536	0.620873	1	6.22988	0.0620873	0.0238696	0.0382177	0.0308258	0.0382177	14.7552	23.2908	0.658532
ENSMUST00000034552.7	ENSMUSG00000032051	Fdx1	0.000180412	0.00481134	14.0248	1.51696	1	8.17093	0.151696	0.000307804	0.151388	0.016158	0.151388	148.404	307.471	1.05092
ENSMUST00000034775.9	ENSMUSG00000032244	Fem1b	1.78594e-05	0.00110637	18.4049	0.799239	1	8.86189	0.0799239	0.000142786	0.0797811	0.0157886	0.0797811	33.6443	58.6729	0.802335
ENSMUST00000029630.14	ENSMUSG00000028001	Fga	0.000898798	0.0137563	11.0252	44.7535	1	2.23993	4.47535	0.162233	4.31312	0.663437	4.31312	1.1047	2.23078	1.0139
ENSMUST00000048246.4	ENSMUSG00000033831	Fgb	0.00356601	0.0351677	8.49256	40.8792	1	3.2228	4.08792	0.0712764	4.01664	0.311549	4.01664	1.20612	2.41372	1.00088
ENSMUST00000026296.7	ENSMUSG00000025265	Fgd1	6.27557e-05	0.00240606	16.0176	5.32896	1	5.57293	0.532896	0.0274552	0.50544	0.0445301	0.50544	2.52587	6.28489	1.31511
ENSMUST00000112685.7	ENSMUSG00000025265	Fgd1	0.00320807	0.0328822	8.68519	7.55729	1	5.38718	0.755729	0.179252	0.576476	0.0497814	0.576476	2.90683	6.47288	1.15496
ENSMUST00000089334.8	ENSMUSG00000034037	Fgd5	0.000310923	0.0068217	13.0034	64.4946	1	3.09105	6.44946	0.173474	6.27599	0.347455	6.27599	1.06744	2.09861	0.975273
ENSMUST00000033389.6	ENSMUSG00000031073	Fgf15	0.000374103	0.00769877	12.6573	41.0405	1	2.09933	4.10405	0.0683624	4.03569	0.729883	4.03569	1.13989	1.94305	0.769426
ENSMUST00000234834.1	ENSMUSG00000034295	Fhod3	0.00110133	0.0159208	10.649	43.2882	1	4.46136	4.32882	0.0103346	4.31848	0.0980525	4.31848	1.29237	4.30709	1.73669
ENSMUST00000120618.5	ENSMUSG00000029227	Fip1l1	0.000409746	0.00821551	12.4872	0.992212	1	5.55757	0.0992212	0.0209295	0.0782917	0.0449311	0.0782917	7.176	12.0404	0.746626
ENSMUST00000001595.9	ENSMUSG00000001555	Fkbp10	1.10392e-06	0.000223938	23.7378	17.2503	1	4.81441	1.72503	0.0366769	1.68835	0.0744077	1.68835	1.62427	7.76741	2.25764
ENSMUST00000150387.7	ENSMUSG00000030357	Fkbp4	0.000244667	0.00589881	13.4526	0.992078	1	7.28778	0.0992078	0.00459355	0.0946143	0.0197047	0.0946143	64.8535	116.417	0.844041
ENSMUST00000016231.13	ENSMUSG00000016087	Fli1	1.60423e-06	0.000268133	23.0188	6.26566	1	4.16003	0.626566	0.0323815	0.594185	0.125981	0.594185	1.37457	2.73805	0.994168
ENSMUST00000065090.7	ENSMUSG00000068699	Flnc	0.000570355	0.010188	11.8703	1.03515	1	8.74568	0.103515	0.00110924	0.102406	0.0157168	0.102406	22.8522	39.5131	0.789996
ENSMUST00000057324.3	ENSMUSG00000047414	Flrt2	0.00570943	0.0483324	7.6398	32.8309	1	4.16886	3.28309	0.0130507	3.27004	0.12503	3.27004	1.19784	2.25788	0.914537
ENSMUST00000020617.2	ENSMUSG00000020357	Flt4	2.26191e-05	0.00126792	17.955	4.22209	1	6.77964	0.422209	0.00125345	0.420956	0.0237795	0.420956	4.24137	11.6679	1.45995
ENSMUST00000040461.3	ENSMUSG00000034258	Flvcr2	0.000157579	0.00440659	14.2794	17.5876	1	4.43116	1.75876	0.0520994	1.70666	0.100476	1.70666	1.43023	4.01999	1.49094
ENSMUST00000088546.11	ENSMUSG00000000838	Fmr1	0.00328447	0.0334028	8.6423	0.857729	1	6.82073	0.0857729	0.0595928	0.0261801	0.0233811	0.0261801	7.78233	12.6582	0.701793
ENSMUST00000055226.12	ENSMUSG00000026193	Fn1	0.000104596	0.00337495	15.0519	100.691	1	6.33633	10.0691	0.465746	9.60331	0.0291653	9.60331	1.50586	35.1306	4.54407
ENSMUST00000188894.6	ENSMUSG00000026193	Fn1	0.000627505	0.0108752	11.6926	3.35498	1	7.62522	0.335498	0.0328474	0.30265	0.0178839	0.30265	7.7192	18.5268	1.26309
ENSMUST00000162409.7	ENSMUSG00000039735	Fnbp1l	2.1077e-07	0.000108199	26.9317	1.57	1	6.87078	0.157	0.00335627	0.153643	0.0229145	0.153643	6.15946	12.5595	1.0279
ENSMUST00000197259.4	ENSMUSG00000039735	Fnbp1l	0.000337163	0.007212	12.8518	2.17503	1	5.50976	0.217503	0.0400053	0.177497	0.0462147	0.177497	3.0234	5.45368	0.851059
ENSMUST00000039447.13	ENSMUSG00000033737	Fndc3c1	0.00112746	0.0161522	10.6056	2.10285	1	5.78846	0.210285	0.00435649	0.205929	0.0393939	0.205929	3.00827	5.15121	0.775976
ENSMUST00000041266.10	ENSMUSG00000038552	Fndc4	0.00043014	0.00845538	12.3965	35.126	1	2.54893	3.5126	0.85649	2.65611	0.533216	2.65611	1.18455	2.87201	1.27773
ENSMUST00000126204.7	ENSMUSG00000001827	Folr1	0.000463778	0.00887345	12.2559	52.2501	1	2.17178	5.22501	1.30842	3.91659	0.695083	3.91659	1.52741	4.17365	1.45023
ENSMUST00000181504.1	ENSMUSG00000042812	Foxf1	1.99338e-06	0.000302657	22.6014	29.746	1	3.98192	2.9746	0.0715969	2.903	0.147283	2.903	1.24526	5.38882	2.11352
ENSMUST00000037824.5	ENSMUSG00000033837	Foxh1	0.000914658	0.0139421	10.9928	43.054	1	3.25999	4.3054	0.0847049	4.22069	0.301557	4.22069	1.63885	5.17549	1.65901
ENSMUST00000112148.3	ENSMUSG00000001517	Foxm1	0.00148254	0.0195318	10.1002	42.5342	1	2.39916	4.25342	1.17712	3.0763	0.59374	3.0763	1.15139	2.01705	0.808873
ENSMUST00000016696.12	ENSMUSG00000016552	Foxred2	0.000438356	0.00857602	12.3612	2.33981	1	4.7884	0.233981	0.0752814	0.158699	0.075897	0.158699	1.68388	2.63994	0.648714
ENSMUST00000127812.2	ENSMUSG00000009566	Fpgs	1.58771e-06	0.000267763	23.0387	58.2232	1	1.79504	5.82232	0.89254	4.92978	0.887929	4.92978	1	4.75371	2.24905
ENSMUST00000020381.4	ENSMUSG00000020170	Frs2	1.13518e-08	2.08103e-05	32.5948	2.14392	1	7.09601	0.214392	0.00091028	0.213482	0.0210432	0.213482	5.81096	13.3747	1.20266
ENSMUST00000031565.14	ENSMUSG00000029581	Fscn1	2.06042e-05	0.00120615	18.1326	0.589829	1	9.2622	0.0589829	0.000478655	0.0585043	0.016462	0.0585043	136.084	221.535	0.703039
ENSMUST00000114763.2	ENSMUSG00000022816	Fstl1	0.0010664	0.0155888	10.7086	1.30678	1	6.94501	0.130678	0.0013313	0.129347	0.0222584	0.129347	9.60821	17.2757	0.8464
ENSMUST00000199202.4	ENSMUSG00000028034	Fubp1	0.00072773	0.0119499	11.4171	1.59997	1	5.6041	0.159997	0.0232302	0.136767	0.0437324	0.136767	10.6404	19.3384	0.861916
ENSMUST00000060212.12	ENSMUSG00000019810	Fuca2	0.000111365	0.00350897	14.9336	0.43751	1	6.73259	0.043751	0.00136976	0.0423812	0.024254	0.0423812	16.2126	24.3497	0.586786
ENSMUST00000033541.4	ENSMUSG00000031198	Fundc2	6.34746e-05	0.00241687	15.9961	2.37507	1	4.84588	0.237507	0.0102408	0.227266	0.0726509	0.227266	2.38683	4.40341	0.883526
ENSMUST00000061498.6	ENSMUSG00000049307	Fut4	7.81152e-07	0.000191233	24.4038	1.68365	1	5.94509	0.168365	0.00285399	0.165511	0.0361047	0.165511	3.6056	6.96313	0.949497
ENSMUST00000171770.9	ENSMUSG00000021065	Fut8	0.00221467	0.0256145	9.36252	1.06418	1	6.66732	0.106418	0.00815538	0.098263	0.0249457	0.098263	10.662	17.3431	0.701884
ENSMUST00000094481.1	ENSMUSG00000070583	Fv1	0.00179007	0.0221785	9.75324	1.04729	1	4.2131	0.104729	0.0156336	0.0890957	0.120398	0.120398	2.64815	4.17672	0.657383
ENSMUST00000232272.1	ENSMUSG00000022800	Fyttd1	0.00124945	0.0174061	10.4158	1.08514	1	6.55563	0.108514	0.0194507	0.0890634	0.026228	0.0890634	14.2505	24.0249	0.753517
ENSMUST00000117102.3	ENSMUSG00000081683	Fzd10	5.85442e-07	0.000168532	24.9596	7.62958	1	4.40293	0.762958	0.0166839	0.746274	0.10281	0.746274	1.46547	3.39017	1.21
ENSMUST00000057893.6	ENSMUSG00000050288	Fzd2	3.39002e-05	0.00161809	17.1856	12.2613	1	4.22447	1.22613	0.0269604	1.19917	0.119243	1.19917	1.34219	3.07871	1.19773
ENSMUST00000058755.4	ENSMUSG00000049791	Fzd4	0.00195371	0.023523	9.59252	6.27579	1	4.5446	0.627579	0.0157829	0.611796	0.0917373	0.611796	1.36594	2.11271	0.629202
ENSMUST00000063982.6	ENSMUSG00000045005	Fzd5	4.38169e-07	0.00014616	25.5185	3.08494	1	5.97117	0.308494	0.00311304	0.305381	0.0355835	0.305381	2.34334	4.98774	1.08982
ENSMUST00000022906.7	ENSMUSG00000022297	Fzd6	0.000977831	0.0146273	10.8691	6.65256	1	3.88022	0.665256	0.14159	0.523666	0.16213	0.523666	1.2951	1.98598	0.616791
ENSMUST00000114246.3	ENSMUSG00000041075	Fzd7	9.26749e-05	0.00309523	15.2804	2.45549	1	5.65504	0.245549	0.00446709	0.241082	0.0424721	0.241082	2.72506	5.16468	0.922392
ENSMUST00000119211.7	ENSMUSG00000035293	G2e3	0.00446176	0.0410643	8.08563	4.9903	1	5.0605	0.49903	0.301634	0.197397	0.061905	0.197397	2.48121	5.12547	1.04664
ENSMUST00000169094.7	ENSMUSG00000029405	G3bp2	2.52403e-07	0.000114616	26.5834	1.30148	1	6.70933	0.130148	0.00896086	0.121187	0.0244958	0.121187	9.95021	19.964	1.00461
ENSMUST00000114184.7	ENSMUSG00000008976	Gabpa	0.00383118	0.0369508	8.36215	1.25278	1	6.47703	0.125278	0.00786441	0.117414	0.0272124	0.117414	11.3294	18.4475	0.703349
ENSMUST00000020366.7	ENSMUSG00000020159	Gabrp	1.03611e-06	0.000214579	23.8598	36.2482	1	3.14018	3.62482	0.139384	3.48543	0.333747	3.48543	1.05792	2.55959	1.27468
ENSMUST00000170243.7	ENSMUSG00000000420	Galnt1	0.0032429	0.033082	8.66551	1.92592	1	6.41506	0.192592	0.0513554	0.141237	0.0280408	0.141237	5.80773	9.93571	0.774648
ENSMUST00000106663.1	ENSMUSG00000038296	Galnt18	5.56323e-05	0.00222966	16.2458	7.36806	1	3.25638	0.736806	0.051574	0.685232	0.302528	0.685232	1.19438	1.99498	0.74011
ENSMUST00000028378.3	ENSMUSG00000026994	Galnt3	8.55172e-05	0.00296003	15.4322	0.701352	1	5.64799	0.0701352	0.00494316	0.0651921	0.0426436	0.0651921	3.379	5.0698	0.585333
ENSMUST00000105363.7	ENSMUSG00000020150	Gamt	0.00414482	0.0389512	8.21926	1.16653	1	4.50857	0.116653	0.0745654	0.0420876	0.0944073	0.0944073	4.25136	7.50326	0.819594
ENSMUST00000064488.10	ENSMUSG00000052557	Gan	0.00347346	0.0346694	8.54042	41.3085	1	3.20941	4.13085	0.3747	3.75615	0.315146	3.75615	1.24312	2.61283	1.07165
ENSMUST00000102817.4	ENSMUSG00000047261	Gap43	9.5504e-09	1.89943e-05	32.9307	72.8611	1	2.67234	7.28611	0.12008	7.16603	0.485891	7.16603	1.02311	6.22051	2.60407
ENSMUST00000065086.5	ENSMUSG00000052957	Gas1	1.37732e-05	0.000965419	18.9003	5.24772	1	4.42237	0.524772	0.0214311	0.503341	0.101195	0.503341	1.61256	3.41795	1.08378
ENSMUST00000056649.12	ENSMUSG00000034201	Gas2l1	0.0015629	0.0201957	10.0029	0.663836	1	6.64446	0.0663836	0.0194557	0.0469279	0.0251977	0.0469279	10.4224	15.8842	0.607907
ENSMUST00000033828.6	ENSMUSG00000031451	Gas6	4.71413e-05	0.00199091	16.5597	9.76813	1	4.41414	0.976813	0.0245051	0.952308	0.101875	0.952308	1.66527	4.31491	1.37357
ENSMUST00000033502.13	ENSMUSG00000031162	Gata1	0.00149344	0.0196237	10.0867	9.27608	1	4.48181	0.927608	0.0238775	0.90373	0.0964521	0.90373	2.32145	5.40872	1.22026
ENSMUST00000015771.2	ENSMUSG00000015627	Gata5	3.97571e-06	0.000461768	21.2765	23.3132	1	2.68598	2.33132	0.180193	2.15112	0.480817	2.15112	1.03946	1.81448	0.803715
ENSMUST00000196304.1	ENSMUSG00000007415	Gatad1	0.00109158	0.0158074	10.6654	0.495278	1	6.40417	0.0495278	0.00283616	0.0466916	0.0281915	0.0466916	40.5472	60.9887	0.588938
ENSMUST00000119783.1	ENSMUSG00000007415	Gatad1	0.00135228	0.0183527	10.2698	1.15714	1	5.37587	0.115714	0.0125976	0.103117	0.0501329	0.103117	7.03244	12.1079	0.783849
ENSMUST00000024104.8	ENSMUSG00000023333	Gcm1	2.60221e-06	0.000354826	22.0896	89.1152	1	3.19494	8.91152	0.0474391	8.86408	0.319026	8.86408	1.10421	7.34749	2.73424
ENSMUST00000026408.6	ENSMUSG00000025352	Gdf11	1.12303e-06	0.000225963	23.7048	5.27969	1	4.19596	0.527969	0.0218871	0.506082	0.122167	0.506082	1.33456	2.34886	0.815592
ENSMUST00000037528.9	ENSMUSG00000035314	Gdpd5	9.93216e-05	0.00324925	15.1496	0.80138	1	6.92134	0.080138	0.00277965	0.0773584	0.0224632	0.0773584	8.1366	13.2117	0.699315
ENSMUST00000130326.7	ENSMUSG00000025858	Get4	0.000288857	0.00651656	13.1413	0.822439	1	6.05451	0.0822439	0.012911	0.0693329	0.0339587	0.0693329	21.8355	36.6154	0.745776
ENSMUST00000124566.1	ENSMUSG00000030872	Gga2	0.000132713	0.00392642	14.6029	1.11102	1	7.19657	0.111102	0.00309513	0.108007	0.0203128	0.108007	10.8597	19.1118	0.815475
ENSMUST00000224769.1	ENSMUSG00000041028	Ghitm	0.000170973	0.00465238	14.1259	4.06881	1	4.40152	0.406881	0.0697584	0.337123	0.102928	0.337123	3.1314	7.44359	1.24919
ENSMUST00000069451.10	ENSMUSG00000055737	Ghr	0.000502356	0.00935754	12.1069	9.83757	1	4.30445	0.983757	0.133185	0.850572	0.111498	0.850572	1.39497	2.6636	0.933145
ENSMUST00000172794.7	ENSMUSG00000048000	Gigyf2	7.84294e-07	0.000191233	24.396	102.229	1	2.52288	10.2229	1.46988	8.75307	0.543504	8.75307	1.00003	3.93074	1.97476
ENSMUST00000054050.4	ENSMUSG00000051124	Gimap9	0.0018695	0.0228794	9.67345	3.21862	1	3.44659	0.321862	0.0741766	0.247686	0.252652	0.252652	1.62108	2.79119	0.783924
ENSMUST00000055698.7	ENSMUSG00000046352	Gjb2	1.07639e-05	0.000833773	19.3708	16.6907	1	6.90234	1.66907	0.00183371	1.66724	0.0226305	1.66724	7.59044	55.6656	2.87453
ENSMUST00000091579.5	ENSMUSG00000021552	Gkap1	2.10862e-05	0.00121786	18.0886	0.821519	1	6.79551	0.0821519	0.00244084	0.079711	0.023624	0.079711	21.4312	37.5221	0.808027
ENSMUST00000025778.8	ENSMUSG00000024827	Gldc	0.00175343	0.0218724	9.79126	6.22227	1	7.19687	0.622227	0.00126308	0.620964	0.0203107	0.620964	11.1374	28.6886	1.36507
ENSMUST00000003404.8	ENSMUSG00000003316	Glg1	1.18351e-07	8.04687e-05	28.0479	118.259	1	2.75764	11.8259	0.502368	11.3235	0.454737	11.3235	1	6.41402	2.68123
ENSMUST00000110510.3	ENSMUSG00000021318	Gli3	5.33625e-05	0.00216499	16.3247	14.8408	1	3.81823	1.48408	0.0918251	1.39225	0.172437	1.39225	1.09338	1.66332	0.605277
ENSMUST00000046005.8	ENSMUSG00000034762	Glis1	0.00114245	0.016315	10.5812	26.4853	1	4.41273	2.64853	1.2462	1.40233	0.101992	1.40233	1.55047	5.15629	1.73363
ENSMUST00000014447.12	ENSMUSG00000014303	Glis2	0.000222431	0.00552416	13.6314	2.62102	1	5.80579	0.262102	0.129182	0.13292	0.0390147	0.13292	3.37668	7.3554	1.1232
ENSMUST00000148314.2	ENSMUSG00000087006	Gm13889	0.000116452	0.00360703	14.8493	30.3829	1	2.18424	3.03829	0.660139	2.37815	0.689219	2.37815	1.0827	2.48328	1.19762
ENSMUST00000109922.1	ENSMUSG00000079008	Gm14124	0.000181378	0.00482929	14.0148	1.75112	1	5.0904	0.175112	0.00976778	0.165344	0.0605958	0.165344	2.61868	4.39797	0.747999
ENSMUST00000181711.1	ENSMUSG00000097187	Gm19426	0.00146422	0.0193523	10.1231	22.2096	1	1.32883	2.22096	0.102486	2.11847	1.16252	2.11847	1.16668	1.88667	0.693429
ENSMUST00000144673.2	ENSMUSG00000093574	Gm20671	0.00600286	0.04992	7.54944	1.54263	1	4.34011	0.154263	0.0738451	0.0804177	0.108249	0.108249	2.45926	3.85283	0.647694
ENSMUST00000010673.6	ENSMUSG00000010529	Gm266	6.13563e-05	0.00237463	16.0603	23.8539	1	1.68785	2.38539	0.108928	2.27646	0.947623	2.27646	1.04558	1.82548	0.803972
ENSMUST00000184652.1	ENSMUSG00000098773	Gm27179	3.22917e-11	7.63333e-07	44.0328	109.082	1	2.73891	10.9082	0.0102022	10.898	0.46146	10.898	1	5.50627	2.46108
ENSMUST00000127956.8	ENSMUSG00000098950	Gm28036	0.00302476	0.0315536	8.79247	0.846129	1	7.2019	0.0846129	0.00690992	0.077703	0.0202758	0.077703	10.2054	15.6436	0.616239
ENSMUST00000181779.1	ENSMUSG00000096218	Gm2916	0.00347595	0.0346804	8.53911	11.2283	1	5.0652	1.12283	0.286925	0.835909	0.0616962	0.835909	3.52927	10.0329	1.50729
ENSMUST00000140672.2	ENSMUSG00000105103	Gm43191	0.00181955	0.0224371	9.72321	30.7318	1	1.83702	3.07318	1.48256	1.59061	0.865086	1.59061	1.16673	3.16868	1.44141
ENSMUST00000228850.1	ENSMUSG00000115302	Gm49394	1.13903e-05	0.000858118	19.2628	1.22529	1	8.34952	0.122529	0.00239559	0.120134	0.0158777	0.120134	27.8935	53.8778	0.949765
ENSMUST00000081133.4	ENSMUSG00000064016	Gm648	2.47399e-05	0.00134223	17.7844	4.98851	1	4.56863	0.498851	0.0107828	0.488068	0.0900083	0.488068	3.40402	9.9096	1.54159
ENSMUST00000043604.5	ENSMUSG00000034781	Gna11	2.53537e-06	0.000351522	22.1395	0.373447	1	8.39799	0.0373447	0.000255601	0.0370891	0.0158242	0.0370891	45.994	70.49	0.615974
ENSMUST00000138659.8	ENSMUSG00000031748	Gnao1	3.54806e-05	0.00167415	17.099	9.32567	1	3.95512	0.932567	0.0359773	0.89659	0.150947	0.89659	1.17669	1.91057	0.699263
ENSMUST00000109087.7	ENSMUSG00000027523	Gnas	9.1602e-05	0.00306768	15.3024	1.03575	1	8.37901	0.103575	0.00322787	0.100348	0.0158441	0.100348	87.6046	158.337	0.853922
ENSMUST00000148640.7	ENSMUSG00000027523	Gnas	0.000706246	0.0117362	11.4727	0.853586	1	6.86899	0.0853586	0.00900858	0.07635	0.0229308	0.07635	74.7298	126.21	0.756075
ENSMUST00000129193.2	ENSMUSG00000002546	Golga2	0.00397724	0.0379309	8.29418	39.1278	1	1.25949	3.91278	1.0109	2.90189	1.20686	2.90189	1.05245	2.48302	1.23834
ENSMUST00000084820.5	ENSMUSG00000038708	Golga4	5.287e-05	0.00215468	16.3423	0.687196	1	7.19671	0.0687196	0.00508794	0.0636317	0.0203118	0.0636317	6.66994	10.5104	0.656069
ENSMUST00000211840.1	ENSMUSG00000038708	Golga4	8.98544e-05	0.00304	15.3387	0.570641	1	6.69784	0.0570641	0.00696351	0.0501006	0.0246172	0.0501006	7.05732	10.8324	0.618155
ENSMUST00000117242.7	ENSMUSG00000034109	Golim4	0.000707698	0.0117507	11.4689	49.5334	1	3.39194	4.95334	0.86755	4.08579	0.266619	4.08579	1.11303	2.45101	1.13889
ENSMUST00000160481.7	ENSMUSG00000039210	Gpatch2	0.00206004	0.0243726	9.49526	55.8836	1	2.74735	5.58836	1.06643	4.52193	0.458422	4.52193	1.1793	2.52672	1.09933
ENSMUST00000091236.10	ENSMUSG00000032745	Gpbp1	0.000753977	0.0122063	11.3512	0.913142	1	7.4995	0.0913142	0.0085832	0.082731	0.0184877	0.082731	19.3543	32.0482	0.727585
ENSMUST00000106475.1	ENSMUSG00000034042	Gpbp1l1	0.00398739	0.0379985	8.28955	3.08291	1	5.77457	0.308291	0.273005	0.0352861	0.0397011	0.0397011	4.2778	9.78699	1.194
ENSMUST00000045970.7	ENSMUSG00000034220	Gpc1	2.59925e-06	0.000354826	22.0917	12.9276	1	6.6178	1.29276	0.00264963	1.29011	0.0254983	1.29011	3.83915	21.7352	2.50117
ENSMUST00000033450.2	ENSMUSG00000031119	Gpc4	2.05102e-06	0.000308569	22.5467	16.0856	1	3.52216	1.60856	0.0805608	1.528	0.234072	1.528	1.17555	2.72066	1.21062
ENSMUST00000129305.1	ENSMUSG00000050627	Gpd1l	0.000664095	0.0113269	11.5871	58.0508	1	2.60982	5.80508	1.2796	4.52547	0.509553	4.52547	1.28437	2.46531	0.940708
ENSMUST00000060225.5	ENSMUSG00000044317	Gpr4	2.80132e-05	0.00145039	17.5481	7.18201	1	4.01439	0.718201	0.0349465	0.683254	0.143069	0.683254	1.39475	2.77435	0.992138
ENSMUST00000070449.5	ENSMUSG00000056380	Gpr50	4.37231e-07	0.00014616	25.5226	18.512	1	3.72854	1.8512	0.085622	1.76558	0.189006	1.76558	1.15905	2.99903	1.37155
ENSMUST00000173804.7	ENSMUSG00000072966	Gprasp2	7.65521e-05	0.00275404	15.6416	48.9805	1	2.00602	4.89805	1.61831	3.27974	0.776384	3.27974	1.01571	1.54775	0.607682
ENSMUST00000030332.6	ENSMUSG00000028597	Gpx7	0.000137866	0.00401408	14.5311	1.81749	1	4.29527	0.181749	0.0163416	0.165407	0.112355	0.165407	2.75374	5.11077	0.89215
ENSMUST00000128944.7	ENSMUSG00000074259	Gramd2	0.000192396	0.00500685	13.9039	0.595405	1	6.69273	0.0595405	0.00157137	0.0579691	0.0246716	0.0579691	8.39482	12.8477	0.61394
ENSMUST00000004959.2	ENSMUSG00000004837	Grap	0.000355462	0.00744889	12.7529	2.16509	1	4.28179	0.216509	0.019362	0.197147	0.113627	0.197147	2.32541	4.00712	0.78508
ENSMUST00000000543.5	ENSMUSG00000000531	Grasp	5.04559e-06	0.000528938	20.8199	6.08907	1	4.73595	0.608907	0.0141348	0.594772	0.079008	0.594772	2.2294	6.03645	1.43704
ENSMUST00000093321.11	ENSMUSG00000020176	Grb10	2.45728e-05	0.00133727	17.7973	2.8636	1	8.11885	0.28636	0.00529683	0.281063	0.0162649	0.281063	18.0552	47.1477	1.38477
ENSMUST00000048977.15	ENSMUSG00000042942	Greb1l	0.00461299	0.0419293	8.02524	3.00968	1	5.92363	0.300968	0.00485477	0.296113	0.0365385	0.296113	2.32467	3.79865	0.708458
ENSMUST00000085553.12	ENSMUSG00000020656	Grhl1	8.44903e-07	0.00020203	24.2527	4.28874	1	5.75666	0.428874	0.0498879	0.378986	0.0401013	0.378986	3.01001	8.243	1.4534
ENSMUST00000105855.1	ENSMUSG00000037188	Grhl3	4.38298e-05	0.00190598	16.6979	9.1761	1	4.25141	0.91761	0.0247867	0.892823	0.116561	0.892823	1.52796	3.45205	1.17585
ENSMUST00000060050.5	ENSMUSG00000050105	Grrp1	5.18918e-05	0.00212799	16.3777	26.5323	1	2.78222	2.65323	0.101657	2.55157	0.44602	2.55157	1.1868	3.38966	1.51406
ENSMUST00000211265.1	ENSMUSG00000053801	Grwd1	0.00205144	0.0243414	9.50293	4.74088	1	4.41941	0.474088	0.104582	0.369506	0.101439	0.369506	4.24557	10.1528	1.25785
ENSMUST00000118136.1	ENSMUSG00000031822	Gse1	2.45027e-06	0.000342602	22.2051	0.63588	1	7.5268	0.063588	0.000677679	0.0629103	0.0183494	0.0629103	14.4681	23.7792	0.716826
ENSMUST00000034903.6	ENSMUSG00000032348	Gsta4	4.33035e-05	0.00189513	16.7208	15.466	1	4.23121	1.5466	0.0483656	1.49823	0.118564	1.49823	2.52761	10.9996	2.1216
ENSMUST00000059042.13	ENSMUSG00000060261	Gtf2i	0.00110286	0.0159335	10.6464	69.3555	1	3.29367	6.93555	1.60541	5.33013	0.292534	5.33013	1.18365	2.75892	1.22086
ENSMUST00000167084.8	ENSMUSG00000023079	Gtf2ird1	0.00201938	0.0240619	9.53184	35.6326	1	3.15814	3.56326	2.88436	0.678895	0.328875	0.678895	1.06269	2.55522	1.26573
ENSMUST00000171404.7	ENSMUSG00000035666	Gtf3c4	0.00168083	0.0211803	9.86904	0.899683	1	7.10775	0.0899683	0.0314129	0.0585554	0.0209549	0.0585554	6.52604	10.4016	0.67253
ENSMUST00000039796.13	ENSMUSG00000033416	Gucd1	0.00337357	0.0340016	8.59354	7.88275	1	4.03267	0.788275	0.287448	0.500827	0.140771	0.500827	1.40762	2.37889	0.757033
ENSMUST00000029635.13	ENSMUSG00000028005	Gucy1b1	0.00338024	0.0340618	8.58995	61.8442	1	1.82277	6.18442	1.45025	4.73417	0.872809	4.73417	1.02609	1.86985	0.865759
ENSMUST00000230063.1	ENSMUSG00000036197	Gxylt1	0.00146344	0.0193471	10.1241	19.8536	1	4.79213	1.98536	0.753038	1.23232	0.0756809	1.23232	1.66156	4.2102	1.34135
ENSMUST00000089549.7	ENSMUSG00000022156	Gzme	0.000931021	0.0141012	10.96	7.16735	1	5.3764	0.716735	0.00803611	0.708699	0.0501163	0.708699	7.36751	27.3152	1.89046
ENSMUST00000022757.4	ENSMUSG00000015441	Gzmf	0.00450193	0.0413187	8.06939	5.1081	1	6.06957	0.51081	0.00374861	0.507061	0.0336711	0.507061	15.6892	46.3199	1.56186
ENSMUST00000056403.6	ENSMUSG00000044927	H1fx	0.00351565	0.0349286	8.51844	3.31631	1	4.84634	0.331631	0.0122282	0.319403	0.0726258	0.319403	4.57078	8.87714	0.957654
ENSMUST00000020283.4	ENSMUSG00000020086	H2afy2	3.19639e-05	0.0015649	17.2973	7.63526	1	4.59933	0.763526	0.0150758	0.74845	0.0878572	0.74845	1.99866	5.31342	1.41061
ENSMUST00000022108.8	ENSMUSG00000021613	Hapln1	3.19535e-05	0.0015649	17.2979	89.1632	1	3.97289	8.91632	0.0409274	8.87539	0.148498	8.87539	1.10621	5.36381	2.27763
ENSMUST00000050544.7	ENSMUSG00000022367	Has2	3.1594e-05	0.00155294	17.3194	61.9105	1	3.16879	6.19105	0.0678835	6.12317	0.32602	6.12317	1.07237	2.81957	1.39468
ENSMUST00000112122.8	ENSMUSG00000027018	Hat1	0.000383208	0.00781205	12.6123	1.71483	1	7.33336	0.171483	0.00285623	0.168627	0.0194204	0.168627	26.4523	53.8476	1.02549
ENSMUST00000028408.2	ENSMUSG00000027018	Hat1	0.00364875	0.0356639	8.45084	0.640253	1	8.47559	0.0640253	0.000415036	0.0636103	0.0157584	0.0636103	116.288	177.256	0.608138
ENSMUST00000236234.1	ENSMUSG00000041840	Haus1	0.00476875	0.0428406	7.96511	0.614018	1	5.49537	0.0614018	0.021159	0.0402428	0.0466122	0.0466122	8.67157	13.2114	0.607417
ENSMUST00000020531.8	ENSMUSG00000055609	Hba-x	1.04818e-09	5.86868e-06	37.2331	160.05	1	3.415	16.005	0.00194872	16.0031	0.260677	16.0031	1	107.261	6.74498
ENSMUST00000145569.1	ENSMUSG00000055609	Hba-x	5.39877e-07	0.000160978	25.1158	94.8159	1	3.80396	9.48159	0.165892	9.3157	0.174943	9.3157	1.22079	121.079	6.63198
ENSMUST00000063957.5	ENSMUSG00000052217	Hbb-bh1	3.14703e-08	3.79924e-05	30.6147	102.921	1	4.77536	10.2921	0.141414	10.1506	0.0766567	10.1506	1.41048	306.783	7.76489
ENSMUST00000033229.4	ENSMUSG00000052187	Hbb-y	1.62468e-07	9.46078e-05	27.435	91.2177	1	3.65607	9.12177	0.102737	9.01903	0.20378	9.01903	1.17898	73.2005	5.95624
ENSMUST00000025363.6	ENSMUSG00000024486	Hbegf	1.33568e-07	8.47591e-05	27.8138	2.10716	1	6.49826	0.210716	0.00177967	0.208937	0.0269395	0.208937	8.63903	20.3846	1.23854
ENSMUST00000033501.14	ENSMUSG00000031161	Hdac6	0.00155568	0.0201522	10.0115	1.45054	1	7.03069	0.145054	0.0408266	0.104228	0.0215504	0.104228	9.55827	17.2514	0.851894
ENSMUST00000115642.7	ENSMUSG00000031161	Hdac6	0.00182818	0.0225172	9.71452	1.03518	1	7.56655	0.103518	0.0229136	0.0806041	0.0181552	0.0806041	16.5451	27.86	0.751789
ENSMUST00000025965.11	ENSMUSG00000025001	Hells	1.06432e-06	0.000218591	23.8081	0.549429	1	8.09032	0.0549429	0.000416855	0.0545261	0.0163283	0.0545261	19.0472	30.9978	0.702588
ENSMUST00000145051.1	ENSMUSG00000025001	Hells	0.000305815	0.00678185	13.0344	1.33304	1	5.32516	0.133304	0.0160261	0.117278	0.0517594	0.117278	13.2128	24.7098	0.903153
ENSMUST00000075012.7	ENSMUSG00000020721	Helz	4.2469e-07	0.000144972	25.5788	2.34005	1	7.31765	0.234005	0.00122496	0.23278	0.019517	0.23278	7.26545	17.0062	1.22693
ENSMUST00000023171.7	ENSMUSG00000022528	Hes1	0.00503664	0.0445097	7.86623	2.44535	1	4.89155	0.244535	0.0117809	0.232754	0.0701859	0.232754	4.12171	7.2161	0.807977
ENSMUST00000024543.2	ENSMUSG00000023781	Hes7	0.000664813	0.0113332	11.5851	5.44481	1	3.19982	0.544481	0.149598	0.394883	0.317717	0.394883	1.29711	2.18797	0.754294
ENSMUST00000022169.9	ENSMUSG00000021665	Hexb	0.00187336	0.0229066	9.66966	0.881538	1	5.92813	0.0881538	0.0030757	0.0850781	0.0364471	0.0850781	7.94874	12.6255	0.667548
ENSMUST00000042412.4	ENSMUSG00000040289	Hey1	0.000105834	0.0033994	15.0297	5.19242	1	3.78384	0.519242	0.0393548	0.479888	0.17856	0.479888	1.43101	2.50499	0.807767
ENSMUST00000019924.8	ENSMUSG00000019789	Hey2	0.000648079	0.0111227	11.6325	2.11946	1	3.93094	0.211946	0.0233512	0.188595	0.154405	0.188595	1.56013	2.34668	0.588955
ENSMUST00000060311.11	ENSMUSG00000039959	Hip1	6.90127e-07	0.000181698	24.6425	3.99636	1	6.46476	0.399636	0.0132665	0.38637	0.0273728	0.38637	2.81701	7.17547	1.34891
ENSMUST00000161779.7	ENSMUSG00000061436	Hipk2	0.000924634	0.0140345	10.9727	7.1417	1	4.32742	0.71417	0.0782978	0.635872	0.109392	0.635872	1.22105	1.8562	0.60423
ENSMUST00000111125.2	ENSMUSG00000027177	Hipk3	2.31728e-05	0.00128298	17.909	72.9573	1	3.0525	7.29573	0.635654	6.66007	0.358599	6.66007	1.06308	3.45253	1.69941
ENSMUST00000130422.7	ENSMUSG00000037012	Hk1	0.00229605	0.0263377	9.2964	3.2859	1	5.39815	0.32859	0.0837556	0.244835	0.0494445	0.244835	3.23153	6.26921	0.956067
ENSMUST00000048572.6	ENSMUSG00000039377	Hlx	0.00170223	0.0214118	9.84576	8.39848	1	3.09595	0.839848	0.169968	0.66988	0.346064	0.66988	1.24759	1.89159	0.60046
ENSMUST00000072777.13	ENSMUSG00000056758	Hmga2	1.6942e-05	0.00108064	18.5054	2.2234	1	7.30344	0.22234	0.00189215	0.220447	0.0196056	0.220447	11.8973	27.7596	1.22235
ENSMUST00000114582.8	ENSMUSG00000015217	Hmgb3	0.000543807	0.00989226	11.9591	12.2922	1	4.40215	1.22922	0.788867	0.440353	0.102875	0.440353	1.75877	6.96256	1.98505
ENSMUST00000179869.2	ENSMUSG00000093930	Hmgcs1	0.000388525	0.00788471	12.5866	0.834665	1	7.89347	0.0834665	0.00135121	0.0821153	0.0168636	0.0821153	28.3121	48.1865	0.76721
ENSMUST00000224188.1	ENSMUSG00000093930	Hmgcs1	0.00189005	0.023014	9.65336	1.81162	1	5.83831	0.181162	0.0645953	0.116567	0.0383141	0.116567	4.02475	7.23033	0.845164
ENSMUST00000050884.15	ENSMUSG00000040681	Hmgn1	6.51719e-05	0.002456	15.9461	0.574054	1	9.33373	0.0574054	9.8105e-05	0.0573073	0.0166552	0.0573073	184.717	295.182	0.676286
ENSMUST00000233292.1	ENSMUSG00000040681	Hmgn1	7.8585e-05	0.00280253	15.592	0.793364	1	6.17814	0.0793364	0.0112653	0.0680711	0.0316964	0.0680711	231.636	408.286	0.817722
ENSMUST00000123234.7	ENSMUSG00000003038	Hmgn2	0.000599677	0.010556	11.777	5.41421	1	6.0802	0.541421	0.340102	0.201318	0.033469	0.201318	40.8046	145.877	1.83795
ENSMUST00000102552.7	ENSMUSG00000003038	Hmgn2	0.00195053	0.0235075	9.59552	1.13058	1	4.97262	0.113058	0.0226674	0.0903908	0.0660415	0.0903908	10.3119	17.3591	0.751374
ENSMUST00000036004.15	ENSMUSG00000046434	Hnrnpa1	8.89071e-05	0.00303074	15.3588	1.43481	1	8.89563	0.143481	0.00162178	0.141859	0.0158197	0.141859	123.366	243.48	0.980857
ENSMUST00000111964.7	ENSMUSG00000059005	Hnrnpa3	1.82878e-05	0.00112307	18.3598	0.733821	1	9.03189	0.0733821	0.00364988	0.0697322	0.0159924	0.0697322	179.238	306.587	0.774422
ENSMUST00000228198.1	ENSMUSG00000060373	Hnrnpc	0.00256949	0.0282689	9.09044	0.769117	1	7.09638	0.0769117	0.0252042	0.0517076	0.0210404	0.0517076	17.9924	28.3303	0.654956
ENSMUST00000072750.12	ENSMUSG00000000568	Hnrnpd	0.000167063	0.00457692	14.1694	1.96851	1	7.1709	0.196851	0.0364877	0.160363	0.0204935	0.160363	27.2599	61.1784	1.16624
ENSMUST00000170912.1	ENSMUSG00000000568	Hnrnpd	0.000521844	0.00961642	12.0359	0.509788	1	6.42406	0.0509788	0.00278076	0.048198	0.0279175	0.048198	73.114	113.056	0.628815
ENSMUST00000171786.7	ENSMUSG00000000568	Hnrnpd	0.000671617	0.0114041	11.5662	0.875229	1	6.84334	0.0875229	0.00525972	0.0822632	0.0231678	0.0822632	100.777	170.984	0.762702
ENSMUST00000086900.10	ENSMUSG00000029328	Hnrnpdl	6.57617e-06	0.000620002	20.3127	1.65912	1	6.03925	0.165912	0.0248401	0.141072	0.034252	0.141072	6.72436	13.9466	1.05244
ENSMUST00000149384.7	ENSMUSG00000029328	Hnrnpdl	0.000509094	0.00944123	12.0821	0.856461	1	7.50204	0.0856461	0.0027988	0.0828473	0.0184747	0.0828473	44.7635	77.128	0.784931
ENSMUST00000163168.8	ENSMUSG00000042079	Hnrnpf	0.000179472	0.00479482	14.0347	0.559107	1	7.12315	0.0559107	0.00860893	0.0473017	0.0208403	0.0473017	19.1437	29.9603	0.646183
ENSMUST00000179478.7	ENSMUSG00000042079	Hnrnpf	0.000634323	0.0109436	11.6725	2.70549	1	7.52024	0.270549	0.0172466	0.253302	0.0183822	0.253302	68.6071	152.37	1.15115
ENSMUST00000109142.7	ENSMUSG00000007850	Hnrnph1	0.000286722	0.00649218	13.1552	1.22971	1	6.58208	0.122971	0.0166113	0.10636	0.0259125	0.10636	10.7579	19.0338	0.82316
ENSMUST00000176207.7	ENSMUSG00000021546	Hnrnpk	0.00178478	0.0221518	9.75868	0.93655	1	7.80779	0.093655	0.00629694	0.087358	0.0171516	0.087358	33.2227	53.8562	0.696943
ENSMUST00000177060.7	ENSMUSG00000021546	Hnrnpk	0.00324011	0.0330671	8.66708	21.3321	1	0.800966	2.13321	1.06828	1.06493	1.5266	1.5266	1	1.71343	0.77689
ENSMUST00000172884.7	ENSMUSG00000015165	Hnrnpl	0.00164571	0.0208988	9.9079	92.9232	1	3.10831	9.29232	0.266934	9.02538	0.342576	9.02538	11.4275	29.1909	1.35301
ENSMUST00000043765.13	ENSMUSG00000040725	Hnrnpul1	0.00134576	0.0183098	10.2787	3.73488	1	6.97961	0.373488	0.162914	0.210575	0.0219663	0.210575	10.2198	23.4818	1.20018
ENSMUST00000030306.13	ENSMUSG00000028572	Hook1	8.26793e-06	0.000708024	19.8749	1.77904	1	6.47418	0.177904	0.0190797	0.158824	0.0272495	0.158824	4.26475	8.39781	0.977551
ENSMUST00000147595.3	ENSMUSG00000038203	Hoxa13	1.34027e-06	0.000246615	23.3645	37.3612	1	1.97816	3.73612	0.0892644	3.64685	0.790626	3.64685	1.01584	1.72858	0.766916
ENSMUST00000048680.7	ENSMUSG00000038227	Hoxa9	6.77672e-05	0.00252771	15.8722	5.83343	1	3.66187	0.583343	0.0489953	0.534348	0.202554	0.534348	1.25972	2.04389	0.698216
ENSMUST00000100523.6	ENSMUSG00000075588	Hoxb2	0.00018815	0.00493528	13.9459	20.1881	1	2.10123	2.01881	0.157371	1.86144	0.728956	1.86144	1.07756	1.73979	0.69114
ENSMUST00000049352.7	ENSMUSG00000038721	Hoxb7	0.000925975	0.0140506	10.97	8.45076	1	2.84659	0.845076	0.139553	0.705523	0.423771	0.705523	1.31396	2.36357	0.84705
ENSMUST00000052650.3	ENSMUSG00000056648	Hoxb8	0.00135206	0.0183527	10.2701	16.6561	1	3.10415	1.66561	0.205131	1.46048	0.343746	1.46048	1.20121	1.95273	0.701012
ENSMUST00000000010.8	ENSMUSG00000020875	Hoxb9	0.000106993	0.0034255	15.0091	46.2052	1	1.97654	4.62052	0.426489	4.19403	0.791457	4.19403	1.05787	1.70039	0.684699
ENSMUST00000001703.7	ENSMUSG00000001657	Hoxc8	0.000307188	0.00678185	13.026	24.0979	1	1.78977	2.40979	0.343368	2.06642	0.890818	2.06642	1.03625	1.57097	0.600282
ENSMUST00000108102.8	ENSMUSG00000001249	Hpn	0.00453764	0.0415156	8.05507	36.0339	1	4.25224	3.60339	0.738354	2.86503	0.11648	2.86503	1.85463	7.49353	2.01451
ENSMUST00000085351.6	ENSMUSG00000038239	Hrc	0.00069756	0.0116725	11.4957	3.26176	1	4.97805	0.326176	0.00872449	0.317451	0.0657737	0.317451	2.66815	5.37771	1.01115
ENSMUST00000088174.3	ENSMUSG00000045216	Hs6st1	9.58398e-06	0.000777465	19.5926	2.90249	1	6.30135	0.290249	0.0025091	0.28774	0.0296925	0.28774	4.76036	11.2919	1.24615
ENSMUST00000114871.1	ENSMUSG00000062184	Hs6st2	3.87027e-06	0.000455028	21.328	83.4727	1	2.32313	8.34727	2.45531	5.89196	0.626269	5.89196	1	2.30711	1.20608
ENSMUST00000088172.11	ENSMUSG00000062184	Hs6st2	0.0039264	0.0375764	8.31754	40.0528	1	2.68553	4.00528	2.51039	1.49489	0.480985	1.49489	1.10134	1.75929	0.675733
ENSMUST00000034363.6	ENSMUSG00000031891	Hsd11b2	9.14104e-06	0.000755843	19.683	9.96145	1	4.75228	0.996145	0.0144281	0.981717	0.0780237	0.981717	2.19547	7.90934	1.84903
ENSMUST00000029463.12	ENSMUSG00000027869	Hsd3b6	7.77991e-07	0.000191233	24.4116	66.2126	1	7.01554	6.62126	0.184647	6.43662	0.0216719	6.43662	4.19063	280.341	6.06387
ENSMUST00000170847.1	ENSMUSG00000027869	Hsd3b6	1.56754e-06	0.000267763	23.0633	45.0445	1	6.68435	4.50445	0.0548549	4.4496	0.0247612	4.4496	5.17727	167.917	5.01942
ENSMUST00000036049.5	ENSMUSG00000034189	Hsdl1	3.36075e-05	0.00161345	17.202	0.588897	1	6.32023	0.0588897	0.00190612	0.0569835	0.0294057	0.0569835	6.95937	10.8091	0.635223
ENSMUST00000149189.1	ENSMUSG00000021270	Hsp90aa1	0.00092395	0.0140325	10.9741	2.30785	1	5.00214	0.230785	0.0241147	0.20667	0.0646028	0.20667	15.9751	32.7079	1.03381
ENSMUST00000099349.9	ENSMUSG00000074793	Hspa12b	9.49547e-07	0.000207032	24.0278	12.6849	1	3.83809	1.26849	0.108001	1.16049	0.169032	1.16049	1.19293	2.62564	1.13816
ENSMUST00000108086.6	ENSMUSG00000025757	Hspa4l	0.000692796	0.0116186	11.5085	1.17963	1	5.72536	0.117963	0.00698957	0.110973	0.0408129	0.110973	4.67182	7.59035	0.70018
ENSMUST00000171332.1	ENSMUSG00000028763	Hspg2	9.57926e-05	0.00316518	15.2179	1.13068	1	8.80641	0.113068	0.0112974	0.10177	0.0157476	0.10177	15.3299	27.4424	0.840064
ENSMUST00000026292.14	ENSMUSG00000025261	Huwe1	0.000644077	0.0110656	11.6441	1.2647	1	8.62994	0.12647	0.00794652	0.118524	0.015699	0.118524	12.8526	22.5753	0.812682
ENSMUST00000160902.7	ENSMUSG00000032115	Hyou1	0.00122746	0.0172083	10.4486	1.40452	1	7.50992	0.140452	0.00341565	0.137036	0.0184344	0.137036	17.9718	33.8269	0.912436
ENSMUST00000164260.7	ENSMUSG00000037851	Iars	0.000767918	0.0123368	11.3172	124.594	1	3.72852	12.4594	0.539335	11.9201	0.189011	11.9201	2.59177	7.85154	1.59904
ENSMUST00000110975.7	ENSMUSG00000026618	Iars2	0.00269086	0.0291061	9.00606	45.488	1	4.5816	4.5488	0.883729	3.66508	0.0890915	3.66508	1.77032	7.7194	2.12448
ENSMUST00000001055.14	ENSMUSG00000001029	Icam2	0.00102918	0.0151973	10.7743	4.82603	1	3.3939	0.482603	0.0732557	0.409348	0.266112	0.409348	1.58253	3.16011	0.997747
ENSMUST00000043493.6	ENSMUSG00000034525	Ice1	2.14415e-06	0.000319665	22.4614	0.822576	1	7.53376	0.0822576	0.000754613	0.081503	0.0183147	0.081503	8.5868	14.5626	0.762071
ENSMUST00000008016.2	ENSMUSG00000007872	Id3	0.000418572	0.00831883	12.4474	11.9858	1	5.51344	1.19858	0.0106046	1.18798	0.0461139	1.18798	6.13103	23.2997	1.92611
ENSMUST00000169314.8	ENSMUSG00000058258	Idi1	8.44374e-05	0.00293497	15.4562	1.55072	1	7.23616	0.155072	0.00102961	0.154042	0.0200423	0.154042	14.8854	29.5904	0.991227
ENSMUST00000174078.1	ENSMUSG00000041025	Iffo2	4.43661e-06	0.000490176	21.0663	2.11369	1	7.31934	0.211369	0.00665021	0.204719	0.0195065	0.204719	8.02267	18.2267	1.1839
ENSMUST00000026564.8	ENSMUSG00000025491	Ifitm1	1.39112e-05	0.000971175	18.8813	41.8963	1	1.73731	4.18963	0.632077	3.55755	0.919836	3.55755	1.04606	3.61157	1.78766
ENSMUST00000023689.10	ENSMUSG00000022967	Ifnar1	1.54434e-05	0.00102022	18.682	0.663084	1	7.26055	0.0663084	0.00198161	0.0643268	0.0198807	0.0643268	12.9057	21.2091	0.716672
ENSMUST00000023693.13	ENSMUSG00000022971	Ifnar2	1.59585e-06	0.000267763	23.0289	3.28302	1	5.09095	0.328302	0.0241894	0.304112	0.0605721	0.304112	2.29052	4.9592	1.11443
ENSMUST00000117836.7	ENSMUSG00000022971	Ifnar2	0.000403678	0.00813221	12.5151	1.27977	1	4.84615	0.127977	0.0212148	0.106763	0.0726362	0.106763	5.06292	9.08163	0.842981
ENSMUST00000217371.1	ENSMUSG00000032394	Igdcc3	1.79011e-05	0.00110667	18.4005	104.741	1	3.32612	10.4741	0.0682384	10.4059	0.283893	10.4059	1.15577	6.36066	2.46032
ENSMUST00000034961.5	ENSMUSG00000032394	Igdcc3	5.18724e-05	0.00212799	16.3784	56.3746	1	3.07925	5.63746	0.693915	4.94355	0.350829	4.94355	1.08668	3.1893	1.55331
ENSMUST00000000033.11	ENSMUSG00000048583	Igf2	4.42427e-05	0.00191758	16.6801	0.948854	1	10.0169	0.0948854	0.000321824	0.0945636	0.0197927	0.0945636	192.722	350.535	0.863038
ENSMUST00000121128.7	ENSMUSG00000048583	Igf2	7.39427e-05	0.00268521	15.7072	0.989461	1	9.80346	0.0989461	0.000243458	0.0987026	0.0185386	0.0987026	123.004	219.101	0.832894
ENSMUST00000024599.13	ENSMUSG00000023830	Igf2r	1.89736e-05	0.0011425	18.2896	0.59437	1	9.19976	0.059437	0.000104963	0.0593321	0.0163121	0.0593321	37.1028	60.2341	0.699054
ENSMUST00000047328.10	ENSMUSG00000039323	Igfbp2	0.000287787	0.00650165	13.1483	28.0294	1	4.53342	2.80294	0.331724	2.47121	0.0925557	2.47121	2.7549	13.3907	2.28116
ENSMUST00000120564.1	ENSMUSG00000039323	Igfbp2	0.00412498	0.0388689	8.22796	18.3459	1	3.93433	1.83459	0.29995	1.53464	0.153911	1.53464	2.88191	7.63843	1.40625
ENSMUST00000017637.12	ENSMUSG00000017493	Igfbp4	2.3489e-06	0.000332749	22.2862	6.77011	1	6.92407	0.677011	0.00196818	0.675043	0.0224393	0.675043	6.34276	24.6207	1.95669
ENSMUST00000027377.8	ENSMUSG00000026185	Igfbp5	3.64351e-05	0.00170288	17.0486	5.13432	1	5.79546	0.513432	0.0163261	0.497106	0.0392404	0.497106	2.18643	5.48871	1.32789
ENSMUST00000044297.6	ENSMUSG00000035551	Igfbpl1	1.02031e-06	0.00021313	23.8894	43.2001	1	2.78157	4.32001	0.274172	4.04584	0.446249	4.04584	1.0269	2.87301	1.48426
ENSMUST00000023478.7	ENSMUSG00000022790	Igsf11	0.00287663	0.0304762	8.88411	4.9564	1	4.37752	0.49564	0.0334331	0.462207	0.104967	0.462207	1.65967	2.69426	0.69899
ENSMUST00000111235.7	ENSMUSG00000037995	Igsf9	0.00458506	0.0417796	8.03624	61.5302	1	3.09849	6.15302	2.81341	3.3396	0.345342	3.3396	1.24049	2.26208	0.866745
ENSMUST00000121033.7	ENSMUSG00000040167	Ikzf5	0.0017371	0.0217399	9.80846	48.6969	1	1.80772	4.86969	1.64156	3.22813	0.880998	3.22813	1.06496	1.94127	0.866207
ENSMUST00000023691.11	ENSMUSG00000022969	Il10rb	4.37434e-05	0.00190428	16.7016	3.05864	1	4.92639	0.305864	0.013865	0.291999	0.0683699	0.291999	3.04594	6.56534	1.10798
ENSMUST00000183868.7	ENSMUSG00000021756	Il6st	0.00135984	0.0184002	10.2595	21.6578	1	2.85252	2.16578	0.619059	1.54672	0.421764	1.54672	3.74641	17.5733	2.22981
ENSMUST00000214758.1	ENSMUSG00000032178	Ilf3	0.000213604	0.00537506	13.7075	70.7753	1	3.21134	7.07753	2.28921	4.78832	0.314627	4.78832	1.12797	3.85094	1.77148
ENSMUST00000067646.11	ENSMUSG00000032178	Ilf3	0.000940978	0.014205	10.9402	1.37975	1	6.67276	0.137975	0.0439433	0.0940321	0.0248865	0.0940321	8.10965	14.2182	0.810027
ENSMUST00000233131.1	ENSMUSG00000056692	Ilrun	0.00240631	0.0271868	9.2105	4.71203	1	4.3157	0.471203	0.373501	0.097702	0.11046	0.11046	2.0121	4.68071	1.21802
ENSMUST00000120339.7	ENSMUSG00000041605	Inava	0.00113998	0.0162891	10.5852	8.32765	1	4.59258	0.832765	0.0316972	0.801068	0.0883245	0.801068	1.87743	3.90034	1.05484
ENSMUST00000043138.12	ENSMUSG00000042105	Inpp5f	7.06304e-06	0.000644051	20.1761	1.14726	1	6.07558	0.114726	0.00941518	0.10531	0.0335567	0.10531	3.73695	6.43679	0.784481
ENSMUST00000165052.7	ENSMUSG00000032737	Inppl1	4.99729e-07	0.000154594	25.2649	1.81996	1	7.22924	0.181996	0.00380477	0.178192	0.0200889	0.178192	8.95688	19.7285	1.13922
ENSMUST00000059155.10	ENSMUSG00000045294	Insig1	3.10859e-05	0.00153816	17.3502	1.95568	1	6.81379	0.195568	0.00132973	0.194238	0.0234473	0.194238	10.8391	23.1396	1.09412
ENSMUST00000108039.7	ENSMUSG00000018068	Ints2	0.00319192	0.0327509	8.69438	14.5332	1	5.27627	1.45332	1.24578	0.207536	0.053413	0.207536	1.85362	6.06467	1.71008
ENSMUST00000053959.6	ENSMUSG00000035161	Ints6	7.87305e-06	0.000683671	19.9685	0.605354	1	6.98096	0.0605354	0.0017836	0.0587518	0.0219552	0.0587518	8.04242	12.7481	0.664586
ENSMUST00000194877.5	ENSMUSG00000037461	Ints7	0.000295273	0.00661317	13.1001	3.62126	1	5.69523	0.362126	0.0585162	0.30361	0.0415132	0.30361	3.64523	7.99294	1.13272
ENSMUST00000048418.13	ENSMUSG00000040029	Ipo8	3.73361e-05	0.0017257	17.0022	0.644299	1	7.04762	0.0644299	0.00288151	0.0615484	0.0214163	0.0615484	8.04098	12.6523	0.653953
ENSMUST00000068603.7	ENSMUSG00000021676	Iqgap2	0.000301175	0.00671241	13.0631	7.21842	1	5.76922	0.721842	0.00678289	0.715059	0.0398202	0.715059	2.28058	5.55149	1.28347
ENSMUST00000071812.10	ENSMUSG00000028068	Iqgap3	0.000978142	0.0146273	10.8685	1.11039	1	6.53199	0.111039	0.00403833	0.107001	0.0265167	0.107001	4.7675	7.82992	0.715765
ENSMUST00000212100.1	ENSMUSG00000034312	Iqsec1	0.00028499	0.00647368	13.1666	9.184	1	4.47112	0.9184	0.399503	0.518897	0.0972849	0.518897	1.508	3.41643	1.17985
ENSMUST00000076521.6	ENSMUSG00000026638	Irf6	0.00389082	0.0373514	8.33408	6.89067	1	4.36788	0.689067	0.0257926	0.663275	0.105802	0.663275	1.57749	2.48983	0.658415
ENSMUST00000040514.7	ENSMUSG00000038894	Irs2	2.84604e-07	0.00011987	26.3515	2.87596	1	5.72385	0.287596	0.00305665	0.28454	0.0408477	0.28454	2.15965	4.38914	1.02314
ENSMUST00000022095.9	ENSMUSG00000021604	Irx4	5.94236e-05	0.00232513	16.1209	44.5831	1	1.88831	4.45831	0.875277	3.58303	0.837594	3.58303	1.0287	1.68708	0.713703
ENSMUST00000176684.7	ENSMUSG00000021604	Irx4	0.000181939	0.00483613	14.009	32.6365	1	4.97321	3.26365	0.0573986	3.20625	0.0660124	3.20625	2.39887	11.9368	2.31499
ENSMUST00000170421.7	ENSMUSG00000051243	Islr2	0.000215453	0.00540512	13.6913	70.4014	1	3.65018	7.04014	1.09474	5.94541	0.205033	5.94541	1.2027	4.24658	1.82003
ENSMUST00000114144.8	ENSMUSG00000051243	Islr2	0.00476147	0.0427969	7.96788	12.6446	1	5.45761	1.26446	0.435567	0.828897	0.0476806	0.828897	2.36089	8.18426	1.79352
ENSMUST00000099972.4	ENSMUSG00000027009	Itga4	1.68486e-06	0.000272535	22.9245	8.35893	1	6.06652	0.835893	0.00404859	0.831844	0.0337292	0.831844	1.7838	5.15233	1.53027
ENSMUST00000028522.9	ENSMUSG00000027111	Itga6	2.78254e-05	0.0014452	17.5609	5.30516	1	5.99368	0.530516	0.0428623	0.487654	0.0351388	0.487654	3.07515	8.54094	1.47374
ENSMUST00000044165.13	ENSMUSG00000039115	Itga9	0.00135752	0.0183874	10.2626	1.15796	1	7.12734	0.115796	0.00117632	0.11462	0.0208093	0.11462	6.6549	10.9464	0.717965
ENSMUST00000026886.7	ENSMUSG00000025780	Itih5	2.38767e-06	0.000335746	22.2548	2.21817	1	6.57937	0.221817	0.00137928	0.220438	0.0259445	0.220438	3.36549	6.92396	1.04078
ENSMUST00000033591.5	ENSMUSG00000031239	Itm2a	5.09972e-08	5.17682e-05	29.6785	14.8307	1	5.51047	1.48307	0.00837394	1.47469	0.0461952	1.47469	2.949	20.7072	2.81183
ENSMUST00000185569.1	ENSMUSG00000026223	Itm2c	0.00499711	0.0442798	7.88048	68.9134	1	1.99559	6.89134	1.6716	5.21975	0.781698	5.21975	1.11775	3.73922	1.74214
ENSMUST00000179210.1	ENSMUSG00000057963	Itpk1	0.00105933	0.0155399	10.7209	29.794	1	1.35082	2.9794	1.32625	1.65315	1.14866	1.65315	1.1059	4.27848	1.95187
ENSMUST00000212675.1	ENSMUSG00000024384	Iws1	2.90696e-06	0.00038065	21.877	0.532195	1	7.45063	0.0532195	0.00143379	0.0517857	0.0187456	0.0517857	20.8251	33.5471	0.687862
ENSMUST00000163764.7	ENSMUSG00000025764	Jade1	5.28597e-06	0.000546221	20.7308	1.96662	1	7.68397	0.196662	0.0296729	0.166989	0.0176301	0.166989	11.7087	25.781	1.13873
ENSMUST00000191952.1	ENSMUSG00000025764	Jade1	2.52069e-05	0.00135805	17.7489	1.96289	1	5.06615	0.196289	0.0125997	0.183689	0.0616539	0.183689	2.36064	4.08065	0.789624
ENSMUST00000115384.8	ENSMUSG00000037315	Jade3	1.42515e-05	0.000984727	18.8352	1.13318	1	8.46067	0.113318	0.000319889	0.112998	0.0157692	0.112998	30.4989	57.5941	0.917161
ENSMUST00000173704.7	ENSMUSG00000038518	Jarid2	0.000417737	0.00831351	12.4511	70.9863	1	3.79549	7.09863	1.68064	5.41798	0.176454	5.41798	1.21768	4.43032	1.86328
ENSMUST00000146647.2	ENSMUSG00000032702	Kank1	0.000538791	0.00984987	11.9764	4.3194	1	5.36307	0.43194	0.0388854	0.393055	0.0505353	0.393055	2.57374	5.28685	1.03854
ENSMUST00000034717.6	ENSMUSG00000032194	Kank2	3.42482e-05	0.00162998	17.1662	1.57357	1	6.54584	0.157357	0.00171765	0.15564	0.0263468	0.15564	4.98718	9.49951	0.929629
ENSMUST00000107733.9	ENSMUSG00000038909	Kat7	0.0014788	0.019493	10.1048	2.08022	1	7.03399	0.208022	0.116841	0.0911812	0.0215241	0.0911812	10.9048	21.7095	0.993364
ENSMUST00000036476.9	ENSMUSG00000040606	Kazn	3.68025e-05	0.00171204	17.0296	2.96824	1	6.50851	0.296824	0.00737252	0.289451	0.0268096	0.289451	5.60487	13.0853	1.22319
ENSMUST00000172864.7	ENSMUSG00000040606	Kazn	0.0019277	0.0232989	9.61714	5.24237	1	4.77284	0.524237	0.348036	0.1762	0.0768044	0.1762	2.65437	6.32562	1.25283
ENSMUST00000174432.1	ENSMUSG00000040606	Kazn	0.00386693	0.0371942	8.34527	38.0025	1	3.19607	3.80025	0.86102	2.93923	0.318722	2.93923	1.66179	5.19777	1.64516
ENSMUST00000036092.9	ENSMUSG00000038319	Kcnh2	0.000314731	0.00686569	12.9806	12.0877	1	3.684	1.20877	0.257482	0.951286	0.197945	0.951286	1.1916	1.97913	0.731964
ENSMUST00000046765.9	ENSMUSG00000033998	Kcnk1	3.60152e-05	0.00168971	17.0706	1.34921	1	6.41282	0.134921	0.00392504	0.130996	0.0280717	0.130996	9.64282	18.0624	0.905463
ENSMUST00000170979.1	ENSMUSG00000036940	Kdm1a	4.58827e-05	0.00196688	16.6111	68.9765	1	2.57388	6.89765	1.31337	5.58429	0.523451	5.58429	1.3649	6.87744	2.33308
ENSMUST00000176653.1	ENSMUSG00000054611	Kdm2a	0.00496427	0.0440589	7.89241	29.5145	1	1.82971	2.95145	0.917396	2.03406	0.869043	2.03406	1.25565	1.99418	0.667358
ENSMUST00000112198.2	ENSMUSG00000042207	Kdm5b	5.76623e-05	0.00227964	16.1779	0.562478	1	6.84783	0.0562478	0.00237491	0.0538729	0.0231259	0.0538729	6.75331	10.3703	0.618788
ENSMUST00000112584.7	ENSMUSG00000025332	Kdm5c	5.32464e-05	0.00216499	16.3289	1.13796	1	7.62057	0.113796	0.00866686	0.105129	0.0179048	0.105129	11.5965	20.9463	0.853006
ENSMUST00000164812.7	ENSMUSG00000003308	Keap1	7.55959e-05	0.00273164	15.6654	5.75787	1	4.03594	0.575787	0.133225	0.442563	0.140363	0.442563	1.32043	2.37612	0.847605
ENSMUST00000194542.5	ENSMUSG00000003308	Keap1	0.00380412	0.0367543	8.37503	1.86929	1	6.07888	0.186929	0.0121187	0.17481	0.033494	0.17481	5.46833	9.48537	0.794603
ENSMUST00000022954.6	ENSMUSG00000022332	Khdrbs3	0.00505631	0.0446277	7.85919	11.8889	1	3.63136	1.18889	0.981842	0.207051	0.209088	0.209088	1.38145	3.37952	1.29063
ENSMUST00000022831.4	ENSMUSG00000047153	Khnyn	0.0027587	0.0296386	8.96056	4.70783	1	4.95429	0.470783	0.244671	0.226112	0.0669537	0.226112	1.99741	3.73111	0.901473
ENSMUST00000066652.6	ENSMUSG00000036333	Kidins220	5.42726e-05	0.00218774	16.2927	0.620566	1	6.78854	0.0620566	0.0022961	0.0597605	0.0236921	0.0597605	4.88798	7.4043	0.599125
ENSMUST00000100473.4	ENSMUSG00000060012	Kif13b	0.00111381	0.016037	10.6281	8.73506	1	3.93141	0.873506	0.566041	0.307464	0.154336	0.307464	1.17149	1.85681	0.664488
ENSMUST00000201676.3	ENSMUSG00000041498	Kif14	5.11874e-07	0.000155437	25.2186	2.60511	1	5.59452	0.260511	0.0170006	0.243511	0.0439754	0.243511	2.34598	4.71683	1.00762
ENSMUST00000040717.6	ENSMUSG00000036768	Kif15	0.000118179	0.0036491	14.8215	0.515692	1	7.01472	0.0515692	0.00141823	0.050151	0.0216785	0.050151	8.74506	13.2164	0.595786
ENSMUST00000166044.2	ENSMUSG00000003779	Kif20a	1.00114e-05	0.000791407	19.5092	1.0516	1	7.62279	0.10516	0.0061801	0.0989797	0.0178948	0.0989797	21.5552	40.1289	0.896607
ENSMUST00000034815.8	ENSMUSG00000032254	Kif23	0.000310863	0.0068217	13.0038	1.85149	1	7.15738	0.185149	0.00214827	0.183001	0.0205904	0.183001	12.4129	24.5877	0.986094
ENSMUST00000065896.8	ENSMUSG00000028678	Kif2c	0.00016468	0.00453678	14.1965	0.49794	1	7.32191	0.049794	0.000710678	0.0490833	0.0194906	0.0490833	19.6312	30.1389	0.618473
ENSMUST00000028102.13	ENSMUSG00000026764	Kif5c	1.29443e-06	0.000241448	23.4315	4.29746	1	4.56328	0.429746	0.0134944	0.416252	0.0903896	0.416252	1.30075	2.07183	0.671563
ENSMUST00000067060.8	ENSMUSG00000054191	Klf1	0.00181303	0.0223845	9.72981	13.7259	1	2.41803	1.37259	0.189363	1.18323	0.585885	1.18323	1.12723	2.1237	0.913804
ENSMUST00000101589.4	ENSMUSG00000073209	Klf14	5.73412e-06	0.000572221	20.575	63.1947	1	2.61114	6.31947	0.0460977	6.27337	0.509047	6.27337	1.04527	2.55411	1.28894
ENSMUST00000165536.7	ENSMUSG00000029178	Klf3	6.10492e-06	0.000597184	20.455	1.54642	1	5.51504	0.154642	0.00530878	0.149333	0.0460702	0.149333	2.34186	3.92437	0.744807
ENSMUST00000071841.6	ENSMUSG00000063576	Klhdc3	3.50792e-06	0.000433002	21.5165	0.659678	1	7.64393	0.0659678	0.00378748	0.0621804	0.0178012	0.0621804	35.0522	59.0708	0.752938
ENSMUST00000056665.3	ENSMUSG00000048732	Klhl11	0.000181349	0.00482929	14.0151	0.576181	1	6.04899	0.0576181	0.00262036	0.0549977	0.0340647	0.0549977	7.21319	10.9192	0.598153
ENSMUST00000115313.7	ENSMUSG00000036782	Klhl13	1.27169e-09	5.86868e-06	36.8562	7.9045	1	8.31884	0.79045	0.0062131	0.784237	0.0159165	0.784237	22.6376	124.687	2.46152
ENSMUST00000115316.8	ENSMUSG00000036782	Klhl13	8.82938e-08	6.68699e-05	28.615	7.689	1	8.32796	0.7689	0.0281206	0.740779	0.0159046	0.740779	25.5609	131.126	2.35894
ENSMUST00000035973.4	ENSMUSG00000036782	Klhl13	0.000295523	0.00661578	13.0986	17.5395	1	7.21456	1.75395	0.63908	1.11487	0.0201886	1.11487	10.3766	59.1534	2.51113
ENSMUST00000115317.8	ENSMUSG00000036782	Klhl13	0.00247168	0.0276111	9.16144	34.9017	1	3.95346	3.49017	1.85991	1.63026	0.151179	1.63026	1.295	3.75046	1.53411
ENSMUST00000204097.2	ENSMUSG00000054920	Klhl5	0.000254529	0.00605401	13.3785	1.01305	1	5.16583	0.101305	0.00912614	0.0921785	0.0574938	0.0921785	2.77814	4.26297	0.617739
ENSMUST00000058839.9	ENSMUSG00000043008	Klhl6	9.88182e-05	0.00323921	15.1592	9.15908	1	3.61947	0.915908	0.0706927	0.845216	0.211691	0.845216	1.32068	2.53137	0.938633
ENSMUST00000176262.7	ENSMUSG00000045098	Kmt5b	0.000527269	0.00970074	12.0167	1.02909	1	5.99789	0.102909	0.0193418	0.0835671	0.0350561	0.0835671	4.34722	6.79626	0.644648
ENSMUST00000033277.8	ENSMUSG00000030980	Knop1	0.0034377	0.0344162	8.55926	1.41569	1	5.48742	0.141569	0.0588259	0.0827426	0.0468339	0.0827426	10.6578	18.6604	0.808069
ENSMUST00000173696.7	ENSMUSG00000022905	Kpna1	0.00410662	0.0387763	8.23606	43.812	1	3.25498	4.3812	1.26048	3.12072	0.302902	3.12072	1.40521	4.048	1.52642
ENSMUST00000003828.10	ENSMUSG00000003731	Kpna6	1.00537e-06	0.000212692	23.9178	2.67695	1	6.50071	0.267695	0.0125523	0.255143	0.0269083	0.255143	9.12435	22.9131	1.32838
ENSMUST00000126010.1	ENSMUSG00000003731	Kpna6	0.00272472	0.0293668	8.98321	1.08883	1	4.26875	0.108883	0.0316774	0.0772055	0.114875	0.114875	11.7953	22.0397	0.901892
ENSMUST00000020662.14	ENSMUSG00000020393	Kremen1	2.02796e-05	0.00119926	18.1629	0.566897	1	7.38298	0.0566897	0.000690548	0.0559992	0.019125	0.0559992	11.9564	18.8424	0.656193
ENSMUST00000184326.7	ENSMUSG00000035047	Kri1	0.00318567	0.0327207	8.69795	1.45029	1	6.07747	0.145029	0.076588	0.0684414	0.0335207	0.0684414	6.74127	11.6101	0.784294
ENSMUST00000190252.6	ENSMUSG00000021843	Ktn1	0.00507292	0.0447165	7.85326	66.3015	1	3.96389	6.63015	2.70968	3.92047	0.149728	3.92047	1.63646	4.06696	1.31337
ENSMUST00000062789.14	ENSMUSG00000044350	Lacc1	0.000610603	0.0106682	11.7434	1.95929	1	4.16571	0.195929	0.018773	0.177156	0.125368	0.177156	1.78898	2.72097	0.604984
ENSMUST00000019992.5	ENSMUSG00000019846	Lama4	0.00502399	0.0444137	7.87078	1.79384	1	6.35061	0.179384	0.00180667	0.177577	0.028955	0.177577	3.97891	6.59603	0.729224
ENSMUST00000015791.5	ENSMUSG00000015647	Lama5	0.000934383	0.0141419	10.9533	1.15406	1	8.51447	0.115406	0.000227295	0.115179	0.0157345	0.115179	14.6833	25.4212	0.791861
ENSMUST00000027752.14	ENSMUSG00000026478	Lamc1	0.000526176	0.00968903	12.0205	2.37165	1	9.31189	0.237165	0.000144549	0.23702	0.0165937	0.23702	42.459	92.6543	1.12579
ENSMUST00000163011.1	ENSMUSG00000026478	Lamc1	0.000585146	0.0103513	11.8226	2.41203	1	5.14227	0.241203	0.0721773	0.169025	0.0584331	0.169025	9.05021	20.2035	1.15858
ENSMUST00000197064.4	ENSMUSG00000091512	Lamtor3	8.31761e-05	0.00290627	15.4847	56.2863	1	2.23064	5.62863	1.80973	3.8189	0.667688	3.8189	1.17456	6.58694	2.48748
ENSMUST00000022867.4	ENSMUSG00000022257	Laptm4b	0.00241405	0.0272431	9.20462	2.00191	1	5.50775	0.200191	0.113914	0.0862774	0.04627	0.0862774	5.03824	9.7428	0.951417
ENSMUST00000176339.1	ENSMUSG00000040434	Large2	0.00089201	0.0136862	11.0393	22.8835	1	1.5111	2.28835	0.316841	1.9715	1.05045	1.9715	1.20654	2.58413	1.09881
ENSMUST00000068586.12	ENSMUSG00000040434	Large2	0.00201132	0.0240005	9.53918	83.5617	1	3.72904	8.35617	0.408382	7.94779	0.188909	7.94779	1.79017	6.59679	1.88166
ENSMUST00000231160.1	ENSMUSG00000023025	Larp4	0.000231691	0.00569413	13.5549	114.012	1	4.3248	11.4012	0.606848	10.7944	0.109629	10.7944	1.4239	12.0744	3.08403
ENSMUST00000188211.7	ENSMUSG00000033499	Larp4b	0.000501009	0.0093379	12.1119	1.38261	1	7.06675	0.138261	0.0126537	0.125607	0.0212671	0.125607	7.54066	13.1421	0.801437
ENSMUST00000005003.11	ENSMUSG00000004880	Lbr	0.000114719	0.00357275	14.8776	1.27094	1	7.67014	0.127094	0.000537136	0.126557	0.0176883	0.126557	19.8486	37.5196	0.918605
ENSMUST00000032373.11	ENSMUSG00000030246	Ldhb	9.83626e-08	7.15979e-05	28.4059	8.95548	1	5.81858	0.895548	0.00799486	0.887554	0.0387376	0.887554	5.90891	29.9064	2.33949
ENSMUST00000134191.2	ENSMUSG00000030246	Ldhb	6.25826e-05	0.00240314	16.0228	35.023	1	1.91382	3.5023	0.451993	3.05031	0.8241	3.05031	1.09781	3.04555	1.47208
ENSMUST00000034713.8	ENSMUSG00000032193	Ldlr	0.000260883	0.00614087	13.3322	0.805343	1	8.92012	0.0805343	0.000724477	0.0798098	0.0158451	0.0798098	54.2127	90.0162	0.731554
ENSMUST00000030254.14	ENSMUSG00000035212	Leprot	0.000914928	0.0139421	10.9923	0.99375	1	6.06235	0.099375	0.0300739	0.0693011	0.0338088	0.0693011	8.72695	14.7808	0.760179
ENSMUST00000047028.8	ENSMUSG00000042363	Lgalsl	3.30568e-05	0.0016046	17.2334	1.83128	1	6.75354	0.183128	0.00134655	0.181782	0.0240403	0.181782	8.28885	17.4026	1.07006
ENSMUST00000020350.14	ENSMUSG00000020140	Lgr5	1.08424e-07	7.66668e-05	28.2174	75.3014	1	3.2937	7.53014	0.0950679	7.43507	0.292526	7.43507	1.01889	3.62433	1.83071
ENSMUST00000121618.1	ENSMUSG00000045312	Lhfpl2	0.00013363	0.00393941	14.5899	4.17222	1	5.23629	0.417222	0.125042	0.29218	0.054832	0.29218	2.09864	4.33649	1.04707
ENSMUST00000000253.5	ENSMUSG00000000247	Lhx2	2.79905e-05	0.00145039	17.5496	2.84176	1	4.4709	0.284176	0.0199727	0.264203	0.0973014	0.264203	1.78433	3.21301	0.848539
ENSMUST00000073691.4	ENSMUSG00000023022	Lima1	0.000203799	0.00521314	13.7957	1.20082	1	6.87024	0.120082	0.0310382	0.0890437	0.0229194	0.0890437	8.09935	14.3124	0.821387
ENSMUST00000119854.7	ENSMUSG00000037736	Limch1	1.20802e-06	0.000237334	23.5644	5.27634	1	4.65028	0.527634	0.0437607	0.483873	0.0844237	0.483873	1.52534	3.05638	1.0027
ENSMUST00000101642.9	ENSMUSG00000020451	Limk2	7.69067e-06	0.000680885	20.0133	1.57238	1	7.22532	0.157238	0.0122692	0.144969	0.0201154	0.144969	11.7568	24.3107	1.04809
ENSMUST00000051674.2	ENSMUSG00000050966	Lin28a	0.00225847	0.0260031	9.32663	19.3833	1	7.32837	1.93833	0.00377182	1.93456	0.0194509	1.93456	13.7358	51.2377	1.89927
ENSMUST00000079390.6	ENSMUSG00000063804	Lin28b	7.50421e-07	0.000189508	24.4811	7.18538	1	4.36084	0.718538	0.0187906	0.699748	0.106416	0.699748	1.26196	2.34626	0.8947
ENSMUST00000114256.1	ENSMUSG00000049556	Lingo1	0.00241298	0.0272431	9.20544	6.24088	1	3.98168	0.624088	0.422487	0.201601	0.147314	0.201601	1.39829	2.77035	0.986404
ENSMUST00000115576.2	ENSMUSG00000047786	Lix1	0.00120537	0.0170286	10.4821	21.1494	1	2.69049	2.11494	0.639762	1.47518	0.479148	1.47518	1.0786	1.66141	0.623247
ENSMUST00000103032.10	ENSMUSG00000020782	Llgl2	6.41187e-07	0.000177301	24.7843	1.61596	1	7.53163	0.161596	0.00118484	0.160411	0.0183253	0.160411	15.8558	34.319	1.114
ENSMUST00000133250.7	ENSMUSG00000020782	Llgl2	0.00132068	0.0180679	10.3134	4.48671	1	3.75962	0.448671	0.114135	0.334536	0.183045	0.334536	2.60967	5.68435	1.12313
ENSMUST00000120461.8	ENSMUSG00000041891	Lman1	0.00115696	0.0164955	10.5578	93.6704	1	3.93861	9.36704	0.750993	8.61605	0.153292	8.61605	2.47486	12.9329	2.38563
ENSMUST00000179022.7	ENSMUSG00000062075	Lmnb2	1.27457e-05	0.000919001	19.0482	0.483641	1	7.03346	0.0483641	0.0026133	0.0457508	0.0215283	0.0457508	12.4053	19.341	0.640704
ENSMUST00000072580.11	ENSMUSG00000062044	Lmtk3	0.000843067	0.0131472	11.1439	3.95023	1	4.82637	0.395023	0.0286923	0.366331	0.0737343	0.366331	1.71073	2.80674	0.71428
ENSMUST00000016383.9	ENSMUSG00000016239	Lonrf3	1.19787e-05	0.000888678	19.1667	7.21026	1	5.34452	0.721026	0.00590918	0.715117	0.0511284	0.715117	2.49741	7.605	1.60651
ENSMUST00000061799.9	ENSMUSG00000032334	Loxl1	1.02156e-05	0.000802608	19.4707	9.43983	1	3.18633	0.943983	0.102828	0.841154	0.321332	0.841154	1.11063	1.76955	0.672005
ENSMUST00000044405.7	ENSMUSG00000033446	Lpar6	3.9634e-05	0.00178667	16.8888	4.98326	1	4.41166	0.498326	0.019865	0.478461	0.102081	0.478461	1.33751	2.22776	0.736041
ENSMUST00000022099.14	ENSMUSG00000021608	Lpcat1	2.51278e-05	0.00135781	17.7548	1.87529	1	6.69695	0.187529	0.0396124	0.147917	0.0246267	0.147917	7.19063	15.255	1.08509
ENSMUST00000223060.1	ENSMUSG00000021608	Lpcat1	0.00435646	0.0403855	8.12892	67.5367	1	2.2152	6.75367	2.79262	3.96106	0.674797	3.96106	1.20621	3.35201	1.47455
ENSMUST00000110856.7	ENSMUSG00000026623	Lpgat1	0.00244808	0.0274969	9.179	57.2038	1	2.83802	5.72038	1.33262	4.38776	0.426683	4.38776	1.21118	2.74139	1.17849
ENSMUST00000130876.1	ENSMUSG00000026623	Lpgat1	0.00390125	0.0374153	8.32921	30.0622	1	3.57494	3.00622	0.941855	2.06437	0.221698	2.06437	2.37815	9.47625	1.99448
ENSMUST00000107635.6	ENSMUSG00000028080	Lrba	3.30664e-05	0.0016046	17.2329	0.769756	1	6.46874	0.0769756	0.0110441	0.0659315	0.0273205	0.0659315	3.04101	4.56197	0.585107
ENSMUST00000137665.1	ENSMUSG00000031290	Lrch2	1.55467e-05	0.00102329	18.6693	31.4972	1	1.45357	3.14972	0.157136	2.99258	1.08514	2.99258	1.01701	1.58231	0.637697
ENSMUST00000175968.7	ENSMUSG00000093445	Lrch4	0.00255148	0.0281521	9.10331	56.4286	1	2.85747	5.64286	1.38012	4.26274	0.420097	4.26274	1.40999	3.12042	1.14605
ENSMUST00000053597.2	ENSMUSG00000045045	Lrfn4	0.00017878	0.00478329	14.0419	4.12723	1	4.99984	0.412723	0.0544753	0.358248	0.0647129	0.358248	2.20709	4.4342	1.00653
ENSMUST00000113822.2	ENSMUSG00000045045	Lrfn4	0.000611774	0.010673	11.7398	2.45924	1	5.64464	0.245924	0.0147639	0.23116	0.0427254	0.23116	3.84781	7.44392	0.952025
ENSMUST00000019931.11	ENSMUSG00000019796	Lrp11	0.00268451	0.0290679	9.01038	45.3645	1	3.27628	4.53645	0.773457	3.76299	0.297189	3.76299	1.22037	2.4942	1.03126
ENSMUST00000025856.16	ENSMUSG00000024913	Lrp5	1.63125e-06	0.000268494	22.9867	6.65517	1	7.0985	0.665517	0.0027187	0.662798	0.0210244	0.662798	5.62687	21.5071	1.93441
ENSMUST00000035651.5	ENSMUSG00000039883	Lrrc17	1.28749e-06	0.000241448	23.4418	26.2957	1	2.57504	2.62957	0.255212	2.37436	0.522998	2.37436	1.04321	2.17269	1.05845
ENSMUST00000165205.1	ENSMUSG00000090958	Lrrc32	1.6135e-05	0.00104534	18.5985	5.94218	1	5.66706	0.594218	0.00588121	0.588336	0.0421822	0.588336	2.61709	7.45217	1.5097
ENSMUST00000030471.8	ENSMUSG00000028703	Lrrc41	1.65405e-05	0.00106464	18.5512	0.509209	1	7.6325	0.0509209	0.000477411	0.0504435	0.0178515	0.0504435	24.1037	37.8466	0.650909
ENSMUST00000030360.10	ENSMUSG00000028617	Lrrc42	0.000314441	0.00686569	12.9823	0.829618	1	6.19871	0.0829618	0.00985922	0.0731026	0.0313451	0.0731026	10.8191	17.8687	0.723852
ENSMUST00000057194.8	ENSMUSG00000046417	Lrrc75a	0.00017898	0.00478604	14.0398	2.56613	1	4.22504	0.256613	0.0190897	0.237524	0.119186	0.237524	1.99449	3.399	0.769093
ENSMUST00000049787.2	ENSMUSG00000043110	Lrrn4	5.78278e-05	0.00228254	16.1725	7.99287	1	5.37456	0.799287	0.00712436	0.792163	0.0501737	0.792163	2.26189	6.28191	1.47367
ENSMUST00000038946.8	ENSMUSG00000018819	Lsp1	0.00351263	0.0349126	8.52001	3.95901	1	4.25558	0.395901	0.273024	0.122877	0.116153	0.122877	2.03166	3.99061	0.97395
ENSMUST00000001279.14	ENSMUSG00000001247	Lsr	0.000153964	0.00433491	14.3231	2.62643	1	6.22672	0.262643	0.0414162	0.221227	0.0308778	0.221227	7.69113	17.4674	1.1834
ENSMUST00000048678.6	ENSMUSG00000033105	Lss	1.64225e-06	0.000268494	22.9738	0.711297	1	6.77389	0.0711297	0.00171865	0.069411	0.0238365	0.069411	6.96381	11.4605	0.718716
ENSMUST00000112514.1	ENSMUSG00000001870	Ltbp1	0.000265664	0.00620866	13.2982	47.3955	1	3.00008	4.73955	0.309771	4.42978	0.374295	4.42978	1.06928	1.91772	0.842757
ENSMUST00000152107.2	ENSMUSG00000024188	Luc7l	0.00126343	0.0175811	10.3952	0.935071	1	5.51749	0.0935071	0.0150094	0.0784977	0.0460034	0.0784977	16.0717	26.7394	0.73445
ENSMUST00000038160.5	ENSMUSG00000036446	Lum	4.46606e-09	1.16346e-05	34.4092	55.1161	1	3.40587	5.51161	0.210822	5.30079	0.263023	5.30079	1.04415	5.45287	2.38469
ENSMUST00000045388.7	ENSMUSG00000039246	Lyplal1	0.000587969	0.0103747	11.8137	1.09933	1	4.67474	0.109933	0.0123743	0.0975589	0.0828331	0.0975589	3.28363	5.30606	0.69235
ENSMUST00000033050.4	ENSMUSG00000030787	Lyve1	0.000684846	0.011522	11.5299	8.91878	1	3.41369	0.891878	0.0654679	0.82641	0.261013	0.82641	1.21914	2.08082	0.771286
ENSMUST00000125447.2	ENSMUSG00000028649	Macf1	6.63879e-05	0.00249507	15.9111	1.31104	1	5.5401	0.131104	0.00498547	0.126118	0.0453936	0.126118	2.34968	3.71472	0.660788
ENSMUST00000026142.7	ENSMUSG00000025151	Maged1	9.96231e-05	0.00325482	15.1438	0.813664	1	8.30728	0.0813664	0.000673212	0.0806932	0.0159321	0.0806932	48.5913	83.5661	0.782219
ENSMUST00000147152.2	ENSMUSG00000025268	Maged2	0.000572942	0.0102121	11.8619	2.37097	1	5.88035	0.237097	0.0110699	0.226028	0.0374286	0.226028	13.3945	28.1851	1.07329
ENSMUST00000051484.4	ENSMUSG00000047238	Mageh1	0.000336414	0.00720853	12.8559	0.790236	1	5.02647	0.0790236	0.00624462	0.072779	0.0634542	0.072779	4.83022	7.72826	0.678055
ENSMUST00000080403.6	ENSMUSG00000056972	Magel2	8.5337e-07	0.000202102	24.2335	45.0569	1	2.56234	4.50569	0.0847358	4.42095	0.527954	4.42095	1.0161	1.73566	0.772448
ENSMUST00000113566.9	ENSMUSG00000031232	Magt1	2.09535e-09	6.50932e-06	35.8829	114.403	1	2.81378	11.4403	0.559607	10.8807	0.435006	10.8807	1.00003	12.0035	3.58534
ENSMUST00000054096.12	ENSMUSG00000037306	Man1c1	1.87275e-05	0.00113448	18.3145	2.71696	1	6.07321	0.271696	0.0268311	0.244865	0.0336018	0.244865	3.41637	7.18877	1.07328
ENSMUST00000026013.5	ENSMUSG00000025037	Maoa	4.74128e-06	0.000512326	20.9391	3.314	1	6.40975	0.3314	0.00258055	0.32882	0.0281142	0.32882	4.57137	11.491	1.3298
ENSMUST00000019405.3	ENSMUSG00000019261	Map1s	1.22907e-05	0.000903897	19.1176	0.66556	1	7.27513	0.066556	0.00331975	0.0632363	0.0197859	0.0632363	15.3994	25.3902	0.721396
ENSMUST00000110996.1	ENSMUSG00000002948	Map2k7	0.000466563	0.00890608	12.2448	50.8303	1	2.11493	5.08303	1.21156	3.87147	0.722288	3.87147	1.33618	2.93967	1.13754
ENSMUST00000222322.1	ENSMUSG00000042724	Map3k9	0.00135657	0.0183811	10.2639	26.0537	1	2.90735	2.60537	1.04645	1.55892	0.403571	1.55892	1.10419	1.82704	0.726516
ENSMUST00000192509.5	ENSMUSG00000026074	Map4k4	0.000833804	0.0130274	11.1644	137.397	1	3.9765	13.7397	0.82663	12.913	0.148009	12.913	3.44823	10.1046	1.55108
ENSMUST00000116259.4	ENSMUSG00000019996	Map7	7.42921e-06	0.000663761	20.0794	4.99089	1	5.70076	0.499089	0.015227	0.483862	0.0413835	0.483862	2.77301	7.23561	1.38366
ENSMUST00000061143.14	ENSMUSG00000028849	Map7d1	0.00232265	0.0265265	9.2753	0.918616	1	7.53043	0.0918616	0.0270404	0.0648212	0.0183313	0.0648212	19.9534	32.0873	0.685371
ENSMUST00000231821.1	ENSMUSG00000063358	Mapk1	0.00168784	0.021247	9.86138	1.2725	1	5.7091	0.12725	0.0350349	0.0922155	0.0411889	0.0922155	21.4148	36.6558	0.775429
ENSMUST00000062694.15	ENSMUSG00000053436	Mapk14	0.000169409	0.00462762	14.1432	1.37256	1	7.31473	0.137256	0.0213362	0.11592	0.0195351	0.11592	14.0853	26.4681	0.910063
ENSMUST00000114752.2	ENSMUSG00000053436	Mapk14	0.00506413	0.0446649	7.85639	0.723768	1	7.32782	0.0723768	0.00861067	0.0637661	0.0194543	0.0637661	18.0653	27.2469	0.592873
ENSMUST00000050312.2	ENSMUSG00000027223	Mapk8ip1	0.00236995	0.0268864	9.23838	10.2891	1	4.42862	1.02891	0.125954	0.902957	0.100683	0.902957	1.84377	3.63844	0.980664
ENSMUST00000188459.3	ENSMUSG00000016528	Mapkapk2	5.18217e-05	0.00212799	16.3803	53.6426	1	2.0114	5.36426	1.44205	3.9222	0.773652	3.9222	1.0863	6.36177	2.55
ENSMUST00000027929.9	ENSMUSG00000026620	Mark1	0.000153945	0.00433491	14.3233	1.51958	1	4.89385	0.151958	0.0102485	0.14171	0.0700646	0.14171	1.94078	2.91217	0.585463
ENSMUST00000061111.9	ENSMUSG00000044345	Marveld1	0.00167067	0.0211125	9.88019	1.9583	1	4.63972	0.19583	0.0147637	0.181067	0.0851214	0.181067	2.02103	3.14765	0.639186
ENSMUST00000051430.6	ENSMUSG00000001672	Marveld3	0.000113969	0.00356284	14.8899	5.72897	1	4.41526	0.572897	0.0244028	0.548494	0.101782	0.548494	1.82485	3.79404	1.05596
ENSMUST00000229619.1	ENSMUSG00000022887	Masp1	0.000425692	0.00840466	12.4159	15.9669	1	3.05557	1.59669	0.11186	1.48483	0.357698	1.48483	1.10194	1.67526	0.604336
ENSMUST00000237744.1	ENSMUSG00000037236	Matr3	0.000103174	0.00333995	15.0777	1.8609	1	7.31504	0.18609	0.0146632	0.171426	0.0195332	0.171426	16.9071	34.7071	1.0376
ENSMUST00000105348.7	ENSMUSG00000035478	Mbd3	0.00281239	0.0300205	8.92535	0.744313	1	6.12266	0.0744313	0.019199	0.0552323	0.0326797	0.0552323	15.3994	24.0949	0.645856
ENSMUST00000114876.8	ENSMUSG00000036109	Mbnl3	2.09881e-07	0.000108199	26.9399	4.25134	1	6.34784	0.425134	0.0418496	0.383285	0.0289956	0.383285	6.79291	22.0468	1.69847
ENSMUST00000110942.10	ENSMUSG00000020646	Mboat2	0.000504073	0.00938326	12.1005	9.03923	1	4.27049	0.903923	0.407169	0.496754	0.114708	0.496754	1.64503	4.00522	1.28376
ENSMUST00000091789.10	ENSMUSG00000041607	Mbp	3.78762e-05	0.001742	16.975	3.89242	1	4.722	0.389242	0.012466	0.376776	0.0798612	0.376776	1.57358	2.70989	0.784189
ENSMUST00000027980.7	ENSMUSG00000026669	Mcm10	0.000286531	0.00649126	13.1564	0.549403	1	7.34513	0.0549403	0.00571272	0.0492275	0.019349	0.0492275	16.2854	24.9952	0.618074
ENSMUST00000146819.7	ENSMUSG00000039842	Mcph1	0.000666102	0.0113494	11.5815	3.81641	1	4.1798	0.381641	0.15245	0.22919	0.123864	0.22919	1.80611	3.46928	0.941747
ENSMUST00000082337.12	ENSMUSG00000061607	Mdc1	7.10115e-06	0.00064548	20.1658	0.508778	1	7.50694	0.0508778	0.000622536	0.0502553	0.0184496	0.0502553	9.16163	14.1445	0.626568
ENSMUST00000125302.1	ENSMUSG00000020321	Mdh1	0.00103585	0.0152639	10.7624	0.79142	1	5.70581	0.079142	0.0116703	0.0674716	0.0412655	0.0674716	28.2631	46.2321	0.709975
ENSMUST00000090602.5	ENSMUSG00000027239	Mdk	0.000529082	0.00972445	12.0103	40.4601	1	4.09282	4.04601	0.267389	3.77862	0.133528	3.77862	2.56787	22.8663	3.15458
ENSMUST00000028672.12	ENSMUSG00000027239	Mdk	0.000549067	0.00994127	11.9412	7.45818	1	4.11594	0.745818	0.175781	0.570037	0.130868	0.570037	2.67129	6.8701	1.3628
ENSMUST00000117706.7	ENSMUSG00000079487	Med12	0.00216031	0.0251812	9.40808	1.12364	1	6.03603	0.112364	0.044834	0.0675296	0.0343141	0.0675296	2.88857	4.39979	0.607079
ENSMUST00000115481.7	ENSMUSG00000064127	Med14	0.00234167	0.0266573	9.26036	2.45604	1	4.68901	0.245604	0.0805743	0.16503	0.0819221	0.16503	1.89494	2.86659	0.597183
ENSMUST00000030897.14	ENSMUSG00000057751	Megf6	2.87712e-05	0.00146662	17.4973	12.4311	1	4.34324	1.24311	0.273596	0.969518	0.10797	0.969518	1.18553	2.25436	0.927185
ENSMUST00000128119.1	ENSMUSG00000045039	Megf8	1.25469e-05	0.000913863	19.0782	1.05138	1	6.71921	0.105138	0.00264926	0.102488	0.0243925	0.102488	3.47583	5.6946	0.712235
ENSMUST00000056391.14	ENSMUSG00000024947	Men1	0.000111775	0.00351943	14.9266	0.633829	1	7.10185	0.0633829	0.00889456	0.0544883	0.0209992	0.0544883	14.7738	23.8687	0.692079
ENSMUST00000163949.8	ENSMUSG00000051855	Mest	3.71627e-07	0.000133293	25.8363	45.6815	1	6.629	4.56815	0.635072	3.93307	0.0253711	3.93307	3.05136	87.0232	4.83387
ENSMUST00000157040.7	ENSMUSG00000051855	Mest	2.80592e-05	0.00145125	17.545	50.8826	1	6.06831	5.08826	0.622242	4.46601	0.033695	4.46601	3.10257	51.13	4.04264
ENSMUST00000124665.2	ENSMUSG00000051855	Mest	0.000253371	0.00603227	13.387	66.7307	1	3.9048	6.67307	0.491707	6.18136	0.158307	6.18136	1.25444	7.06905	2.49447
ENSMUST00000115443.7	ENSMUSG00000009376	Met	3.03552e-05	0.00151461	17.3955	9.78349	1	4.92589	0.978349	0.0216372	0.956712	0.0683956	0.956712	1.37761	2.97731	1.11184
ENSMUST00000036742.13	ENSMUSG00000039208	Metrnl	0.000721051	0.0118768	11.4342	1.55014	1	5.2812	0.155014	0.0252904	0.129723	0.0532423	0.129723	5.68488	10.4404	0.876979
ENSMUST00000169308.7	ENSMUSG00000025731	Mettl26	0.000519361	0.00959209	12.0448	0.706117	1	5.30679	0.0706117	0.0109724	0.0596393	0.0523707	0.0596393	8.62009	13.8421	0.683287
ENSMUST00000172699.1	ENSMUSG00000074480	Mex3a	1.67557e-05	0.00107291	18.5265	5.2326	1	5.5484	0.52326	0.00587518	0.517385	0.0451731	0.517385	1.97458	4.57673	1.21277
ENSMUST00000071977.8	ENSMUSG00000060572	Mfap2	3.35879e-05	0.00161345	17.2032	39.879	1	2.14267	3.9879	0.120493	3.8674	0.708926	3.8674	1.09353	3.10545	1.50581
ENSMUST00000166376.8	ENSMUSG00000060572	Mfap2	0.000433993	0.00851083	12.3798	27.7883	1	1.8856	2.77883	0.644057	2.13478	0.839033	2.13478	1.1439	2.48669	1.12027
ENSMUST00000018313.5	ENSMUSG00000018169	Mfng	0.000191514	0.00499704	13.9126	5.90561	1	3.34088	0.590561	0.100378	0.490184	0.279985	0.490184	1.3286	2.36191	0.830053
ENSMUST00000143636.7	ENSMUSG00000026110	Mgat4a	0.000823262	0.0129236	11.188	53.9099	1	2.84675	5.39099	0.589976	4.80102	0.423718	4.80102	1.26277	3.33684	1.40189
ENSMUST00000113585.8	ENSMUSG00000033174	Mgll	0.00448678	0.0412409	8.0755	0.767358	1	7.44892	0.0767358	0.000759404	0.0759764	0.0187549	0.0759764	17.2239	26.4214	0.617295
ENSMUST00000176322.7	ENSMUSG00000021000	Mia2	0.00091637	0.0139519	10.9893	1.34328	1	6.61969	0.134328	0.0485359	0.0857919	0.0254767	0.0857919	10.1048	18.0491	0.836888
ENSMUST00000175837.1	ENSMUSG00000021000	Mia2	0.00216906	0.0252449	9.40067	44.9572	1	2.53259	4.49572	1.95488	2.54084	0.539657	2.54084	1.53951	5.03082	1.70833
ENSMUST00000195233.2	ENSMUSG00000056050	Mia3	0.000141273	0.00409402	14.4851	2.85381	1	4.13553	0.285381	0.0463762	0.239005	0.128668	0.239005	3.09824	6.76333	1.12628
ENSMUST00000109271.2	ENSMUSG00000032727	Mier3	0.00538714	0.0464753	7.74467	39.6258	1	2.99845	3.96258	2.37902	1.58356	0.374793	1.58356	1.11619	1.95107	0.805688
ENSMUST00000025827.9	ENSMUSG00000024896	Minpp1	0.00174372	0.0217982	9.80148	0.617209	1	7.23177	0.0617209	0.000735065	0.0609859	0.0200718	0.0609859	19.6403	30.3098	0.625963
ENSMUST00000200082.4	ENSMUSG00000020190	Mknk2	4.69228e-05	0.00198677	16.5685	1.18386	1	7.72498	0.118386	0.0106876	0.107699	0.0174633	0.107699	21.2322	40.4213	0.928862
ENSMUST00000234335.1	ENSMUSG00000024142	Mlst8	0.002418	0.027269	9.20163	40.4828	1	3.0431	4.04828	1.55658	2.49169	0.361367	2.49169	1.35146	3.61151	1.41808
ENSMUST00000068237.11	ENSMUSG00000038342	Mlxip	1.24358e-06	0.000239508	23.5086	3.30509	1	7.01515	0.330509	0.0046939	0.325815	0.0216751	0.325815	4.64841	11.8164	1.34599
ENSMUST00000000924.12	ENSMUSG00000000901	Mmp11	5.09832e-06	0.000532387	20.8	2.94011	1	5.79807	0.294011	0.00620017	0.287811	0.0391831	0.287811	4.75792	11.6342	1.28997
ENSMUST00000089688.5	ENSMUSG00000000957	Mmp14	0.00165707	0.0209931	9.89524	1.48651	1	6.30808	0.148651	0.00267949	0.145972	0.0295897	0.145972	7.83985	13.9337	0.829679
ENSMUST00000034243.6	ENSMUSG00000031790	Mmp15	3.46759e-06	0.000430164	21.5387	4.43891	1	6.4776	0.443891	0.00237957	0.441512	0.0272051	0.441512	3.83789	10.8353	1.49735
ENSMUST00000034187.8	ENSMUSG00000031740	Mmp2	9.72122e-07	0.000208299	23.9826	27.791	1	3.70803	2.7791	0.214639	2.56446	0.193066	2.56446	1.12766	3.54016	1.65048
ENSMUST00000111908.2	ENSMUSG00000041445	Mmrn2	4.28057e-06	0.000481881	21.1349	9.50375	1	4.09815	0.950375	0.0274557	0.922919	0.132908	0.922919	1.26002	2.59484	1.0422
ENSMUST00000102975.9	ENSMUSG00000073910	Mob3b	0.000495202	0.00927043	12.1336	3.79456	1	4.80989	0.379456	0.01328	0.366176	0.0746635	0.366176	1.54307	2.40812	0.642103
ENSMUST00000161122.1	ENSMUSG00000025979	Mob4	0.000389962	0.0079074	12.5797	58.4675	1	2.29997	5.84675	1.91515	3.93159	0.636451	3.93159	1.3216	4.05754	1.61832
ENSMUST00000037557.8	ENSMUSG00000034602	Mon2	0.000407222	0.00818029	12.4988	0.920999	1	6.76621	0.0920999	0.0115175	0.0805823	0.023913	0.0805823	6.10455	9.71997	0.671067
ENSMUST00000219203.1	ENSMUSG00000034602	Mon2	0.00451907	0.04143	8.0625	1.79306	1	4.58394	0.179306	0.0506931	0.128613	0.0889274	0.128613	2.81552	4.35794	0.630245
ENSMUST00000087401.11	ENSMUSG00000031434	Morc4	4.94868e-06	0.000521159	20.857	0.841208	1	7.79919	0.0841208	0.00213694	0.0819839	0.0171824	0.0819839	21.0004	37.0406	0.818687
ENSMUST00000033811.13	ENSMUSG00000031434	Morc4	0.000175664	0.00473061	14.075	0.63082	1	6.68247	0.063082	0.00943781	0.0536442	0.0247815	0.0536442	6.96785	10.8632	0.64067
ENSMUST00000152150.7	ENSMUSG00000031422	Morf4l2	0.00124396	0.0173541	10.4239	1.48237	1	6.34596	0.148237	0.0194633	0.128774	0.0290232	0.128774	66.0521	123.11	0.898271
ENSMUST00000137605.1	ENSMUSG00000031422	Morf4l2	0.00211039	0.0248178	9.45096	0.880721	1	7.87639	0.0880721	0.00193757	0.0861345	0.0169182	0.0861345	176.44	293.554	0.734449
ENSMUST00000004715.1	ENSMUSG00000061778	Mospd2	0.00134839	0.0183341	10.2751	0.987138	1	4.70246	0.0987138	0.0199921	0.0787217	0.0810744	0.0810744	2.83576	4.29953	0.600441
ENSMUST00000168015.7	ENSMUSG00000002227	Mov10	0.00305639	0.0317859	8.7735	2.02728	1	6.33069	0.202728	0.111796	0.0909327	0.0292491	0.0909327	5.90683	11.288	0.93434
ENSMUST00000035045.14	ENSMUSG00000032470	Mras	3.45585e-06	0.000430149	21.5452	6.646	1	4.61984	0.6646	0.0170872	0.647513	0.0864551	0.647513	1.41954	2.91172	1.03645
ENSMUST00000100335.9	ENSMUSG00000020695	Mrc2	5.52358e-06	0.000555693	20.6466	11.3894	1	4.7103	1.13894	0.0176351	1.12131	0.0805848	1.12131	1.31582	3.06492	1.21989
ENSMUST00000048860.8	ENSMUSG00000039395	Mreg	0.000857022	0.0133229	11.1135	3.61344	1	5.33792	0.361344	0.00639687	0.354947	0.0513421	0.354947	3.68314	7.57066	1.03948
ENSMUST00000009713.13	ENSMUSG00000009569	Mrtfb	0.00308591	0.0320015	8.75597	5.51882	1	4.40216	0.551882	0.277458	0.274424	0.102874	0.274424	1.35776	2.11094	0.636656
ENSMUST00000212075.1	ENSMUSG00000041124	Msantd4	0.000403935	0.00813408	12.5139	0.970197	1	6.58391	0.0970197	0.0392072	0.0578125	0.0258909	0.0578125	9.33078	16.1514	0.79159
ENSMUST00000005503.4	ENSMUSG00000005370	Msh6	7.10966e-05	0.00261058	15.7814	0.430705	1	7.83215	0.0430705	0.000465713	0.0426048	0.0170662	0.0426048	21.4758	32.2765	0.587771
ENSMUST00000107909.7	ENSMUSG00000069769	Msi2	8.88787e-05	0.00303074	15.3594	2.40568	1	5.48729	0.240568	0.00620722	0.234361	0.0468375	0.234361	2.012	3.44225	0.774722
ENSMUST00000037930.12	ENSMUSG00000052915	Msl1	5.95407e-05	0.00232787	16.1172	1.84885	1	5.61374	0.184885	0.0227623	0.162122	0.0434899	0.162122	7.77368	15.8761	1.03019
ENSMUST00000092143.11	ENSMUSG00000051236	Msrb3	6.27082e-05	0.00240606	16.0191	3.1672	1	4.54071	0.31672	0.0122194	0.3045	0.0920212	0.3045	1.63166	2.70377	0.728631
ENSMUST00000021922.9	ENSMUSG00000021469	Msx2	0.000585413	0.0103513	11.8218	31.3492	1	4.31652	3.13492	0.10897	3.02595	0.110386	3.02595	1.85426	6.06883	1.71057
ENSMUST00000138807.7	ENSMUSG00000028890	Mtf1	0.001187	0.0168228	10.5105	1.06773	1	5.03512	0.106773	0.0218909	0.084882	0.0630545	0.084882	11.7211	20.1036	0.77835
ENSMUST00000146808.1	ENSMUSG00000046671	Mtfr1l	0.000583813	0.0103459	11.8269	54.1641	1	2.22074	5.41641	2.14806	3.26835	0.672241	3.26835	1.39409	4.15469	1.57541
ENSMUST00000071652.5	ENSMUSG00000029376	Mthfd2l	0.000337904	0.00722472	12.8476	3.51114	1	3.75646	0.351114	0.0340235	0.317091	0.183641	0.317091	1.5325	2.4711	0.689261
ENSMUST00000097788.10	ENSMUSG00000029009	Mthfr	1.37655e-05	0.000965419	18.9014	52.8136	1	1.69543	5.28136	1.50588	3.77548	0.943335	3.77548	1	1.71324	0.776731
ENSMUST00000032736.10	ENSMUSG00000030522	Mtmr10	7.33969e-07	0.000186506	24.5238	2.20651	1	5.5869	0.220651	0.00508035	0.215571	0.04417	0.215571	2.33393	4.37257	0.90572
ENSMUST00000174418.7	ENSMUSG00000039458	Mtmr12	0.00158534	0.0203786	9.97669	1.12155	1	6.13006	0.112155	0.0476814	0.0644736	0.0325454	0.0644736	4.32582	7.08182	0.711148
ENSMUST00000119628.7	ENSMUSG00000018401	Mtmr4	0.0012832	0.0177513	10.3665	2.20329	1	6.43159	0.220329	0.08523	0.135099	0.0278152	0.135099	4.95237	9.35898	0.918232
ENSMUST00000080371.7	ENSMUSG00000022353	Mtss1	1.20098e-05	0.000888678	19.1617	0.725377	1	6.67638	0.0725377	0.00169374	0.0708439	0.0248472	0.0708439	6.15211	9.88808	0.684609
ENSMUST00000144041.7	ENSMUSG00000033763	Mtss2	1.79191e-05	0.00110667	18.3986	75.766	1	2.63808	7.5766	0.912415	6.66419	0.498777	6.66419	1.05067	3.32604	1.6625
ENSMUST00000052457.14	ENSMUSG00000033763	Mtss2	6.42662e-05	0.00243039	15.9726	1.06731	1	7.05738	0.106731	0.00142388	0.105307	0.0213399	0.105307	8.57731	15.3344	0.838173
ENSMUST00000098580.5	ENSMUSG00000028158	Mttp	0.00420312	0.0394019	8.19391	6.71151	1	3.89612	0.671151	0.525535	0.145616	0.15964	0.15964	1.31323	2.53427	0.948449
ENSMUST00000006692.5	ENSMUSG00000006517	Mvd	3.29007e-05	0.00160127	17.2424	0.868457	1	6.45793	0.0868457	0.00286515	0.0839805	0.0274627	0.0839805	13.3962	23.1135	0.786907
ENSMUST00000030407.7	ENSMUSG00000028654	Mycl	0.000265012	0.00620496	13.3028	50.1138	1	2.07426	5.01138	1.22801	3.78337	0.742193	3.78337	1.05658	1.62116	0.617634
ENSMUST00000106252.8	ENSMUSG00000028654	Mycl	0.000792882	0.0126435	11.2578	6.02198	1	4.2052	0.602198	0.0927039	0.509494	0.121209	0.509494	1.5041	2.68034	0.833514
ENSMUST00000043396.14	ENSMUSG00000037169	Mycn	0.000192288	0.00500685	13.905	3.28067	1	6.12297	0.328067	0.0307957	0.297271	0.0326739	0.297271	5.63568	13.3048	1.23929
ENSMUST00000089825.12	ENSMUSG00000027201	Myef2	3.51576e-06	0.000433002	21.5122	8.98586	1	5.76718	0.898586	0.0994213	0.799165	0.0398656	0.799165	4.94331	21.6822	2.13296
ENSMUST00000137091.2	ENSMUSG00000027201	Myef2	0.000105203	0.00338571	15.041	51.9592	1	2.59503	5.19592	1.02148	4.17444	0.515249	4.17444	1.14603	4.1238	1.84733
ENSMUST00000142718.7	ENSMUSG00000027201	Myef2	0.000276659	0.0063692	13.2222	4.88532	1	6.29726	0.488532	0.190915	0.297617	0.0297553	0.297617	5.65749	15.4311	1.44761
ENSMUST00000092984.5	ENSMUSG00000020900	Myh10	0.00038894	0.0078899	12.5846	6.52061	1	7.32882	0.652061	0.280359	0.371702	0.0194481	0.371702	5.50951	17.2022	1.6426
ENSMUST00000233004.1	ENSMUSG00000034868	Myl12b	0.00106469	0.0155822	10.7116	0.800873	1	6.4548	0.0800873	0.00793995	0.0721473	0.0275041	0.0721473	26.3208	42.3106	0.684817
ENSMUST00000079784.11	ENSMUSG00000059741	Myl3	0.000358306	0.00749106	12.738	28.589	1	2.27	2.8589	0.397572	2.46132	0.649815	2.46132	1.22769	2.93908	1.25942
ENSMUST00000088552.6	ENSMUSG00000067818	Myl9	3.2111e-07	0.000125781	26.1184	8.9359	1	4.56965	0.89359	0.0280413	0.865548	0.0899359	0.865548	2.68487	10.8919	2.02033
ENSMUST00000110457.7	ENSMUSG00000022272	Myo10	2.66713e-05	0.00140441	17.6414	0.999434	1	7.55807	0.0999434	0.0020509	0.0978925	0.0181959	0.0978925	8.24005	14.2785	0.793121
ENSMUST00000164334.7	ENSMUSG00000000631	Myo18a	3.36751e-07	0.000128217	26.0266	99.3887	1	2.62913	9.93887	1.73806	8.20081	0.502176	8.20081	1.00025	3.04935	1.60814
ENSMUST00000000645.12	ENSMUSG00000000631	Myo18a	0.0035262	0.0349913	8.51299	40.6454	1	2.48681	4.06454	1.17263	2.89191	0.557904	2.89191	1.01645	1.66963	0.715983
ENSMUST00000054920.4	ENSMUSG00000046312	Myorg	0.00118438	0.0167989	10.5145	18.4456	1	4.88861	1.84456	0.0413369	1.80323	0.070342	1.80323	1.77403	4.74028	1.41794
ENSMUST00000088013.11	ENSMUSG00000036098	Myrf	6.11026e-05	0.00237028	16.0682	2.85848	1	5.67565	0.285848	0.0059057	0.279942	0.0419767	0.279942	2.29448	4.62022	1.00979
ENSMUST00000192419.5	ENSMUSG00000063273	Naa15	0.00442383	0.0408519	8.1011	0.673041	1	5.64491	0.0673041	0.0139009	0.0534032	0.0427186	0.0534032	22.2959	33.7818	0.599468
ENSMUST00000166923.8	ENSMUSG00000021555	Naa35	0.000275924	0.0063662	13.2271	51.2883	1	2.03583	5.12883	1.98654	3.14229	0.761325	3.14229	1.14921	5.05436	2.13689
ENSMUST00000063542.7	ENSMUSG00000022698	Naa50	0.000281209	0.0064202	13.1916	5.73993	1	6.98488	0.573993	0.10772	0.466273	0.0219226	0.466273	14.1172	42.6117	1.59379
ENSMUST00000159345.7	ENSMUSG00000029413	Naaa	0.00143751	0.0191373	10.157	4.60545	1	4.35573	0.460545	0.0676508	0.392894	0.106864	0.392894	2.37513	4.8356	1.02569
ENSMUST00000185534.1	ENSMUSG00000026107	Nabp1	2.35292e-06	0.000332749	22.2829	3.13464	1	5.59947	0.313464	0.0279347	0.285529	0.0438495	0.285529	13.4806	37.1286	1.46165
ENSMUST00000027279.11	ENSMUSG00000026107	Nabp1	0.000414521	0.00827038	12.4656	0.538686	1	7.56882	0.0538686	0.00104912	0.0528194	0.0181443	0.0528194	24.9163	38.1536	0.614727
ENSMUST00000045713.3	ENSMUSG00000041073	Nacad	2.00818e-05	0.0011904	18.1815	3.26925	1	5.87362	0.326925	0.00390204	0.323023	0.037569	0.323023	2.81918	6.16823	1.12958
ENSMUST00000001975.5	ENSMUSG00000001910	Nacc1	0.00110904	0.0159924	10.6361	3.91126	1	6.56726	0.391126	0.00177483	0.389351	0.0260883	0.389351	5.56855	12.5599	1.17345
ENSMUST00000208093.1	ENSMUSG00000059119	Nap1l4	0.00533764	0.0462126	7.76134	1.41865	1	4.56362	0.141865	0.0311112	0.110753	0.0903658	0.110753	20.1067	35.8824	0.835598
ENSMUST00000127637.7	ENSMUSG00000006024	Napa	0.00137254	0.0185619	10.2423	1.75447	1	4.98346	0.175447	0.0358967	0.13955	0.0655082	0.13955	14.2659	26.6265	0.900293
ENSMUST00000030456.13	ENSMUSG00000028693	Nasp	1.57314e-05	0.0010327	18.6468	1.83388	1	8.22894	0.183388	0.000744235	0.182643	0.0160525	0.182643	44.6749	98.3169	1.13797
ENSMUST00000190298.7	ENSMUSG00000009418	Nav1	0.000304008	0.00675684	13.0455	1.20952	1	7.30426	0.120952	0.00147952	0.119472	0.0196004	0.119472	5.89342	10.0021	0.763132
ENSMUST00000184945.7	ENSMUSG00000052512	Nav2	2.06787e-05	0.001207	18.1257	0.631932	1	7.47529	0.0631932	0.000792573	0.0624006	0.0186138	0.0624006	6.30012	9.78946	0.635851
ENSMUST00000084828.4	ENSMUSG00000042029	Ncapg2	1.37598e-07	8.62115e-05	27.7563	0.970134	1	6.94934	0.0970134	0.00121393	0.0957995	0.0222214	0.0957995	7.69479	14.02	0.865537
ENSMUST00000086421.8	ENSMUSG00000066877	Nck2	5.40343e-06	0.000553851	20.6887	0.897776	1	6.22585	0.0897776	0.00206853	0.087709	0.0308921	0.087709	6.81385	11.7538	0.786588
ENSMUST00000185785.1	ENSMUSG00000026234	Ncl	0.000217078	0.00543433	13.6772	0.91596	1	5.4932	0.091596	0.00765203	0.0839439	0.0466725	0.0839439	17.1607	29.2954	0.771563
ENSMUST00000068304.12	ENSMUSG00000005886	Ncoa2	0.00527115	0.0458535	7.78398	4.76721	1	5.84339	0.476721	0.335903	0.140818	0.0382059	0.140818	2.13355	4.05668	0.927045
ENSMUST00000109252.7	ENSMUSG00000027678	Ncoa3	2.18815e-08	2.86311e-05	31.32	8.49212	1	5.76537	0.849212	0.0493403	0.799872	0.0399062	0.799872	1.90643	6.45158	1.75878
ENSMUST00000125053.7	ENSMUSG00000029478	Ncor2	0.00108624	0.0157624	10.6745	0.662357	1	7.43258	0.0662357	0.00215239	0.0640833	0.0188443	0.0640833	11.0172	16.8702	0.614717
ENSMUST00000000199.7	ENSMUSG00000062661	Ncs1	0.000127378	0.00381417	14.6802	6.78906	1	4.65133	0.678906	0.0152251	0.663681	0.0843544	0.663681	1.50362	2.9227	0.958857
ENSMUST00000030357.14	ENSMUSG00000028614	Ndc1	0.00294792	0.0310058	8.83943	4.06207	1	5.9359	0.406207	0.0925343	0.313673	0.0362897	0.313673	5.77634	12.8869	1.15768
ENSMUST00000038775.5	ENSMUSG00000033585	Ndn	8.7742e-06	0.000740927	19.7613	3.69445	1	5.69429	0.369445	0.00376688	0.365678	0.0415353	0.365678	2.91762	7.05696	1.27426
ENSMUST00000235795.1	ENSMUSG00000054008	Ndst1	0.000203066	0.00520019	13.8025	1.84867	1	5.50007	0.184867	0.00712531	0.177741	0.0464816	0.177741	2.34063	3.89137	0.73338
ENSMUST00000169273.1	ENSMUSG00000054008	Ndst1	0.000747051	0.0121594	11.3684	3.7453	1	5.21583	0.37453	0.181186	0.193344	0.0555831	0.193344	1.75632	3.16573	0.849976
ENSMUST00000237783.1	ENSMUSG00000054008	Ndst1	0.0054211	0.0466253	7.73332	33.2645	1	4.00016	3.32645	2.14397	1.18249	0.14489	1.18249	1.16443	2.28363	0.971706
ENSMUST00000098363.9	ENSMUSG00000031837	Necab2	0.000109764	0.00347377	14.9609	9.0527	1	3.70795	0.90527	0.0683371	0.836933	0.193081	0.836933	1.44223	3.10225	1.10502
ENSMUST00000034740.14	ENSMUSG00000032216	Nedd4	4.57699e-07	0.00014616	25.4343	0.968262	1	9.26919	0.0968262	0.000154347	0.0966718	0.0164799	0.0966718	59.1988	112.504	0.926331
ENSMUST00000184020.7	ENSMUSG00000032216	Nedd4	1.37531e-05	0.000965419	18.9031	2.37875	1	6.00312	0.237875	0.0256801	0.212195	0.0349537	0.212195	9.88812	22.9038	1.21182
ENSMUST00000173357.7	ENSMUSG00000024369	Nelfe	0.00165847	0.0210054	9.89369	0.564731	1	6.23907	0.0564731	0.0159665	0.0405066	0.0306756	0.0405066	14.9057	22.6881	0.606074
ENSMUST00000214547.1	ENSMUSG00000032340	Neo1	0.00156379	0.0201957	10.0019	4.32176	1	4.90689	0.432176	0.0683291	0.363847	0.06938	0.363847	1.6648	2.79506	0.747528
ENSMUST00000196529.4	ENSMUSG00000039103	Nexn	5.42002e-05	0.00218774	16.2952	37.6121	1	1.9267	3.76121	0.403045	3.35817	0.81733	3.35817	1.07199	2.06364	0.944896
ENSMUST00000046045.12	ENSMUSG00000039103	Nexn	0.000570131	0.0101876	11.8711	38.5048	1	1.94355	3.85048	0.592638	3.25784	0.808528	3.25784	1.06468	1.61866	0.604382
ENSMUST00000071325.8	ENSMUSG00000020716	Nf1	7.56684e-06	0.000672416	20.0443	7.83879	1	4.66826	0.783879	0.0391971	0.744682	0.0832512	0.744682	1.16575	1.80914	0.634047
ENSMUST00000024179.5	ENSMUSG00000023411	Nfatc4	0.00201835	0.0240611	9.53277	27.166	1	3.21557	2.7166	0.532332	2.18427	0.31349	2.18427	1.16239	2.06895	0.831803
ENSMUST00000107657.7	ENSMUSG00000038615	Nfe2l1	0.000237131	0.00576771	13.5113	129.94	1	4.55676	12.994	0.861934	12.132	0.0908577	12.132	1.86657	17.6084	3.2378
ENSMUST00000087216.11	ENSMUSG00000072889	Nfxl1	9.0672e-06	0.000755554	19.6985	0.474108	1	7.12999	0.0474108	0.00298286	0.044428	0.0207898	0.044428	12.3247	19.3023	0.647226
ENSMUST00000000122.6	ENSMUSG00000000120	Ngfr	6.13604e-05	0.00237463	16.0602	13.5376	1	3.43087	1.35376	0.0873027	1.26646	0.256629	1.26646	1.15086	2.0217	0.812856
ENSMUST00000022340.4	ENSMUSG00000021806	Nid2	0.000122686	0.00371867	14.7509	19.8979	1	6.60918	1.98979	0.277809	1.71198	0.025597	1.71198	3.49272	21.0357	2.59041
ENSMUST00000112688.9	ENSMUSG00000026377	Nifk	0.00596041	0.0496475	7.56223	0.877769	1	6.1949	0.0877769	0.0133279	0.074449	0.0314096	0.074449	25.9483	40.0088	0.624677
ENSMUST00000109896.7	ENSMUSG00000068115	Ninl	0.00311434	0.0322221	8.73924	7.35885	1	4.95537	0.735885	0.0298415	0.706043	0.0668997	0.706043	1.76552	3.1958	0.856083
ENSMUST00000126604.7	ENSMUSG00000030452	Nipa2	0.00151318	0.0197728	10.0625	59.8442	1	3.06112	5.98442	0.97441	5.01001	0.356077	5.01001	2.53958	11.9952	2.2398
ENSMUST00000022469.12	ENSMUSG00000021910	Nisch	5.45117e-06	0.000554038	20.6718	1.67954	1	7.59808	0.167954	0.0133763	0.154578	0.0180071	0.154578	10.9426	23.5935	1.10844
ENSMUST00000105993.3	ENSMUSG00000078532	Nkain1	1.46794e-05	0.000993962	18.7787	0.861472	1	6.63223	0.0861472	0.00544696	0.0807003	0.0253346	0.0807003	23.6999	42.3102	0.836126
ENSMUST00000224945.1	ENSMUSG00000021710	Nln	2.6563e-05	0.00140133	17.6492	1.45561	1	6.27295	0.145561	0.0177129	0.127848	0.0301335	0.127848	7.61191	14.3753	0.917262
ENSMUST00000180200.7	ENSMUSG00000049871	Nlrc3	0.000735972	0.0120265	11.3961	1.89765	1	5.55864	0.189765	0.00657459	0.18319	0.044903	0.18319	2.96356	5.30159	0.839094
ENSMUST00000177551.1	ENSMUSG00000049871	Nlrc3	0.000880702	0.013559	11.0629	9.95157	1	4.1665	0.995157	0.36708	0.628076	0.125283	0.628076	1.27366	2.10741	0.72649
ENSMUST00000143249.1	ENSMUSG00000027787	Nmd3	0.000728989	0.011954	11.4138	0.502101	1	5.6074	0.0502101	0.00514517	0.045065	0.0436491	0.045065	45.5401	71.5806	0.652432
ENSMUST00000109526.1	ENSMUSG00000067786	Nnat	1.19711e-09	5.86868e-06	36.9741	81.8635	1	2.28134	8.18635	0.102466	8.08388	0.644733	8.08388	1	6.23614	2.64065
ENSMUST00000223268.1	ENSMUSG00000116207	Nnt	0.00540987	0.0465853	7.73706	4.12432	1	5.43194	0.412432	0.28299	0.129443	0.0484296	0.129443	2.89763	6.04039	1.05977
ENSMUST00000035346.13	ENSMUSG00000061411	Nol4l	0.000258649	0.00611186	13.3484	7.35075	1	4.75862	0.735075	0.430457	0.304618	0.077645	0.304618	1.3242	2.69063	1.02282
ENSMUST00000109784.1	ENSMUSG00000061411	Nol4l	0.00030754	0.00678658	13.0239	1.05288	1	5.88453	0.105288	0.0116057	0.0936818	0.0373417	0.0936818	2.9914	4.66984	0.642552
ENSMUST00000222197.1	ENSMUSG00000021392	Nol8	5.7772e-05	0.00228216	16.1743	0.948174	1	6.90772	0.0948174	0.0121119	0.0827055	0.0225828	0.0827055	8.27042	14.1076	0.770442
ENSMUST00000028288.4	ENSMUSG00000026923	Notch1	3.66722e-07	0.000132494	25.862	9.69266	1	5.12675	0.969266	0.0110642	0.958202	0.0590662	0.958202	1.27916	2.81901	1.13999
ENSMUST00000087723.4	ENSMUSG00000038146	Notch3	0.000308899	0.00680141	13.0156	25.4414	1	4.06729	2.54414	0.126606	2.41753	0.136543	2.41753	1.15134	2.04949	0.831952
ENSMUST00000044415.15	ENSMUSG00000039263	Npepl1	2.21508e-06	0.000324752	22.3988	5.47129	1	5.61086	0.547129	0.0223327	0.524796	0.0435621	0.524796	3.43699	10.4209	1.60026
ENSMUST00000003947.8	ENSMUSG00000003849	Nqo1	0.00238719	0.0270201	9.2251	1.7144	1	3.70194	0.17144	0.0248526	0.146587	0.194289	0.194289	1.79401	2.78455	0.634259
ENSMUST00000104999.3	ENSMUSG00000078202	Nrarp	4.82328e-06	0.000515163	20.9062	2.7838	1	5.051	0.27838	0.0101198	0.268261	0.062331	0.268261	2.59185	5.32628	1.03915
ENSMUST00000168890.1	ENSMUSG00000042834	Nrep	8.66431e-07	0.000202295	24.2042	15.1207	1	4.01513	1.51207	0.0925421	1.41953	0.142974	1.41953	1.3498	4.43495	1.71618
ENSMUST00000115206.7	ENSMUSG00000058440	Nrf1	0.000817516	0.0128704	11.201	64.9829	1	3.22541	6.49829	2.18142	4.31686	0.310847	4.31686	1.39996	4.95129	1.82242
ENSMUST00000026917.9	ENSMUSG00000025810	Nrp1	2.04852e-08	2.86311e-05	31.448	14.357	1	4.99008	1.4357	0.0108926	1.42481	0.0651847	1.42481	1.51872	6.2898	2.05015
ENSMUST00000044752.5	ENSMUSG00000039481	Nrtn	0.000137593	0.00400849	14.5348	3.5551	1	3.89207	0.35551	0.0336515	0.321859	0.160269	0.321859	2.39217	5.08734	1.08859
ENSMUST00000224973.1	ENSMUSG00000021488	Nsd1	5.12922e-05	0.00211321	16.3997	143.959	1	4.56264	14.3959	0.556178	13.8397	0.0904359	13.8397	1.28879	8.91556	2.79031
ENSMUST00000224918.1	ENSMUSG00000021488	Nsd1	5.57288e-05	0.00222992	16.2425	1.07376	1	5.1944	0.107376	0.0111782	0.0961978	0.0563885	0.0961978	7.50003	13.5818	0.856705
ENSMUST00000058096.13	ENSMUSG00000057406	Nsd2	1.29908e-06	0.000241448	23.4246	0.60519	1	7.98676	0.060519	0.00361661	0.0569024	0.0165884	0.0569024	21.5948	35.9116	0.733766
ENSMUST00000176485.7	ENSMUSG00000021595	Nsun2	4.70238e-05	0.00198765	16.5645	101.915	1	4.17884	10.1915	1.42907	8.76243	0.123966	8.76243	1.3378	16.0402	3.58376
ENSMUST00000227096.1	ENSMUSG00000071547	Nt5dc2	2.56685e-05	0.00137056	17.7143	2.7685	1	7.11384	0.27685	0.00446511	0.272385	0.0209093	0.272385	19.7046	49.3949	1.32583
ENSMUST00000189946.6	ENSMUSG00000026434	Nucks1	8.33088e-05	0.00290635	15.4817	0.509062	1	7.19806	0.0509062	0.0026261	0.0482801	0.0203024	0.0482801	21.0241	32.2077	0.615361
ENSMUST00000135631.1	ENSMUSG00000053838	Nudcd3	0.000546817	0.00991833	11.9488	1.11323	1	6.39876	0.111323	0.019212	0.0921109	0.0282668	0.0921109	8.78265	15.0244	0.774581
ENSMUST00000156429.8	ENSMUSG00000024213	Nudt3	4.99521e-05	0.00208297	16.4499	57.4253	1	1.74375	5.74253	2.08544	3.65709	0.916248	3.65709	1.00078	9.13895	3.1909
ENSMUST00000230017.1	ENSMUSG00000022142	Nup155	0.00416646	0.0391201	8.20981	1.12986	1	7.27701	0.112986	0.0026045	0.110382	0.0197738	0.110382	12.135	19.325	0.671286
ENSMUST00000032179.13	ENSMUSG00000030091	Nup210	4.25287e-05	0.00187783	16.7551	5.59852	1	6.22148	0.559852	0.17186	0.387992	0.0309642	0.387992	2.4999	6.93417	1.47185
ENSMUST00000230411.1	ENSMUSG00000016619	Nup50	1.22427e-07	8.07968e-05	27.9824	1.11114	1	6.85852	0.111114	0.00349173	0.107623	0.0230269	0.107623	16.7668	32.8012	0.968137
ENSMUST00000101212.8	ENSMUSG00000072944	Nup62cl	3.08741e-06	0.000400046	21.7615	0.334485	1	8.40773	0.0334485	0.000322209	0.0331263	0.0158146	0.0331263	82.8997	125.726	0.600848
ENSMUST00000211235.1	ENSMUSG00000063550	Nup98	0.00165954	0.0210136	9.8925	3.53661	1	5.40849	0.353661	0.280795	0.0728667	0.0491302	0.0728667	2.43298	5.43342	1.15914
ENSMUST00000068225.14	ENSMUSG00000027306	Nusap1	0.000315672	0.00687712	12.975	0.957373	1	6.38744	0.0957373	0.00264627	0.0930911	0.0284258	0.0930911	7.58475	12.6893	0.742434
ENSMUST00000212042.1	ENSMUSG00000008450	Nutf2	0.000365381	0.00758292	12.7014	1.4706	1	5.60129	0.14706	0.038177	0.108883	0.0438034	0.108883	18.3061	35.9759	0.974704
ENSMUST00000168479.2	ENSMUSG00000075592	Nynrin	0.00361863	0.0354835	8.46592	9.96032	1	5.94497	0.996032	0.38134	0.614693	0.036107	0.614693	2.26264	5.37815	1.2491
ENSMUST00000101554.8	ENSMUSG00000020456	Ogdh	0.0024589	0.0275295	9.17093	78.1227	1	4.62395	7.81227	1.76463	6.04764	0.0861771	6.04764	1.87635	10.8822	2.53597
ENSMUST00000228529.1	ENSMUSG00000021913	Ogdhl	0.000176743	0.00473904	14.0635	0.699076	1	6.02611	0.0699076	0.00303466	0.0668729	0.034506	0.0668729	4.69294	7.20837	0.619181
ENSMUST00000100015.5	ENSMUSG00000027108	Ola1	0.00191024	0.0231459	9.63385	0.900056	1	5.21373	0.0900056	0.0272753	0.0627304	0.0556611	0.0627304	9.09543	14.8207	0.704401
ENSMUST00000046792.8	ENSMUSG00000038463	Olfml2b	3.38461e-05	0.00161809	17.1886	31.9155	1	3.04174	3.19155	0.051204	3.14034	0.361771	3.14034	1.07436	2.26588	1.0766
ENSMUST00000032265.12	ENSMUSG00000030162	Olr1	5.17173e-06	0.000538916	20.7726	1.15028	1	6.9269	0.115028	0.00118799	0.11384	0.0224147	0.11384	9.73662	18.0189	0.888015
ENSMUST00000114325.7	ENSMUSG00000026037	Orc2	0.0020293	0.0241394	9.52284	2.36589	1	5.82671	0.236589	0.0407828	0.195806	0.0385624	0.195806	8.04585	15.7748	0.971305
ENSMUST00000142085.1	ENSMUSG00000024767	Otub1	0.000551152	0.00997089	11.9341	0.973389	1	5.13114	0.0973389	0.0318727	0.0654663	0.0588859	0.0654663	21.1968	38.6757	0.867583
ENSMUST00000025861.2	ENSMUSG00000024922	Ovol1	1.36092e-05	0.00096135	18.9231	5.85441	1	3.99486	0.585441	0.0311248	0.554316	0.145577	0.554316	1.3907	2.56748	0.884542
ENSMUST00000037423.3	ENSMUSG00000037279	Ovol2	1.58338e-06	0.000267763	23.044	4.84072	1	4.53403	0.484072	0.0157507	0.468321	0.0925112	0.468321	2.42003	6.31555	1.38388
ENSMUST00000138927.1	ENSMUSG00000022186	Oxct1	0.0017804	0.022114	9.7632	70.879	1	3.3937	7.0879	1.00554	6.08236	0.266164	6.08236	1.69063	6.06642	1.84329
ENSMUST00000128880.7	ENSMUSG00000036737	Oxsr1	0.00131665	0.0180278	10.319	33.4172	1	3.75595	3.34172	1.17146	2.17026	0.183736	2.17026	1.35952	3.88069	1.51322
ENSMUST00000066489.12	ENSMUSG00000006931	P3h4	3.83584e-05	0.00175311	16.9509	4.15373	1	5.3232	0.415373	0.00707589	0.408297	0.051824	0.408297	3.38404	8.52779	1.33343
ENSMUST00000230030.1	ENSMUSG00000016664	Pacsin2	0.000244185	0.00589058	13.4563	60.1609	1	2.09103	6.01609	2.05674	3.95935	0.733942	3.95935	1.09095	5.88424	2.43127
ENSMUST00000229337.1	ENSMUSG00000016664	Pacsin2	0.00179658	0.0222369	9.74657	1.65308	1	4.61262	0.165308	0.0415666	0.123742	0.0869458	0.123742	7.67175	14.0779	0.875803
ENSMUST00000155493.1	ENSMUSG00000020745	Pafah1b1	0.000538216	0.00984482	11.9784	0.65046	1	5.5655	0.065046	0.0112949	0.0537511	0.0447234	0.0537511	26.4177	42.636	0.690565
ENSMUST00000117536.7	ENSMUSG00000029247	Paics	2.64031e-05	0.00139773	17.6607	0.488255	1	7.98649	0.0488255	0.00244714	0.0463784	0.0165891	0.0463784	57.9567	91.557	0.659695
ENSMUST00000109203.8	ENSMUSG00000025451	Paip1	0.00103427	0.0152497	10.7652	0.964026	1	6.47168	0.0964026	0.0200538	0.0763489	0.0272821	0.0763489	16.2521	27.058	0.735426
ENSMUST00000126957.8	ENSMUSG00000025451	Paip1	0.00272776	0.0293833	8.98117	1.4058	1	6.08924	0.14058	0.0689359	0.071644	0.033298	0.071644	9.70347	17.0805	0.815774
ENSMUST00000236868.1	ENSMUSG00000037058	Paip2	0.00124872	0.0174009	10.4168	1.11158	1	5.85686	0.111158	0.028099	0.0830588	0.0379206	0.0830588	22.9142	40.7072	0.829041
ENSMUST00000110853.7	ENSMUSG00000074923	Pak6	5.87386e-06	0.000581469	20.5289	5.60712	1	4.47487	0.560712	0.0845558	0.476157	0.0969912	0.476157	1.4814	3.04713	1.04049
ENSMUST00000102903.7	ENSMUSG00000038729	Pakap	6.95555e-07	0.000182158	24.6274	3.12032	1	6.67441	0.312032	0.0156276	0.296404	0.0248685	0.296404	3.82978	9.36272	1.28967
ENSMUST00000150412.3	ENSMUSG00000089945	Pakap	0.000308733	0.00680079	13.0167	11.4705	1	5.28859	1.14705	0.441437	0.705616	0.052988	0.705616	1.74882	4.97158	1.50732
ENSMUST00000112460.2	ENSMUSG00000033610	Pank1	0.000806782	0.0127705	11.2256	12.4388	1	2.98079	1.24388	0.497933	0.745944	0.380227	0.745944	1.13446	1.77415	0.64512
ENSMUST00000081525.3	ENSMUSG00000037348	Paqr7	0.00320939	0.0328825	8.68443	27.5462	1	2.41307	2.75462	0.33522	2.41941	0.58794	2.41941	1.11071	1.70542	0.61864
ENSMUST00000162176.1	ENSMUSG00000025812	Pard3	9.26123e-05	0.00309523	15.2816	67.7483	1	2.55584	6.77483	0.661302	6.11352	0.5305	6.11352	1.33819	4.908	1.87485
ENSMUST00000052125.6	ENSMUSG00000044641	Pard6b	4.40108e-06	0.000487339	21.0817	1.28412	1	6.49498	0.128412	0.00160289	0.126809	0.0269813	0.126809	6.82927	12.8766	0.914946
ENSMUST00000040576.9	ENSMUSG00000034981	Parm1	0.000238167	0.00579005	13.5031	1.01497	1	6.73704	0.101497	0.00133477	0.100162	0.0242083	0.100162	6.22794	10.503	0.753972
ENSMUST00000027777.11	ENSMUSG00000026496	Parp1	0.000150348	0.0042653	14.3678	0.896428	1	8.41612	0.0896428	0.000233196	0.0894096	0.0158067	0.0894096	38.8156	66.8569	0.784439
ENSMUST00000048518.15	ENSMUSG00000035365	Parpbp	1.04312e-05	0.000815659	19.4308	0.824351	1	5.91605	0.0824351	0.00344024	0.0789948	0.0366928	0.0789948	4.2761	6.9202	0.694517
ENSMUST00000023072.6	ENSMUSG00000022438	Parvb	0.00108345	0.0157265	10.6792	1.46878	1	7.30817	0.146878	0.000745859	0.146132	0.0195759	0.146132	13.3233	24.6923	0.890113
ENSMUST00000238190.1	ENSMUSG00000046139	Patl1	0.00306061	0.0318125	8.77098	13.1123	1	4.87426	1.31123	0.695749	0.615479	0.0711076	0.615479	2.12101	5.08047	1.26021
ENSMUST00000095313.4	ENSMUSG00000035873	Pawr	0.00160207	0.0205434	9.95737	0.514326	1	7.61749	0.0514326	0.000547909	0.0508847	0.0179186	0.0508847	44.6827	67.0883	0.586344
ENSMUST00000153278.7	ENSMUSG00000038718	Pbx3	0.00093195	0.014111	10.9581	29.4845	1	2.09229	2.94845	0.8028	2.14565	0.733323	2.14565	1.2025	2.39341	0.993032
ENSMUST00000020298.7	ENSMUSG00000020098	Pcbd1	0.00105733	0.0155273	10.7244	6.19678	1	5.02586	0.619678	0.0165821	0.603096	0.0634829	0.603096	7.52677	20.4219	1.44001
ENSMUST00000229275.1	ENSMUSG00000056851	Pcbp2	0.00185907	0.0227914	9.68373	0.74458	1	5.20609	0.074458	0.0243304	0.0501275	0.0559468	0.0559468	18.9584	31.3764	0.726843
ENSMUST00000161701.2	ENSMUSG00000051375	Pcdh1	0.000457977	0.00880672	12.2794	5.86555	1	5.55592	0.586555	0.0355135	0.551042	0.0449746	0.551042	2.65582	6.27427	1.24029
ENSMUST00000035931.12	ENSMUSG00000037892	Pcdh18	2.57627e-05	0.00137186	17.7074	70.094	1	2.62349	7.0094	1.02977	5.97963	0.504324	5.97963	1.04701	1.93527	0.886259
ENSMUST00000068110.9	ENSMUSG00000029108	Pcdh7	0.000114376	0.00356858	14.8832	38.9642	1	2.98047	3.89642	0.152067	3.74435	0.380327	3.74435	1.05766	1.72332	0.704306
ENSMUST00000225920.1	ENSMUSG00000024805	Pcgf5	8.29923e-05	0.00290514	15.4889	0.85417	1	5.96256	0.085417	0.00345321	0.0819638	0.0357549	0.0819638	2.89576	4.35422	0.588472
ENSMUST00000224679.1	ENSMUSG00000024805	Pcgf5	0.00081013	0.0128059	11.2179	3.85534	1	5.48893	0.385534	0.261968	0.123566	0.0467918	0.123566	6.10525	17.0612	1.48259
ENSMUST00000045802.6	ENSMUSG00000040204	Pclaf	8.27926e-05	0.00290225	15.4934	10.2349	1	5.49401	1.02349	0.0119149	1.01157	0.0466501	1.01157	3.42774	12.3963	1.85459
ENSMUST00000211247.1	ENSMUSG00000031592	Pcm1	4.31133e-05	0.00189015	16.7292	2.78131	1	6.64257	0.278131	0.0528245	0.225307	0.0252188	0.225307	4.16569	8.8891	1.09348
ENSMUST00000096021.9	ENSMUSG00000071533	Pcnp	0.000586311	0.0103534	11.8189	0.799957	1	6.64211	0.0799957	0.00471603	0.0752797	0.0252239	0.0752797	60.3492	99.4726	0.720965
ENSMUST00000031731.13	ENSMUSG00000029718	Pcolce	0.00112925	0.0161686	10.6027	36.4179	1	4.00604	3.64179	0.333302	3.30849	0.144134	3.30849	1.60891	7.32584	2.18691
ENSMUST00000153723.2	ENSMUSG00000029998	Pcyox1	0.000381371	0.00779064	12.6213	2.52026	1	5.03669	0.252026	0.0847582	0.167267	0.0629823	0.167267	9.15129	20.0376	1.13066
ENSMUST00000039413.14	ENSMUSG00000032177	Pde4a	3.24906e-05	0.00158755	17.2663	4.91665	1	4.11898	0.491665	0.0318602	0.459805	0.130524	0.459805	1.29338	2.04647	0.661986
ENSMUST00000046901.13	ENSMUSG00000025856	Pdgfa	0.00422272	0.0395407	8.18547	0.873172	1	5.9601	0.0873172	0.00784948	0.0794677	0.0358039	0.0794677	10.3275	15.9112	0.623558
ENSMUST00000000500.7	ENSMUSG00000000489	Pdgfb	0.000246079	0.0059217	13.4418	4.98301	1	4.5235	0.498301	0.0160119	0.482289	0.0932894	0.482289	1.77231	3.4703	0.969426
ENSMUST00000025522.10	ENSMUSG00000024620	Pdgfrb	1.72653e-05	0.00108503	18.4694	4.61534	1	5.57571	0.461534	0.00655428	0.45498	0.044458	0.45498	2.06486	4.90083	1.24698
ENSMUST00000045748.6	ENSMUSG00000035232	Pdk3	9.5366e-07	0.000207032	24.0195	2.18766	1	5.53961	0.218766	0.00562528	0.213141	0.0454067	0.213141	4.33082	9.42226	1.12143
ENSMUST00000018755.9	ENSMUSG00000020388	Pdlim4	6.52207e-06	0.000617252	20.3285	9.75381	1	4.59809	0.975381	0.171525	0.803857	0.0879428	0.803857	2.67231	10.7606	2.0096
ENSMUST00000058865.13	ENSMUSG00000038298	Pdzk1	0.00378104	0.0366121	8.38609	67.3281	1	2.98457	6.73281	1.83909	4.89371	0.379058	4.89371	1.42346	4.25829	1.58087
ENSMUST00000138014.7	ENSMUSG00000038298	Pdzk1	0.00447054	0.0411374	8.08207	38.5721	1	1.31679	3.85721	0.452786	3.40442	1.17015	3.40442	1.12731	3.05387	1.43776
ENSMUST00000075994.10	ENSMUSG00000035357	Pdzrn3	2.845e-05	0.00146082	17.5187	3.49396	1	4.40169	0.349396	0.0224546	0.326941	0.102914	0.326941	1.49027	2.44531	0.714448
ENSMUST00000176204.7	ENSMUSG00000092035	Peg10	2.30504e-06	0.000330702	22.3224	3.00695	1	10.8445	0.300695	0.00159098	0.299104	0.0278603	0.299104	191.395	533.686	1.47944
ENSMUST00000176551.2	ENSMUSG00000092035	Peg10	0.000300647	0.00670688	13.0664	1.36926	1	10.7936	0.136926	0.00174115	0.135185	0.0271812	0.135185	225.956	431.472	0.933223
ENSMUST00000051209.10	ENSMUSG00000002265	Peg3	3.18538e-09	9.27453e-06	35.0671	2.53725	1	9.37805	0.253725	0.000143361	0.253581	0.0167865	0.253581	33.9717	93.1108	1.45462
ENSMUST00000025163.13	ENSMUSG00000024309	Pfdn6	0.00188901	0.023007	9.65438	0.546651	1	7.12723	0.0546651	0.00287906	0.051786	0.0208101	0.051786	68.8613	104.071	0.595809
ENSMUST00000169659.7	ENSMUSG00000026409	Pfkfb2	0.0017528	0.02187	9.79192	2.97287	1	5.05301	0.297287	0.0202301	0.277057	0.0622406	0.277057	2.66561	4.76751	0.838772
ENSMUST00000218383.1	ENSMUSG00000020277	Pfkl	0.00242088	0.0272891	9.19945	60.6313	1	1.7777	6.06313	1.51693	4.5462	0.897454	4.5462	1.12185	6.48505	2.53124
ENSMUST00000196381.1	ENSMUSG00000029500	Pgam5	0.00334857	0.0338782	8.60709	43.0256	1	1.85898	4.30256	1.29674	3.00582	0.85326	3.00582	2.21159	4.26522	0.947538
ENSMUST00000097739.4	ENSMUSG00000073678	Pgap1	0.000724881	0.011928	11.4243	2.18795	1	5.87762	0.218795	0.003122	0.215673	0.0374855	0.215673	1.96646	3.07109	0.643149
ENSMUST00000004913.6	ENSMUSG00000004791	Pgf	0.000169866	0.00463497	14.1381	3.3048	1	5.94754	0.33048	0.00349878	0.326982	0.0360553	0.326982	7.87855	19.5136	1.30848
ENSMUST00000223220.1	ENSMUSG00000004791	Pgf	0.00235486	0.0267643	9.25007	8.23599	1	3.66843	0.823599	0.2578	0.565798	0.201176	0.565798	1.45995	2.78701	0.932802
ENSMUST00000025354.4	ENSMUSG00000024477	Pggt1b	0.00308926	0.0320296	8.75399	65.9937	1	3.23357	6.59937	0.680917	5.91845	0.308656	5.91845	1.56157	4.61743	1.56409
ENSMUST00000105545.11	ENSMUSG00000062866	Phactr2	2.39409e-07	0.000113548	26.6855	7.17342	1	4.89684	0.717342	0.0166882	0.700654	0.0699066	0.700654	1.28015	2.4164	0.916542
ENSMUST00000105543.8	ENSMUSG00000062866	Phactr2	0.00197881	0.0237271	9.56909	28.4443	1	3.22167	2.84443	0.427164	2.41726	0.311853	2.41726	1.19825	2.3603	0.978041
ENSMUST00000102568.9	ENSMUSG00000066043	Phactr4	0.00108788	0.0157677	10.6717	0.615953	1	6.69026	0.0615953	0.0246387	0.0369566	0.0246979	0.0369566	6.82463	10.4232	0.610972
ENSMUST00000028232.6	ENSMUSG00000026873	Phf19	2.23732e-06	0.000324752	22.3797	1.54426	1	6.93178	0.154426	0.00508505	0.149341	0.0223723	0.149341	8.93317	18.1213	1.02044
ENSMUST00000035540.8	ENSMUSG00000038025	Phf2	2.50058e-05	0.00135269	17.7641	0.751416	1	7.3885	0.0751416	0.00068547	0.0744562	0.0190931	0.0744562	10.4254	17.2644	0.727697
ENSMUST00000078944.12	ENSMUSG00000025626	Phf6	6.92794e-05	0.00256096	15.8304	7.79923	1	4.28816	0.779923	0.0956282	0.684294	0.113023	0.684294	1.345	2.53608	0.914994
ENSMUST00000046950.12	ENSMUSG00000041229	Phf8	8.9639e-05	0.00303687	15.3433	3.06469	1	5.65231	0.306469	0.0251284	0.281341	0.0425384	0.281341	2.30584	4.38517	0.927337
ENSMUST00000162251.7	ENSMUSG00000037747	Phyhipl	0.00230595	0.0264166	9.28851	10.2634	1	2.6749	1.02634	0.297934	0.72841	0.484937	0.72841	1.22922	1.97395	0.683346
ENSMUST00000214830.1	ENSMUSG00000032405	Pias1	0.000186416	0.00490798	13.9633	4.41984	1	5.00456	0.441984	0.22398	0.218004	0.0644871	0.218004	2.39128	5.83213	1.28624
ENSMUST00000216209.1	ENSMUSG00000032405	Pias1	0.00338116	0.0340642	8.58945	2.23797	1	4.07962	0.223797	0.0829084	0.140888	0.135075	0.140888	3.9157	7.76331	0.987403
ENSMUST00000114776.3	ENSMUSG00000025423	Pias2	0.00434306	0.0402935	8.13451	2.04407	1	4.75134	0.204407	0.106949	0.097458	0.0780796	0.097458	2.76211	4.61087	0.739268
ENSMUST00000035532.12	ENSMUSG00000041417	Pik3r1	0.00148529	0.0195473	10.0968	41.6023	1	2.33538	4.16023	1.50273	2.6575	0.620933	2.6575	1.09376	1.77145	0.695638
ENSMUST00000102509.10	ENSMUSG00000017781	Pitpna	0.00125974	0.0175396	10.4006	2.14113	1	6.63713	0.214113	0.0278397	0.186274	0.0252796	0.186274	21.9811	44.2463	1.0093
ENSMUST00000021968.6	ENSMUSG00000021506	Pitx1	0.000322438	0.00699225	12.9353	12.9752	1	5.78197	1.29752	0.00817871	1.28934	0.0395371	1.28934	4.02712	15.4686	1.94153
ENSMUST00000174661.8	ENSMUSG00000028023	Pitx2	0.00079906	0.012697	11.2434	37.2883	1	2.14503	3.72883	1.05535	2.67348	0.707795	2.67348	1.08792	1.92379	0.822382
ENSMUST00000172818.7	ENSMUSG00000024083	Pja2	0.0014871	0.0195607	10.0945	0.97448	1	6.88602	0.097448	0.0204968	0.0769512	0.0227764	0.0769512	7.72682	12.4961	0.693528
ENSMUST00000170794.7	ENSMUSG00000024247	Pkdcc	0.000896152	0.0137388	11.0307	3.62527	1	6.17685	0.362527	0.00393648	0.358591	0.0317187	0.358591	6.58187	15.355	1.22214
ENSMUST00000173913.7	ENSMUSG00000004591	Pkn2	0.00331134	0.0336208	8.62745	1.03725	1	7.41442	0.103725	0.00606742	0.0976571	0.0189454	0.0976571	20.6314	33.2222	0.687304
ENSMUST00000066873.4	ENSMUSG00000054065	Pkp3	0.000188589	0.00494417	13.9415	0.971918	1	7.49967	0.0971918	0.00252521	0.0946666	0.0184868	0.0946666	21.4901	38.3551	0.835745
ENSMUST00000106039.8	ENSMUSG00000054065	Pkp3	0.00228713	0.0262537	9.30353	69.863	1	3.31009	6.9863	0.907256	6.07905	0.288154	6.07905	1.46638	3.6929	1.33249
ENSMUST00000121646.7	ENSMUSG00000019817	Plagl1	7.48995e-10	5.86868e-06	37.8887	26.5781	1	6.19893	2.65781	0.00638985	2.65142	0.0313413	2.65142	1.75294	18.2505	3.38009
ENSMUST00000056924.13	ENSMUSG00000051413	Plagl2	1.82037e-05	0.0011203	18.3686	5.21868	1	5.38737	0.521868	0.00629989	0.515569	0.0497755	0.515569	1.88749	4.16941	1.14337
ENSMUST00000032336.6	ENSMUSG00000030214	Plbd1	0.000319452	0.00694151	12.9527	4.4414	1	6.1253	0.44414	0.00329597	0.440844	0.0326317	0.440844	7.19864	18.6771	1.37547
ENSMUST00000081232.8	ENSMUSG00000034330	Plcg2	1.78747e-06	0.000282666	22.8109	10.1505	1	5.41725	1.01505	0.00886534	1.00618	0.0488667	1.00618	1.88642	6.47489	1.7792
ENSMUST00000043938.7	ENSMUSG00000038910	Plcl2	7.95528e-05	0.00282065	15.5689	1.93372	1	5.38351	0.193372	0.00508882	0.188283	0.049895	0.188283	2.4686	4.33316	0.811724
ENSMUST00000074834.11	ENSMUSG00000022565	Plec	0.00247287	0.0276111	9.16056	1.85754	1	7.57104	0.185754	0.0653329	0.120421	0.0181338	0.120421	4.89924	8.70864	0.829889
ENSMUST00000075181.10	ENSMUSG00000040268	Plekha1	9.2984e-06	0.000759477	19.6504	66.4757	1	2.49983	6.64757	0.599952	6.04761	0.552687	6.04761	1.0688	2.95785	1.46856
ENSMUST00000098866.10	ENSMUSG00000031557	Plekha2	4.18471e-06	0.00047726	21.1783	59.7677	1	1.75168	5.97677	0.873108	5.10366	0.911839	5.10366	1	3.67997	1.87969
ENSMUST00000186917.6	ENSMUSG00000041757	Plekha6	3.35271e-06	0.000423339	21.6033	95.898	1	3.00266	9.5898	1.4389	8.15091	0.373506	8.15091	1.02384	3.79328	1.88945
ENSMUST00000190186.6	ENSMUSG00000041757	Plekha6	2.97742e-05	0.00150381	17.4322	3.64461	1	6.83538	0.364461	0.0664235	0.298037	0.0232424	0.298037	5.96406	16.5421	1.47178
ENSMUST00000212252.1	ENSMUSG00000041757	Plekha6	0.00071436	0.0118336	11.4515	2.55498	1	5.31451	0.255498	0.00925047	0.246248	0.0521123	0.246248	6.59811	14.6039	1.14623
ENSMUST00000189598.1	ENSMUSG00000041757	Plekha6	0.00089868	0.0137563	11.0255	35.6617	1	2.14283	3.56617	1.24242	2.32374	0.708845	2.32374	1.49359	5.35063	1.84092
ENSMUST00000038295.14	ENSMUSG00000041757	Plekha6	0.00355438	0.035116	8.49851	2.04494	1	6.19291	0.204494	0.040045	0.164449	0.0314433	0.164449	2.96936	5.07555	0.773414
ENSMUST00000101385.2	ENSMUSG00000005225	Plekha8	0.00135921	0.0183968	10.2603	2.0549	1	4.78069	0.20549	0.0912584	0.114231	0.076345	0.114231	3.00996	5.37575	0.836723
ENSMUST00000219956.1	ENSMUSG00000060716	Plekhh1	1.02481e-06	0.00021313	23.881	96.0075	1	2.70677	9.60075	2.19177	7.40898	0.473152	7.40898	1.0009	3.06483	1.61451
ENSMUST00000039928.6	ENSMUSG00000060716	Plekhh1	0.00272041	0.0293317	8.9861	1.77464	1	6.89836	0.177464	0.0145917	0.162872	0.0226659	0.162872	5.65929	10.3339	0.868689
ENSMUST00000047206.6	ENSMUSG00000040852	Plekhh2	9.99731e-06	0.000791407	19.5119	4.62235	1	5.03158	0.462235	0.00832515	0.45391	0.0632178	0.45391	1.47316	2.77265	0.912353
ENSMUST00000184350.1	ENSMUSG00000034247	Plekhm1	0.000189435	0.00495846	13.9331	64.1488	1	2.48895	6.41488	0.611847	5.80303	0.557046	5.80303	1.20345	2.67449	1.15208
ENSMUST00000233070.1	ENSMUSG00000024197	Plin3	4.93384e-05	0.00206526	16.4734	0.998098	1	5.27422	0.0998098	0.00993681	0.089873	0.053484	0.089873	16.7568	30.8066	0.878489
ENSMUST00000167556.6	ENSMUSG00000025758	Plk4	0.00277749	0.0297893	8.94816	1.07469	1	6.52783	0.107469	0.0222259	0.0852431	0.0265681	0.0852431	9.51694	15.167	0.67237
ENSMUST00000093800.8	ENSMUSG00000049493	Pls1	0.00395675	0.0377792	8.30356	7.39534	1	4.27357	0.739534	0.0255255	0.714008	0.114411	0.714008	1.52797	2.63462	0.785976
ENSMUST00000048452.5	ENSMUSG00000034845	Plvap	0.000361274	0.00754197	12.7225	2.04922	1	5.60996	0.204922	0.00476142	0.20016	0.0435846	0.20016	5.26851	10.2579	0.961266
ENSMUST00000163139.7	ENSMUSG00000030084	Plxna1	0.00199388	0.0238505	9.55516	0.605198	1	8.32592	0.0605198	0.000292967	0.0602268	0.0159072	0.0602268	16.3939	24.7674	0.59528
ENSMUST00000072093.12	ENSMUSG00000053646	Plxnb1	3.62093e-07	0.000132494	25.8865	1.51655	1	7.37007	0.151655	0.000729976	0.150925	0.0192005	0.150925	6.06831	12.2251	1.01048
ENSMUST00000139306.1	ENSMUSG00000038400	Pmepa1	0.000369716	0.00764084	12.6794	3.01943	1	4.02246	0.301943	0.0602346	0.241709	0.142049	0.241709	3.64133	8.06868	1.14787
ENSMUST00000018361.9	ENSMUSG00000018217	Pmp22	1.86395e-05	0.00113448	18.3235	39.2393	1	4.78363	3.92393	0.0794242	3.84451	0.0761737	3.84451	2.08804	16.6749	2.99746
ENSMUST00000029564.11	ENSMUSG00000027952	Pmvk	0.000923134	0.0140247	10.9757	1.61531	1	5.51878	0.161531	0.0192203	0.142311	0.0459683	0.142311	8.27004	15.4642	0.902971
ENSMUST00000185001.7	ENSMUSG00000028248	Pnisr	0.000211506	0.00534297	13.726	64.9826	1	2.51434	6.49826	0.513086	5.98517	0.5469	5.98517	1.22394	2.56032	1.0648
ENSMUST00000049863.11	ENSMUSG00000046020	Pofut1	0.000335209	0.00719507	12.8626	6.0889	1	5.40243	0.60889	0.0291463	0.579744	0.0493141	0.579744	1.95219	4.16984	1.0949
ENSMUST00000037853.4	ENSMUSG00000034487	Poglut3	1.7056e-05	0.00108129	18.4927	0.818863	1	5.95477	0.0818863	0.0029035	0.0789828	0.0359105	0.0789828	4.37253	7.05777	0.690745
ENSMUST00000208670.1	ENSMUSG00000030726	Pold3	1.5147e-05	0.00101042	18.719	77.0462	1	2.60534	7.70462	2.40109	5.30354	0.511274	5.30354	1.01667	5.91307	2.54006
ENSMUST00000201030.1	ENSMUSG00000039176	Polg	0.00232612	0.0265473	9.27257	39.4655	1	2.07307	3.94655	1.5773	2.36925	0.74278	2.36925	1.51404	8.22104	2.44092
ENSMUST00000031773.8	ENSMUSG00000029759	Pon3	0.00129706	0.0178468	10.3467	15.4788	1	2.19583	1.54788	0.735823	0.812057	0.683792	0.812057	1.05833	1.70238	0.685765
ENSMUST00000073012.12	ENSMUSG00000027750	Postn	7.56996e-07	0.000189859	24.4643	76.0064	1	2.15193	7.60064	1.2865	6.31414	0.7045	6.31414	1	2.53648	1.34283
ENSMUST00000143258.1	ENSMUSG00000027750	Postn	0.000798944	0.012697	11.2437	28.681	1	2.07624	2.8681	0.931978	1.93612	0.741217	1.93612	1.26242	3.70389	1.55286
ENSMUST00000117373.7	ENSMUSG00000027750	Postn	0.00344015	0.0344272	8.55796	49.2072	1	4.87438	4.92072	0.616565	4.30416	0.0711011	4.30416	1.86088	9.31008	2.32281
ENSMUST00000034513.12	ENSMUSG00000032015	Pou2f3	0.00219657	0.025492	9.37757	52.1593	1	2.73314	5.21593	1.57377	3.64215	0.463545	3.64215	1.19111	2.4847	1.06077
ENSMUST00000053491.8	ENSMUSG00000090125	Pou3f1	0.000719398	0.0118535	11.4384	14.7407	1	5.01772	1.47407	0.0140021	1.46006	0.0638634	1.46006	2.0439	5.19953	1.34706
ENSMUST00000171644.7	ENSMUSG00000000440	Pparg	0.000896267	0.0137388	11.0305	2.29564	1	5.23035	0.229564	0.0393544	0.19021	0.0550482	0.19021	3.72741	6.85527	0.87904
ENSMUST00000035672.4	ENSMUSG00000039457	Ppl	3.87651e-08	4.45212e-05	30.2103	8.64851	1	5.36301	0.864851	0.00639327	0.858457	0.0505372	0.858457	1.56604	4.349	1.47356
[truncated: 704 more rows]

## Sheet: e7.5vsE8.5-geneLvl
target_id	ext_gene	num_aggregated_transcripts	sum_mean_obs_counts	pval	qval
ENSMUSG00000036782	Klhl13	5	32.7936	1.29988e-26	2.40673e-22
ENSMUSG00000055447	Cd47	8	35.6876	5.22411e-19	3.22414e-15
ENSMUSG00000070003	Ssbp4	9	38.3261	6.31258e-18	2.39985e-14
ENSMUSG00000024661	Fth1	6	37.0022	6.48083e-18	2.39985e-14
ENSMUSG00000000094	Tbx4	2	5.28644	1.28621e-17	3.96902e-14
ENSMUSG00000027869	Hsd3b6	3	15.706	4.78445e-16	1.19994e-12
ENSMUSG00000028073	Pear1	7	21.3931	5.18472e-16	1.19994e-12
ENSMUSG00000021614	Vcan	3	13.4702	1.58487e-15	3.26043e-12
ENSMUSG00000040856	Dlk1	7	17.1935	7.92727e-15	1.46773e-11
ENSMUSG00000048200	Cracr2b	4	19.2308	1.01123e-14	1.70209e-11
ENSMUSG00000055609	Hba-x	2	7.21896	1.66552e-14	2.56976e-11
ENSMUSG00000033597	Caskin1	5	21.3099	1.90087e-14	2.70727e-11
ENSMUSG00000044864	Ankrd50	4	22.5176	2.61564e-14	3.45918e-11
ENSMUSG00000039831	Arhgap29	4	20.3332	6.4408e-14	7.02035e-11
ENSMUSG00000021477	Ctsl	6	46.2234	6.44591e-14	7.02035e-11
ENSMUSG00000006589	Aprt	6	33.7537	6.26661e-14	7.02035e-11
ENSMUSG00000031574	Star	2	12.4104	6.9237e-14	7.12179e-11
ENSMUSG00000079092	Prl2c2	4	33.9239	7.61264e-14	7.41832e-11
ENSMUSG00000044258	Ctla2a	7	34.6949	8.41228e-14	7.78767e-11
ENSMUSG00000019817	Plagl1	2	7.7786	9.00523e-14	7.93961e-11
ENSMUSG00000027201	Myef2	8	30.8546	1.91214e-13	1.60924e-10
ENSMUSG00000022995	Enah	13	53.2659	2.83068e-13	2.27869e-10
ENSMUSG00000002266	Zim1	3	9.08503	3.95087e-13	3.04794e-10
ENSMUSG00000025001	Hells	5	24.4363	4.14831e-13	3.07224e-10
ENSMUSG00000021326	Trim27	6	37.2263	4.31529e-13	3.07299e-10
ENSMUSG00000002265	Peg3	3	20.3703	5.9331e-13	4.06857e-10
ENSMUSG00000051855	Mest	3	16.6021	7.59337e-13	5.02112e-10
ENSMUSG00000040606	Kazn	6	25.3027	1.04902e-12	6.69747e-10
ENSMUSG00000027750	Postn	5	14.5803	1.16328e-12	7.17937e-10
ENSMUSG00000034675	Dbn1	3	14.0218	1.98837e-12	1.18757e-09
ENSMUSG00000063430	Wscd2	3	17.0691	2.58283e-12	1.49441e-09
ENSMUSG00000017493	Igfbp4	3	14.0082	4.05465e-12	2.08533e-09
ENSMUSG00000051457	Spn	3	17.4793	4.02341e-12	2.08533e-09
ENSMUSG00000017737	Mmp9	4	23.8538	4.03373e-12	2.08533e-09
ENSMUSG00000022914	Brwd1	8	39.8376	3.84175e-12	2.08533e-09
ENSMUSG00000042607	Asb4	2	5.70984	4.22483e-12	2.11413e-09
ENSMUSG00000050379	Septin6	3	12.9743	4.45617e-12	2.11554e-09
ENSMUSG00000028640	Tfap2c	5	38.9775	4.36498e-12	2.11554e-09
ENSMUSG00000020422	Tns3	4	14.8914	5.79597e-12	2.54614e-09
ENSMUSG00000041757	Plekha6	9	43.4819	5.90134e-12	2.54614e-09
ENSMUSG00000037608	Bclaf1	9	52.2571	5.65948e-12	2.54614e-09
ENSMUSG00000048534	Jaml	3	9.51434	6.26168e-12	2.59221e-09
ENSMUSG00000040728	Esrp1	6	23.1676	6.30027e-12	2.59221e-09
ENSMUSG00000009687	Fxyd5	9	48.0851	8.46953e-12	3.40899e-09
ENSMUSG00000004099	Dnmt1	6	28.5463	9.57299e-12	3.77115e-09
ENSMUSG00000010095	Slc3a2	7	37.5811	1.12875e-11	4.3539e-09
ENSMUSG00000027111	Itga6	6	24.6762	1.37711e-11	5.20349e-09
ENSMUSG00000022346	Myc	6	38.6036	1.65563e-11	6.13081e-09
ENSMUSG00000020186	Csrp2	5	23.3321	1.83401e-11	6.60291e-09
ENSMUSG00000061665	Cd2ap	5	22.2334	1.85445e-11	6.60291e-09
ENSMUSG00000025153	Fasn	4	27.1422	2.16769e-11	7.35676e-09
ENSMUSG00000024219	Anks1	9	34.0323	2.18537e-11	7.35676e-09
ENSMUSG00000030246	Ldhb	4	12.7258	2.39032e-11	7.903e-09
ENSMUSG00000032085	Tagln	2	7.83999	2.58466e-11	8.37593e-09
ENSMUSG00000029328	Hnrnpdl	5	34.9885	2.62384e-11	8.37593e-09
ENSMUSG00000041193	Pla2g5	7	28.8548	2.93314e-11	9.20461e-09
ENSMUSG00000041354	Rgl2	5	16.1262	3.04525e-11	9.39713e-09
ENSMUSG00000098773	Gm27179	1	2.73891	3.22917e-11	9.80134e-09
ENSMUSG00000053158	Fes	7	29.1345	3.848e-11	1.14912e-08
ENSMUSG00000063382	Bcl9l	4	17.2384	4.68118e-11	1.33341e-08
ENSMUSG00000029661	Col1a2	1	6.02079	4.62654e-11	1.33341e-08
ENSMUSG00000031010	Usp9x	5	29.8025	5.05344e-11	1.41764e-08
ENSMUSG00000026383	Epb41l5	4	14.8649	5.46686e-11	1.51073e-08
ENSMUSG00000025810	Nrp1	2	6.66433	5.88171e-11	1.55571e-08
ENSMUSG00000062760	Shisal1	2	5.90152	5.80745e-11	1.55571e-08
ENSMUSG00000030774	Pak1	4	21.8825	5.79484e-11	1.55571e-08
ENSMUSG00000056457	Prl2c3	5	32.9753	6.96288e-11	1.81574e-08
ENSMUSG00000020140	Lgr5	2	4.31105	7.64956e-11	1.9671e-08
ENSMUSG00000061353	Cxcl12	3	7.0937	7.8956e-11	2.00256e-08
ENSMUSG00000019820	Utrn	5	23.3994	9.33341e-11	2.33524e-08
ENSMUSG00000070436	Serpinh1	6	33.3983	9.52007e-11	2.35019e-08
ENSMUSG00000068048	Rhox9	2	13.9548	1.1777e-10	2.86909e-08
ENSMUSG00000030796	Tead2	7	27.3932	1.26874e-10	3.05075e-08
ENSMUSG00000020717	Pecam1	6	34.0889	1.39467e-10	3.31056e-08
ENSMUSG00000016481	Cr1l	8	36.2506	1.47865e-10	3.42215e-08
ENSMUSG00000092060	Bend4	4	21.3307	1.47311e-10	3.42215e-08
ENSMUSG00000057329	Bcl2	2	10.2797	1.5192e-10	3.47258e-08
ENSMUSG00000070738	Dgkd	5	20.5963	1.57627e-10	3.5591e-08
ENSMUSG00000036327	Qsox2	2	12.2988	1.66269e-10	3.709e-08
ENSMUSG00000035623	Rsf1	4	18.1298	1.81046e-10	3.99055e-08
ENSMUSG00000060969	Irx1	2	11.4918	1.89208e-10	4.12141e-08
ENSMUSG00000012076	Brms1l	4	22.7639	1.97834e-10	4.16239e-08
ENSMUSG00000023927	Satb1	8	39.165	1.96639e-10	4.16239e-08
ENSMUSG00000031565	Fgfr1	11	45.7288	1.97529e-10	4.16239e-08
ENSMUSG00000068614	Actc1	1	3.83332	2.02091e-10	4.20418e-08
ENSMUSG00000050730	Arhgap42	3	10.3409	2.12431e-10	4.37018e-08
ENSMUSG00000006930	Hap1	2	9.84672	2.32709e-10	4.73473e-08
ENSMUSG00000055368	Slc6a2	2	12.3899	2.51318e-10	5.05777e-08
ENSMUSG00000016458	Wt1	5	14.5754	2.58702e-10	5.15039e-08
ENSMUSG00000018604	Tbx3	4	14.4238	2.7802e-10	5.4761e-08
ENSMUSG00000041415	Dicer1	5	25.5196	2.89298e-10	5.59215e-08
ENSMUSG00000028458	Tesk1	3	15.5262	2.89952e-10	5.59215e-08
ENSMUSG00000022199	Slc22a17	9	34.0766	2.97985e-10	5.68782e-08
ENSMUSG00000000568	Hnrnpd	9	58.1725	3.23342e-10	6.10885e-08
ENSMUSG00000034684	Sema3f	7	38.3931	3.5291e-10	6.53413e-08
ENSMUSG00000025351	Cd63	5	30.7191	3.60521e-10	6.60895e-08
ENSMUSG00000003555	Cyp17a1	3	19.4071	3.85318e-10	6.99428e-08
ENSMUSG00000026193	Fn1	11	50.7145	4.17117e-10	7.48202e-08
ENSMUSG00000020592	Sdc1	3	21.7544	4.2027e-10	7.48202e-08
ENSMUSG00000028811	Yars	7	31.8285	4.36479e-10	7.69658e-08
ENSMUSG00000021994	Wnt5a	2	6.60171	4.61506e-10	7.99734e-08
ENSMUSG00000071708	Sms	4	22.0314	4.62174e-10	7.99734e-08
ENSMUSG00000046434	Hnrnpa1	5	38.8749	4.68727e-10	8.03563e-08
ENSMUSG00000026219	Trip12	13	69.9306	4.79615e-10	8.14686e-08
ENSMUSG00000032216	Nedd4	8	32.6977	5.07399e-10	8.54045e-08
ENSMUSG00000048120	Entpd1	7	35.1702	5.21887e-10	8.70517e-08
ENSMUSG00000053646	Plxnb1	3	11.6084	5.50229e-10	9.09598e-08
ENSMUSG00000032898	Fbxo21	4	21.7822	5.89545e-10	9.57493e-08
ENSMUSG00000004952	Rasa4	8	22.5809	6.08687e-10	9.79986e-08
ENSMUSG00000029032	Arhgef16	4	18.4399	6.14251e-10	9.8042e-08
ENSMUSG00000041264	Uspl1	11	43.6284	6.3491e-10	9.96217e-08
ENSMUSG00000062866	Phactr2	3	9.44246	6.31131e-10	9.96217e-08
ENSMUSG00000035783	Acta2	2	8.59187	6.62508e-10	1.01375e-07
ENSMUSG00000026837	Col5a1	2	8.41604	6.53095e-10	1.01375e-07
ENSMUSG00000027288	Zfp106	5	22.9545	6.6145e-10	1.01375e-07
ENSMUSG00000033417	Cacul1	3	19.4673	7.24841e-10	1.10004e-07
ENSMUSG00000081044	AU015836	3	13.0721	8.10312e-10	1.21274e-07
ENSMUSG00000039735	Fnbp1l	3	14.767	8.12205e-10	1.21274e-07
ENSMUSG00000064061	Dzip3	5	22.3497	1.00522e-09	1.45404e-07
ENSMUSG00000020183	Cpm	4	19.8735	9.98372e-10	1.45404e-07
ENSMUSG00000001025	S100a6	4	20.724	9.90067e-10	1.45404e-07
ENSMUSG00000056481	Cd248	1	4.42462	1.16672e-09	1.67456e-07
ENSMUSG00000039176	Polg	15	67.189	1.18667e-09	1.6901e-07
ENSMUSG00000020114	Cand1	4	21.2838	1.20975e-09	1.69686e-07
ENSMUSG00000019923	Zwint	4	28.0162	1.20747e-09	1.69686e-07
ENSMUSG00000048583	Igf2	6	41.6311	1.24875e-09	1.7384e-07
ENSMUSG00000023828	Slc22a3	1	4.0698	1.30423e-09	1.78873e-07
ENSMUSG00000030811	Fbxl19	7	37.8643	1.4542e-09	1.96529e-07
ENSMUSG00000025283	Sat1	7	25.3547	1.50235e-09	2.01566e-07
ENSMUSG00000032010	Usp2	4	14.293	1.63994e-09	2.18442e-07
ENSMUSG00000027067	Ssrp1	6	34.1404	1.68543e-09	2.22898e-07
ENSMUSG00000030790	Adm	2	12.0993	1.7395e-09	2.25672e-07
ENSMUSG00000079042	Apela	1	3.08892	1.74297e-09	2.25672e-07
ENSMUSG00000033257	Ttll4	7	33.0245	1.88021e-09	2.38439e-07
ENSMUSG00000021196	Pfkp	8	29.3763	1.87115e-09	2.38439e-07
ENSMUSG00000001418	Glmp	8	43.7824	1.8714e-09	2.38439e-07
ENSMUSG00000045005	Fzd5	2	7.80907	2.01729e-09	2.54083e-07
ENSMUSG00000046743	Fat4	1	4.06593	2.10415e-09	2.61465e-07
ENSMUSG00000020250	Txnrd1	5	27.2978	2.14553e-09	2.64829e-07
ENSMUSG00000033335	Dnm2	8	51.1242	2.21327e-09	2.71382e-07
ENSMUSG00000025764	Jade1	4	23.0428	2.27227e-09	2.76783e-07
ENSMUSG00000042842	Serpinb6b	3	22.331	2.30894e-09	2.79412e-07
ENSMUSG00000024610	Cd74	2	8.84261	2.32508e-09	2.79539e-07
ENSMUSG00000029512	Ulk1	2	9.34675	2.36261e-09	2.82217e-07
ENSMUSG00000050424	Pnma5	3	16.4551	2.48616e-09	2.95072e-07
ENSMUSG00000045136	Tubb2b	2	9.21909	2.53452e-09	2.97523e-07
ENSMUSG00000021240	Abcd4	7	31.3384	2.53895e-09	2.97523e-07
ENSMUSG00000056413	Adap1	4	22.1425	2.62005e-09	3.05096e-07
ENSMUSG00000017760	Ctsa	7	28.8813	2.67747e-09	3.09833e-07
ENSMUSG00000022665	Ccdc80	2	5.57303	2.70096e-09	3.1061e-07
ENSMUSG00000031441	Atp11a	6	28.5677	2.76212e-09	3.15683e-07
ENSMUSG00000057751	Megf6	4	12.3671	2.83899e-09	3.22477e-07
ENSMUSG00000031099	Smarca1	3	8.80685	2.89555e-09	3.26897e-07
ENSMUSG00000049686	Orai1	3	12.8425	2.92113e-09	3.27786e-07
ENSMUSG00000032254	Kif23	10	38.1063	3.05858e-09	3.41142e-07
ENSMUSG00000028977	Casz1	5	19.5609	3.18125e-09	3.527e-07
ENSMUSG00000022283	Pabpc1	9	53.9506	3.29654e-09	3.63306e-07
ENSMUSG00000041220	Elovl6	3	10.6265	3.55787e-09	3.87494e-07
ENSMUSG00000028591	Pramef12	2	12.3558	3.72109e-09	4.00558e-07
ENSMUSG00000028494	Plin2	7	35.4607	3.80983e-09	4.05396e-07
ENSMUSG00000033763	Mtss2	3	11.284	3.80749e-09	4.05396e-07
ENSMUSG00000022718	Dgcr8	7	31.3794	3.90435e-09	4.1308e-07
ENSMUSG00000031996	Aplp2	8	40.8988	3.94694e-09	4.15213e-07
ENSMUSG00000036667	Tcaf1	3	11.4037	4.02188e-09	4.20707e-07
ENSMUSG00000022433	Csnk1e	6	25.609	4.25649e-09	4.42747e-07
ENSMUSG00000036446	Lum	1	3.40587	4.46606e-09	4.59384e-07
ENSMUSG00000027624	Epb41l1	7	31.305	4.57641e-09	4.65562e-07
ENSMUSG00000028645	Slc2a1	4	27.43	4.64413e-09	4.67315e-07
ENSMUSG00000038068	Rnf144b	2	6.99517	4.62599e-09	4.67315e-07
ENSMUSG00000018932	Map2k3	4	15.2476	4.819e-09	4.77549e-07
ENSMUSG00000028108	Ecm1	8	35.0058	4.8228e-09	4.77549e-07
ENSMUSG00000026566	Mpzl1	7	35.5201	4.82321e-09	4.77549e-07
ENSMUSG00000001555	Fkbp10	2	6.90302	5.17282e-09	5.0944e-07
ENSMUSG00000016308	Ube2a	7	36.5018	5.21953e-09	5.10401e-07
ENSMUSG00000074874	Ctla2b	4	17.0591	5.36945e-09	5.205e-07
ENSMUSG00000061731	Ext1	4	21.1524	5.58845e-09	5.38907e-07
ENSMUSG00000027678	Ncoa3	2	11.9556	5.67647e-09	5.44559e-07
ENSMUSG00000029752	Asns	3	21.0776	6.02198e-09	5.74727e-07
ENSMUSG00000039231	Suv39h1	5	26.0952	6.09017e-09	5.78254e-07
ENSMUSG00000026121	Sema4c	7	35.0836	6.12748e-09	5.78828e-07
ENSMUSG00000027523	Gnas	11	59.5096	6.24037e-09	5.86499e-07
ENSMUSG00000040296	Ddx58	3	11.8307	6.37464e-09	5.95146e-07
ENSMUSG00000054889	Dsp	2	17.7677	7.39736e-09	6.84811e-07
ENSMUSG00000034157	Cipc	3	12.5905	7.60216e-09	7.00268e-07
ENSMUSG00000032363	Adamts7	5	26.158	8.93442e-09	8.06931e-07
ENSMUSG00000037266	Rsrp1	6	34.4317	9.54593e-09	8.50123e-07
ENSMUSG00000047261	Gap43	1	2.67234	9.5504e-09	8.50123e-07
ENSMUSG00000046805	Mpeg1	1	5.07734	9.66894e-09	8.56557e-07
ENSMUSG00000026728	Vim	4	20.479	9.81368e-09	8.65239e-07
ENSMUSG00000025529	Zfp711	2	5.23407	9.96172e-09	8.71378e-07
ENSMUSG00000040584	Abcb1a	1	4.04115	9.97743e-09	8.71378e-07
ENSMUSG00000028649	Macf1	13	57.7632	1.04355e-08	9.07102e-07
ENSMUSG00000003316	Glg1	3	15.463	1.11207e-08	9.62152e-07
ENSMUSG00000041235	Chd7	5	22.6951	1.1192e-08	9.6381e-07
ENSMUSG00000022865	Cxadr	2	9.64789	1.1371e-08	9.74695e-07
ENSMUSG00000063810	Alms1	4	13.5654	1.16613e-08	9.94972e-07
ENSMUSG00000069919	Hba-a1	2	16.1329	1.27556e-08	1.0689e-06
ENSMUSG00000067786	Nnat	4	11.7861	1.2698e-08	1.0689e-06
ENSMUSG00000030583	Sipa1l3	7	28.9862	1.27669e-08	1.0689e-06
ENSMUSG00000012535	Tnpo3	6	27.4303	1.28164e-08	1.0689e-06
ENSMUSG00000031548	Sfrp1	1	4.8146	1.32942e-08	1.10377e-06
ENSMUSG00000029135	Fosl2	3	14.0031	1.39842e-08	1.15074e-06
ENSMUSG00000031557	Plekha2	3	15.1348	1.41238e-08	1.15709e-06
ENSMUSG00000043903	Zfp469	2	9.67207	1.45595e-08	1.18753e-06
ENSMUSG00000022203	Efs	2	14.6065	1.52271e-08	1.23113e-06
ENSMUSG00000021359	Tfap2a	6	26.5754	1.5563e-08	1.25282e-06
ENSMUSG00000028479	Gne	8	33.5114	1.58335e-08	1.26908e-06
ENSMUSG00000032803	Cdv3	7	43.236	1.59925e-08	1.27629e-06
ENSMUSG00000020782	Llgl2	8	30.699	1.614e-08	1.28254e-06
ENSMUSG00000027962	Vcam1	2	6.38636	1.63082e-08	1.29037e-06
ENSMUSG00000001506	Col1a1	1	6.89826	1.66764e-08	1.31181e-06
ENSMUSG00000018983	E2f2	1	6.65804	1.67209e-08	1.31181e-06
ENSMUSG00000032394	Igdcc3	2	6.40537	1.68565e-08	1.31687e-06
ENSMUSG00000020721	Helz	5	23.5944	1.83843e-08	1.43019e-06
ENSMUSG00000041444	Arhgap32	2	8.08339	1.94066e-08	1.49288e-06
ENSMUSG00000031628	Casp3	2	9.58886	1.9432e-08	1.49288e-06
ENSMUSG00000036109	Mbnl3	6	31.2626	1.97623e-08	1.51198e-06
ENSMUSG00000069917	Hba-a2	1	8.38711	2.01205e-08	1.53305e-06
ENSMUSG00000020170	Frs2	2	10.2876	2.0214e-08	1.53386e-06
ENSMUSG00000025161	Slc16a3	5	23.2225	2.05584e-08	1.55363e-06
ENSMUSG00000092035	Peg10	3	28.4397	2.06523e-08	1.55438e-06
ENSMUSG00000041360	Pum3	6	33.3003	2.1053e-08	1.57812e-06
ENSMUSG00000020656	Grhl1	4	17.1426	2.39783e-08	1.79015e-06
ENSMUSG00000022403	St13	6	30.1595	2.48197e-08	1.84553e-06
ENSMUSG00000045482	Trrap	11	51.5573	2.56649e-08	1.90074e-06
ENSMUSG00000040681	Hmgn1	4	23.4911	2.59775e-08	1.90863e-06
ENSMUSG00000038267	Slc22a23	2	10.1548	2.59259e-08	1.90863e-06
ENSMUSG00000025495	Ptdss2	4	20.6416	2.65451e-08	1.94262e-06
ENSMUSG00000034220	Gpc1	2	8.44049	2.70203e-08	1.96961e-06
ENSMUSG00000037936	Scarb1	7	39.6885	2.78594e-08	2.02281e-06
ENSMUSG00000001435	Col18a1	4	14.1233	2.80651e-08	2.02978e-06
ENSMUSG00000018819	Lsp1	6	26.3864	2.8471e-08	2.05113e-06
ENSMUSG00000033075	Senp1	8	40.5041	2.87136e-08	2.06059e-06
ENSMUSG00000053604	Rpia	3	16.4947	2.90647e-08	2.07773e-06
ENSMUSG00000026335	Pam	7	31.6654	2.95569e-08	2.10479e-06
ENSMUSG00000022114	Spry2	1	5.66627	2.97618e-08	2.11126e-06
ENSMUSG00000069516	Lyz2	1	5.26974	3.04625e-08	2.15272e-06
ENSMUSG00000055298	Ctsj	2	6.57897	3.13183e-08	2.19643e-06
ENSMUSG00000052217	Hbb-bh1	1	4.77536	3.14703e-08	2.19877e-06
ENSMUSG00000021488	Nsd1	7	29.3085	3.15895e-08	2.1988e-06
ENSMUSG00000071847	Apcdd1	3	9.95944	3.17483e-08	2.20157e-06
ENSMUSG00000055204	Ankrd17	13	59.0404	3.22303e-08	2.21016e-06
ENSMUSG00000064145	Arih2	8	35.2935	3.22048e-08	2.21016e-06
ENSMUSG00000051950	B3glct	2	8.38824	3.34402e-08	2.28467e-06
ENSMUSG00000001313	Rnd2	2	8.43239	3.42278e-08	2.28783e-06
ENSMUSG00000029322	Plac8	4	21.6567	3.41388e-08	2.28783e-06
ENSMUSG00000022698	Naa50	4	30.7702	3.41015e-08	2.28783e-06
ENSMUSG00000022641	Bbx	5	21.9263	3.37578e-08	2.28783e-06
ENSMUSG00000039952	Dag1	4	22.9055	3.46296e-08	2.30636e-06
ENSMUSG00000033436	Armcx2	3	8.74684	3.47886e-08	2.30864e-06
ENSMUSG00000042377	Fam83g	2	11.7005	3.69201e-08	2.44134e-06
ENSMUSG00000002885	Adgre5	5	20.6111	3.74448e-08	2.45848e-06
ENSMUSG00000044279	Crb3	3	9.18622	3.7337e-08	2.45848e-06
ENSMUSG00000027239	Mdk	4	18.8919	3.79137e-08	2.48047e-06
ENSMUSG00000025979	Mob4	4	20.1848	3.84157e-08	2.50446e-06
ENSMUSG00000039457	Ppl	1	5.36301	3.87651e-08	2.51837e-06
ENSMUSG00000053436	Mapk14	6	27.4458	3.99132e-08	2.57489e-06
ENSMUSG00000002249	Tead3	5	18.3628	4.01835e-08	2.58332e-06
ENSMUSG00000007805	Twist2	1	3.02713	4.23115e-08	2.71072e-06
ENSMUSG00000032637	Atxn2l	5	29.8895	4.47531e-08	2.84743e-06
ENSMUSG00000023443	Esx1	3	11.3372	4.46826e-08	2.84743e-06
ENSMUSG00000027298	Tyro3	3	15.4086	4.63064e-08	2.92615e-06
ENSMUSG00000000628	Hk2	2	12.2524	4.77819e-08	3.00912e-06
ENSMUSG00000041459	Tardbp	14	74.0914	4.81629e-08	3.02284e-06
ENSMUSG00000027333	Smox	10	27.0071	4.91685e-08	3.07552e-06
ENSMUSG00000019996	Map7	3	12.1966	4.93704e-08	3.07775e-06
ENSMUSG00000028906	Epb41	12	53.022	4.99608e-08	3.10411e-06
ENSMUSG00000031239	Itm2a	1	5.51047	5.09972e-08	3.13769e-06
ENSMUSG00000038708	Golga4	10	32.7835	5.10098e-08	3.13769e-06
ENSMUSG00000042520	Ubap2l	18	75.4693	5.0803e-08	3.13769e-06
ENSMUSG00000023022	Lima1	4	21.3366	5.25525e-08	3.22189e-06
ENSMUSG00000021273	Fdft1	4	18.3928	5.30387e-08	3.24096e-06
ENSMUSG00000054675	Tmem119	1	4.0589	5.46659e-08	3.31849e-06
ENSMUSG00000018387	Shroom1	5	28.9158	5.46179e-08	3.31849e-06
ENSMUSG00000084128	Esrp2	5	18.525	5.77593e-08	3.48343e-06
ENSMUSG00000004865	Srpk1	13	61.5146	6.05031e-08	3.62529e-06
ENSMUSG00000032827	Ppp1r9a	4	11.0939	6.04507e-08	3.62529e-06
ENSMUSG00000063358	Mapk1	8	39.6528	6.08491e-08	3.63426e-06
ENSMUSG00000056629	Fkbp2	4	22.9321	6.3384e-08	3.76139e-06
ENSMUSG00000022514	Il1rap	2	10.6719	6.8243e-08	4.01117e-06
ENSMUSG00000003731	Kpna6	4	20.5729	6.86887e-08	4.02459e-06
ENSMUSG00000029108	Pcdh7	2	5.1908	6.94076e-08	4.05389e-06
ENSMUSG00000007038	Neu1	2	14.5277	7.01633e-08	4.08513e-06
ENSMUSG00000037428	Vgf	2	6.93029	7.10478e-08	4.11078e-06
ENSMUSG00000047977	Synb	1	4.51239	7.1877e-08	4.1458e-06
ENSMUSG00000030852	Tacc2	10	34.8825	7.2932e-08	4.18319e-06
ENSMUSG00000056643	Chst13	1	4.59742	7.2977e-08	4.18319e-06
ENSMUSG00000063870	Chd4	6	30.6479	7.40936e-08	4.23408e-06
ENSMUSG00000030530	Furin	5	26.8224	7.80522e-08	4.44019e-06
ENSMUSG00000053560	Ier2	1	6.83409	7.818e-08	4.44019e-06
ENSMUSG00000039103	Nexn	3	5.11795	7.86108e-08	4.45101e-06
ENSMUSG00000015749	Anp32e	4	27.705	7.88798e-08	4.45262e-06
ENSMUSG00000022587	Ly6e	9	31.2219	8.31505e-08	4.66155e-06
ENSMUSG00000053754	Chd8	9	40.3713	8.31092e-08	4.66155e-06
ENSMUSG00000003038	Hmgn2	9	35.7452	8.33364e-08	4.66155e-06
ENSMUSG00000020846	Rflnb	1	5.74447	8.54794e-08	4.76702e-06
ENSMUSG00000044562	Rasip1	1	4.84136	8.89911e-08	4.93314e-06
ENSMUSG00000016619	Nup50	2	14.8398	9.10824e-08	5.034e-06
ENSMUSG00000038342	Mlxip	3	13.8937	9.43457e-08	5.19884e-06
ENSMUSG00000071766	Rhox12	1	4.62023	9.52092e-08	5.21538e-06
ENSMUSG00000020407	Upp1	6	28.2369	9.81441e-08	5.36029e-06
ENSMUSG00000072825	Cep170b	8	34.3546	9.85053e-08	5.3642e-06
ENSMUSG00000040225	Prrc2c	7	49.5204	9.92535e-08	5.38909e-06
ENSMUSG00000024740	Ddb1	10	55.424	1.04154e-07	5.63862e-06
ENSMUSG00000036862	Dchs1	1	4.64233	1.06402e-07	5.74203e-06
ENSMUSG00000028849	Map7d1	6	35.4467	1.06684e-07	5.74203e-06
ENSMUSG00000026107	Nabp1	8	32.8319	1.1109e-07	5.94462e-06
ENSMUSG00000054008	Ndst1	3	14.7161	1.12331e-07	5.95934e-06
ENSMUSG00000035914	Cd276	2	10.0648	1.11855e-07	5.95934e-06
ENSMUSG00000015846	Rxra	1	8.21259	1.14123e-07	6.03713e-06
ENSMUSG00000028970	Abcb1b	2	5.75114	1.15059e-07	6.06925e-06
ENSMUSG00000037487	Ubr5	7	36.6861	1.17678e-07	6.17224e-06
ENSMUSG00000038872	Zfhx3	2	8.57262	1.18207e-07	6.18248e-06
ENSMUSG00000007850	Hnrnph1	12	70.7667	1.19226e-07	6.21821e-06
ENSMUSG00000027999	Pla2g12a	3	15.9724	1.21211e-07	6.304e-06
ENSMUSG00000063564	Col23a1	1	4.15366	1.21686e-07	6.31094e-06
ENSMUSG00000030683	Sez6l2	5	21.6334	1.24877e-07	6.44036e-06
ENSMUSG00000030872	Gga2	6	27.9479	1.25337e-07	6.44614e-06
ENSMUSG00000020743	Mif4gd	5	22.1671	1.26224e-07	6.47379e-06
ENSMUSG00000024486	Hbegf	1	6.49826	1.33568e-07	6.83152e-06
ENSMUSG00000060216	Arrb2	7	27.8902	1.34631e-07	6.85013e-06
ENSMUSG00000031523	Dlc1	3	11.1401	1.34672e-07	6.85013e-06
ENSMUSG00000010797	Wnt2	1	2.74892	1.39642e-07	7.08348e-06
ENSMUSG00000015143	Actn1	6	30.6412	1.43397e-07	7.25409e-06
ENSMUSG00000017421	Zfp207	7	40.3824	1.44523e-07	7.29115e-06
ENSMUSG00000009575	Cbx5	3	18.2409	1.47258e-07	7.40894e-06
ENSMUSG00000020908	Myh3	2	11.0667	1.48217e-07	7.43697e-06
ENSMUSG00000006301	Tmbim1	5	22.4333	1.49119e-07	7.462e-06
ENSMUSG00000032068	Plet1	2	15.5929	1.53265e-07	7.60776e-06
ENSMUSG00000040785	Ttc3	12	34.2769	1.53201e-07	7.60776e-06
ENSMUSG00000052459	Atp6v1a	6	23.7407	1.53164e-07	7.60776e-06
ENSMUSG00000024384	Iws1	6	29.2221	1.55421e-07	7.69419e-06
ENSMUSG00000024164	C3	1	4.75708	1.56615e-07	7.73259e-06
ENSMUSG00000043953	Ccrl2	3	13.3404	1.58456e-07	7.80269e-06
ENSMUSG00000052187	Hbb-y	1	3.65607	1.62468e-07	7.95791e-06
ENSMUSG00000028136	Snx27	4	20.427	1.64587e-07	8.04046e-06
ENSMUSG00000001870	Ltbp1	4	8.96744	1.68282e-07	8.17965e-06
ENSMUSG00000040472	Rabggta	9	41.8597	1.6832e-07	8.17965e-06
ENSMUSG00000055320	Tead1	4	19.2163	1.69564e-07	8.21852e-06
ENSMUSG00000031431	Tsc22d3	3	13.4295	1.70922e-07	8.25869e-06
ENSMUSG00000026478	Lamc1	4	21.9681	1.72154e-07	8.25869e-06
ENSMUSG00000004317	Clcn5	3	13.274	1.72177e-07	8.25869e-06
ENSMUSG00000026928	Card9	3	12.4333	1.71684e-07	8.25869e-06
ENSMUSG00000060716	Plekhh1	3	15.3276	1.74742e-07	8.36008e-06
ENSMUSG00000022971	Ifnar2	5	15.3888	1.75406e-07	8.37022e-06
ENSMUSG00000031131	Vgll1	2	10.4363	1.82371e-07	8.6358e-06
ENSMUSG00000042312	S100a13	1	6.56036	1.84436e-07	8.68915e-06
ENSMUSG00000001504	Irx2	4	18.8289	1.87026e-07	8.78881e-06
ENSMUSG00000048000	Gigyf2	15	57.2998	1.93747e-07	9.03583e-06
ENSMUSG00000049521	Cdc42ep1	1	6.18299	2.08699e-07	9.63609e-06
ENSMUSG00000041729	Coro2b	1	5.10679	2.11317e-07	9.73268e-06
ENSMUSG00000000817	Fasl	1	6.99003	2.12e-07	9.73989e-06
ENSMUSG00000051910	Sox6	1	2.51642	2.14155e-07	9.81457e-06
ENSMUSG00000028369	Svep1	1	4.58048	2.1585e-07	9.86781e-06
ENSMUSG00000048376	F2r	1	6.92988	2.2011e-07	1.00378e-05
ENSMUSG00000066861	Oas1g	3	10.8643	2.24821e-07	1.02274e-05
ENSMUSG00000035578	Iqcg	3	10.3179	2.32131e-07	1.05239e-05
ENSMUSG00000029761	Cald1	11	58.2493	2.33043e-07	1.05239e-05
ENSMUSG00000021604	Irx4	2	6.86151	2.34911e-07	1.05824e-05
ENSMUSG00000044338	Aplnr	1	4.2503	2.37525e-07	1.06509e-05
ENSMUSG00000022018	Rgcc	1	6.83556	2.43951e-07	1.08838e-05
ENSMUSG00000037440	Vnn1	1	3.48428	2.52244e-07	1.12267e-05
ENSMUSG00000052837	Junb	1	7.93209	2.55723e-07	1.13542e-05
ENSMUSG00000074489	Bglap3	2	9.052	2.56382e-07	1.13551e-05
ENSMUSG00000062591	Tubb4a	1	4.04275	2.58131e-07	1.13793e-05
ENSMUSG00000062380	Tubb3	1	6.42436	2.60742e-07	1.14671e-05
ENSMUSG00000022261	Sdc2	1	4.40074	2.62083e-07	1.14987e-05
ENSMUSG00000027510	Rbm38	4	19.2866	2.64385e-07	1.15723e-05
ENSMUSG00000039476	Prrx2	2	4.32104	2.70101e-07	1.17946e-05
ENSMUSG00000041736	Tspo	2	11.4055	2.72772e-07	1.18832e-05
ENSMUSG00000060572	Mfap2	2	4.02827	2.7364e-07	1.18931e-05
ENSMUSG00000031488	Rab11fip1	4	17.1589	2.81739e-07	1.22164e-05
ENSMUSG00000038894	Irs2	1	5.72385	2.84604e-07	1.22865e-05
ENSMUSG00000046280	She	1	3.62981	2.84682e-07	1.22865e-05
ENSMUSG00000062184	Hs6st2	2	5.00866	2.89589e-07	1.24402e-05
ENSMUSG00000039959	Hip1	5	17.628	2.91286e-07	1.2475e-05
ENSMUSG00000031232	Magt1	5	27.525	2.91747e-07	1.2475e-05
ENSMUSG00000027698	Nceh1	1	6.76628	2.99775e-07	1.26593e-05
ENSMUSG00000028832	Stmn1	3	14.2062	2.99814e-07	1.26593e-05
ENSMUSG00000015340	Cybb	1	4.34762	2.98103e-07	1.26593e-05
ENSMUSG00000079685	Ulbp1	2	7.30922	2.9694e-07	1.26593e-05
ENSMUSG00000000805	Car4	4	14.6142	3.00159e-07	1.26593e-05
ENSMUSG00000035356	Nfkbiz	2	14.3305	3.01238e-07	1.2676e-05
ENSMUSG00000044433	Camsap3	6	22.5305	3.03851e-07	1.27569e-05
ENSMUSG00000042029	Ncapg2	4	17.6968	3.05203e-07	1.27847e-05
ENSMUSG00000042190	Cmklr1	2	8.92232	3.12874e-07	1.30764e-05
ENSMUSG00000034201	Gas2l1	5	27.9234	3.13938e-07	1.30914e-05
ENSMUSG00000023088	Abcc1	5	19.8381	3.20126e-07	1.32895e-05
ENSMUSG00000067818	Myl9	1	4.56965	3.2111e-07	1.33006e-05
ENSMUSG00000075284	Wipf1	2	13.1794	3.22979e-07	1.33481e-05
ENSMUSG00000030802	Bckdk	4	22.0884	3.25896e-07	1.34387e-05
ENSMUSG00000060470	Adgrg3	4	12.2909	3.31891e-07	1.36252e-05
ENSMUSG00000025958	Creb1	7	27.2012	3.34968e-07	1.37211e-05
ENSMUSG00000021263	Degs2	2	4.04369	3.37988e-07	1.38142e-05
ENSMUSG00000041408	Wapl	7	39.0982	3.44124e-07	1.4034e-05
ENSMUSG00000006200	Rhox6	1	9.08645	3.45786e-07	1.40708e-05
ENSMUSG00000026031	Cflar	5	20.1526	3.51399e-07	1.42367e-05
ENSMUSG00000028532	Cachd1	1	5.07962	3.55171e-07	1.43581e-05
ENSMUSG00000040414	Slc25a28	3	17.1584	3.62519e-07	1.45597e-05
ENSMUSG00000024197	Plin3	2	12.8886	3.61759e-07	1.45597e-05
ENSMUSG00000031480	Thsd1	3	8.18585	3.64997e-07	1.46275e-05
ENSMUSG00000026923	Notch1	1	5.12675	3.66722e-07	1.46649e-05
ENSMUSG00000004980	Hnrnpa2b1	12	83.3824	3.69862e-07	1.47586e-05
ENSMUSG00000019961	Tmpo	12	57.6496	3.79399e-07	1.49459e-05
ENSMUSG00000034731	Dgkh	2	8.12714	3.81604e-07	1.50008e-05
ENSMUSG00000042292	Mrtfa	3	18.444	3.85446e-07	1.51198e-05
ENSMUSG00000035504	Reep6	5	20.4928	3.87275e-07	1.51594e-05
ENSMUSG00000040857	Erf	2	9.70445	3.93311e-07	1.53449e-05
ENSMUSG00000059334	Zfp36l3	1	7.06381	3.93672e-07	1.53449e-05
ENSMUSG00000033105	Lss	6	25.8509	3.95247e-07	1.53739e-05
ENSMUSG00000033964	Zbtb41	3	16.0343	4.00484e-07	1.55125e-05
ENSMUSG00000000317	Bcl6b	1	4.27472	4.02247e-07	1.55482e-05
ENSMUSG00000025203	Scd2	1	8.69342	4.12482e-07	1.58775e-05
ENSMUSG00000024621	Csf1r	3	12.8608	4.19175e-07	1.60684e-05
ENSMUSG00000029560	Snx8	6	23.6063	4.22558e-07	1.61646e-05
ENSMUSG00000078763	Slfn1	1	3.43777	4.34839e-07	1.66001e-05
ENSMUSG00000056380	Gpr50	1	3.72854	4.37231e-07	1.66571e-05
ENSMUSG00000050248	Evc2	2	5.98219	4.44446e-07	1.68972e-05
ENSMUSG00000066357	Wdr6	1	7.83475	4.45923e-07	1.69186e-05
ENSMUSG00000038156	Spon1	1	4.64755	4.47459e-07	1.69421e-05
ENSMUSG00000032997	Chpf	4	23.8082	4.54958e-07	1.71559e-05
ENSMUSG00000048078	Tenm4	1	3.71121	4.56694e-07	1.71864e-05
ENSMUSG00000020325	Fstl3	3	19.7483	4.67538e-07	1.74878e-05
ENSMUSG00000051652	Lrrc3	1	5.50297	4.67352e-07	1.74878e-05
ENSMUSG00000020190	Mknk2	4	21.6856	4.68881e-07	1.75027e-05
ENSMUSG00000031592	Pcm1	3	17.2955	4.8746e-07	1.81216e-05
ENSMUSG00000093930	Hmgcs1	4	19.0374	4.88398e-07	1.81216e-05
ENSMUSG00000031434	Morc4	4	24.9403	4.98702e-07	1.84301e-05
ENSMUSG00000021540	Smad5	3	13.5881	5.12062e-07	1.88861e-05
ENSMUSG00000041431	Ccnb1	6	30.0242	5.28193e-07	1.94038e-05
ENSMUSG00000027186	Elf5	6	24.9813	5.39029e-07	1.96889e-05
ENSMUSG00000037977	6430571L13Rik	1	4.71536	5.37067e-07	1.96889e-05
ENSMUSG00000030522	Mtmr10	2	7.94104	5.45811e-07	1.98931e-05
ENSMUSG00000021175	Cdca7l	3	11.2035	5.4816e-07	1.99395e-05
ENSMUSG00000020840	Blmh	5	19.3725	5.49432e-07	1.99465e-05
ENSMUSG00000058624	Gda	1	4.2861	5.65093e-07	2.04749e-05
ENSMUSG00000017607	Tns4	2	9.06237	5.82744e-07	2.10363e-05
ENSMUSG00000081683	Fzd10	1	4.40293	5.85442e-07	2.10379e-05
ENSMUSG00000024308	Tapbp	6	21.3206	5.87449e-07	2.10379e-05
ENSMUSG00000029999	Tgfa	1	5.33127	5.9017e-07	2.10946e-05
ENSMUSG00000033228	Scaf11	5	28.9036	6.02741e-07	2.15024e-05
ENSMUSG00000025270	Alas2	2	9.83598	6.20209e-07	2.20406e-05
ENSMUSG00000054932	Afp	2	6.85919	6.24942e-07	2.2044e-05
ENSMUSG00000030707	Coro1a	2	5.75495	6.24611e-07	2.2044e-05
ENSMUSG00000074923	Pak6	2	6.57412	6.27895e-07	2.21017e-05
ENSMUSG00000038729	Pakap	3	13.4381	6.30558e-07	2.21172e-05
ENSMUSG00000004626	Stxbp2	7	31.4179	6.31844e-07	2.21172e-05
ENSMUSG00000030805	Stx4a	8	30.9115	6.33115e-07	2.21172e-05
ENSMUSG00000056427	Slit3	1	4.07394	6.32579e-07	2.21172e-05
ENSMUSG00000029388	Eif2b1	4	22.3265	6.34712e-07	2.21313e-05
ENSMUSG00000032643	Fhl3	2	11.7908	6.43668e-07	2.23593e-05
ENSMUSG00000028693	Nasp	7	38.6713	6.51355e-07	2.24991e-05
ENSMUSG00000022358	Fbxo32	1	4.71074	6.53636e-07	2.24991e-05
ENSMUSG00000034738	Nostrin	1	7.54097	6.57551e-07	2.25873e-05
ENSMUSG00000027082	Tfpi	7	53.5215	6.69706e-07	2.29198e-05
ENSMUSG00000038642	Ctss	2	6.6506	6.72677e-07	2.2979e-05
ENSMUSG00000071470	Ccnb1ip1	2	11.4162	7.09021e-07	2.41315e-05
ENSMUSG00000031095	Cul4b	4	23.6376	7.11192e-07	2.41609e-05
ENSMUSG00000036368	Rmdn2	5	19.5907	7.14188e-07	2.42183e-05
ENSMUSG00000041378	Cldn5	1	4.87	7.18065e-07	2.43053e-05
ENSMUSG00000031712	Il15	2	4.00871	7.23727e-07	2.44522e-05
ENSMUSG00000042507	Elmsan1	3	15.5264	7.40335e-07	2.49678e-05
ENSMUSG00000063804	Lin28b	1	4.36084	7.50421e-07	2.52619e-05
ENSMUSG00000032009	Sesn3	2	7.99036	7.54875e-07	2.53657e-05
ENSMUSG00000049307	Fut4	1	5.94509	7.81152e-07	2.61537e-05
ENSMUSG00000039578	Ccser1	4	15.7172	7.84392e-07	2.62148e-05
ENSMUSG00000034226	Rhov	1	4.37827	8.02369e-07	2.67673e-05
ENSMUSG00000026581	Sell	2	6.05995	8.10137e-07	2.69778e-05
ENSMUSG00000058230	Arhgap35	2	10.0629	8.1423e-07	2.70655e-05
ENSMUSG00000026104	Stat1	6	27.9331	8.28432e-07	2.74882e-05
ENSMUSG00000057406	Nsd2	9	50.4223	8.30617e-07	2.75114e-05
ENSMUSG00000056972	Magel2	1	2.56234	8.5337e-07	2.81141e-05
ENSMUSG00000028664	Ephb2	3	11.7572	8.59409e-07	2.82127e-05
ENSMUSG00000034525	Ice1	3	15.9107	8.63143e-07	2.82851e-05
ENSMUSG00000021589	Rhobtb3	1	4.40607	8.66448e-07	2.82933e-05
ENSMUSG00000042834	Nrep	1	4.01513	8.66431e-07	2.82933e-05
ENSMUSG00000039285	Azi2	10	38.7165	8.71116e-07	2.83956e-05
ENSMUSG00000000881	Dlg3	3	14.4117	8.951e-07	2.89938e-05
ENSMUSG00000079419	Ms4a6c	1	4.07025	8.95732e-07	2.89938e-05
ENSMUSG00000037731	Themis2	1	3.32841	9.0364e-07	2.90297e-05
ENSMUSG00000032547	Ryk	3	19.2568	9.02085e-07	2.90297e-05
ENSMUSG00000039842	Mcph1	5	19.0438	9.04679e-07	2.90297e-05
ENSMUSG00000096188	Cmtm4	1	8.14407	8.99878e-07	2.90297e-05
ENSMUSG00000037419	Endod1	2	10.8303	9.01331e-07	2.90297e-05
ENSMUSG00000090841	Myl6	11	54.67	9.14684e-07	2.92999e-05
ENSMUSG00000000792	Slc5a5	1	4.72836	9.20583e-07	2.9438e-05
ENSMUSG00000053617	Sh3pxd2a	3	13.6567	9.23066e-07	2.94457e-05
ENSMUSG00000022148	Fyb	2	6.8883	9.24005e-07	2.94457e-05
ENSMUSG00000040524	Zfp609	2	10.0919	9.36968e-07	2.96546e-05
ENSMUSG00000054404	Slfn5	1	4.99469	9.35896e-07	2.96546e-05
ENSMUSG00000059743	Fdps	5	22.2183	9.41414e-07	2.97445e-05
ENSMUSG00000074793	Hspa12b	1	3.83809	9.49547e-07	2.99504e-05
ENSMUSG00000021806	Nid2	3	11.5959	9.51701e-07	2.99673e-05
ENSMUSG00000052512	Nav2	7	20.126	9.63792e-07	3.02965e-05
ENSMUSG00000037762	Slc16a9	2	6.70815	9.71878e-07	3.04034e-05
ENSMUSG00000031740	Mmp2	1	3.70803	9.72122e-07	3.04034e-05
ENSMUSG00000004364	Cul3	6	33.0849	9.71624e-07	3.04034e-05
ENSMUSG00000022463	Srebf2	5	22.4634	9.80338e-07	3.05572e-05
ENSMUSG00000001657	Hoxc8	2	3.31406	9.85147e-07	3.0604e-05
ENSMUSG00000060548	Tnfrsf19	2	5.02495	9.90745e-07	3.07264e-05
ENSMUSG00000059981	Taok2	5	24.7992	1.00508e-06	3.10668e-05
ENSMUSG00000028874	Fgr	3	9.39728	1.00372e-06	3.10668e-05
ENSMUSG00000035551	Igfbpl1	1	2.78157	1.02031e-06	3.14849e-05
ENSMUSG00000019916	P4ha1	3	21.3594	1.02254e-06	3.15014e-05
ENSMUSG00000034940	Synrg	5	20.2736	1.03445e-06	3.17085e-05
ENSMUSG00000021608	Lpcat1	5	21.6422	1.03324e-06	3.17085e-05
ENSMUSG00000020159	Gabrp	1	3.14018	1.03611e-06	3.17085e-05
ENSMUSG00000039116	Adgrg6	5	23.1245	1.04533e-06	3.19377e-05
ENSMUSG00000032013	Trim29	1	3.54818	1.08368e-06	3.28925e-05
ENSMUSG00000090958	Lrrc32	3	10.304	1.08789e-06	3.29661e-05
ENSMUSG00000016239	Lonrf3	2	7.09568	1.10434e-06	3.31928e-05
ENSMUSG00000038552	Fndc4	5	12.2836	1.1012e-06	3.31928e-05
ENSMUSG00000017754	Pltp	5	24.5118	1.10315e-06	3.31928e-05
ENSMUSG00000061136	Prpf40a	5	27.8598	1.1068e-06	3.32129e-05
ENSMUSG00000045098	Kmt5b	9	35.8482	1.11546e-06	3.34187e-05
ENSMUSG00000025352	Gdf11	1	4.19596	1.12303e-06	3.35912e-05
ENSMUSG00000030560	Ctsc	4	19.1196	1.12974e-06	3.37373e-05
ENSMUSG00000051469	Zfp24	3	15.1368	1.14789e-06	3.41141e-05
ENSMUSG00000007415	Gatad1	4	22.1515	1.15327e-06	3.41646e-05
ENSMUSG00000039492	Ccdc27	1	3.98316	1.15558e-06	3.41783e-05
ENSMUSG00000030759	Far1	9	32.7901	1.17313e-06	3.46419e-05
ENSMUSG00000003868	Ruvbl2	6	30.5738	1.19046e-06	3.5029e-05
ENSMUSG00000020681	Ace	2	6.57257	1.19191e-06	3.5029e-05
ENSMUSG00000025332	Kdm5c	6	32.8709	1.18851e-06	3.5029e-05
ENSMUSG00000072944	Nup62cl	3	15.0405	1.20417e-06	3.53331e-05
ENSMUSG00000026389	Steap3	3	8.66618	1.21321e-06	3.5542e-05
ENSMUSG00000051243	Islr2	3	10.9706	1.22278e-06	3.56081e-05
ENSMUSG00000022564	Grina	3	9.38749	1.22316e-06	3.56081e-05
ENSMUSG00000035305	Ror1	1	4.39576	1.22134e-06	3.56081e-05
ENSMUSG00000032737	Inppl1	6	24.5382	1.25897e-06	3.65358e-05
ENSMUSG00000024039	Cbs	3	6.39777	1.27786e-06	3.70258e-05
ENSMUSG00000039883	Lrrc17	1	2.57504	1.28749e-06	3.71574e-05
ENSMUSG00000027828	Ssr3	3	16.6112	1.28842e-06	3.71574e-05
ENSMUSG00000030352	Tspan9	6	19.3167	1.29089e-06	3.71709e-05
ENSMUSG00000026764	Kif5c	1	4.56328	1.29443e-06	3.72042e-05
ENSMUSG00000098557	Kctd12	1	8.79189	1.30018e-06	3.7252e-05
ENSMUSG00000024042	Sik1	1	7.20916	1.30176e-06	3.7252e-05
ENSMUSG00000019779	Frk	2	13.6538	1.32345e-06	3.78144e-05
ENSMUSG00000020810	Cygb	1	2.35657	1.32563e-06	3.78183e-05
ENSMUSG00000038203	Hoxa13	1	1.97816	1.34027e-06	3.81771e-05
ENSMUSG00000019338	Zfp687	3	16.5177	1.35065e-06	3.84136e-05
ENSMUSG00000037071	Scd1	2	11.3053	1.35499e-06	3.8419e-05
ENSMUSG00000024143	Rhoq	2	9.79102	1.36986e-06	3.8722e-05
ENSMUSG00000073910	Mob3b	2	6.92815	1.36794e-06	3.8722e-05
ENSMUSG00000045045	Lrfn4	2	10.6445	1.38566e-06	3.9109e-05
ENSMUSG00000026491	Ahctf1	7	33.8046	1.40091e-06	3.92997e-05
ENSMUSG00000021509	Slc25a48	1	4.37407	1.45385e-06	4.07233e-05
ENSMUSG00000074896	Ifit3	1	3.31687	1.46499e-06	4.09732e-05
ENSMUSG00000001053	N4bp3	3	12.3992	1.47313e-06	4.10768e-05
ENSMUSG00000026042	Col5a2	1	5.60216	1.47179e-06	4.10768e-05
ENSMUSG00000035692	Isg15	1	4.28195	1.48288e-06	4.12864e-05
ENSMUSG00000091898	Tnnc1	2	6.90955	1.4864e-06	4.13225e-05
ENSMUSG00000030064	Frmd4b	4	19.1144	1.51234e-06	4.19804e-05
ENSMUSG00000020057	Dram1	1	6.64299	1.51803e-06	4.20753e-05
ENSMUSG00000073489	Ifi204	1	3.31934	1.53215e-06	4.234e-05
ENSMUSG00000025498	Irf7	5	14.6409	1.54424e-06	4.26105e-05
ENSMUSG00000029603	Dtx1	2	8.35082	1.54756e-06	4.26385e-05
ENSMUSG00000031520	Vegfc	1	2.65724	1.55272e-06	4.2717e-05
ENSMUSG00000018428	Akap1	5	17.4422	1.57244e-06	4.31804e-05
ENSMUSG00000037279	Ovol2	1	4.53403	1.58338e-06	4.33674e-05
ENSMUSG00000069892	9930111J21Rik2	1	4.28149	1.59118e-06	4.35166e-05
ENSMUSG00000024598	Fbn2	1	4.60464	1.61155e-06	4.39438e-05
ENSMUSG00000033191	Tie1	2	7.33188	1.61503e-06	4.3974e-05
ENSMUSG00000006386	Tek	3	8.14509	1.6197e-06	4.40115e-05
ENSMUSG00000033669	Zfp7	4	13.5336	1.62654e-06	4.40463e-05
ENSMUSG00000046731	Kctd11	2	8.96507	1.62724e-06	4.40463e-05
ENSMUSG00000025511	Tspan4	4	17.9632	1.62958e-06	4.40463e-05
ENSMUSG00000034573	Ptpn13	2	8.61539	1.63306e-06	4.40759e-05
ENSMUSG00000039470	Zdhhc2	2	7.88852	1.63749e-06	4.41312e-05
ENSMUSG00000042595	Fam199x	1	5.34253	1.64119e-06	4.41666e-05
ENSMUSG00000036928	Stag3	7	28.6359	1.65091e-06	4.43638e-05
ENSMUSG00000026678	Rgs5	2	10.9692	1.65428e-06	4.43897e-05
ENSMUSG00000003604	Aven	2	10.9924	1.68015e-06	4.48888e-05
ENSMUSG00000027009	Itga4	1	6.06652	1.68486e-06	4.49499e-05
ENSMUSG00000050592	Fam78a	1	3.68745	1.69967e-06	4.52797e-05
ENSMUSG00000036594	H2-Aa	2	5.39738	1.70642e-06	4.53942e-05
ENSMUSG00000021096	Ppm1a	6	32.0155	1.71801e-06	4.56369e-05
ENSMUSG00000006356	Crip2	2	13.126	1.72931e-06	4.58713e-05
ENSMUSG00000027220	Syt13	1	5.40628	1.74046e-06	4.60366e-05
ENSMUSG00000043421	Hilpda	1	6.53108	1.74403e-06	4.60366e-05
ENSMUSG00000061313	Ddhd2	4	18.031	1.74549e-06	4.60366e-05
ENSMUSG00000034330	Plcg2	1	5.41725	1.78747e-06	4.70768e-05
ENSMUSG00000035004	Igsf6	1	3.4719	1.80948e-06	4.75214e-05
ENSMUSG00000027206	Cops2	4	21.2648	1.81906e-06	4.76649e-05
ENSMUSG00000017667	Zfp334	1	5.67283	1.8201e-06	4.76649e-05
ENSMUSG00000020451	Limk2	8	38.3414	1.83449e-06	4.79741e-05
ENSMUSG00000061411	Nol4l	3	14.0361	1.84734e-06	4.82419e-05
ENSMUSG00000018442	Derl2	5	21.4321	1.85398e-06	4.83471e-05
ENSMUSG00000039263	Npepl1	2	11.3846	1.88728e-06	4.90772e-05
ENSMUSG00000032035	Ets1	1	5.80611	1.90174e-06	4.93838e-05
ENSMUSG00000021945	Zmym2	5	22.1401	1.90915e-06	4.95069e-05
ENSMUSG00000001156	Mxd1	2	8.25703	1.93523e-06	5.0113e-05
ENSMUSG00000053310	Nrgn	1	4.95959	1.95064e-06	5.04415e-05
ENSMUSG00000032405	Pias1	3	16.0214	1.99007e-06	5.13178e-05
ENSMUSG00000022150	Dab2	7	29.7851	1.9874e-06	5.13178e-05
ENSMUSG00000042812	Foxf1	1	3.98192	1.99338e-06	5.13316e-05
ENSMUSG00000034168	Irf2bpl	1	6.90138	2.01656e-06	5.18565e-05
ENSMUSG00000029672	Fam3c	4	19.5915	2.0199e-06	5.18701e-05
ENSMUSG00000018217	Pmp22	2	6.75248	2.03182e-06	5.2104e-05
ENSMUSG00000020181	Nav3	5	17.1502	2.04149e-06	5.22197e-05
ENSMUSG00000020923	Ubtf	11	53.3866	2.04197e-06	5.22197e-05
ENSMUSG00000031119	Gpc4	1	3.52216	2.05102e-06	5.23066e-05
ENSMUSG00000098650	Gm28048	1	7.29425	2.12042e-06	5.39281e-05
ENSMUSG00000028023	Pitx2	4	11.0474	2.14849e-06	5.45668e-05
ENSMUSG00000033955	Tnks1bp1	4	18.1101	2.18365e-06	5.52752e-05
ENSMUSG00000038582	Pptc7	2	9.39078	2.18829e-06	5.52752e-05
ENSMUSG00000034781	Gna11	2	11.794	2.18832e-06	5.52752e-05
ENSMUSG00000015165	Hnrnpl	12	60.4528	2.20013e-06	5.53517e-05
ENSMUSG00000035232	Pdk3	2	7.73951	2.19765e-06	5.53517e-05
ENSMUSG00000057530	Ece1	1	6.04596	2.2182e-06	5.57259e-05
ENSMUSG00000033355	Rtp4	3	7.35443	2.22354e-06	5.57845e-05
ENSMUSG00000037686	Aspg	5	14.9088	2.24188e-06	5.61684e-05
ENSMUSG00000022360	Atad2	8	26.7079	2.26288e-06	5.65414e-05
ENSMUSG00000031511	Arhgef7	8	33.9501	2.26966e-06	5.66345e-05
ENSMUSG00000026234	Ncl	6	42.7885	2.28675e-06	5.68616e-05
ENSMUSG00000068823	Csde1	11	56.6658	2.28495e-06	5.68616e-05
ENSMUSG00000050989	Selenon	1	6.42315	2.29934e-06	5.70674e-05
ENSMUSG00000078794	Dact3	1	3.73257	2.33552e-06	5.77869e-05
ENSMUSG00000007594	Hapln4	1	6.14536	2.33769e-06	5.77869e-05
ENSMUSG00000035133	Arhgap5	4	21.8195	2.34951e-06	5.80015e-05
ENSMUSG00000036737	Oxsr1	3	14.3285	2.35565e-06	5.80756e-05
ENSMUSG00000025780	Itih5	1	6.57937	2.38767e-06	5.87868e-05
ENSMUSG00000000901	Mmp11	4	12.0004	2.43344e-06	5.98341e-05
ENSMUSG00000016664	Pacsin2	9	41.006	2.44667e-06	6.00797e-05
ENSMUSG00000022519	Srl	1	4.30584	2.46368e-06	6.04174e-05
ENSMUSG00000047878	A4galt	3	16.6984	2.50514e-06	6.12717e-05
ENSMUSG00000025265	Fgd1	2	10.9601	2.50469e-06	6.12717e-05
ENSMUSG00000026180	Cxcr2	2	8.82952	2.51192e-06	6.13565e-05
ENSMUSG00000035168	Tanc1	6	27.0608	2.53013e-06	6.16385e-05
ENSMUSG00000061082	Plac1	3	22.2402	2.54231e-06	6.18539e-05
ENSMUSG00000052085	Dock8	1	7.72075	2.5859e-06	6.27757e-05
ENSMUSG00000059923	Grb2	5	31.8569	2.58698e-06	6.27757e-05
ENSMUSG00000037490	Slc2a12	1	3.95733	2.59611e-06	6.28326e-05
ENSMUSG00000023333	Gcm1	1	3.19494	2.60221e-06	6.28981e-05
ENSMUSG00000045983	Eif4g1	15	81.9276	2.61514e-06	6.31281e-05
ENSMUSG00000027184	Caprin1	11	48.1209	2.67611e-06	6.45159e-05
ENSMUSG00000022415	Syngr1	2	12.5188	2.69511e-06	6.47211e-05
ENSMUSG00000042211	Fbxo38	3	16.0519	2.70651e-06	6.49107e-05
ENSMUSG00000026473	Glul	4	19.7402	2.74026e-06	6.55503e-05
ENSMUSG00000049550	Clip1	6	30.423	2.75345e-06	6.57807e-05
ENSMUSG00000005124	Ccn4	1	2.80023	2.7657e-06	6.59884e-05
ENSMUSG00000001281	Itgb7	1	4.04521	2.78372e-06	6.61626e-05
ENSMUSG00000024736	Tmem132a	2	11.0659	2.78089e-06	6.61626e-05
ENSMUSG00000022382	Wnt7b	3	11.1165	2.80216e-06	6.64303e-05
ENSMUSG00000095098	Ccdc85b	1	7.71571	2.79962e-06	6.64303e-05
ENSMUSG00000004455	Ppp1cc	6	28.1868	2.83777e-06	6.70748e-05
ENSMUSG00000025348	Itga7	5	26.0644	2.84833e-06	6.71806e-05
ENSMUSG00000066152	Slc31a2	1	6.83992	2.85517e-06	6.72562e-05
ENSMUSG00000032577	Mapkapk3	3	11.0903	2.88338e-06	6.78345e-05
ENSMUSG00000017929	B4galt5	2	12.4392	2.89881e-06	6.80337e-05
ENSMUSG00000063663	Brwd3	3	16.8976	2.9328e-06	6.86741e-05
ENSMUSG00000079445	B3gnt7	2	9.84756	2.94132e-06	6.86741e-05
ENSMUSG00000036995	Asap3	1	8.04539	2.94132e-06	6.86741e-05
ENSMUSG00000028328	Tmod1	1	3.92119	3.05395e-06	7.11244e-05
ENSMUSG00000040043	Rbms2	5	24.0436	3.10763e-06	7.21929e-05
ENSMUSG00000029405	G3bp2	5	28.4728	3.1181e-06	7.22549e-05
ENSMUSG00000066640	Fbxl18	4	16.9878	3.1175e-06	7.22549e-05
ENSMUSG00000093674	Rpl41	7	44.9678	3.13474e-06	7.24077e-05
ENSMUSG00000027639	Samhd1	6	29.3543	3.13095e-06	7.24077e-05
ENSMUSG00000018569	Cldn7	3	16.6001	3.13643e-06	7.24077e-05
ENSMUSG00000021025	Nfkbia	2	9.24027	3.14752e-06	7.25732e-05
ENSMUSG00000000093	Tbx2	1	3.18907	3.19074e-06	7.34782e-05
ENSMUSG00000009248	Ascl2	1	8.44896	3.20588e-06	7.37352e-05
ENSMUSG00000038371	Sbf2	6	20.5909	3.23502e-06	7.42211e-05
ENSMUSG00000026873	Phf19	4	18.0126	3.28502e-06	7.51818e-05
ENSMUSG00000042446	Zmym4	2	13.0366	3.32219e-06	7.55656e-05
ENSMUSG00000031673	Cdh11	1	4.5066	3.32046e-06	7.55656e-05
ENSMUSG00000031790	Mmp15	1	6.4776	3.46759e-06	7.86795e-05
ENSMUSG00000026630	Batf3	3	11.3328	3.48132e-06	7.88943e-05
ENSMUSG00000028654	Mycl	2	6.27946	3.49696e-06	7.91517e-05
ENSMUSG00000015659	Serac1	1	5.02253	3.55454e-06	8.01612e-05
ENSMUSG00000030921	Trim30a	1	3.60169	3.55127e-06	8.01612e-05
ENSMUSG00000031204	Asb12	1	1.25671	3.64176e-06	8.1829e-05
ENSMUSG00000016087	Fli1	2	5.5162	3.67314e-06	8.24342e-05
ENSMUSG00000056515	Rab31	1	7.23651	3.69151e-06	8.26461e-05
ENSMUSG00000002565	Scin	2	11.9065	3.69895e-06	8.27126e-05
ENSMUSG00000021054	Sgpp1	2	10.8892	3.73672e-06	8.33558e-05
ENSMUSG00000060206	Zfp462	3	11.835	3.74407e-06	8.34193e-05
ENSMUSG00000040747	Cd53	1	3.71104	3.7525e-06	8.35067e-05
ENSMUSG00000010755	Cars	8	28.402	3.75965e-06	8.35653e-05
ENSMUSG00000037364	Srrt	15	69.6456	3.76581e-06	8.36019e-05
ENSMUSG00000028435	Aqp3	2	8.40853	3.80326e-06	8.43322e-05
ENSMUSG00000063506	Arhgap22	5	26.1545	3.81621e-06	8.4518e-05
ENSMUSG00000025326	Ube3a	8	32.783	3.84982e-06	8.51605e-05
ENSMUSG00000067924	Rtl8b	1	6.25373	3.85641e-06	8.52045e-05
ENSMUSG00000059456	Ptk2b	5	23.1516	3.89753e-06	8.60105e-05
ENSMUSG00000047735	Samd9l	1	4.28446	3.96188e-06	8.72279e-05
ENSMUSG00000015627	Gata5	1	2.68598	3.97571e-06	8.74232e-05
ENSMUSG00000029407	Uso1	4	23.5988	3.98771e-06	8.7583e-05
ENSMUSG00000038437	Mllt6	2	13.6336	3.99556e-06	8.76514e-05
ENSMUSG00000022309	Angpt1	1	3.06258	4.02761e-06	8.81798e-05
ENSMUSG00000030619	Eed	10	37.4452	4.03517e-06	8.82068e-05
ENSMUSG00000031078	Cttn	4	20.7874	4.16103e-06	9.06874e-05
ENSMUSG00000032348	Gsta4	2	5.40339	4.16334e-06	9.06874e-05
ENSMUSG00000001761	Smo	2	8.82431	4.20008e-06	9.13801e-05
ENSMUSG00000011263	Exoc3l2	1	2.77351	4.23907e-06	9.19087e-05
ENSMUSG00000034459	Ifit1	1	3.04559	4.24648e-06	9.19575e-05
ENSMUSG00000022120	Rnf219	1	4.51768	4.27183e-06	9.23648e-05
ENSMUSG00000041445	Mmrn2	1	4.09815	4.28057e-06	9.23716e-05
ENSMUSG00000026576	Atp1b1	3	16.9082	4.28961e-06	9.24588e-05
ENSMUSG00000053931	Cnn3	6	26.1458	4.38387e-06	9.4271e-05
ENSMUSG00000044641	Pard6b	1	6.49498	4.40108e-06	9.44722e-05
ENSMUSG00000032582	Rbm6	9	38.5682	4.42392e-06	9.4802e-05
ENSMUSG00000019647	Sema6a	6	25.6864	4.49666e-06	9.58464e-05
ENSMUSG00000002997	Prkar2b	2	6.57376	4.56341e-06	9.70052e-05
ENSMUSG00000025812	Pard3	14	56.2563	4.62326e-06	9.81648e-05
ENSMUSG00000031292	Cdkl5	2	10.7767	4.63046e-06	9.8171e-05
ENSMUSG00000025858	Get4	4	25.466	4.63416e-06	9.8171e-05
ENSMUSG00000052833	Sae1	4	25.3021	4.64632e-06	9.83161e-05
ENSMUSG00000004791	Pgf	2	9.61597	4.6593e-06	9.84781e-05
ENSMUSG00000003308	Keap1	3	12.5239	4.68023e-06	9.88078e-05
ENSMUSG00000022464	Slc38a4	5	35.1607	4.69558e-06	9.9019e-05
ENSMUSG00000032030	Cul5	5	23.1636	4.70417e-06	9.90873e-05
ENSMUSG00000025037	Maoa	1	6.40975	4.74128e-06	9.96422e-05
ENSMUSG00000030850	Ate1	8	38.0128	4.77565e-06	0.000100251
ENSMUSG00000020687	Cdc27	4	19.5136	4.80583e-06	0.000100429
ENSMUSG00000030157	Clec2d	1	4.54052	4.79825e-06	0.000100429
ENSMUSG00000078202	Nrarp	1	5.051	4.82328e-06	0.00010068
ENSMUSG00000091512	Lamtor3	6	22.5404	4.86959e-06	0.000101331
ENSMUSG00000027893	Ahcyl1	6	26.8706	4.87814e-06	0.000101331
ENSMUSG00000034422	Parp14	2	6.65732	4.88182e-06	0.000101331
ENSMUSG00000048186	Bend7	2	5.06964	4.87587e-06	0.000101331
ENSMUSG00000020608	Smc6	9	42.0625	4.89042e-06	0.000101395
ENSMUSG00000031502	Col4a1	6	30.4472	4.908e-06	0.000101532
ENSMUSG00000030725	Lipt2	2	8.81081	4.90586e-06	0.000101532
ENSMUSG00000019989	Enpp3	5	22.2545	4.97755e-06	0.000102843
ENSMUSG00000027787	Nmd3	6	34.7799	5.00458e-06	0.000103185
ENSMUSG00000042195	Slc35f2	2	9.52607	5.02917e-06	0.000103576
ENSMUSG00000000531	Grasp	1	4.73595	5.04559e-06	0.00010379
ENSMUSG00000032113	Chek1	7	27.5886	5.05078e-06	0.00010379
ENSMUSG00000032604	Qars	18	77.6362	5.13798e-06	0.000105465
ENSMUSG00000030162	Olr1	1	6.9269	5.17173e-06	0.000105923
ENSMUSG00000029178	Klf3	2	7.87182	5.16986e-06	0.000105923
ENSMUSG00000004071	Cdip1	6	25.5178	5.19339e-06	0.000106249
ENSMUSG00000021710	Nln	5	24.5325	5.20097e-06	0.000106287
ENSMUSG00000078652	Psme3	5	28.2984	5.238e-06	0.000106926
ENSMUSG00000046020	Pofut1	3	9.14746	5.25416e-06	0.000107137
ENSMUSG00000034685	Fam171a2	1	3.68807	5.27277e-06	0.000107281
ENSMUSG00000050530	Fam171a1	2	13.3737	5.2719e-06	0.000107281
ENSMUSG00000036822	Topors	1	7.69848	5.3001e-06	0.000107718
ENSMUSG00000066877	Nck2	1	6.22585	5.40343e-06	0.000109458
ENSMUSG00000037972	Snn	1	4.87594	5.43066e-06	0.000109889
ENSMUSG00000039262	Prrc2b	3	19.7745	5.45731e-06	0.000110308
ENSMUSG00000027314	Dll4	1	7.50991	5.48584e-06	0.000110591
ENSMUSG00000024392	Bag6	11	44.1113	5.48247e-06	0.000110591
ENSMUSG00000044400	Sowahd	1	3.74576	5.51168e-06	0.000110878
ENSMUSG00000020716	Nf1	3	8.68612	5.51544e-06	0.000110878
ENSMUSG00000020695	Mrc2	1	4.7103	5.52358e-06	0.000110921
ENSMUSG00000028173	Wls	5	18.4051	5.65646e-06	0.000113221
ENSMUSG00000020850	Prpf8	2	17.6874	5.65445e-06	0.000113221
ENSMUSG00000003119	Cdk12	5	25.7466	5.72408e-06	0.000114451
ENSMUSG00000073209	Klf14	1	2.61114	5.73412e-06	0.000114528
ENSMUSG00000028345	Tex10	3	13.774	5.74909e-06	0.000114703
ENSMUSG00000022468	Endou	2	5.79077	5.81567e-06	0.000115906
ENSMUSG00000024213	Nudt3	8	32.4509	5.96016e-06	0.000118277
ENSMUSG00000020042	Btbd11	2	7.13058	5.96002e-06	0.000118277
ENSMUSG00000024594	Prrc1	4	18.588	6.04349e-06	0.000119546
ENSMUSG00000034210	Efcab14	4	16.3945	6.05488e-06	0.000119644
ENSMUSG00000020476	Dbnl	3	20.1624	6.09371e-06	0.000120283
ENSMUSG00000024737	Slc15a3	1	2.5884	6.13421e-06	0.000120953
ENSMUSG00000033777	Tlr13	1	2.76986	6.16638e-06	0.000121458
ENSMUSG00000016496	Cd274	1	3.87814	6.18483e-06	0.000121692
ENSMUSG00000024044	Epb41l3	6	14.3204	6.21163e-06	0.00012209
ENSMUSG00000060802	B2m	1	6.89955	6.23286e-06	0.000122377
ENSMUSG00000013662	Atad1	5	26.2248	6.24735e-06	0.000122531
ENSMUSG00000027204	Fbn1	1	5.01654	6.2866e-06	0.000123171
ENSMUSG00000047749	Zc3hav1l	1	6.57103	6.30902e-06	0.000123479
ENSMUSG00000048644	Ctxn1	1	6.10207	6.33573e-06	0.000123731
ENSMUSG00000027932	Slc27a3	3	10.1131	6.34106e-06	0.000123731
ENSMUSG00000060803	Gstp1	7	30.7714	6.38686e-06	0.000124251
ENSMUSG00000044807	Zfp354c	2	5.90414	6.37861e-06	0.000124251
ENSMUSG00000022895	Ets2	4	22.1439	6.41473e-06	0.000124522
ENSMUSG00000034681	Rnps1	8	38.4538	6.41609e-06	0.000124522
ENSMUSG00000020176	Grb10	3	17.5617	6.42986e-06	0.000124659
ENSMUSG00000030107	Usp18	1	3.50919	6.46993e-06	0.000125043
ENSMUSG00000062203	Gspt1	6	35.2713	6.46477e-06	0.000125043
ENSMUSG00000020388	Pdlim4	1	4.59809	6.52207e-06	0.000125919
ENSMUSG00000017723	Wfdc2	3	12.7732	6.60517e-06	0.000127258
ENSMUSG00000063632	Sox11	1	3.57415	6.60207e-06	0.000127258
ENSMUSG00000055912	Tmem150a	3	11.3849	6.623e-06	0.000127469
ENSMUSG00000050052	Tdrp	1	5.78846	6.65943e-06	0.000128037
ENSMUSG00000021125	Arg2	1	3.5476	6.77285e-06	0.000129813
ENSMUSG00000061607	Mdc1	1	7.50694	7.10115e-06	0.000135965
ENSMUSG00000002384	Bmp8b	1	6.56611	7.12027e-06	0.00013619
ENSMUSG00000018042	Cyb5r3	3	18.4602	7.21467e-06	0.000137711
ENSMUSG00000056758	Hmga2	2	11.7844	7.23113e-06	0.000137883
ENSMUSG00000031198	Fundc2	2	7.81263	7.34081e-06	0.000139121
ENSMUSG00000049871	Nlrc3	3	12.0391	7.34114e-06	0.000139121
ENSMUSG00000036564	Ndrg4	2	7.6514	7.34011e-06	0.000139121
ENSMUSG00000030782	Tgfb1i1	2	5.79144	7.33457e-06	0.000139121
ENSMUSG00000001517	Foxm1	5	16.5977	7.45401e-06	0.000140971
ENSMUSG00000033222	Ttf2	3	12.7851	7.48336e-06	0.000141382
ENSMUSG00000016918	Sulf1	4	9.8154	7.52262e-06	0.000141834
ENSMUSG00000042357	Gjb5	1	8.72808	7.70507e-06	0.000144685
ENSMUSG00000038943	Prc1	10	36.6824	7.74781e-06	0.000145193
ENSMUSG00000030772	Dkk3	1	4.93348	7.77343e-06	0.000145526
ENSMUSG00000078429	Ctdsp2	2	14.0104	7.81684e-06	0.000146007
ENSMUSG00000025492	Ifitm3	1	4.37771	7.81238e-06	0.000146007
ENSMUSG00000056071	S100a9	1	2.39817	7.82281e-06	0.000146007
ENSMUSG00000034248	Slc25a37	3	17.7167	7.86989e-06	0.000146443
ENSMUSG00000020744	Slc25a19	5	18.4319	7.98148e-06	0.000148371
ENSMUSG00000052949	Rnf157	6	24.2363	8.06905e-06	0.000149698
ENSMUSG00000036529	Sbf1	9	38.38	8.10677e-06	0.000150247
ENSMUSG00000049421	Zfp260	5	14.1503	8.1336e-06	0.000150594
ENSMUSG00000060012	Kif13b	4	16.049	8.18768e-06	0.000151444
ENSMUSG00000031776	Arl2bp	2	9.24979	8.20536e-06	0.000151619
ENSMUSG00000027215	Cd82	3	16.8466	8.22224e-06	0.000151655
ENSMUSG00000022897	Dyrk1a	3	17.9809	8.2237e-06	0.000151655
ENSMUSG00000033361	Prrg3	1	5.25439	8.25104e-06	0.000151866
ENSMUSG00000037306	Man1c1	3	13.1493	8.25971e-06	0.000151866
ENSMUSG00000024563	Smad2	5	24.7964	8.38473e-06	0.000153859
ENSMUSG00000034312	Iqsec1	6	26.8024	8.48303e-06	0.000155354
ENSMUSG00000028631	Kcnq4	1	6.04161	8.52899e-06	0.000155888
ENSMUSG00000009628	Tex15	3	8.67515	8.56696e-06	0.000156273
ENSMUSG00000031837	Necab2	2	5.28794	8.63029e-06	0.00015681
ENSMUSG00000036106	Prr5	2	13.1453	8.66161e-06	0.000157225
ENSMUSG00000039062	Anpep	5	19.8085	8.72715e-06	0.00015826
ENSMUSG00000031822	Gse1	5	17.9673	8.73934e-06	0.000158326
ENSMUSG00000033585	Ndn	1	5.69429	8.7742e-06	0.000158802
ENSMUSG00000021483	Cdk20	7	24.7481	8.92291e-06	0.000161178
ENSMUSG00000042659	Arrdc4	2	9.71117	8.99715e-06	0.000162203
ENSMUSG00000010064	Slc38a3	9	37.6302	9.00648e-06	0.000162213
ENSMUSG00000022299	Slc25a32	3	16.3848	9.03453e-06	0.00016256
ENSMUSG00000028082	Sh3d19	4	19.7722	9.05674e-06	0.000162802
ENSMUSG00000064210	Ano6	5	23.2775	9.07016e-06	0.000162885
ENSMUSG00000023913	Pla2g7	1	4.4591	9.14202e-06	0.000163857
ENSMUSG00000031891	Hsd11b2	1	4.75228	9.14104e-06	0.000163857
ENSMUSG00000052915	Msl1	4	21.3025	9.16645e-06	0.000164136
ENSMUSG00000069378	Prdm6	4	10.5871	9.17528e-06	0.000164136
ENSMUSG00000030213	Atf7ip	8	27.705	9.28484e-06	0.000165361
ENSMUSG00000017639	Rab11fip4	2	7.9804	9.2974e-06	0.000165361
ENSMUSG00000039126	Prune2	5	23.3911	9.35366e-06	0.000166043
ENSMUSG00000054555	Adam12	1	4.57285	9.38401e-06	0.00016626
ENSMUSG00000054452	Tle5	4	13.807	9.45725e-06	0.000167241
ENSMUSG00000024805	Pcgf5	6	27.9611	9.53284e-06	0.00016806
ENSMUSG00000039765	Cc2d2a	2	6.24861	9.56289e-06	0.000168305
ENSMUSG00000020594	Pum2	8	40.1983	9.58761e-06	0.00016858
ENSMUSG00000020605	Hs1bp3	1	7.56803	9.71888e-06	0.000170726
ENSMUSG00000060519	Tor3a	3	13.6021	9.7402e-06	0.000170938
ENSMUSG00000029767	Calu	6	42.1507	9.78063e-06	0.000171485
ENSMUSG00000001729	Akt1	8	35.94	9.82154e-06	0.00017204
ENSMUSG00000073940	Hbb-bt	1	8.44657	9.83104e-06	0.000172043
ENSMUSG00000029247	Paics	7	30.9901	9.85704e-06	0.000172335
ENSMUSG00000021559	Dapk1	3	13.0744	9.93313e-06	0.000173502
ENSMUSG00000040852	Plekhh2	1	5.03158	9.99731e-06	0.000174167
ENSMUSG00000075595	Zfp652	4	21.0438	9.99942e-06	0.000174167
ENSMUSG00000002980	Bcam	2	6.5705	1.0076e-05	0.000175334
ENSMUSG00000039167	Adgrl4	1	3.45916	1.00854e-05	0.000175334
ENSMUSG00000030232	Aebp2	7	32.5688	1.01292e-05	0.00017593
ENSMUSG00000032334	Loxl1	1	3.18633	1.02156e-05	0.000177152
ENSMUSG00000022272	Myo10	2	13.6757	1.02615e-05	0.000177728
ENSMUSG00000006641	Slc5a6	3	10.0089	1.03419e-05	0.000178786
ENSMUSG00000028385	Snx30	2	9.75437	1.04072e-05	0.000179747
ENSMUSG00000052776	Oas1a	1	6.29302	1.05305e-05	0.000181032
ENSMUSG00000024378	Stard4	4	13.9908	1.05456e-05	0.000181125
ENSMUSG00000018501	Ncor1	18	73.6924	1.06396e-05	0.000182569
ENSMUSG00000045414	Dipk2a	1	5.62735	1.0731e-05	0.000183627
ENSMUSG00000038518	Jarid2	5	22.8524	1.07477e-05	0.000183744
ENSMUSG00000046352	Gjb2	1	6.90234	1.07639e-05	0.00018385
ENSMUSG00000087006	Gm13889	2	3.75832	1.07767e-05	0.000183899
ENSMUSG00000046623	Gjb4	2	7.79114	1.08454e-05	0.000184561
ENSMUSG00000030268	Bcat1	6	30.6827	1.08386e-05	0.000184561
ENSMUSG00000034602	Mon2	8	37.0635	1.08356e-05	0.000184561
ENSMUSG00000055401	Fbxo6	4	17.4276	1.08786e-05	0.000184957
ENSMUSG00000018008	Cyth4	2	5.56711	1.09052e-05	0.000185068
ENSMUSG00000025034	Trim8	2	11.5054	1.09196e-05	0.000185143
ENSMUSG00000053846	Lipg	2	12.6519	1.09681e-05	0.000185529
ENSMUSG00000024942	Capn1	3	18.3783	1.11247e-05	0.000187124
ENSMUSG00000028909	Ptpru	2	6.79905	1.11296e-05	0.000187124
ENSMUSG00000045216	Hs6st1	2	9.59361	1.11375e-05	0.000187124
ENSMUSG00000025571	Tnrc6c	3	17.1998	1.12033e-05	0.000188059
ENSMUSG00000052707	Tnrc6a	7	30.2318	1.12865e-05	0.000189098
ENSMUSG00000020900	Myh10	5	23.6604	1.12959e-05	0.000189098
ENSMUSG00000016200	Syt14	3	8.86226	1.12831e-05	0.000189098
ENSMUSG00000115302	Gm49394	1	8.34952	1.13903e-05	0.000190334
ENSMUSG00000049532	Sall2	1	3.86119	1.14571e-05	0.000191236
ENSMUSG00000050332	Amer1	1	5.39942	1.14649e-05	0.000191236
ENSMUSG00000028717	Tal1	2	4.64127	1.15001e-05	0.000191651
ENSMUSG00000032313	Tmem266	2	8.10868	1.15474e-05	0.000192266
ENSMUSG00000052144	Ppp4r2	5	29.6429	1.15963e-05	0.000192907
ENSMUSG00000051375	Pcdh1	3	18.8709	1.1643e-05	0.000193337
ENSMUSG00000000204	Slfn4	3	8.09422	1.16424e-05	0.000193337
ENSMUSG00000032470	Mras	3	9.59332	1.17049e-05	0.000193843
ENSMUSG00000079017	Ifi27l2a	1	2.52338	1.17887e-05	0.000194881
ENSMUSG00000042993	Ifnk	1	2.55314	1.18145e-05	0.000195135
ENSMUSG00000004880	Lbr	5	18.6871	1.18388e-05	0.000195362
ENSMUSG00000020954	Strn3	3	17.7531	1.20112e-05	0.000198016
ENSMUSG00000025804	Ccr1	1	3.30731	1.21402e-05	0.000199623
ENSMUSG00000027715	Ccna2	3	19.2093	1.21295e-05	0.000199623
ENSMUSG00000065954	Tacc1	5	21.3005	1.21534e-05	0.000199662
ENSMUSG00000022438	Parvb	4	14.7556	1.21879e-05	0.000200052
ENSMUSG00000021348	Prl7d1	2	12.3391	1.25718e-05	0.000205625
ENSMUSG00000046329	Slc25a23	2	7.48204	1.26408e-05	0.000206026
ENSMUSG00000045287	Rtn4rl1	1	3.91294	1.26201e-05	0.000206026
ENSMUSG00000029581	Fscn1	4	27.3591	1.26354e-05	0.000206026
ENSMUSG00000026426	Arl8a	3	16.4628	1.26627e-05	0.0002062
ENSMUSG00000033444	Specc1l	5	15.8099	1.28306e-05	0.000208385
ENSMUSG00000031993	Snx19	3	12.6493	1.28989e-05	0.000209309
ENSMUSG00000048720	Tbc1d12	2	9.13341	1.29617e-05	0.000209778
ENSMUSG00000067377	Tspan6	2	7.43926	1.29935e-05	0.000210109
ENSMUSG00000002102	Psmc3	8	36.3205	1.31718e-05	0.000212435
ENSMUSG00000015619	Gata3	1	8.13964	1.31867e-05	0.000212491
ENSMUSG00000020393	Kremen1	2	10.3228	1.32972e-05	0.000213527
ENSMUSG00000014355	Anapc1	9	33.6985	1.33301e-05	0.000213626
ENSMUSG00000032741	Tpcn1	2	10.4627	1.33364e-05	0.000213626
ENSMUSG00000004567	Mcoln1	7	26.2376	1.33445e-05	0.000213626
ENSMUSG00000041498	Kif14	4	18.7346	1.3444e-05	0.000214583
ENSMUSG00000072214	Septin5	5	24.0993	1.35322e-05	0.000215618
ENSMUSG00000024922	Ovol1	1	3.99486	1.36092e-05	0.000216659
ENSMUSG00000039323	Igfbp2	2	8.46775	1.36272e-05	0.000216759
ENSMUSG00000060373	Hnrnpc	10	58.1252	1.36515e-05	0.000216959
ENSMUSG00000074102	Rbm15b	2	11.615	1.37472e-05	0.000217732
ENSMUSG00000032323	Cyp11a1	3	19.3618	1.37468e-05	0.000217732
ENSMUSG00000002111	Spi1	1	3.1666	1.37308e-05	0.000217732
ENSMUSG00000017466	Timp2	2	10.5522	1.37951e-05	0.000217933
ENSMUSG00000052957	Gas1	1	4.42237	1.37732e-05	0.000217933
ENSMUSG00000031422	Morf4l2	8	48.1201	1.383e-05	0.000218297
ENSMUSG00000005413	Hmox1	2	12.9969	1.39011e-05	0.000219214
ENSMUSG00000036565	Ttyh3	2	8.49338	1.39118e-05	0.000219214
ENSMUSG00000035161	Ints6	5	23.3884	1.39548e-05	0.000219705
ENSMUSG00000041607	Mbp	2	6.11479	1.39837e-05	0.000219974
ENSMUSG00000001946	Esam	2	11.6744	1.41595e-05	0.000222125
ENSMUSG00000034485	Uaca	4	19.9383	1.41805e-05	0.000222125
ENSMUSG00000032481	Smarcc1	6	24.094	1.41718e-05	0.000222125
ENSMUSG00000029009	Mthfr	6	21.0629	1.41694e-05	0.000222125
ENSMUSG00000049502	Dtx3l	1	4.5709	1.4198e-05	0.000222211
ENSMUSG00000021000	Mia2	12	46.8368	1.42927e-05	0.000223316
ENSMUSG00000022285	Ywhaz	3	21.3023	1.43365e-05	0.000223812
ENSMUSG00000027751	Supt20	7	31.0764	1.4421e-05	0.000224752
ENSMUSG00000042363	Lgalsl	3	11.3904	1.45061e-05	0.000225887
ENSMUSG00000039899	Fgl2	1	3.50702	1.46406e-05	0.000227408
ENSMUSG00000024232	Bambi	1	4.2825	1.47217e-05	0.000228284
ENSMUSG00000027018	Hat1	2	15.8089	1.47171e-05	0.000228284
ENSMUSG00000029330	Cds1	2	8.39204	1.48463e-05	0.00022964
ENSMUSG00000020454	Eif4enif1	11	37.4152	1.48358e-05	0.00022964
ENSMUSG00000020184	Mdm2	6	27.2514	1.48918e-05	0.000230032
ENSMUSG00000024769	Cdc42bpg	1	6.63862	1.49089e-05	0.000230032
ENSMUSG00000033102	Cdc14b	3	8.75787	1.49325e-05	0.000230105
ENSMUSG00000045294	Insig1	2	9.00275	1.49385e-05	0.000230105
ENSMUSG00000030214	Plbd1	2	7.98669	1.50132e-05	0.000231063
ENSMUSG00000034762	Glis1	2	6.12855	1.51464e-05	0.00023292
ENSMUSG00000074457	S100a16	4	24.0461	1.53752e-05	0.000235266
ENSMUSG00000024913	Lrp5	3	16.1714	1.54923e-05	0.000236667
ENSMUSG00000045932	Ifit2	1	4.11933	1.5545e-05	0.000237106
ENSMUSG00000031290	Lrch2	1	1.45357	1.55467e-05	0.000237106
ENSMUSG00000040659	Efhd2	1	9.08165	1.56533e-05	0.000238
ENSMUSG00000021666	Gfm2	10	38.8715	1.56567e-05	0.000238
ENSMUSG00000073079	Srp54a	4	23.0635	1.57643e-05	0.000239438
ENSMUSG00000058297	Spock2	1	5.94336	1.59922e-05	0.000242303
ENSMUSG00000024097	Srsf7	7	43.4679	1.60551e-05	0.000243059
ENSMUSG00000027858	Tspan2	1	4.45965	1.61332e-05	0.000243842
ENSMUSG00000020609	Apob	3	15.1537	1.61871e-05	0.000244457
ENSMUSG00000040007	Bahd1	1	7.44397	1.63246e-05	0.00024623
ENSMUSG00000039976	Tbc1d16	2	9.36859	1.63311e-05	0.00024623
ENSMUSG00000050071	Bex1	4	21.2077	1.64059e-05	0.000247156
ENSMUSG00000078532	Nkain1	2	12.0338	1.65607e-05	0.000248717
ENSMUSG00000032300	1700017B05Rik	4	19.0411	1.65514e-05	0.000248717
ENSMUSG00000028703	Lrrc41	1	7.6325	1.65405e-05	0.000248717
ENSMUSG00000046718	Bst2	2	10.6555	1.66222e-05	0.000249327
ENSMUSG00000036098	Myrf	3	8.68423	1.66457e-05	0.000249349
ENSMUSG00000074480	Mex3a	1	5.5484	1.67557e-05	0.000249996
ENSMUSG00000025261	Huwe1	11	43.2458	1.67269e-05	0.000249996
ENSMUSG00000028838	Extl1	2	9.14006	1.67564e-05	0.000249996
ENSMUSG00000032198	Dock6	7	30.712	1.67118e-05	0.000249996
ENSMUSG00000034487	Poglut3	1	5.95477	1.7056e-05	0.000253729
ENSMUSG00000045179	Sox3	1	3.17076	1.70614e-05	0.000253729
ENSMUSG00000027386	Fbln7	2	5.95388	1.70861e-05	0.000253892
ENSMUSG00000022353	Mtss1	4	13.4103	1.71197e-05	0.000254187
ENSMUSG00000036599	Chst12	2	6.97485	1.7144e-05	0.000254345
ENSMUSG00000032092	Mpzl2	4	15.6982	1.72026e-05	0.000254805
ENSMUSG00000001472	Tcf25	7	41.4941	1.7279e-05	0.000255528
ENSMUSG00000024620	Pdgfrb	1	5.57571	1.72653e-05	0.000255528
ENSMUSG00000000303	Cdh1	1	8.01557	1.73045e-05	0.000255646
ENSMUSG00000045039	Megf8	2	13.0056	1.73284e-05	0.000255646
ENSMUSG00000021998	Lcp1	3	15.8775	1.73903e-05	0.000256354
ENSMUSG00000024068	Spast	4	18.9089	1.74478e-05	0.000256794
ENSMUSG00000067219	Nipal1	1	3.88598	1.75025e-05	0.000257394
ENSMUSG00000067889	Sptbn2	2	11.5799	1.76974e-05	0.000259848
ENSMUSG00000030844	Rgs10	1	4.16794	1.77266e-05	0.00026007
ENSMUSG00000024665	Fads2	1	6.62675	1.77923e-05	0.000260827
ENSMUSG00000063576	Klhdc3	3	18.1524	1.78216e-05	0.000260906
ENSMUSG00000032244	Fem1b	1	8.86189	1.78594e-05	0.00026119
ENSMUSG00000050192	Eif5a2	1	5.76748	1.79315e-05	0.000262037
ENSMUSG00000052676	Zmat1	3	6.1353	1.80755e-05	0.000263934
ENSMUSG00000051413	Plagl2	1	5.38737	1.82037e-05	0.000265387
ENSMUSG00000031101	Sash3	1	4.06769	1.82202e-05	0.000265418
ENSMUSG00000050627	Gpd1l	3	11.0594	1.83167e-05	0.000266615
ENSMUSG00000071547	Nt5dc2	4	21.616	1.83687e-05	0.000267162
ENSMUSG00000020964	Sel1l	5	19.5857	1.84274e-05	0.000267804
ENSMUSG00000029110	Rnf4	9	44.0147	1.8679e-05	0.000270824
ENSMUSG00000034926	Dhcr24	1	8.42791	1.87118e-05	0.000270874
ENSMUSG00000028885	Smpdl3b	1	7.12739	1.87401e-05	0.000271073
ENSMUSG00000023830	Igf2r	1	9.19976	1.89736e-05	0.000273382
ENSMUSG00000031749	St3gal2	1	6.2408	1.90787e-05	0.000274662
ENSMUSG00000020849	Ywhae	5	24.6981	1.92026e-05	0.000275823
ENSMUSG00000110185	Igip	1	4.8839	1.92428e-05	0.000276187
ENSMUSG00000024772	Ehd1	3	16.2263	1.92888e-05	0.000276632
ENSMUSG00000026222	Sp100	2	4.35414	1.93701e-05	0.000277567
ENSMUSG00000024098	Twsg1	3	12.1602	1.94472e-05	0.000278042
ENSMUSG00000021756	Il6st	4	21.3001	1.94388e-05	0.000278042
ENSMUSG00000045092	S1pr1	1	5.27152	1.95847e-05	0.000279692
ENSMUSG00000040434	Large2	3	7.45475	1.95979e-05	0.000279692
ENSMUSG00000042055	Wdr11	5	22.183	1.99562e-05	0.000283786
ENSMUSG00000021256	Vash1	1	3.62271	1.99365e-05	0.000283786
ENSMUSG00000022186	Oxct1	4	20.0454	1.99304e-05	0.000283786
ENSMUSG00000026785	Pkn3	4	14.7166	2.0181e-05	0.000286322
ENSMUSG00000023236	Scg5	1	4.22344	2.0204e-05	0.00028643
ENSMUSG00000033416	Gucd1	2	9.73635	2.02537e-05	0.000286915
ENSMUSG00000006369	Fbln1	2	11.8559	2.05326e-05	0.000290199
ENSMUSG00000058407	Txndc9	7	40.6146	2.05514e-05	0.000290244
ENSMUSG00000016494	Cd34	3	11.3567	2.06488e-05	0.000290894
ENSMUSG00000052397	Ezr	2	17.6648	2.06603e-05	0.000290894
ENSMUSG00000067276	Capn6	1	5.08063	2.08066e-05	0.000291992
ENSMUSG00000022676	Snai2	1	4.07818	2.08183e-05	0.000291992
ENSMUSG00000008604	Ubqln4	3	13.0109	2.07862e-05	0.000291992
ENSMUSG00000027690	Slc2a2	3	8.33781	2.08278e-05	0.000291992
ENSMUSG00000024675	Ms4a4c	1	2.39499	2.09525e-05	0.000293002
ENSMUSG00000038256	Bcl9	2	7.3442	2.09922e-05	0.000293336
ENSMUSG00000026275	Ppp1r7	3	17.2044	2.13248e-05	0.000297311
ENSMUSG00000029816	Gpnmb	2	4.91465	2.16019e-05	0.00030027
ENSMUSG00000026933	Camsap1	5	21.2628	2.20559e-05	0.000305157
ENSMUSG00000037351	Actr1b	3	16.1931	2.20882e-05	0.000305157
ENSMUSG00000031024	St5	5	12.6382	2.21904e-05	0.000306151
ENSMUSG00000039068	Zzz3	7	32.4315	2.22278e-05	0.000306439
ENSMUSG00000028456	Unc13b	2	6.53803	2.24269e-05	0.000308568
ENSMUSG00000042594	Sh2b3	3	13.4461	2.25019e-05	0.000309068
ENSMUSG00000078773	Rad54b	5	16.0171	2.25812e-05	0.000309927
ENSMUSG00000020357	Flt4	1	6.77964	2.26191e-05	0.000310217
ENSMUSG00000070044	Fam149a	2	7.45977	2.26551e-05	0.00031048
ENSMUSG00000038178	Slc43a2	2	11.5598	2.28357e-05	0.000312492
ENSMUSG00000096210	H1f0	1	8.20424	2.28986e-05	0.000313122
ENSMUSG00000036907	C1ql2	1	3.57909	2.30092e-05	0.000313939
ENSMUSG00000034324	Tmem132c	1	2.77046	2.33224e-05	0.000317978
ENSMUSG00000032122	Slc37a2	3	12.0283	2.33925e-05	0.000318464
ENSMUSG00000029664	Tfpi2	1	3.60953	2.3544e-05	0.000320292
ENSMUSG00000003484	Cyp4f18	1	1.83446	2.36145e-05	0.000320827
ENSMUSG00000031805	Jak3	4	20.7791	2.37089e-05	0.000321618
ENSMUSG00000009569	Mrtfb	3	13.3593	2.38559e-05	0.000323347
ENSMUSG00000069769	Msi2	2	8.74573	2.39626e-05	0.000324555
ENSMUSG00000091387	Gcnt4	1	5.50654	2.41689e-05	0.000326872
ENSMUSG00000064215	Ifi27	3	5.74151	2.46116e-05	0.000332131
ENSMUSG00000035206	Sppl2b	5	21.4479	2.4631e-05	0.000332151
ENSMUSG00000055675	Kbtbd11	2	10.1459	2.46677e-05	0.000332162
ENSMUSG00000064016	Gm648	1	4.56863	2.47399e-05	0.00033265
ENSMUSG00000038025	Phf2	1	7.3885	2.50058e-05	0.000335252
ENSMUSG00000035799	Twist1	1	3.52714	2.49977e-05	0.000335252
ENSMUSG00000054753	AU018091	2	11.86	2.5185e-05	0.000336436
ENSMUSG00000020034	Tcp11l2	1	5.22597	2.5213e-05	0.000336567
ENSMUSG00000024597	Slc12a2	1	6.6351	2.54541e-05	0.00033931
ENSMUSG00000061186	Sfmbt2	3	22.9942	2.56253e-05	0.000341087
ENSMUSG00000037892	Pcdh18	1	2.62349	2.57627e-05	0.000342424
ENSMUSG00000026074	Map4k4	11	56.385	2.58856e-05	0.000343801
ENSMUSG00000041028	Ghitm	4	21.8751	2.59035e-05	0.000343801
ENSMUSG00000061393	Acvr2b	4	16.8067	2.60401e-05	0.000344586
ENSMUSG00000070327	Rnf213	3	12.3254	2.60538e-05	0.000344586
ENSMUSG00000027533	Fabp5	2	9.41784	2.63256e-05	0.000347659
ENSMUSG00000041025	Iffo2	2	11.8118	2.64401e-05	0.00034857
ENSMUSG00000062861	Zfp28	4	12.9299	2.6451e-05	0.00034857
ENSMUSG00000028749	Pla2g2f	1	7.88488	2.65117e-05	0.000348872
ENSMUSG00000030091	Nup210	2	10.2036	2.65967e-05	0.000349494
ENSMUSG00000019775	Rgs17	2	5.99833	2.6683e-05	0.000350131
ENSMUSG00000022710	Usp7	7	37.051	2.68586e-05	0.000351937
ENSMUSG00000001348	Acp5	3	19.2669	2.69776e-05	0.000353246
ENSMUSG00000021678	F2rl1	1	5.79606	2.70483e-05	0.000353922
ENSMUSG00000043183	Simc1	5	14.7673	2.70861e-05	0.000354133
ENSMUSG00000000385	Tmprss2	2	8.51647	2.73236e-05	0.000356768
ENSMUSG00000029378	Areg	1	2.46331	2.73765e-05	0.000357206
ENSMUSG00000022797	Tfrc	4	17.3439	2.7421e-05	0.000357535
ENSMUSG00000063273	Naa15	9	45.2743	2.74424e-05	0.000357562
ENSMUSG00000029501	Ankle2	4	21.6151	2.75361e-05	0.000358531
ENSMUSG00000029190	D5Ertd579e	4	18.1422	2.7662e-05	0.000359917
ENSMUSG00000073725	Lmbrd1	6	22.3159	2.78764e-05	0.000362134
ENSMUSG00000018259	Prl8a2	3	18.9135	2.78911e-05	0.000362134
ENSMUSG00000044317	Gpr4	1	4.01439	2.80132e-05	0.000362506
ENSMUSG00000039046	Usp6nl	3	13.5453	2.79706e-05	0.000362506
ENSMUSG00000027360	Hdc	1	2.87396	2.79492e-05	0.000362506
ENSMUSG00000000247	Lhx2	1	4.4709	2.79905e-05	0.000362506
ENSMUSG00000000631	Myo18a	14	58.2893	2.80176e-05	0.000362506
ENSMUSG00000035357	Pdzrn3	1	4.40169	2.845e-05	0.000366819
ENSMUSG00000032060	Cryab	5	17.4263	2.85523e-05	0.000367665
ENSMUSG00000032834	Pwp2	1	7.9203	2.85685e-05	0.000367665
ENSMUSG00000031758	Cdyl2	1	5.47435	2.86614e-05	0.000368428
ENSMUSG00000020101	Vsir	2	11.2542	2.94147e-05	0.000377156
ENSMUSG00000029309	Sparcl1	1	3.96097	2.98068e-05	0.000381655
ENSMUSG00000026039	Sgo2a	2	9.28791	2.99704e-05	0.000383485
ENSMUSG00000028080	Lrba	3	13.2658	3.0314e-05	0.000387346
ENSMUSG00000009376	Met	1	4.92589	3.03552e-05	0.000387604
ENSMUSG00000096887	Gm20594	1	8.15687	3.06173e-05	0.000389607
ENSMUSG00000002985	Apoe	8	28.9916	3.09099e-05	0.000392522
ENSMUSG00000032500	Dclk3	1	4.65085	3.10267e-05	0.000393735
ENSMUSG00000038909	Kat7	9	43.0711	3.10482e-05	0.000393738
ENSMUSG00000075703	Selenoi	6	23.4581	3.12498e-05	0.000395752
ENSMUSG00000033295	Ptprf	4	18.2118	3.12424e-05	0.000395752
ENSMUSG00000079628	Rhox4g	1	5.15328	3.14369e-05	0.000397578
ENSMUSG00000022367	Has2	1	3.16879	3.1594e-05	0.000398747
ENSMUSG00000007812	Zfp655	6	27.0876	3.16546e-05	0.00039924
ENSMUSG00000022191	Drosha	4	22.7133	3.18388e-05	0.000401017
ENSMUSG00000041530	Ago1	1	6.18255	3.19284e-05	0.000401566
ENSMUSG00000057541	Pus7	8	31.0565	3.19692e-05	0.000401566
ENSMUSG00000021613	Hapln1	1	3.97289	3.19535e-05	0.000401566
ENSMUSG00000020086	H2afy2	1	4.59933	3.19639e-05	0.000401566
ENSMUSG00000053841	Txlna	6	31.516	3.24082e-05	0.000405706
ENSMUSG00000032177	Pde4a	1	4.11898	3.24906e-05	0.000406187
ENSMUSG00000056692	Ilrun	6	31.3535	3.26868e-05	0.000408089
ENSMUSG00000049037	Clec4a1	1	2.71976	3.27709e-05	0.000408864
ENSMUSG00000006517	Mvd	1	6.45793	3.29007e-05	0.000409992
ENSMUSG00000039115	Itga9	4	15.9467	3.3225e-05	0.000413693
ENSMUSG00000023031	Cela1	3	8.30804	3.32917e-05	0.000414154
ENSMUSG00000079614	Seh1l	2	13.9948	3.34279e-05	0.000415102
ENSMUSG00000083282	Ctsf	2	7.48881	3.35377e-05	0.000416187
ENSMUSG00000020088	Sar1a	6	27.2826	3.35866e-05	0.000416495
ENSMUSG00000034189	Hsdl1	1	6.32023	3.36075e-05	0.000416495
ENSMUSG00000035964	Tmem59l	1	4.52108	3.38125e-05	0.000418754
ENSMUSG00000038463	Olfml2b	1	3.04174	3.38461e-05	0.00041889
ENSMUSG00000050288	Fzd2	1	4.22447	3.39002e-05	0.00041928
ENSMUSG00000026510	Trp53bp2	1	6.32141	3.40752e-05	0.000420701
ENSMUSG00000032194	Kank2	1	6.54584	3.42482e-05	0.000422174
ENSMUSG00000037736	Limch1	2	8.10694	3.42338e-05	0.000422174
ENSMUSG00000031952	Chst5	1	2.54695	3.48321e-05	0.00042738
ENSMUSG00000019880	Rspo3	1	3.16747	3.49853e-05	0.000428691
ENSMUSG00000040268	Plekha1	5	18.4638	3.5092e-05	0.000429714
[truncated: 1,204 more rows]

## Sheet: e7.5vsE9.5-transLvl
target_id	ens_gene	ext_gene	pval	qval	test_stat	rss	degrees_free	mean_obs	var_obs	tech_var	sigma_sq	smooth_sigma_sq	final_sigma_sq	TPM_con1	TPM_con2	log2FC
[truncated: 3,948 more rows]

[truncated: 3 more sheets: e7.5vsE9.5-geneLvl, e8.5vsE9.5-transLvl, e8.5vsE9.5-geneLvl]
