# Supplementary material for: Identifying novel regulators of placental development using time-series transcriptome data
Source: Life Sci Alliance. 2022 Dec 13;6(2):e202201788. doi: 10.26508/lsa.202201788 (PMC9748866; doi:10.26508/lsa.202201788)
Supplement: Supplementary file 4 [file LSA-2022-01788_TableS4.xlsx]

## Sheet: E7.5_1_STRING
Node metrics					Edge information
name	BetweennessCentrality	ClosenessCentrality	Degree		interactions
Plekho2	0	0.29385	1		Clec4d (interacts with) Ms4a6d
Fkbp2	0.0155039	0.278618	2		Clec4d (interacts with) Psg20
Ctss	0.0493323	0.498069	25		Clec4d (interacts with) Rap2b
Fgl2	0.00087032	0.324937	3		Clec4d (interacts with) mCG_19844
Spi1	0.0401959	0.469091	19		Clec4d (interacts with) Stk10
Ly86	0.00651777	0.452632	15		Clec4d (interacts with) Serpinb6b
Ms4a6d	0.00840232	0.416129	13		Clec4d (interacts with) Ptafr
Sdc1	0.034117	0.440273	9		Clec4d (interacts with) Fcer1g
Tmbim1	0.0155039	0.409524	16		Igsf6 (interacts with) Spi1
Cpm	0	0.36236	6		Igsf6 (interacts with) Ms4a6d
Prss41	0	0.36236	6		Igsf6 (interacts with) Mpeg1
Hmox1	0.00682859	0.438776	11		Cpm (interacts with) Psg19
mCG_19844	0	0.408228	15		Igsf6 (interacts with) Ms4a6c
Plet1	0	0.36236	6		Cpm (interacts with) Prss41
Plscr3	0	0.301402	1		Cpm (interacts with) Fcgr4
Psca	0	0.36236	6		Cpm (interacts with) Psg20
Csf3r	0.00584744	0.345844	5		Cpm (interacts with) Plet1
Ext1	0	0.307876	3		Cpm (interacts with) Psca
Stk10	0.0120344	0.412141	16		Csf3r (interacts with) Spi1
S100a9	0.00043606	0.296552	2		Il15 (interacts with) Sell
Hs3st1	0	0.307876	3		Csf3r (interacts with) Il15
Pfpl	0	0.3225	2		Il15 (interacts with) Il1b
Anpep	0.00349468	0.427152	12		Il15 (interacts with) Tlr2
Cd33	0.0158742	0.393293	7		Il15 (interacts with) Il2rg
Sdc3	0.00486917	0.348649	5		Il15 (interacts with) Serpinb6b
Spn	0.00771813	0.379412	5		Csf3r (interacts with) S100a9
Sell	0.0231022	0.462366	24		Il15 (interacts with) Serpinb9
Tlr2	0.050627	0.509881	29		Csf3r (interacts with) Pfpl
Cdh5	0.00480013	0.396923	6		Il15 (interacts with) Ptprc
F3	0.00153426	0.342175	2		Csf3r (interacts with) Mpeg1
Cd14	0.0152201	0.492366	22		Il1b (interacts with) Spi1
Cxcl10	0.0119644	0.451049	20		Il1b (interacts with) Mmp9
Ly6c2	0.00503347	0.422951	11		Il1b (interacts with) Il1r2
Il1r2	0	0.328244	3		Il1b (interacts with) Mmp1b
Rab31	0	0.404389	8		Il1b (interacts with) Il1rn
Cd200	0.0001094	0.385075	2		Il1b (interacts with) Mmp1a
Mmp1b	0	0.348649	3		Il1b (interacts with) Ptprc
Fcgr4	0.0676436	0.483146	24		Il1b (interacts with) Lcn2
Pecam1	0.0126023	0.435811	11		Il1b (interacts with) Tlr2
Mmp1a	0	0.348649	3		Il1b (interacts with) Il1rap
Nr2f2	0.00202229	0.333333	4		Il1r2 (interacts with) Il1rap
Cxcr2	0.0172604	0.452632	20		Il1r2 (interacts with) Il1rn
Vsir	0	0.300699	1		Il1rap (interacts with) Il1rn
Ptprc	0.15695	0.563319	44		Il1rn (interacts with) Tlr2
Il1rap	0	0.328244	3		Il2rg (interacts with) Itgb2
Neu1	0	0.350543	7		AF251705 (interacts with) Itgb2
Rufy4	0	0.291196	1		Il2rg (interacts with) Spi1
Fyb	0.00359727	0.40566	6		Il2rg (interacts with) Sell
AF251705	0.0174491	0.425743	18		AF251705 (interacts with) Psg19
Itgb2	0.0816406	0.530864	40		Il2rg (interacts with) Sash3
Psg19	0.0585665	0.474265	32		AF251705 (interacts with) Mcemp1
Mcemp1	0.00052898	0.428571	19		Il2rg (interacts with) Ptprc
Sash3	0.00027253	0.366477	4		AF251705 (interacts with) Cybb
Cybb	0.0585762	0.522267	33		AF251705 (interacts with) Plau
Ms4a4a	0	0.282895	1		AF251705 (interacts with) Clec4d
C3	0.0315105	0.421569	16		AF251705 (interacts with) Cd53
Samsn1	0	0.282276	1		AF251705 (interacts with) Rap2b
Plau	0.0080971	0.457447	20		AF251705 (interacts with) Igsf6
Clec4d	0.00746167	0.434343	21		AF251705 (interacts with) Cd177
Ccl6	0.00335733	0.401869	13		AF251705 (interacts with) Bcl2a1b
Mtdh	0	0.336815	1		Ctss (interacts with) Itgb2
Cd53	0.0228305	0.490494	28		AF251705 (interacts with) Ptafr
Rap2b	0.00052898	0.428571	19		Ctss (interacts with) Spi1
Igsf6	0.00523362	0.388554	7		Ctss (interacts with) Cybb
Hbb-bt	0	0.287946	2		AF251705 (interacts with) Ano6
Hp	0.0148011	0.401869	15		Ctss (interacts with) Fcgr4
Cd177	0.00464693	0.434343	20		AF251705 (interacts with) Psg20
Cr1l	0	0.334197	2		Ctss (interacts with) Cyth4
Bcl2a1b	0	0.299304	1		Ctss (interacts with) Igsf6
Ptafr	0.0168172	0.470803	25		AF251705 (interacts with) Fcer1g
Ano6	0.0160329	0.43	20		Ctss (interacts with) Il2rg
Cyth4	0.0155039	0.414791	5		AF251705 (interacts with) Cd59b
Psg20	0.0430627	0.472527	31		Ctss (interacts with) Fcer1g
Ptk2b	0.00431785	0.403125	6		Ctss (interacts with) Ms4a6b
Fcer1g	0.00917286	0.474265	24		AF251705 (interacts with) Serpinb6b
Cd52	0.00057829	0.413462	7		Ctss (interacts with) Ms4a6d
Il2rg	0.00147414	0.418831	7		AF251705 (interacts with) Cd47
Ms4a4c	0.00140077	0.299304	3		Ctss (interacts with) Ptprc
Cd59b	0.0150714	0.446367	21		Ctss (interacts with) Ly86
Selplg	0.00089505	0.399381	6		Ctss (interacts with) Hp
Slfn1	0	0.258517	2		Ctss (interacts with) Hbb-bs
Serpinb6b	0.0357908	0.483146	28		Ctss (interacts with) Lrg1
Frk	0.00311066	0.361345	9		Ctss (interacts with) Gsdmd
Cd47	0.00981231	0.437288	22		Ctss (interacts with) Cxcl1
Ncf1	0.00081474	0.392097	5		Ctss (interacts with) Fth1
Hbb-bs	0.0062759	0.385075	9		Ctss (interacts with) Mmp9
Hcar2	0	0.36338	9		Ctss (interacts with) Mpeg1
Lrg1	0.00160603	0.388554	11		Ctss (interacts with) Lyz2
Gsdmd	0.00160603	0.388554	11		Cxcl1 (interacts with) Hmox1
Fth1	0.0157205	0.388554	10		Cxcl1 (interacts with) Neu1
Cxcl1	0.0529374	0.479554	31		Cxcl1 (interacts with) Mmp9
Mmp9	0.102606	0.505882	30		Cxcl1 (interacts with) Cxcl14
Lyz2	0.0386053	0.481343	23		Cxcl1 (interacts with) Gsdmd
Mpeg1	0.0143036	0.452632	16		Cxcl1 (interacts with) Hbb-bs
Ms4a6b	0.0169764	0.409524	7		Cxcl1 (interacts with) Fth1
Ccl5	0.0180945	0.474265	23		Cxcl1 (interacts with) Il1b
Fgr	0.00153356	0.350543	3		Cxcl1 (interacts with) Tlr2
C5ar2	0	0.297235	1		Cxcl1 (interacts with) Il1rn
Themis2	0.0165835	0.392097	7		Cxcl1 (interacts with) Ly6c2
Lcn2	0.0263028	0.392097	8		Cxcl1 (interacts with) Ptprc
Ms4a6c	0.0171368	0.346774	6		Cxcl1 (interacts with) Il15
Pdxk	0	0.350543	7		Cxcl1 (interacts with) Lcn2
Capn1	0	0.244782	1		Itgb2 (interacts with) Selplg
Ezr	0.0159249	0.323308	4		Itgb2 (interacts with) Tlr2
Card9	0.0001077	0.36338	2		Itgb2 (interacts with) Slc15a3
Prl8a9	0	0.3225	1		Itgb2 (interacts with) Ncf2
Arl8a	0	0.380531	6		Cxcl1 (interacts with) Pdxk
Syngr1	0	0.380531	6		Itgb2 (interacts with) Lyz2
Il1b	0.0500895	0.483146	22		Cxcl1 (interacts with) Frk
Cd68	0.084699	0.513944	29		Itgb2 (interacts with) Sell
Atp11b	0.0307655	0.382789	7		Cxcl1 (interacts with) Lrg1
Cd63	0	0.380531	6		Itgb2 (interacts with) Lcp1
Nenf	0	0.218274	1		Cxcl1 (interacts with) Hcar2
Ccr1	0.00250992	0.410828	12		Itgb2 (interacts with) Mpeg1
Slc15a3	0.00017428	0.398148	4		Cxcl1 (interacts with) Hp
Ccr1l1	0.00012244	0.364407	10		Itgb2 (interacts with) Ly86
Mllt4	0	0.366477	3		Cxcl1 (interacts with) Lyz2
Ccr2	0.00894581	0.447917	19		Itgb2 (interacts with) Spi1
Cd274	0.0185224	0.428571	14		Cxcl1 (interacts with) Cxcl10
Scara5	0	0.280435	1		Cxcl1 (interacts with) Cxcr2
Lcp1	0.011533	0.418831	7		Cxcl10 (interacts with) Hmox1
Hck	0.00336856	0.424342	9		Itgb2 (interacts with) Ptprc
Il15	0.0073571	0.435811	12		Cxcl10 (interacts with) Mmp9
Il1rn	0.00308341	0.371758	7		Itgb2 (interacts with) Psg20
Serpinb9g	0.00211193	0.387387	6		Cxcl10 (interacts with) Cxcl14
Serpinb9	0.00239726	0.389728	7		Itgb2 (interacts with) mCG_19844
Slc22a17	0	0.282276	1		Itgb2 (interacts with) Tmbim1
Dll4	0.00042173	0.310096	3		Itgb2 (interacts with) Psg19
Ncf2	0.00039131	0.396923	5		Itgb2 (interacts with) Ptk2b
Cxcl14	0	0.351499	7		Cxcl10 (interacts with) Sell
					Itgb2 (interacts with) Rap2b
					Cxcl10 (interacts with) Il1b
					Itgb2 (interacts with) Stk10
					Itgb2 (interacts with) Serpinb6b
					Cxcl10 (interacts with) Tlr2
					Itgb2 (interacts with) Plau
					Cxcl10 (interacts with) Il15
					Itgb2 (interacts with) Mcemp1
					Itgb2 (interacts with) Ptafr
					Cxcl10 (interacts with) Il1rn
					Cxcl10 (interacts with) Ptprc
					Cxcl10 (interacts with) Hcar2
					Cxcl10 (interacts with) Cxcr2
					Cxcl14 (interacts with) Cxcr2
					Cxcr2 (interacts with) Mmp9
					Cxcr2 (interacts with) Sell
					Cxcr2 (interacts with) Il1b
					Cxcr2 (interacts with) Tlr2
					Cxcr2 (interacts with) Hcar2
					Cxcr2 (interacts with) Rab31
					Cxcr2 (interacts with) Ptafr
					Cxcr2 (interacts with) Fcgr4
					Cxcr2 (interacts with) Serpinb6b
					Cybb (interacts with) Itgb2
					Cybb (interacts with) Spi1
					Cybb (interacts with) Hck
					Cybb (interacts with) Psg19
					Cybb (interacts with) Hmox1
					Cybb (interacts with) Mcemp1
					Cybb (interacts with) Lyz2
					Cybb (interacts with) Il1b
					Cybb (interacts with) Mpeg1
					Cybb (interacts with) Igsf6
					Cybb (interacts with) Tlr2
					Cybb (interacts with) Ptprc
					Cybb (interacts with) Mmp9
					Cybb (interacts with) Psg20
					Cybb (interacts with) mCG_19844
					Lcn2 (interacts with) Mmp9
					Cybb (interacts with) Tmbim1
					Lcn2 (interacts with) Tlr2
					Cybb (interacts with) Stk10
					Cybb (interacts with) Plau
					Lcn2 (interacts with) Slc22a17
					Cybb (interacts with) Rap2b
					Lcn2 (interacts with) S100a9
					Cybb (interacts with) Serpinb6b
					Lcp1 (interacts with) Spi1
					Cybb (interacts with) Ptafr
					Cybb (interacts with) Fcer1g
					Lcp1 (interacts with) Ncf1
					Cybb (interacts with) Ncf2
					Cybb (interacts with) Ncf1
					Lcp1 (interacts with) Mpeg1
					Lcp1 (interacts with) Ptprc
					Cyth4 (interacts with) Itgb2
					Cyth4 (interacts with) Spi1
					Cyth4 (interacts with) Plekho2
					Cyth4 (interacts with) Ptprc
					Lrg1 (interacts with) Neu1
					Lrg1 (interacts with) Mmp9
					Lrg1 (interacts with) Pdxk
					Lrg1 (interacts with) Lyz2
					Ly6c2 (interacts with) Sell
					Ly6c2 (interacts with) Spn
					Ly6c2 (interacts with) Pecam1
					Ly6c2 (interacts with) Lyz2
					Ly6c2 (interacts with) Mllt4
					Ly6c2 (interacts with) Ptprc
					Ly86 (interacts with) Spi1
					Ly86 (interacts with) Ms4a6b
					Ly86 (interacts with) Lyz2
					Ly86 (interacts with) Themis2
					Ly86 (interacts with) Tlr2
					Ly86 (interacts with) Ms4a6d
					Ly86 (interacts with) Mpeg1
					Lyz2 (interacts with) Neu1
					Lyz2 (interacts with) Mmp9
					Lyz2 (interacts with) Ms4a6d
					Ano6 (interacts with) Itgb2
					Lyz2 (interacts with) Pdxk
					Ano6 (interacts with) Psg19
					Lyz2 (interacts with) Mpeg1
					Ano6 (interacts with) Mcemp1
					Lyz2 (interacts with) Ptprc
					Ano6 (interacts with) Cybb
					Ano6 (interacts with) Tmbim1
					Ano6 (interacts with) Plau
					Ano6 (interacts with) Clec4d
					Ano6 (interacts with) Cd53
					Ano6 (interacts with) Rap2b
					Ano6 (interacts with) mCG_19844
					Ano6 (interacts with) Cd177
					Ano6 (interacts with) Ptafr
					Ano6 (interacts with) Plscr3
					Ano6 (interacts with) Cd59b
					Ano6 (interacts with) Serpinb6b
					Ano6 (interacts with) Psg20
					Ano6 (interacts with) Fcer1g
					Ano6 (interacts with) Stk10
					Ano6 (interacts with) Cd47
					Anpep (interacts with) Cd33
					Anpep (interacts with) Sell
					Anpep (interacts with) Tlr2
					Anpep (interacts with) Cdh5
					Anpep (interacts with) Cd14
					Mcemp1 (interacts with) Psg19
					Anpep (interacts with) Rab31
					Mcemp1 (interacts with) Plau
					Anpep (interacts with) Ptafr
					Mcemp1 (interacts with) Rap2b
					Mcemp1 (interacts with) Tmbim1
					Anpep (interacts with) Fcgr4
					Mcemp1 (interacts with) mCG_19844
					Mcemp1 (interacts with) Psg20
					Anpep (interacts with) Pecam1
					Dll4 (interacts with) Nr2f2
					Mcemp1 (interacts with) Serpinb6b
					Dll4 (interacts with) Pecam1
					Mcemp1 (interacts with) Stk10
					Anpep (interacts with) Cxcr2
					Mcemp1 (interacts with) Ptafr
					Anpep (interacts with) Ptprc
					Anpep (interacts with) Serpinb6b
					Mllt4 (interacts with) Sell
					Mllt4 (interacts with) Ptprc
					Mmp1a (interacts with) Mmp9
					Mmp1a (interacts with) Mmp1b
					Mmp1b (interacts with) Mmp9
					Mmp9 (interacts with) Ncf1
					Mmp9 (interacts with) Mtdh
					Mmp9 (interacts with) Ptprc
					Mmp9 (interacts with) Ptk2b
					Mmp9 (interacts with) Pecam1
					Mmp9 (interacts with) Plau
					Mmp9 (interacts with) Ncf2
					Mmp9 (interacts with) Tlr2
					Mmp9 (interacts with) Sdc1
					Mpeg1 (interacts with) Spi1
					Mpeg1 (interacts with) Ms4a6d
					Mpeg1 (interacts with) Themis2
					Mpeg1 (interacts with) Ptprc
					Ms4a4c (interacts with) Slfn1
					Ms4a4c (interacts with) Ms4a6b
					Ms4a4c (interacts with) Ms4a6c
					Ms4a6b (interacts with) Ms4a6d
					Ms4a6b (interacts with) Ptprc
					Ms4a6b (interacts with) Ms4a6c
					Ms4a6c (interacts with) Ms4a6d
					Ms4a6c (interacts with) Slfn1
					Ms4a6d (interacts with) Slc15a3
					Arl8a (interacts with) Psg19
					Arl8a (interacts with) Syngr1
					Arl8a (interacts with) Cd68
					Arl8a (interacts with) Psg20
					Arl8a (interacts with) Atp11b
					Arl8a (interacts with) Cd63
					Ncf1 (interacts with) Spi1
					Ncf1 (interacts with) Ncf2
					Neu1 (interacts with) Pdxk
					Nr2f2 (interacts with) Serpinb9
					Nr2f2 (interacts with) Serpinb6b
					Nr2f2 (interacts with) Serpinb9g
					Atp11b (interacts with) Psg19
					Atp11b (interacts with) Syngr1
					Atp11b (interacts with) Fkbp2
					Atp11b (interacts with) Psg20
					Atp11b (interacts with) Cd63
					Atp11b (interacts with) Cd68
					Ext1 (interacts with) Sdc1
					Ext1 (interacts with) Hs3st1
					Ext1 (interacts with) Sdc3
					Ezr (interacts with) Spn
					Ezr (interacts with) Lcp1
					Ezr (interacts with) Stk10
					F3 (interacts with) Mmp9
					F3 (interacts with) Fgl2
					Pecam1 (interacts with) Sell
					Pecam1 (interacts with) Selplg
					Pecam1 (interacts with) Ptprc
					Pfpl (interacts with) Spi1
					C3 (interacts with) Itgb2
					C3 (interacts with) Ccl6
					C3 (interacts with) Cd59b
					C3 (interacts with) Hp
					C3 (interacts with) Cr1l
					C3 (interacts with) Ccr1l1
					Plau (interacts with) Psg19
					Plau (interacts with) Tmbim1
					Plau (interacts with) Stk10
					C3 (interacts with) Frk
					Fcer1g (interacts with) Itgb2
					Plau (interacts with) Psg20
					Fcer1g (interacts with) Hck
					Plau (interacts with) mCG_19844
					Fcer1g (interacts with) Psg19
					Plau (interacts with) Rap2b
					Fcer1g (interacts with) Mcemp1
					Plau (interacts with) Ptafr
					C3 (interacts with) Cxcr2
					Fcer1g (interacts with) Ly86
					Plau (interacts with) Serpinb6b
					Fcer1g (interacts with) Plau
					Fcer1g (interacts with) Ms4a6d
					Fcer1g (interacts with) Rap2b
					C3 (interacts with) Hcar2
					Fcer1g (interacts with) Ptafr
					C3 (interacts with) Ccr1
					Fcer1g (interacts with) Psg20
					Fcer1g (interacts with) Fcgr4
					Fcer1g (interacts with) Ptprc
					Fcer1g (interacts with) Mpeg1
					Plet1 (interacts with) Psg19
					Fcer1g (interacts with) Serpinb6b
					Plet1 (interacts with) Psca
					C3 (interacts with) Ccr2
					Fcgr4 (interacts with) Hck
					Plet1 (interacts with) Prss41
					Fcgr4 (interacts with) Psg19
					Plet1 (interacts with) Psg20
					C3 (interacts with) Cxcl1
					Fcgr4 (interacts with) Ly86
					C3 (interacts with) Cxcl10
					Fcgr4 (interacts with) Psca
					Fcgr4 (interacts with) Prss41
					Fcgr4 (interacts with) Ms4a6d
					Fcgr4 (interacts with) Slc15a3
					C3 (interacts with) Lyz2
					Fcgr4 (interacts with) Sell
					Fcgr4 (interacts with) Tlr2
					C3 (interacts with) Ccl5
					Fcgr4 (interacts with) Fgr
					C3 (interacts with) C5ar2
					Fcgr4 (interacts with) Themis2
					Fcgr4 (interacts with) Rab31
					Fcgr4 (interacts with) Ptafr
					Fcgr4 (interacts with) Psg20
					Fcgr4 (interacts with) Ptprc
					Fcgr4 (interacts with) Ms4a6c
					Fcgr4 (interacts with) Plet1
					Fcgr4 (interacts with) Serpinb6b
					Capn1 (interacts with) Ezr
					Card9 (interacts with) Tlr2
					Prl8a9 (interacts with) Psg19
					Card9 (interacts with) Clec4d
					Prss41 (interacts with) Psg19
					Prss41 (interacts with) Psca
					Prss41 (interacts with) Psg20
					Psca (interacts with) Psg19
					Psca (interacts with) Psg20
					Psg19 (interacts with) Sdc1
					Psg19 (interacts with) Stk10
					Psg19 (interacts with) Serpinb6b
					Psg19 (interacts with) mCG_19844
					Psg19 (interacts with) Rap2b
					Psg19 (interacts with) Sdc3
					Psg19 (interacts with) Syngr1
					Fgl2 (interacts with) Spi1
					Psg19 (interacts with) Tmbim1
					Fgl2 (interacts with) Fyb
					Fgr (interacts with) Frk
					Psg19 (interacts with) Ptafr
					Psg19 (interacts with) Psg20
					Fgr (interacts with) Ptk2b
					Psg20 (interacts with) Syngr1
					Psg20 (interacts with) Tmbim1
					Psg20 (interacts with) Sdc1
					Fkbp2 (interacts with) Nenf
					Frk (interacts with) Neu1
					Psg20 (interacts with) Rap2b
					Psg20 (interacts with) mCG_19844
					Frk (interacts with) Gsdmd
					Psg20 (interacts with) Sdc3
					Psg20 (interacts with) Ptafr
					Psg20 (interacts with) Stk10
					Psg20 (interacts with) Serpinb6b
					Frk (interacts with) Lrg1
					Ptafr (interacts with) Sell
					Frk (interacts with) Pdxk
					Ptafr (interacts with) Tlr2
					Ptafr (interacts with) Rap2b
					Frk (interacts with) Hp
					Ptafr (interacts with) Rab31
					Frk (interacts with) Lyz2
					Ptafr (interacts with) Serpinb6b
					Ccl5 (interacts with) Cd274
					Ptprc (interacts with) Spi1
					Ccl5 (interacts with) Mmp9
					Ccl5 (interacts with) Ccl6
					Fth1 (interacts with) Hmox1
					Ptprc (interacts with) Sdc1
					Fth1 (interacts with) Mmp9
					Ptprc (interacts with) Sell
					Ccl5 (interacts with) Ccr1
					Ptprc (interacts with) Tlr2
					Ccl5 (interacts with) Sell
					Fth1 (interacts with) Scara5
					Ptprc (interacts with) Sash3
					Ccl5 (interacts with) Il1b
					Fth1 (interacts with) Gsdmd
					Ccl5 (interacts with) Tlr2
					Fth1 (interacts with) Hbb-bs
					Ptprc (interacts with) Themis2
					Ccl5 (interacts with) Cxcl1
					Fth1 (interacts with) Lrg1
					Ptprc (interacts with) Spn
					Fth1 (interacts with) Lyz2
					Ccl5 (interacts with) Il15
					Fth1 (interacts with) Hp
					Ptprc (interacts with) Serpinb9g
					Fyb (interacts with) Itgb2
					Ptprc (interacts with) Selplg
					Ccl5 (interacts with) Cd14
					Fyb (interacts with) Spi1
					Ptprc (interacts with) Serpinb9
					Ptprc (interacts with) Serpinb6b
					Ccl5 (interacts with) Il1rn
					Fyb (interacts with) Mpeg1
					Fyb (interacts with) Ptprc
					Ccl5 (interacts with) Serpinb9g
					Ccl5 (interacts with) Serpinb6b
					Ccl5 (interacts with) Ptafr
					Ccl5 (interacts with) Serpinb9
					Ccl5 (interacts with) Cd68
					Rab31 (interacts with) Sell
					Rab31 (interacts with) Tlr2
					Ccl5 (interacts with) Ptprc
					Rab31 (interacts with) Serpinb6b
					Ccl5 (interacts with) Hcar2
					Ccl5 (interacts with) Ccr1l1
					Ccl5 (interacts with) Cxcr2
					Ccl5 (interacts with) Ccr2
					Ccl5 (interacts with) Cxcl10
					Ccl6 (interacts with) Ctss
					Rap2b (interacts with) Tmbim1
					Rap2b (interacts with) Serpinb6b
					Ccl6 (interacts with) Cxcl14
					Rap2b (interacts with) mCG_19844
					Ccl6 (interacts with) Lyz2
					Rap2b (interacts with) Stk10
					Ccl6 (interacts with) Ccr1l1
					Ccl6 (interacts with) Ptafr
					Ccl6 (interacts with) Hcar2
					Ccl6 (interacts with) Cxcr2
					Ccl6 (interacts with) Cxcl1
					Ccl6 (interacts with) Cxcl10
					Ccl6 (interacts with) Ccr2
					Ccl6 (interacts with) Ccr1
					Ccr1 (interacts with) Cxcl14
					Ccr1 (interacts with) Il1b
					Ccr1 (interacts with) Ptprc
					Ccr1 (interacts with) Ccr1l1
					Ccr1 (interacts with) Hcar2
					Ccr1 (interacts with) Cxcr2
					Ccr1 (interacts with) Ccr2
					Ccr1 (interacts with) Cxcl1
					Ccr1 (interacts with) Cxcl10
					Ccr1l1 (interacts with) Cxcl14
					Ccr1l1 (interacts with) Cxcl1
					Ccr1l1 (interacts with) Cxcl10
					Ccr1l1 (interacts with) Hcar2
					Ccr1l1 (interacts with) Ccr2
					Ccr1l1 (interacts with) Cxcr2
					Ccr2 (interacts with) Mmp9
					Ccr2 (interacts with) Cxcl14
					Ccr2 (interacts with) Sell
					Ccr2 (interacts with) Il1b
					Ccr2 (interacts with) Tlr2
					Ccr2 (interacts with) Cxcl1
					Ccr2 (interacts with) Cxcl10
					Ccr2 (interacts with) Hcar2
					Ccr2 (interacts with) Cd14
					Ccr2 (interacts with) Lyz2
					Ccr2 (interacts with) Cxcr2
					Ccr2 (interacts with) Cd68
					Ccr2 (interacts with) Ptprc
					Ccr2 (interacts with) Ly6c2
					Cd14 (interacts with) Itgb2
					Cd14 (interacts with) Spi1
					Cd14 (interacts with) Cd33
					Cd14 (interacts with) Ly86
					Cd14 (interacts with) Ms4a6d
					Cd14 (interacts with) Sell
					Cd14 (interacts with) Il1b
					Cd14 (interacts with) Tlr2
					Cd14 (interacts with) Cxcl1
					Cd14 (interacts with) Fcer1g
					Cd14 (interacts with) Pecam1
					Cd14 (interacts with) Ly6c2
					Cd14 (interacts with) Cd68
					Cd14 (interacts with) Ptprc
					Cd14 (interacts with) Rab31
					Cd14 (interacts with) Ptafr
					Cd14 (interacts with) Cxcr2
					Cd14 (interacts with) Fcgr4
					Cd14 (interacts with) Serpinb6b
					Cd177 (interacts with) Itgb2
					Cd177 (interacts with) Psg19
					Cd177 (interacts with) Mcemp1
					Cd177 (interacts with) Cybb
					Cd177 (interacts with) Tmbim1
					Cd177 (interacts with) Plau
					Cd177 (interacts with) Clec4d
					Cd177 (interacts with) Cd53
					Cd177 (interacts with) Rap2b
					Cd177 (interacts with) mCG_19844
					Cd177 (interacts with) Pecam1
					Cd177 (interacts with) Stk10
					Cd177 (interacts with) Serpinb6b
					Cd177 (interacts with) Ptafr
					Cd177 (interacts with) Cd59b
					Cd177 (interacts with) Psg20
					Cd177 (interacts with) Fcer1g
					Cd177 (interacts with) Cd47
					Cd200 (interacts with) Cd47
					Cd200 (interacts with) Ptprc
					Cd274 (interacts with) Cd33
					Cd274 (interacts with) Hmox1
					Cd274 (interacts with) Il1b
					Gsdmd (interacts with) Neu1
					Gsdmd (interacts with) Mmp9
					Cd274 (interacts with) Vsir
					Gsdmd (interacts with) Hbb-bs
					Cd274 (interacts with) Serpinb9g
					Gsdmd (interacts with) Pdxk
					Cd274 (interacts with) Serpinb6b
					Gsdmd (interacts with) Lrg1
					Gsdmd (interacts with) Hp
					Gsdmd (interacts with) Lyz2
					Cd274 (interacts with) Ly6c2
					Cd274 (interacts with) Serpinb9
					Cd274 (interacts with) Tlr2
					Cd274 (interacts with) Sell
					Rufy4 (interacts with) Tmbim1
					Cd274 (interacts with) Il15
					Cd274 (interacts with) Ptprc
					Cd274 (interacts with) Cxcl10
					Cd33 (interacts with) Cd68
					Cd33 (interacts with) Ms4a4a
					Samsn1 (interacts with) Themis2
					Cd33 (interacts with) Tlr2
					Cd33 (interacts with) Ptprc
					Cd47 (interacts with) Itgb2
					Cd47 (interacts with) Psg19
					Sash3 (interacts with) Selplg
					Cd47 (interacts with) Mcemp1
					Sash3 (interacts with) Themis2
					Cd47 (interacts with) Cybb
					Cd47 (interacts with) Tmbim1
					Cd47 (interacts with) Plau
					Hbb-bs (interacts with) Mmp9
					Cd47 (interacts with) Clec4d
					Cd47 (interacts with) Cd53
					Hbb-bs (interacts with) Hbb-bt
					Cd47 (interacts with) Rap2b
					Hbb-bs (interacts with) Lyz2
					Cd47 (interacts with) mCG_19844
					Sdc1 (interacts with) Sell
					Hbb-bs (interacts with) Lrg1
					Cd47 (interacts with) Ptafr
					Sdc1 (interacts with) Spn
					Hbb-bs (interacts with) Hp
					Cd47 (interacts with) Psg20
					Sdc1 (interacts with) Sdc3
					Cd47 (interacts with) Fcer1g
					Hbb-bt (interacts with) Hp
					Sell (interacts with) Serpinb9g
					Hck (interacts with) Itgb2
					Cd47 (interacts with) Cd59b
					Sell (interacts with) Serpinb9
					Hck (interacts with) Tlr2
					Cd47 (interacts with) Fyb
					Sell (interacts with) Spn
					Hck (interacts with) Ncf2
					Cd47 (interacts with) Stk10
					Sell (interacts with) Tlr2
					Hck (interacts with) Themis2
					Cd47 (interacts with) Serpinb6b
					Sell (interacts with) Selplg
					Sell (interacts with) Serpinb6b
					Cd47 (interacts with) Ptk2b
					Hck (interacts with) Ptk2b
					Hck (interacts with) Ptprc
					Cd52 (interacts with) Itgb2
					Cd52 (interacts with) Selplg
					Cd52 (interacts with) Lyz2
					Cd52 (interacts with) Ptprc
					Cd52 (interacts with) Ctss
					Serpinb6b (interacts with) Tlr2
					Serpinb9 (interacts with) Tlr2
					Serpinb9g (interacts with) Tlr2
					Cd52 (interacts with) Cd53
					Cd52 (interacts with) Ly86
					Cd53 (interacts with) Itgb2
					Cd53 (interacts with) Spi1
					Cd53 (interacts with) Psg19
					Cd53 (interacts with) Mcemp1
					Cd53 (interacts with) Cybb
					Cd53 (interacts with) Ctss
					Cd53 (interacts with) Tmbim1
					Cd53 (interacts with) Ly86
					Cd53 (interacts with) Plau
					Cd53 (interacts with) Ms4a6d
					Cd53 (interacts with) Clec4d
					Cd53 (interacts with) Cd68
					Cd53 (interacts with) Mpeg1
					Cd53 (interacts with) Ms4a6b
					Cd53 (interacts with) Ptprc
					Cd53 (interacts with) Psg20
					Cd53 (interacts with) mCG_19844
					Cd53 (interacts with) Serpinb6b
					Cd53 (interacts with) Cd59b
					Hmox1 (interacts with) Lcn2
					Cd53 (interacts with) Rap2b
					Hmox1 (interacts with) Hp
					Cd53 (interacts with) Stk10
					Cd53 (interacts with) Ptafr
					Hmox1 (interacts with) Il1b
					Cd53 (interacts with) Fcer1g
					Hmox1 (interacts with) Tlr2
					Cd59b (interacts with) Itgb2
					Hmox1 (interacts with) Mmp9
					Cd59b (interacts with) Psg19
					Cd59b (interacts with) Mcemp1
					Cd59b (interacts with) Cybb
					Cd59b (interacts with) Tmbim1
					Hp (interacts with) Neu1
					Cd59b (interacts with) Plau
					Hp (interacts with) Mmp9
					Cd59b (interacts with) Clec4d
					Hp (interacts with) Lrg1
					Hp (interacts with) Pdxk
					Cd59b (interacts with) Rap2b
					Hp (interacts with) Lcn2
					Cd59b (interacts with) mCG_19844
					Hp (interacts with) Lyz2
					Cd59b (interacts with) Ptafr
					Cd59b (interacts with) Cr1l
					Cd59b (interacts with) Psg20
					Stk10 (interacts with) Tmbim1
					Cd59b (interacts with) Fcer1g
					Stk10 (interacts with) mCG_19844
					Cd59b (interacts with) Stk10
					Cd59b (interacts with) Serpinb6b
					Cd63 (interacts with) Psg19
					Cd63 (interacts with) Syngr1
					Cd63 (interacts with) Psg20
					Cd63 (interacts with) Cd68
					Cd68 (interacts with) Itgb2
					Cd68 (interacts with) Spi1
					Cd68 (interacts with) Psg19
					Cd68 (interacts with) Hmox1
					Cd68 (interacts with) Syngr1
					Cd68 (interacts with) Cybb
					Cd68 (interacts with) Ctss
					Cd68 (interacts with) Mmp9
					Tmbim1 (interacts with) mCG_19844
					Cd68 (interacts with) Ly86
					Cd68 (interacts with) Slc15a3
					Cd68 (interacts with) Il1b
					Cd68 (interacts with) Tlr2
					Cd68 (interacts with) Cxcl1
					Cd68 (interacts with) Cxcl10
					Hs3st1 (interacts with) Sdc1
					Hs3st1 (interacts with) Sdc3
					Cd68 (interacts with) Psg20
					Cd68 (interacts with) Pecam1
					Cd68 (interacts with) Lyz2
					Cd68 (interacts with) Mpeg1
					Cd68 (interacts with) Lcp1
					Cd68 (interacts with) Ly6c2
					Cd68 (interacts with) Ptprc
					Cdh5 (interacts with) Mmp9
					Cdh5 (interacts with) Dll4
					Cdh5 (interacts with) Ptk2b
					Cdh5 (interacts with) Ptprc
					Cdh5 (interacts with) Pecam1
					Clec4d (interacts with) Itgb2
					Clec4d (interacts with) Psg19
					Clec4d (interacts with) Mcemp1
					Clec4d (interacts with) Cybb
					Clec4d (interacts with) Tmbim1
					Clec4d (interacts with) Plau

## Sheet: E7.5_1_GENIE3
Node metrics					Edge information
name	BetweennessCentrality	ClosenessCentrality	Degree		interactions
Dtymk	6.218e-05	0.377113	3		Mrtfa (interacts with) Asns
Dgkd	0.00024182	0.376623	4		Ppard (interacts with) Ccdc137
Sfn	8.226e-05	0.367089	3		Slc25a15 (interacts with) Ythdf3
Homer2	0.00035847	0.408451	6		Mllt6 (interacts with) Slc35g1
Carhsp1	0.0536984	0.466989	47		Eno1b (interacts with) Pkn3
Nle1	0.00081083	0.4414	9		Ezr (interacts with) Gjb4
Bcor	0.0385847	0.451011	38		Tead4 (interacts with) Enc1
Tmbim1	0	0.329171	1		Myc (interacts with) Phgdh
Bnip3	0.00022433	0.362954	4		Irx2 (interacts with) Asap3
Hs1bp3	0.00013391	0.346476	2		Tead4 (interacts with) Tigar
Fcer1g	0.00039397	0.42522	10		Zfp944 (interacts with) Phgdh
1110008P14Rik	3.402e-05	0.37859	3		Pa2g4 (interacts with) Vill
Enc1	0	0.368488	3		Arrb2 (interacts with) Mfsd1
Mpeg1	6.252e-05	0.371795	3		Baz1a (interacts with) Slc35g1
Tmem101	1.922e-05	0.353659	2		Myc (interacts with) 2900026A02Rik
Rabggtb	6.908e-05	0.381078	5		Eloc (interacts with) Fkbp2
Wdr75	0.00022749	0.403338	8		Ctnnbip1 (interacts with) Atp2b1
Luc7l3	0.00015341	0.414878	6		Trim27 (interacts with) Stim2
Nars	0.00026277	0.412518	7		Myc (interacts with) Alg14
Pak1	8.826e-05	0.34689	2		S100a9 (interacts with) Wdr75
Rpl22	0.00046282	0.413695	6		Ubtf (interacts with) Tor1aip2
Hap1	0	0.335648	2		Carhsp1 (interacts with) Homer2
Ythdf3	0.0002562	0.422741	6		Mtdh (interacts with) Aif1l
Irs3	0	0.328054	1		Ubtf (interacts with) Necap2
Egln3	0.00156935	0.439394	9		Mrtfa (interacts with) Mllt6
Phgdh	0.00041403	0.440061	9		Bcor (interacts with) Pcyox1l
Sfxn2	0.00013603	0.371319	3		Egln1 (interacts with) Plekhj1
Junb	0.0432435	0.458861	35		S100a9 (interacts with) Ak4
Jaml	0.00012028	0.392422	7		Junb (interacts with) Hpdl
Irx2	0.0409989	0.457413	29		Set (interacts with) Mtdh
Ipo5	0	0.373711	2		Tcf4 (interacts with) Apbb1ip
Septin11	5.801e-05	0.35409	2		Mrtfa (interacts with) Tpm1
Yars	8.862e-05	0.352369	2		Nfat5 (interacts with) Eno1
Dkc1	0.00035161	0.437406	9		Ppard (interacts with) Ggta1
Slc1a5	0.00020524	0.379581	4		Ezr (interacts with) Bcap29
Tacstd2	0.00140491	0.454545	11		Zfp710 (interacts with) Pgk1
Pelo	0	0.337995	1		Ubtf (interacts with) Aldh2
Hddc3	9.359e-05	0.382586	3		Eloc (interacts with) Pan2
Vill	0.00076579	0.432836	9		Baz1a (interacts with) Nop56
Phf23	3.734e-05	0.344009	2		Ctnnbip1 (interacts with) G6pc3
Slc35g1	0.00186499	0.461049	10		Pa2g4 (interacts with) Pde4dip
Dbndd2	0.00083498	0.411348	7		Tcf7 (interacts with) Gys1
Grb2	0	0.335648	2		Eno1b (interacts with) Lpcat4
Dna2	0.00012744	0.33839	2		Hand1 (interacts with) Grb2
Tmsb10	0.0010616	0.407876	6		Ubtf (interacts with) Ear6
Tmem54	0.00010473	0.3989	4		Myc (interacts with) Arhgef7
Rrp1	0.00043125	0.421512	6		Zfp944 (interacts with) Pkn3
Mmd	0.0003918	0.381579	4		Pa2g4 (interacts with) Cars
Il11ra1	0	0.3233	2		Trim27 (interacts with) Fkbp2
Neu1	0.00010839	0.407876	5		Eloc (interacts with) Stx2
S100a9	0.00583846	0.416667	39		Myc (interacts with) Tex264
Il6st	0.00013615	0.375648	4		Nfat5 (interacts with) Fam89a
Ezr	0.0587813	0.464	49		Nfat5 (interacts with) Cep19
Alg14	8.994e-05	0.39031	4		Baz1a (interacts with) Aldh2
Timm8a1	0.00022838	0.419682	8		Mrtfa (interacts with) Hpdl
Il1rn	9.074e-05	0.38822	6		Carhsp1 (interacts with) Tpm1
Ppp1r15a	0	0.339977	3		Smad7 (interacts with) Nes
Myo1d	0.0011451	0.403338	6		Ezr (interacts with) Cdyl2
Sergef	0.00075486	0.372751	3		Mrtfa (interacts with) Junb
Cr1l	8.31e-05	0.383598	4		Tcf7 (interacts with) Eloc
Eloc	0.0988311	0.54409	84		Eloc (interacts with) Gm50387
Slc25a33	0.00226538	0.451713	10		Zfp944 (interacts with) Tmem144
Il1b	9.074e-05	0.38822	6		Nr6a1 (interacts with) Nars
Serpinb6b	0.00014753	0.371319	3		Smad7 (interacts with) Ier2
Set	0.0365731	0.486577	58		Zfp710 (interacts with) Ccnb1ip1
Myc	0.0577804	0.489865	49		Nr6a1 (interacts with) Rabggtb
Nr6a1	0.0193934	0.39726	48		Zfp710 (interacts with) Ubtf
S100a4	0.00036529	0.393487	5		Slc25a15 (interacts with) Ear6
Ctxn1	0.00042912	0.383598	4		Slc25a15 (interacts with) Mtdh
Lipt2	0	0.314193	1		Taf1d (interacts with) Dkc1
Taf1d	0.0104813	0.395634	45		Nfat5 (interacts with) Pkn3
Cdyl2	0.0251627	0.416069	28		Slc25a15 (interacts with) Aoc2
Pcyox1l	0.00329934	0.470779	13		Baz1a (interacts with) Plekhj1
Il1rap	0.00019178	0.372751	5		Trim27 (interacts with) Tex264
Asap3	0.0001167	0.385638	5		Taf1d (interacts with) Efr3a
Ak4	0.00217369	0.461049	14		Fhl3 (interacts with) Pa2g4
Mtdh	0.0406146	0.496575	55		Mrtfa (interacts with) Rabggta
Tram2	0.00026823	0.386152	4		Myc (interacts with) Clasrp
Prap1	0.00045507	0.42963	11		Cdyl2 (interacts with) Cd63
Mllt6	0.0532378	0.48414	63		Eno1b (interacts with) Pdxk
Ube2a	0	0.314875	1		Ubtf (interacts with) Rnpep
Pkm	5.187e-05	0.384615	3		Hand1 (interacts with) Proser1
Srgn	9.074e-05	0.38822	6		Junb (interacts with) Hap1
Tcf4	0.0245704	0.427099	30		Tead4 (interacts with) Alg13
Dnph1	0.00033038	0.42029	8		Pa2g4 (interacts with) Dnm2
Ccnb1ip1	0.00015255	0.414286	5		Ubtf (interacts with) Phgdh
Aldh2	0.00309902	0.458136	11		Fhl3 (interacts with) Lpcat4
Ubtf	0.0274033	0.481728	50		Myc (interacts with) Furin
Gar1	0.00033038	0.42029	8		Mllt6 (interacts with) Tnfrsf23
Ier2	0.0009188	0.434783	8		Taf1d (interacts with) Wdr75
Hip1r	0	0.353228	2		Myc (interacts with) Carhsp1
Zfp710	0.055015	0.510563	74		Mrtfa (interacts with) Eloc
Prl8a2	0.00045507	0.42963	11		Baz1a (interacts with) Tmem59l
Clec2d	9.074e-05	0.38822	6		Trim27 (interacts with) Tpm1
Kctd15	0	0.294118	1		Ppard (interacts with) Aif1l
Ifit3	9.074e-05	0.38822	6		Zfp944 (interacts with) Cars
Fkbp11	0.00073979	0.440061	7		Nudt5 (interacts with) Fam110c
Lhfp	0.00171497	0.457413	12		Ctnnbip1 (interacts with) Rasa4
Aif1l	2.49e-05	0.386667	4		Tead4 (interacts with) Dbndd2
Fkbp2	0.00046349	0.432191	9		Eloc (interacts with) Jaml
Baz1a	0.0400997	0.463259	46		Tcf7 (interacts with) Ctss
Ankrd37	0	0.304942	2		Bcor (interacts with) Sidt2
Fhl3	0.0261932	0.480929	39		Egln1 (interacts with) Yars
Ubash3b	0.00057504	0.423358	7		Zfp710 (interacts with) Psat1
Cars	0.00078023	0.450311	10		Eno1b (interacts with) Timm13
Gnptab	0.00044761	0.414878	6		Zfp710 (interacts with) Ube2k
Ctss	0.00077635	0.432191	8		Tcf7 (interacts with) Tacstd2
Furin	0.00124475	0.46252	11		Eno1b (interacts with) Afdn
Necap2	9.183e-05	0.371795	3		Arrb2 (interacts with) Asns
Egln1	0.0196154	0.4039	29		Nr6a1 (interacts with) Coq2
Sri	0.00014557	0.37859	5		Irx2 (interacts with) Il11ra1
Rhoq	6.67e-05	0.344418	2		Fhl3 (interacts with) Dbndd2
Pan2	4.933e-05	0.374677	2		Pa2g4 (interacts with) Nop56
Ate1	1.949e-05	0.345238	2		Trim27 (interacts with) Gm50387
Afdn	0.0002761	0.42029	9		Irx2 (interacts with) Mrtfa
Stim2	0.00019431	0.391892	5		Ezr (interacts with) Hapln4
Fes	0	0.318681	1		Pa2g4 (interacts with) Ntmt1
Pfkl	0.00033038	0.42029	8		Nfat5 (interacts with) Mthfd1l
Dbf4	9.074e-05	0.38822	6		Mtdh (interacts with) Cars
Tmem144	0.00027339	0.4	5		Ctnnbip1 (interacts with) Mtrr
Nes	0.00025441	0.400552	5		Tcf4 (interacts with) Asns
Rpn2	0	0.314193	1		Tcf4 (interacts with) Mfsd1
Arl4d	0	0.381078	2		Mtdh (interacts with) Ifi27l2a
Vma21	3.16e-05	0.362047	3		Eloc (interacts with) Rpl13a
Plekho2	0.00062957	0.413695	7		Tcf7 (interacts with) Homer2
Ube2k	1.419e-05	0.384106	3		Pa2g4 (interacts with) Ctnnal1
Palm	0	0.302083	1		Zfp710 (interacts with) Atp2b1
Tead4	0.0488717	0.48414	50		Ezr (interacts with) Rab13
Glt1d1	0.00053438	0.433483	7		Carhsp1 (interacts with) Rpl22
Pa2g4	0.0789896	0.538033	80		Egln1 (interacts with) Dnm2
Slc22a17	0.00259827	0.46549	13		Nr6a1 (interacts with) Timm8a1
Sh3bgrl2	0.00016906	0.422125	6		Trim27 (interacts with) Nes
Bzw2	0	0.299587	1		Zfp710 (interacts with) Afdn
Rpl13a	0.00011344	0.389262	4		Junb (interacts with) Pa2g4
Pdxk	0.0013413	0.466989	11		Tead4 (interacts with) Tmem59l
Cep19	0.00082159	0.444104	12		Mtdh (interacts with) Fcer1g
Kcnq4	0.00093121	0.417266	7		Baz1a (interacts with) Psat1
Stx2	0.00046804	0.42836	9		Ctnnbip1 (interacts with) Mmd
Colgalt1	0	0.311159	1		Irx2 (interacts with) Sfn
Zfp944	0.0335217	0.457413	49		Mtdh (interacts with) Arfrp1
Mthfd1l	0.0005805	0.437406	9		Tead4 (interacts with) Smad7
Arrb2	0.0453522	0.47619	46		Nr6a1 (interacts with) Efr3a
Ggta1	0.00101715	0.471545	12		Baz1a (interacts with) Ak4
Mtrr	0.00103227	0.456693	10		Taf1d (interacts with) Rabggtb
Agpat4	0	0.318681	1		Trim27 (interacts with) Mtrr
Hpdl	0.00217677	0.464	12		Pa2g4 (interacts with) Aimp2
G6pc3	9.88e-05	0.332569	2		Smad7 (interacts with) Hpdl
Ppp5c	0.00028769	0.405594	5		Ubtf (interacts with) Fcer1g
Cd74	9.074e-05	0.38822	6		Ppard (interacts with) Homer2
Impdh1	0.00072448	0.393487	4		Carhsp1 (interacts with) Rasa4
Pgk1	0.00011847	0.406162	5		Pa2g4 (interacts with) Furin
Coq2	0.0002279	0.338785	2		Eno1b (interacts with) Tigar
Reep5	2.357e-05	0.359801	2		Pa2g4 (interacts with) Afdn
Eno1b	0.0606873	0.5026	75		Myc (interacts with) Ccnb1ip1
Glul	0.00134057	0.442073	10		Nudt5 (interacts with) Proser1
H2-Ke6	0.00015876	0.417867	7		Tcf4 (interacts with) Kcnq4
Spn	8.889e-05	0.36478	3		Set (interacts with) Ier2
Mthfd2	0.00040205	0.3657	3		Junb (interacts with) Hs1bp3
Aoc2	0.0014541	0.460317	11		Tcf7 (interacts with) Utp14a
Dnm2	0.00187281	0.453125	11		Taf1d (interacts with) Lyz2
Arhgef7	0.00102756	0.409605	7		Myc (interacts with) Rnpep
Nfat5	0.0350213	0.489039	36		Fhl3 (interacts with) Tacstd2
Wdr90	0.00051964	0.395634	5		Cdyl2 (interacts with) Kctd15
Gmpr2	0.00038398	0.399449	6		Eloc (interacts with) Wdr75
Utp14a	0.00038822	0.422125	6		Baz1a (interacts with) Mtrr
Nostrin	0	0.358467	2		Tcf7 (interacts with) Gjb4
Lpcat4	0.00071893	0.4209	7		Ubtf (interacts with) Slc22a17
1600012H06Rik	0.00027742	0.39726	7		Cdyl2 (interacts with) Dna2
Rpl5	0.00063684	0.430906	8		Trim27 (interacts with) Ntmt1
Ppard	0.0451067	0.50173	46		Nudt5 (interacts with) Tpm1
Rasa4	0.00353678	0.461049	12		Ppard (interacts with) Rabggta
Ano6	0.00016723	0.377604	4		Zfp944 (interacts with) Rrp1
Agrp	0.00222385	0.453125	11		Tcf7 (interacts with) Ssbp1
Fxyd5	0	0.32294	1		Nfat5 (interacts with) Tmem54
Rap2b	2.492e-05	0.341981	2		Tcf7 (interacts with) Gnptab
Snx8	0.0002051	0.406732	5		Taf1d (interacts with) Necap2
Cd63	3.707e-05	0.347722	2		Pa2g4 (interacts with) Qtrt1
Tysnd1	0	0.334873	2		Arrb2 (interacts with) Pa2g4
Slc25a15	0.0199362	0.469256	47		Pa2g4 (interacts with) Ssbp1
Zyx	0.00021444	0.385638	4		Egln1 (interacts with) Gnptab
Amz1	0	0.314193	1		Bcor (interacts with) Psat1
Timm9	0.00083059	0.446154	10		Bcor (interacts with) Rasa4
Cisd3	1.605e-05	0.4	4		Egln1 (interacts with) Nars
Mogs	0	0.35409	2		Zfp944 (interacts with) Rpn2
Metap2	2.024e-05	0.341176	2		Slc25a15 (interacts with) Dbndd2
2900026A02Rik	0.00032486	0.417266	5		Trim27 (interacts with) Pkn3
Rabggta	0.00079574	0.423977	8		Ubtf (interacts with) Vma21
Vps37b	0	0.348977	2		Mllt6 (interacts with) Tacstd2
Eno1	0.0001158	0.369427	3		Zfp944 (interacts with) Tmsb10
Midn	5.655e-05	0.377113	3		Zfp710 (interacts with) Pcyox1l
Gys1	0.00030257	0.384615	4		Nfat5 (interacts with) Sh3bgrl2
Cept1	4.885e-05	0.355828	2		Mrtfa (interacts with) Pkn3
Pus3	0.00184967	0.457413	11		Myc (interacts with) Lhfp
Cd68	0.00033038	0.42029	8		Baz1a (interacts with) Ap5z1
Cd59b	3.43e-05	0.402219	4		Slc25a15 (interacts with) Zfp710
Car12	0.00014004	0.397805	4		Nudt5 (interacts with) Apbb1ip
Engase	0.00067659	0.42963	7		Arrb2 (interacts with) Tmem59l
Arfrp1	0.00015465	0.413105	8		Pa2g4 (interacts with) Set
Bcap29	5.865e-05	0.357583	2		Tcf7 (interacts with) Apbb1ip
Pla2g2f	0	0.31694	1		Eno1b (interacts with) Ssbp1
Mcts1	0	0.32294	1		Egln1 (interacts with) Sdc3
Tigar	0.0029099	0.470779	13		Nr6a1 (interacts with) Pgk1
Asns	0.00019395	0.375648	4		Zfp710 (interacts with) Smad7
Tars2	0	0.326577	1		Hand1 (interacts with) Rasa4
Pmm1	5.012e-05	0.403338	5		Ctnnbip1 (interacts with) Gm50387
Uba52	0	0.329171	1		Baz1a (interacts with) Plekho2
Prxl2c	0.00033977	0.382586	4		Nr6a1 (interacts with) Pfkl
Tcf7	0.0434244	0.487395	46		Irx2 (interacts with) Ppp1r15a
Mrtfa	0.0337592	0.485762	44		Myc (interacts with) Pus3
Nop56	0.00457038	0.477759	16		Nudt5 (interacts with) Coq2
Insl3	0.00023393	0.340776	2		Baz1a (interacts with) Rasa4
Ear6	0.00151994	0.463259	12		Mtdh (interacts with) Cep19
Nudt5	0.0343772	0.448223	38		Egln1 (interacts with) Mthfd2
Rmnd5b	0	0.31694	1		Pa2g4 (interacts with) Cep19
Psat1	0.00018279	0.39031	4		Hand1 (interacts with) Hap1
Klhl2	0.00010847	0.351942	2		Ctnnbip1 (interacts with) Dnm2
Dhx34	0.00013914	0.394558	4		Mllt6 (interacts with) Fkbp2
Efr3a	0.0002333	0.411348	8		Tead4 (interacts with) Kcnq4
Ctla2a	0	0.326577	1		Myc (interacts with) Tram2
Zdhhc18	7.73e-05	0.34279	2		Carhsp1 (interacts with) Mtrr
Ero1l	0	0.339977	2		Zfp710 (interacts with) Nostrin
Rnpep	0.00082084	0.427099	8		Set (interacts with) Rnpep
Qtrt1	0.00010497	0.392954	3		Baz1a (interacts with) Neu1
Hand1	0.0389292	0.432191	40		Mtdh (interacts with) Gm50387
Tmem59l	0.00361176	0.453834	13		Cdyl2 (interacts with) Lpcat4
Clasrp	0.00024623	0.395634	4		Nudt5 (interacts with) Rnpep
Amdhd2	7.929e-05	0.375648	3		Hand1 (interacts with) Ano6
Htra1	0.00050724	0.436747	10		Smad7 (interacts with) Eloc
Slc25a19	0.00015889	0.412518	5		Nudt5 (interacts with) Dgkd
Arl8a	0.00013549	0.382586	3		Mrtfa (interacts with) Gjb4
Tex264	0.00059739	0.448223	8		Myc (interacts with) Slc25a33
Hras	0	0.358467	3		Irx2 (interacts with) Rap2b
Tor1aip2	0.00100692	0.4	6		Fhl3 (interacts with) Gm50387
Smad7	0.0418405	0.487395	45		Smad7 (interacts with) Tram2
Ap5z1	0.00016105	0.405028	5		Ezr (interacts with) Qtrt1
Fam89a	4.297e-05	0.344828	2		Fhl3 (interacts with) Ppard
Abcd4	0.00017431	0.376623	3		Nudt5 (interacts with) Zyx
Paip2b	0.00010207	0.378096	3		Nr6a1 (interacts with) Fkbp2
Tpm1	0.00080281	0.432191	8		Fhl3 (interacts with) Cep19
Timm13	0.00041933	0.416667	7		Tead4 (interacts with) Furin
Rps25	0.0008699	0.444785	9		Set (interacts with) Timm8a1
Trim27	0.0559142	0.509666	56		Mllt6 (interacts with) Ift57
Shtn1	0.00019458	0.367554	3		Eloc (interacts with) Htra1
Nppb	0.00081467	0.440061	11		Eno1b (interacts with) Car12
Apbb1ip	0.00317985	0.464	13		Junb (interacts with) Eloc
Fbxl18	0	0.31694	1		Zfp944 (interacts with) Ak4
Fam110c	0.00032778	0.39031	5		Tead4 (interacts with) Slc35g1
Cd52	0.00042956	0.42029	9		Zfp944 (interacts with) Midn
Ralb	3.478e-05	0.350242	2		Mllt6 (interacts with) Vill
B9d1	4.804e-05	0.361596	2		Bcor (interacts with) Cept1
Bud23	0.00014903	0.367554	3		Nfat5 (interacts with) Cd59b
Gm50387	0.00325064	0.473083	14		Mrtfa (interacts with) Rps25
Mpzl1	0	0.317287	1		Mrtfa (interacts with) Ear6
Uck2	0	0.344828	2		Mrtfa (interacts with) Engase
Arhgap22	0.00023362	0.389262	3		Ubtf (interacts with) Plekhj1
Sdc3	0.00220083	0.453834	10		Eno1b (interacts with) Trim27
Proser1	0.00105544	0.405594	7		Trim27 (interacts with) Nppb
Hapln4	0.00061678	0.399449	5		Tcf7 (interacts with) Bcap29
Ctnnal1	0.00051434	0.42963	7		Arrb2 (interacts with) Tex264
Ift57	7.548e-05	0.386152	4		Ubtf (interacts with) Apbb1ip
Pcbp2	0.00014135	0.4	4		Zfp710 (interacts with) Sri
Cenpw	0	0.357583	2		Nudt5 (interacts with) Nle1
Galnt12	0	0.304942	2		S100a9 (interacts with) Rabggtb
Pla2g12a	0	0.299587	1		Ppard (interacts with) Sh3bgrl2
Aimp2	0.00020937	0.407876	5		Tcf4 (interacts with) Nop56
Tnfrsf23	0	0.371319	2		Trim27 (interacts with) Cd52
Pde4dip	0.00059736	0.414878	5		Smad7 (interacts with) Pmm1
Alg13	0.00090999	0.451713	11		Set (interacts with) Pa2g4
Enho	8.919e-05	0.375162	4		Ezr (interacts with) Slc22a17
Lyz2	0.00067194	0.439394	10		Baz1a (interacts with) Cd52
Map11	0.00012932	0.370844	3		Set (interacts with) Prl8a2
Eef1akmt4	0	0.334873	1		Mtdh (interacts with) Stx2
Slc39a6	9.025e-05	0.346062	2		Pa2g4 (interacts with) Car12
Sema4d	0	0.335648	2		Junb (interacts with) Stim2
Ccdc137	2.069e-05	0.383091	4		Baz1a (interacts with) Pla2g2f
Atp2b1	0.00027063	0.417867	6		S100a9 (interacts with) Jaml
Sars	3.227e-05	0.361146	2		Junb (interacts with) Lhfp
Ssbp1	0.00047519	0.42963	7		Zfp710 (interacts with) Qtrt1
Tomm5	0.00010029	0.368488	2		Mrtfa (interacts with) Gmpr2
Rab13	3.207e-05	0.355828	2		Ctnnbip1 (interacts with) Clasrp
Ctnnbip1	0.0316128	0.448223	42		Pa2g4 (interacts with) Ctss
Gjb4	0.00386971	0.473083	14		Mllt6 (interacts with) Pgk1
Mfsd1	0.00031316	0.376135	4		Nfat5 (interacts with) Sdc3
Pkn3	0.00384445	0.467742	14		Arrb2 (interacts with) Agrp
Ifi27l2a	0.00022055	0.419075	8		Zfp710 (interacts with) Paip2b
Eef1d	0.00079507	0.43609	11		Ezr (interacts with) Tex264
Sidt2	6.67e-05	0.344418	2		Eno1b (interacts with) Agrp
Ccser1	8.08e-06	0.348139	2		Mtdh (interacts with) Hras
Plekhj1	0.00057935	0.406732	6		Tcf7 (interacts with) Tigar
Ntmt1	0.00033297	0.427099	6		Smad7 (interacts with) Dbndd2
Cdr2l	3.711e-05	0.379085	3		Eno1b (interacts with) Mthfd1l
					Set (interacts with) Lhfp
					Mllt6 (interacts with) Ifi27l2a
					Nr6a1 (interacts with) Vma21
					Fhl3 (interacts with) Glt1d1
					Zfp710 (interacts with) Sh3bgrl2
					Mllt6 (interacts with) Ggta1
					Trim27 (interacts with) Mrtfa
					Tead4 (interacts with) Gm50387
					Tcf7 (interacts with) Alg13
					Eloc (interacts with) Pa2g4
					Ubtf (interacts with) Arfrp1
					Arrb2 (interacts with) Baz1a
					Mllt6 (interacts with) Ero1l
					S100a9 (interacts with) Timm8a1
					Myc (interacts with) Gm50387
					Ctnnbip1 (interacts with) Slc22a17
					Zfp944 (interacts with) Mtrr
					Eno1b (interacts with) Arhgap22
					Bcor (interacts with) Hapln4
					Taf1d (interacts with) Fkbp2
					Baz1a (interacts with) Fbxl18
					Eloc (interacts with) Pcbp2
					Junb (interacts with) Sergef
					Junb (interacts with) Ctnnal1
					Bcor (interacts with) Vps37b
					Ctnnbip1 (interacts with) Alg13
					Slc25a15 (interacts with) Nppb
					Junb (interacts with) Pcyox1l
					S100a9 (interacts with) Cenpw
					Tead4 (interacts with) Pcyox1l
					Nudt5 (interacts with) Rasa4
					Carhsp1 (interacts with) Pus3
					Eno1b (interacts with) Aimp2
					Ctnnbip1 (interacts with) Enho
					Pa2g4 (interacts with) Tnfrsf23
					Bcor (interacts with) Ano6
					Mtdh (interacts with) Efr3a
					Hand1 (interacts with) Gmpr2
					Bcor (interacts with) Fam110c
					Hand1 (interacts with) Sema4d
					Carhsp1 (interacts with) Pcyox1l
					Tcf7 (interacts with) Agrp
					Ctnnbip1 (interacts with) Sars
					Taf1d (interacts with) Stx2
					Smad7 (interacts with) Rab13
					Nudt5 (interacts with) Gnptab
					Ppard (interacts with) Apbb1ip
					Ubtf (interacts with) Sri
					Mrtfa (interacts with) Nop56
					Fhl3 (interacts with) Ccser1
					Nr6a1 (interacts with) Htra1
					Carhsp1 (interacts with) Rpl5
					Slc25a15 (interacts with) Ap5z1
					Taf1d (interacts with) Prl8a2
					Ppard (interacts with) Cdr2l
					Eloc (interacts with) Nars
					Carhsp1 (interacts with) Tmem59l
					Eloc (interacts with) Ggta1
					Carhsp1 (interacts with) Shtn1
					Pa2g4 (interacts with) Mllt6
					Mrtfa (interacts with) Furin
					Myc (interacts with) Kcnq4
					Zfp710 (interacts with) Slc35g1
					S100a9 (interacts with) Taf1d
					Pa2g4 (interacts with) Nle1
					Ppard (interacts with) Dtymk
					Eloc (interacts with) Timm13
					Trim27 (interacts with) Furin
					Eno1b (interacts with) Vma21
					Set (interacts with) Timm9
					Eno1b (interacts with) Lhfp
					Mllt6 (interacts with) 1110008P14Rik
					Fhl3 (interacts with) Rap2b
					Myc (interacts with) Lpcat4
					Carhsp1 (interacts with) Ggta1
					Tcf7 (interacts with) Vill
					Mrtfa (interacts with) Arrb2
					Ubtf (interacts with) Pkn3
					Tead4 (interacts with) Rpl22
					Eloc (interacts with) Ubtf
					Ppard (interacts with) Prxl2c
					Carhsp1 (interacts with) Pde4dip
					Myc (interacts with) Ggta1
					Ezr (interacts with) Engase
					Fhl3 (interacts with) Tigar
					S100a9 (interacts with) Lyz2
					Arrb2 (interacts with) Hpdl
					Tcf7 (interacts with) Slc25a33
					Trim27 (interacts with) Aimp2
					Bcor (interacts with) Mfsd1
					Trim27 (interacts with) Pelo
					Ezr (interacts with) Slc1a5
					Junb (interacts with) Slc35g1
					Mrtfa (interacts with) Smad7
					Mrtfa (interacts with) Ccdc137
					Nfat5 (interacts with) Ggta1
					Slc25a15 (interacts with) Ubtf
					Trim27 (interacts with) Tcf7
					Carhsp1 (interacts with) Cars
					Eno1b (interacts with) Zfp710
					Zfp710 (interacts with) Aimp2
					Tead4 (interacts with) Rrp1
					Myc (interacts with) Hapln4
					Cdyl2 (interacts with) Il11ra1
					Tcf4 (interacts with) Tmsb10
					Zfp944 (interacts with) Ier2
					Ppard (interacts with) Lpcat4
					S100a9 (interacts with) Eef1d
					Smad7 (interacts with) Nppb
					Zfp944 (interacts with) Alg14
					Trim27 (interacts with) Neu1
					Ctnnbip1 (interacts with) Cr1l
					Fhl3 (interacts with) Il1rap
					Set (interacts with) S100a9
					Eloc (interacts with) Il1b
					S100a9 (interacts with) Il1b
					Bcor (interacts with) Ift57
					Taf1d (interacts with) Il1b
					Eloc (interacts with) S100a9
					Eno1b (interacts with) Nle1
					Nr6a1 (interacts with) Il1b
					Smad7 (interacts with) Pcyox1l
					Mrtfa (interacts with) Shtn1
					Ezr (interacts with) Hpdl
					Set (interacts with) Stx2
					Set (interacts with) Il1b
					Nr6a1 (interacts with) Prap1
					Pa2g4 (interacts with) Eef1d
					Mtdh (interacts with) S100a9
					Ppard (interacts with) Tigar
					Mtdh (interacts with) Srgn
					Mllt6 (interacts with) Engase
					Mllt6 (interacts with) Prap1
					Nr6a1 (interacts with) S100a9
					Junb (interacts with) Ube2a
					Taf1d (interacts with) Prxl2c
					Mllt6 (interacts with) Dnph1
					Tcf7 (interacts with) Stx2
					Egln1 (interacts with) Mllt6
					Tcf7 (interacts with) Nes
					Zfp944 (interacts with) Dkc1
					Set (interacts with) Dkc1
					Set (interacts with) Mpeg1
					Smad7 (interacts with) Dkc1
					Eno1b (interacts with) Cisd3
					Tcf4 (interacts with) Aldh2
					Ubtf (interacts with) Prap1
					Nr6a1 (interacts with) Gar1
					Taf1d (interacts with) S100a9
					Zfp710 (interacts with) Prl8a2
					Set (interacts with) Ntmt1
					Ezr (interacts with) Proser1
					Trim27 (interacts with) Alg14
					Egln1 (interacts with) Gjb4
					Eloc (interacts with) Fkbp11
					Set (interacts with) Clec2d
					Mtdh (interacts with) Hpdl
					Zfp710 (interacts with) Pfkl
					Ubtf (interacts with) Dnph1
					Mtdh (interacts with) Clec2d
					Nfat5 (interacts with) Eloc
					Tead4 (interacts with) Snx8
					Mrtfa (interacts with) Dnm2
					Zfp710 (interacts with) Aoc2
					Irx2 (interacts with) Impdh1
					Zfp710 (interacts with) Dnph1
					Trim27 (interacts with) Ggta1
					Ctnnbip1 (interacts with) Il6st
					Ezr (interacts with) Arhgef7
					Myc (interacts with) Zfp710
					Zfp710 (interacts with) Aldh2
					Eno1b (interacts with) Cars
					S100a9 (interacts with) Cep19
					Mtdh (interacts with) Il1b
					Tcf4 (interacts with) Sfxn2
					S100a9 (interacts with) Il1rn
					Zfp944 (interacts with) Egln3
					Nr6a1 (interacts with) Ifit3
					Taf1d (interacts with) Srgn
					Trim27 (interacts with) Smad7
					Myc (interacts with) Baz1a
					Nr6a1 (interacts with) Prl8a2
					Baz1a (interacts with) Dbndd2
					S100a9 (interacts with) Rpl13a
					Ubtf (interacts with) Alg13
					Trim27 (interacts with) Yars
					Pa2g4 (interacts with) Luc7l3
					Smad7 (interacts with) Enho
					Egln1 (interacts with) Sri
					Trim27 (interacts with) Rpl22
					Arrb2 (interacts with) Pus3
					Nr6a1 (interacts with) Srgn
					Ubtf (interacts with) Mtdh
					Arrb2 (interacts with) Mllt6
					Eloc (interacts with) Clec2d
					Set (interacts with) Afdn
					Zfp944 (interacts with) Pcbp2
					Nr6a1 (interacts with) Il1rn
					Nudt5 (interacts with) Pan2
					Taf1d (interacts with) Clec2d
					Eloc (interacts with) Timm8a1
					Tead4 (interacts with) Engase
					Nr6a1 (interacts with) Dbf4
					Nudt5 (interacts with) Hand1
					Smad7 (interacts with) Stim2
					Irx2 (interacts with) Ppard
					Nfat5 (interacts with) Tmem144
					Taf1d (interacts with) Mthfd1l
					Taf1d (interacts with) Il1rn
					Ubtf (interacts with) Rps25
					Nr6a1 (interacts with) Sri
					Bcor (interacts with) Clasrp
					Pa2g4 (interacts with) Timm8a1
					Zfp944 (interacts with) Nfat5
					Ezr (interacts with) Arhgap22
					Zfp944 (interacts with) Plekho2
					Set (interacts with) Srgn
					Mllt6 (interacts with) Nle1
					Mllt6 (interacts with) Prl8a2
					Zfp944 (interacts with) Car12
					Pa2g4 (interacts with) Prl8a2
					Bcor (interacts with) Dgkd
					Taf1d (interacts with) Dbf4
					Pa2g4 (interacts with) Dnph1
					Ppard (interacts with) Alg14
					Hand1 (interacts with) Pkn3
					Set (interacts with) Il1rn
					S100a9 (interacts with) Dbf4
					Egln1 (interacts with) Ankrd37
					Pa2g4 (interacts with) Prap1
					Myc (interacts with) Pdxk
					Egln1 (interacts with) Pkn3
					Nr6a1 (interacts with) Clec2d
					Ezr (interacts with) Plekho2
					Eloc (interacts with) Srgn
					Ezr (interacts with) Aoc2
					Fhl3 (interacts with) Dkc1
					Myc (interacts with) Mmd
					Carhsp1 (interacts with) Nfat5
					S100a9 (interacts with) Ifit3
					Myc (interacts with) Rpl22
					Cdyl2 (interacts with) Myo1d
					Mtdh (interacts with) Il1rn
					Carhsp1 (interacts with) Agpat4
					Carhsp1 (interacts with) Ubash3b
					Arrb2 (interacts with) Cr1l
					Slc25a15 (interacts with) Stim2
					Ctnnbip1 (interacts with) Tcf7
					Mllt6 (interacts with) Impdh1
					Zfp944 (interacts with) Lhfp
					Set (interacts with) Slc25a15
					Eloc (interacts with) Cd74
					Trim27 (interacts with) Cept1
					Set (interacts with) Dbf4
					Set (interacts with) Ifit3
					S100a9 (interacts with) Srgn
					Mtdh (interacts with) Eno1b
					Junb (interacts with) Ier2
					Eno1b (interacts with) H2-Ke6
					Eno1b (interacts with) Aoc2
					Eloc (interacts with) Prap1
					Nr6a1 (interacts with) Dnph1
					Taf1d (interacts with) Afdn
					Mtdh (interacts with) Rabggtb
					Carhsp1 (interacts with) Slc39a6
					Eloc (interacts with) Il1rn
					Zfp710 (interacts with) Prap1
					Ezr (interacts with) Ear6
					Slc25a15 (interacts with) Ubash3b
					Mllt6 (interacts with) Snx8
					Set (interacts with) Cd74
					Set (interacts with) Aoc2
					Arrb2 (interacts with) Phf23
					Set (interacts with) Ifi27l2a
					Fhl3 (interacts with) Eef1d
					S100a9 (interacts with) Mtdh
					Pa2g4 (interacts with) Rpl5
					Egln1 (interacts with) Nr6a1
					Eloc (interacts with) Vill
					Tead4 (interacts with) Lyz2
					Zfp710 (interacts with) Slc22a17
					Egln1 (interacts with) Gar1
					Nr6a1 (interacts with) Rpl5
					Nr6a1 (interacts with) Ubtf
					Mllt6 (interacts with) Eef1d
					Zfp710 (interacts with) Pus3
					Bcor (interacts with) Plekho2
					Ppard (interacts with) Set
					Hand1 (interacts with) Ak4
					Smad7 (interacts with) Cd63
					Set (interacts with) Prap1
					Mtdh (interacts with) Cd74
					Myc (interacts with) Tmem144
					Fhl3 (interacts with) Wdr90
					Mrtfa (interacts with) Rrp1
					Mtdh (interacts with) Slc25a15
					Hand1 (interacts with) Egln3
					Mllt6 (interacts with) Timm9
					Mtdh (interacts with) Pa2g4
					Arrb2 (interacts with) S100a4
					Irx2 (interacts with) Tigar
					Ubtf (interacts with) H2-Ke6
					Pa2g4 (interacts with) Sh3bgrl2
					Eloc (interacts with) H2-Ke6
					Tcf4 (interacts with) Mllt6
					Ctnnbip1 (interacts with) Rabggta
					Zfp710 (interacts with) Timm13
					Eno1b (interacts with) Prap1
					Taf1d (interacts with) Cd74
					Cdyl2 (interacts with) Agrp
					Nr6a1 (interacts with) Wdr75
					Ubtf (interacts with) Pus3
					Zfp710 (interacts with) Cd68
					Eloc (interacts with) Pdxk
					Arrb2 (interacts with) Tacstd2
					Nudt5 (interacts with) Pa2g4
					Mtdh (interacts with) Ak4
					Tcf7 (interacts with) Irs3
					Tcf4 (interacts with) Glul
					Nr6a1 (interacts with) Cd68
					Ppard (interacts with) Tcf7
					S100a9 (interacts with) Afdn
					Eloc (interacts with) Prl8a2
					Eloc (interacts with) Fcer1g
					Eloc (interacts with) Pus3
					Nudt5 (interacts with) Ythdf3
					Eloc (interacts with) Dbf4
					Mllt6 (interacts with) H2-Ke6
					Tead4 (interacts with) Rasa4
					Ppard (interacts with) Mfsd1
					Zfp710 (interacts with) Timm9
					Tead4 (interacts with) Tars2
					Zfp710 (interacts with) Eef1d
					S100a9 (interacts with) Clec2d
					Carhsp1 (interacts with) Pkn3
					Eloc (interacts with) Cenpw
					Eloc (interacts with) Aldh2
					Zfp710 (interacts with) Ear6
					Mllt6 (interacts with) Ak4
					Hand1 (interacts with) Bud23
					Ubtf (interacts with) Prl8a2
					Trim27 (interacts with) Dhx34
					Pa2g4 (interacts with) Cd68
					Junb (interacts with) Zdhhc18
					Tead4 (interacts with) Ctla2a
					Ctnnbip1 (interacts with) Proser1
					Trim27 (interacts with) Pmm1
					Fhl3 (interacts with) Pdxk
					Zfp944 (interacts with) Bcor
					Fhl3 (interacts with) Myc
					Zfp944 (interacts with) Ap5z1
					Ubtf (interacts with) Cd68
					Nr6a1 (interacts with) Afdn
					Arrb2 (interacts with) Set
					Junb (interacts with) Hand1
					Ppard (interacts with) Gjb4
					Irx2 (interacts with) Nop56
					Pa2g4 (interacts with) Trim27
					Taf1d (interacts with) 1600012H06Rik
					Arrb2 (interacts with) Slc25a19
					Zfp710 (interacts with) Htra1
					Ubtf (interacts with) Slc25a15
					Ezr (interacts with) Arl8a
					Ctnnbip1 (interacts with) Homer2
					Ubtf (interacts with) Vill
					Tcf4 (interacts with) Tcf7
					Egln1 (interacts with) Tor1aip2
					Irx2 (interacts with) Abcd4
					Zfp710 (interacts with) 1110008P14Rik
					Zfp944 (interacts with) Slc22a17
					Eloc (interacts with) Afdn
					Irx2 (interacts with) Gm50387
					Pa2g4 (interacts with) Slc22a17
					Baz1a (interacts with) Ear6
					Eloc (interacts with) Nppb
					Carhsp1 (interacts with) Pdxk
					Ppard (interacts with) Tacstd2
					Slc25a15 (interacts with) Tigar
					Pa2g4 (interacts with) Pcyox1l
					Ubtf (interacts with) Rpl5
					Eloc (interacts with) Ifit3
					Zfp710 (interacts with) Rpl5
					Egln1 (interacts with) Egln3
					Smad7 (interacts with) Timm9
					Nudt5 (interacts with) Furin
					Myc (interacts with) Slc25a19
					Eloc (interacts with) Cd52
					Carhsp1 (interacts with) Mthfd1l
					S100a9 (interacts with) Cd74
					Smad7 (interacts with) Plekho2
					Trim27 (interacts with) Ccdc137
					Tcf7 (interacts with) Pdxk
					Ezr (interacts with) Mpzl1
					Ppard (interacts with) Ap5z1
					Cdyl2 (interacts with) Spn
					Mtdh (interacts with) Ifit3
					Myc (interacts with) Apbb1ip
					Eloc (interacts with) Cd59b
					Arrb2 (interacts with) Nle1
					Nr6a1 (interacts with) Timm9
					Mtdh (interacts with) Dbf4
					Tead4 (interacts with) Ift57
					Nr6a1 (interacts with) Tor1aip2
					Ubtf (interacts with) Myc
					Ubtf (interacts with) Dhx34
					Junb (interacts with) Tigar
					Zfp710 (interacts with) Rnpep
					Egln1 (interacts with) Galnt12
					S100a9 (interacts with) Prap1
					Ppard (interacts with) Gmpr2
					Nr6a1 (interacts with) Bnip3
					Hand1 (interacts with) Tysnd1
					Carhsp1 (interacts with) Rpl13a
					Taf1d (interacts with) Ifit3
					Fhl3 (interacts with) Slc25a33
					Fhl3 (interacts with) Agrp
					Trim27 (interacts with) Zfp710
					Eno1b (interacts with) Rpl5
					Set (interacts with) Lyz2
					Eno1b (interacts with) Ak4
					Tcf7 (interacts with) Ubash3b
					Hand1 (interacts with) Slc39a6
					Trim27 (interacts with) Sdc3
					Smad7 (interacts with) Il1rap
					Ctnnbip1 (interacts with) Ctss
					Baz1a (interacts with) Gys1
					Tcf4 (interacts with) Slc35g1
					Eno1b (interacts with) Tor1aip2
					Nudt5 (interacts with) Ralb
					Hand1 (interacts with) Mmd
					Ubtf (interacts with) Tcf7
					Eno1b (interacts with) Cep19
					Fhl3 (interacts with) Rabggta
					Fhl3 (interacts with) Ssbp1
					Nudt5 (interacts with) Utp14a
					Taf1d (interacts with) Ifi27l2a
					Irx2 (interacts with) Pa2g4
					Ctnnbip1 (interacts with) Gjb4
					Set (interacts with) Eef1d
					Ezr (interacts with) Pak1
					Nr6a1 (interacts with) Vill
					Mllt6 (interacts with) Zfp710
					Eno1b (interacts with) Ear6
					Eno1b (interacts with) Plekhj1
					Taf1d (interacts with) Rrp1
					Taf1d (interacts with) Hpdl
					Eloc (interacts with) Rpl5
					Mrtfa (interacts with) Ano6
					Eno1b (interacts with) Prl8a2
					Mrtfa (interacts with) Dhx34
					Mtdh (interacts with) 1600012H06Rik
					Slc25a15 (interacts with) Cd52
					Eno1b (interacts with) Dnph1
					Mllt6 (interacts with) Gys1
					Bcor (interacts with) Ubash3b
					Carhsp1 (interacts with) Sdc3
					Mllt6 (interacts with) Rps25
					Taf1d (interacts with) Rps25
					Irx2 (interacts with) Tram2
					Eno1b (interacts with) Eef1d
					Mrtfa (interacts with) Lhfp
					Eloc (interacts with) Cd68
					Zfp710 (interacts with) Nle1
					Irx2 (interacts with) Uck2
					Mtdh (interacts with) Bnip3
					Ppard (interacts with) Trim27
					Baz1a (interacts with) Utp14a
					Set (interacts with) Eloc
					Myc (interacts with) Tmbim1
					Ppard (interacts with) Map11
					Eloc (interacts with) Mtrr
					Ppard (interacts with) Enc1
					Carhsp1 (interacts with) Hs1bp3
					Trim27 (interacts with) Apbb1ip
					Set (interacts with) Wdr75
					Nudt5 (interacts with) Tacstd2
					Bcor (interacts with) Ppard
					Mrtfa (interacts with) Alg13
					Mllt6 (interacts with) Pus3
					Ctnnbip1 (interacts with) Gnptab
					Mtdh (interacts with) Nppb
					Cdyl2 (interacts with) Slc25a33
					Bcor (interacts with) Ear6
					Mtdh (interacts with) Cd52
					Myc (interacts with) Trim27
					Mtdh (interacts with) Jaml
					Ppard (interacts with) Tead4
					Ppard (interacts with) Slc22a17
					Tead4 (interacts with) Aoc2
					Bcor (interacts with) Aoc2
					Nr6a1 (interacts with) H2-Ke6
					Eno1b (interacts with) 2900026A02Rik
					Mllt6 (interacts with) Ccnb1ip1
					Nfat5 (interacts with) Lpcat4
					Mllt6 (interacts with) Sdc3
					Set (interacts with) Atp2b1
					Hand1 (interacts with) Apbb1ip
					Zfp944 (interacts with) Lyz2
					Zfp710 (interacts with) Phgdh
					Eloc (interacts with) Ifi27l2a
					Hand1 (interacts with) Hpdl
					Hand1 (interacts with) Nes
					Mllt6 (interacts with) Cd68
					Zfp944 (interacts with) Ggta1
					Taf1d (interacts with) Lhfp
					Pa2g4 (interacts with) H2-Ke6
					Baz1a (interacts with) Hddc3
					Trim27 (interacts with) Abcd4
					Nfat5 (interacts with) Zfp710
					Smad7 (interacts with) Hapln4
					Taf1d (interacts with) Tpm1
					Ppard (interacts with) Slc35g1
					Egln1 (interacts with) 1600012H06Rik
					Nr6a1 (interacts with) Galnt12
					Nfat5 (interacts with) Ccnb1ip1
					Tcf4 (interacts with) Tor1aip2
					Mllt6 (interacts with) Phgdh
					Ubtf (interacts with) Gar1
					Zfp710 (interacts with) Cd52
					Trim27 (interacts with) Fkbp11
					Bcor (interacts with) Dna2
					Set (interacts with) 1600012H06Rik
					Hand1 (interacts with) Pcyox1l
					Ezr (interacts with) Utp14a
					Nudt5 (interacts with) Dnm2
					Zfp710 (interacts with) Gar1
					Pa2g4 (interacts with) Mthfd1l
					Pa2g4 (interacts with) Ggta1
					Tcf4 (interacts with) Gm50387
					Mtdh (interacts with) Afdn
					Nfat5 (interacts with) Agrp
					Trim27 (interacts with) Gjb4
					Eloc (interacts with) Phgdh
					Tead4 (interacts with) Pdxk
					Carhsp1 (interacts with) Tor1aip2
					Trim27 (interacts with) Slc25a33
					Ctnnbip1 (interacts with) Egln3
					Ezr (interacts with) Myo1d
					S100a9 (interacts with) 1600012H06Rik
					Ezr (interacts with) Serpinb6b
					S100a9 (interacts with) Pcyox1l
					Set (interacts with) Cd52
					Tcf4 (interacts with) S100a4
					Tcf7 (interacts with) Ctxn1
					Tead4 (interacts with) Egln3
					Nudt5 (interacts with) Ntmt1
					Tcf7 (interacts with) Ctnnal1
					Smad7 (interacts with) Ssbp1
					Nudt5 (interacts with) Slc1a5
					Pa2g4 (interacts with) Mtrr
					Ezr (interacts with) Ythdf3
					Slc25a15 (interacts with) Aldh2
					Pa2g4 (interacts with) Ak4
					Eno1b (interacts with) Ubtf
					Tead4 (interacts with) Bcor
					Nfat5 (interacts with) Ano6
					Tead4 (interacts with) Pkn3
					Eno1b (interacts with) Phgdh
					Mllt6 (interacts with) Slc25a33
					Hand1 (interacts with) Septin11
					Zfp710 (interacts with) Baz1a
					Ubtf (interacts with) Timm13
					Eloc (interacts with) 1600012H06Rik
					Tcf4 (interacts with) Gjb4
					Zfp944 (interacts with) Rasa4
					Cdyl2 (interacts with) Aldh2
					Arrb2 (interacts with) Cars
					Taf1d (interacts with) Cd52
					S100a9 (interacts with) Nppb
					Set (interacts with) Pmm1
					Arrb2 (interacts with) Eno1
					Nudt5 (interacts with) Tysnd1
					Zfp944 (interacts with) Tpm1
					Arrb2 (interacts with) Ezr
					Eno1b (interacts with) Gar1
					Junb (interacts with) Il6st
					Eloc (interacts with) Mtdh
					Hand1 (interacts with) Sdc3
					Tead4 (interacts with) Hip1r
					Junb (interacts with) Hapln4
					Slc25a15 (interacts with) Ppp5c
					Smad7 (interacts with) Slc35g1
					Bcor (interacts with) Rabggta
					Ppard (interacts with) Slc25a33
					Slc25a15 (interacts with) Lhfp
					Eno1b (interacts with) Mtdh
					Junb (interacts with) Ppp5c
					Mllt6 (interacts with) Alg13
					Eno1b (interacts with) Fkbp2
					Hand1 (interacts with) Map11
					Eloc (interacts with) Gar1
					Carhsp1 (interacts with) Tigar
					Pa2g4 (interacts with) Slc25a19
					Tcf7 (interacts with) Pa2g4
					Tcf4 (interacts with) Nppb
					Smad7 (interacts with) Ubtf
					Mtdh (interacts with) Ctss
					Bcor (interacts with) Slc22a17
					Ezr (interacts with) Pdxk
					Irx2 (interacts with) Myo1d
					Pa2g4 (interacts with) Timm9
					Hand1 (interacts with) Fhl3
					Nfat5 (interacts with) Gjb4
					Bcor (interacts with) Rhoq
					Ctnnbip1 (interacts with) Smad7
					Mrtfa (interacts with) Slc1a5
					Hand1 (interacts with) Gjb4
					Tead4 (interacts with) Wdr90
					Mrtfa (interacts with) Glt1d1
					Mtdh (interacts with) Htra1
					Eno1b (interacts with) Luc7l3
					Nr6a1 (interacts with) Aimp2
					Ubtf (interacts with) Pfkl
					Eno1b (interacts with) Engase
					Slc25a15 (interacts with) Fhl3
					Cdyl2 (interacts with) Ppard
					Nr6a1 (interacts with) 1600012H06Rik
					Eno1b (interacts with) Fcer1g
					Taf1d (interacts with) Eef1d
					Ctnnbip1 (interacts with) Glul
					Mllt6 (interacts with) Rpl5
					Nr6a1 (interacts with) Cd74
					Pa2g4 (interacts with) Glt1d1
					Zfp710 (interacts with) Sars
					Ubtf (interacts with) Timm9
					Zfp944 (interacts with) Fam110c
					Myc (interacts with) Mtrr
					Carhsp1 (interacts with) Tacstd2
					Tead4 (interacts with) Ate1
					Trim27 (interacts with) Cdr2l
					Arrb2 (interacts with) Wdr90
					Set (interacts with) Cep19
					S100a9 (interacts with) Ifi27l2a
					Bcor (interacts with) Colgalt1
					Hand1 (interacts with) Engase
					Eloc (interacts with) Ear6
					Carhsp1 (interacts with) Myc
					Arrb2 (interacts with) Gjb4
					Pa2g4 (interacts with) Tex264
					Smad7 (interacts with) Aldh2
					Nudt5 (interacts with) Glt1d1
					Zfp944 (interacts with) Mthfd1l
					Irx2 (interacts with) Aldh2
					Pa2g4 (interacts with) Hpdl
					Pa2g4 (interacts with) Efr3a
					Arrb2 (interacts with) Mtrr
					Eloc (interacts with) Dkc1
					Egln1 (interacts with) Cd68
					Zfp710 (interacts with) Fcer1g
					Zfp944 (interacts with) Set
					Arrb2 (interacts with) Ythdf3
					Irx2 (interacts with) Cdyl2
					Pa2g4 (interacts with) Htra1
					Nfat5 (interacts with) Dgkd
					Eno1b (interacts with) Vill
					Ubtf (interacts with) Jaml
					Set (interacts with) Rps25
					Eno1b (interacts with) Pgk1
					Trim27 (interacts with) Glul
					Nfat5 (interacts with) Uck2
					Myc (interacts with) Tmem59l
					Slc25a15 (interacts with) Hras
					Mllt6 (interacts with) Timm8a1
					Ezr (interacts with) Slc25a33
					Cdyl2 (interacts with) Arhgef7
					Nfat5 (interacts with) Gmpr2
					Nudt5 (interacts with) Ctxn1
					Eloc (interacts with) Dnph1
					Ctnnbip1 (interacts with) Car12
					Zfp944 (interacts with) Ctnnal1
					Taf1d (interacts with) Cep19
					Carhsp1 (interacts with) Myo1d
					Eloc (interacts with) Eef1d
					Taf1d (interacts with) Ssbp1
					Arrb2 (interacts with) Mtdh
					Ppard (interacts with) Rasa4
					Cdyl2 (interacts with) Mrtfa
					Ezr (interacts with) Tmsb10
					Eno1b (interacts with) Sdc3
					Mrtfa (interacts with) Pdxk
					Zfp944 (interacts with) Asns
					Eno1b (interacts with) Rps25
					Taf1d (interacts with) Rpl22
					Arrb2 (interacts with) Fxyd5
					Carhsp1 (interacts with) Rps25
					Junb (interacts with) Ctxn1
					Ezr (interacts with) 2900026A02Rik
					Ctnnbip1 (interacts with) Dgkd
					Eloc (interacts with) Arfrp1
					Trim27 (interacts with) Agrp
					Myc (interacts with) Glul
					Ubtf (interacts with) Htra1
					Zfp710 (interacts with) Midn
					Slc25a15 (interacts with) Ifi27l2a
					Tead4 (interacts with) Fhl3
					Zfp710 (interacts with) Luc7l3
					Smad7 (interacts with) Slc25a15
					Eno1b (interacts with) Nop56
					Zfp710 (interacts with) Cars
					Ezr (interacts with) Cdr2l
					Slc25a15 (interacts with) Neu1
					Trim27 (interacts with) Htra1
					Junb (interacts with) Cdyl2
					Tcf7 (interacts with) Tmem59l
					Trim27 (interacts with) Dnm2
					Carhsp1 (interacts with) Glt1d1
					Nudt5 (interacts with) Eno1
					Zfp710 (interacts with) Ak4
					Nr6a1 (interacts with) Eef1d
					Zfp710 (interacts with) H2-Ke6
					Ctnnbip1 (interacts with) Lpcat4
					Ezr (interacts with) Ier2
					Myc (interacts with) Zyx
					Slc25a15 (interacts with) Glul
					Nudt5 (interacts with) Kcnq4
					Slc25a15 (interacts with) Baz1a
					Pa2g4 (interacts with) Pfkl
					Slc25a15 (interacts with) Plekho2
					Nr6a1 (interacts with) Arfrp1
					Mllt6 (interacts with) Sh3bgrl2
					S100a9 (interacts with) Arfrp1
					Myc (interacts with) Mpeg1
					Bcor (interacts with) Prxl2c
					Zfp944 (interacts with) Kcnq4
					Pa2g4 (interacts with) Lyz2
					Taf1d (interacts with) Prap1
					Set (interacts with) Nop56
					Tcf7 (interacts with) Nop56
					Ezr (interacts with) Klhl2
					Pa2g4 (interacts with) Fkbp2
					Baz1a (interacts with) Rmnd5b
					Tcf7 (interacts with) Snx8
					Eloc (interacts with) Efr3a
					Eloc (interacts with) Nle1
					Irx2 (interacts with) Eno1b
					Eno1b (interacts with) Pus3
					Junb (interacts with) Arhgef7
					Egln1 (interacts with) Ero1l
					Cdyl2 (interacts with) Proser1
					Zfp710 (interacts with) Lhfp
					Mllt6 (interacts with) Furin
					Mtdh (interacts with) Wdr75
					Pa2g4 (interacts with) Phgdh
					Eloc (interacts with) Zfp710
					Junb (interacts with) Prxl2c
					Nfat5 (interacts with) Slc25a15
					Nudt5 (interacts with) Sdc3
					Taf1d (interacts with) Nppb
					Smad7 (interacts with) Ift57
					Hand1 (interacts with) Tmem59l
					Eno1b (interacts with) Rasa4
					Eno1b (interacts with) Stx2
					Set (interacts with) Nppb
					Slc25a15 (interacts with) Aif1l
					Pa2g4 (interacts with) Ythdf3
					Hand1 (interacts with) Dnm2
					Slc25a15 (interacts with) Ctnnal1
					Cdyl2 (interacts with) Dbndd2
					Nudt5 (interacts with) Tead4
					Zfp710 (interacts with) Tacstd2
					Ctnnbip1 (interacts with) Nfat5
					Arrb2 (interacts with) Trim27
					Eloc (interacts with) Cep19
					Nfat5 (interacts with) Paip2b
					Ctnnbip1 (interacts with) Fhl3
					Zfp710 (interacts with) Fkbp2
					S100a9 (interacts with) Efr3a
					Bcor (interacts with) Enho
					Irx2 (interacts with) Nfat5
					Ppard (interacts with) Pdxk
					Carhsp1 (interacts with) Tmem144
					Set (interacts with) Ube2k
					Smad7 (interacts with) Serpinb6b
					Smad7 (interacts with) Il6st
					Ubtf (interacts with) Furin
					Arrb2 (interacts with) Fam110c
					Irx2 (interacts with) Il1rap
					Eno1b (interacts with) Ap5z1
					Mllt6 (interacts with) Apbb1ip
					Nr6a1 (interacts with) Ankrd37
					Myc (interacts with) Nop56
					Mllt6 (interacts with) Gm50387
					Nudt5 (interacts with) Zdhhc18
					Carhsp1 (interacts with) B9d1
					Baz1a (interacts with) Pcyox1l
					Tcf4 (interacts with) Rnpep
					Tead4 (interacts with) Trim27
					Zfp710 (interacts with) Nppb
					Smad7 (interacts with) Ear6
					Myc (interacts with) Aldh2
					Eloc (interacts with) Pmm1
					Myc (interacts with) Dtymk
					Mtdh (interacts with) Egln1
					Zfp944 (interacts with) Pcyox1l
					Eloc (interacts with) Timm9
					Ppard (interacts with) Utp14a
					Arrb2 (interacts with) Dnm2
					Nr6a1 (interacts with) Pus3
					Tead4 (interacts with) Tmem54
					Eloc (interacts with) Mthfd1l
					Mllt6 (interacts with) Ear6
					Zfp710 (interacts with) Alg13
					Bcor (interacts with) Gmpr2
					Nfat5 (interacts with) Spn
					Tcf7 (interacts with) Pde4dip
					Tead4 (interacts with) Eno1b
					Set (interacts with) Tigar
					Zfp710 (interacts with) Ubash3b
					Ezr (interacts with) Insl3
					Tcf7 (interacts with) Reep5
					Eno1b (interacts with) Cd68
					Ctnnbip1 (interacts with) Pkn3
					Baz1a (interacts with) Stx2
					Carhsp1 (interacts with) Dtymk
					Tead4 (interacts with) Slc22a17
					Cdyl2 (interacts with) Impdh1
					Eno1b (interacts with) Timm9
					Eloc (interacts with) Tomm5
					Tcf7 (interacts with) Pkn3
					Ppard (interacts with) Dnm2
					Baz1a (interacts with) Agrp
					Hand1 (interacts with) Slc22a17
					Mrtfa (interacts with) Ccnb1ip1
					Tcf4 (interacts with) Set
					Bcor (interacts with) Mllt6
					Tcf4 (interacts with) Pkn3
					Baz1a (interacts with) Ppp5c
					Set (interacts with) Aif1l
					Hand1 (interacts with) Ppard
					Zfp710 (interacts with) Mtdh
					Zfp710 (interacts with) Wdr75
					Ctnnbip1 (interacts with) Ate1
					Ezr (interacts with) Dhx34
					Carhsp1 (interacts with) Fkbp11
					Hand1 (interacts with) Nfat5
					Trim27 (interacts with) Tacstd2
					Nfat5 (interacts with) Ctss
					Pa2g4 (interacts with) Gjb4
					Eno1b (interacts with) Pfkl
					Baz1a (interacts with) Glul
					Mtdh (interacts with) Ntmt1
					Ezr (interacts with) Asap3
					Hand1 (interacts with) Rabggta
					Carhsp1 (interacts with) Klhl2
					Pa2g4 (interacts with) Apbb1ip
					Hand1 (interacts with) Furin
					Tead4 (interacts with) S100a4
					Carhsp1 (interacts with) Sidt2
					Mllt6 (interacts with) Gar1
					Myc (interacts with) Abcd4
					Pa2g4 (interacts with) Ear6
					Ctnnbip1 (interacts with) Pcyox1l
					Ppard (interacts with) Sfn
					Ezr (interacts with) Pde4dip
					Junb (interacts with) Irx2
					Bcor (interacts with) Tmem59l
					Ubtf (interacts with) Fkbp2
					Trim27 (interacts with) Homer2
					Baz1a (interacts with) Pa2g4
					Ezr (interacts with) Myc
					Eno1b (interacts with) Glul
					Zfp710 (interacts with) Timm8a1
					Egln1 (interacts with) Dnph1
					Mtdh (interacts with) B9d1
					Eloc (interacts with) Rrp1
					S100a9 (interacts with) Fcer1g
					Nudt5 (interacts with) Baz1a
					Slc25a15 (interacts with) Nop56
					Eno1b (interacts with) Egln3
					Junb (interacts with) Agrp
					Mllt6 (interacts with) Pfkl
					Mtdh (interacts with) Mpeg1
					Ezr (interacts with) Mtdh
					Egln1 (interacts with) Pfkl
					Carhsp1 (interacts with) Impdh1
					Tcf7 (interacts with) Tmem101
					Fhl3 (interacts with) Engase
					Nr6a1 (interacts with) Luc7l3
					Tead4 (interacts with) Mllt6
					Ubtf (interacts with) Nars
					Smad7 (interacts with) Lhfp
					Slc25a15 (interacts with) Rpl22
					Irx2 (interacts with) Pak1
					Pa2g4 (interacts with) Dkc1
					Mllt6 (interacts with) Glt1d1
					Mllt6 (interacts with) Luc7l3
					Zfp944 (interacts with) Tmem59l
					Eloc (interacts with) Plekhj1
					Pa2g4 (interacts with) Ubtf
					Mtdh (interacts with) Prap1
					Mtdh (interacts with) Slc35g1
					Arrb2 (interacts with) Sh3bgrl2
					Pa2g4 (interacts with) Egln3
					Tcf4 (interacts with) Paip2b
					Arrb2 (interacts with) Tmem101
					Tcf7 (interacts with) Ipo5
					Egln1 (interacts with) Sfxn2
					Ezr (interacts with) Ntmt1
					Ezr (interacts with) Slc25a15
					Hand1 (interacts with) Zyx
					Cdyl2 (interacts with) Ppp1r15a
					Set (interacts with) Mthfd1l
					Zfp710 (interacts with) Vill
					Mtdh (interacts with) Dkc1
					Baz1a (interacts with) Rnpep
					Mllt6 (interacts with) Hip1r
					Nudt5 (interacts with) Phf23
					Nudt5 (interacts with) Fkbp11
					Junb (interacts with) Grb2
					Ctnnbip1 (interacts with) Vill
					Egln1 (interacts with) Rasa4
					Eloc (interacts with) Hpdl
					Zfp944 (interacts with) Tmem54
					Hand1 (interacts with) Tmsb10
					Ctnnbip1 (interacts with) Aoc2
					Nudt5 (interacts with) Nop56
					Tcf4 (interacts with) Mmd
					Pa2g4 (interacts with) Alg13
					Egln1 (interacts with) Bnip3
					Ezr (interacts with) Set
					Fhl3 (interacts with) Ccdc137
					Junb (interacts with) Serpinb6b
					Ezr (interacts with) Tmem59l
					Set (interacts with) Ythdf3
					Zfp710 (interacts with) Tmem54
					Mllt6 (interacts with) Fcer1g
					Junb (interacts with) Ppp1r15a
					Junb (interacts with) Il1rap
					Smad7 (interacts with) Arhgef7
					Ezr (interacts with) Kcnq4
					Smad7 (interacts with) Zfp710
					Nr6a1 (interacts with) Sergef
					Eno1b (interacts with) Midn
					Ezr (interacts with) Tram2
					Mrtfa (interacts with) Slc25a19
					Egln1 (interacts with) Apbb1ip
					Egln1 (interacts with) Gys1
					Myc (interacts with) S100a4
					Fhl3 (interacts with) Glul
					Irx2 (interacts with) Lipt2
					Cdyl2 (interacts with) Il1rap
					Ppard (interacts with) Dkc1
					Mrtfa (interacts with) Fam110c
					Arrb2 (interacts with) Gm50387
					Tcf7 (interacts with) Pcbp2
					Slc25a15 (interacts with) Pcyox1l
					Ppard (interacts with) Asap3
					Carhsp1 (interacts with) Ctnnbip1
					Mllt6 (interacts with) Nars
					Mtdh (interacts with) Prl8a2
					Junb (interacts with) Rrp1
					Eno1b (interacts with) Sri
					Zfp710 (interacts with) Pkm
					Bcor (interacts with) Gjb4
					Arrb2 (interacts with) Egln3
					Trim27 (interacts with) Cars
					Tcf7 (interacts with) Zyx
					Mrtfa (interacts with) Kcnq4
					Smad7 (interacts with) Ak4
					Cdyl2 (interacts with) Shtn1
					Trim27 (interacts with) Ctnnal1
					Myc (interacts with) Septin11
					Taf1d (interacts with) Nop56
					Myc (interacts with) Eloc
					Fhl3 (interacts with) Stim2
					Eno1b (interacts with) Htra1
					Arrb2 (interacts with) Nop56
					Zfp944 (interacts with) Smad7
					Mtdh (interacts with) Tigar
					Carhsp1 (interacts with) Pcbp2
					Zfp710 (interacts with) Eloc
					Pa2g4 (interacts with) Gar1
					Arrb2 (interacts with) Necap2
					Fhl3 (interacts with) Nfat5
					Nudt5 (interacts with) Mthfd2
					Pa2g4 (interacts with) Pus3
					Zfp710 (interacts with) Cep19
					Baz1a (interacts with) Gm50387
					Ctnnbip1 (interacts with) Tmem59l
					Ppard (interacts with) Gm50387
					Baz1a (interacts with) Atp2b1
					Pa2g4 (interacts with) Baz1a
					Eno1b (interacts with) Gjb4
					Carhsp1 (interacts with) Ssbp1
					Taf1d (interacts with) Ctss
					Arrb2 (interacts with) Gmpr2
					Cdyl2 (interacts with) Ier2
					Eloc (interacts with) Luc7l3
					Zfp710 (interacts with) Arfrp1
					Eloc (interacts with) Rabggtb
					Zfp944 (interacts with) Ubash3b
					Arrb2 (interacts with) Pdxk
					Baz1a (interacts with) Tigar
					Bcor (interacts with) Apbb1ip
					Mrtfa (interacts with) Fhl3
					Eno1b (interacts with) Lyz2
					Nfat5 (interacts with) Furin
					Nfat5 (interacts with) Snx8
					Zfp944 (interacts with) Sfn
					Slc25a15 (interacts with) Ak4
					Baz1a (interacts with) 1110008P14Rik
					Ctnnbip1 (interacts with) Hddc3
					Nfat5 (interacts with) Tcf7
					S100a9 (interacts with) Stx2
					Eno1b (interacts with) Nars
					Irx2 (interacts with) Hand1
					Eno1b (interacts with) Nppb
					Nfat5 (interacts with) Nle1
					Mtdh (interacts with) Eef1d
					Eloc (interacts with) Alg13
					Mrtfa (interacts with) Asap3
					S100a9 (interacts with) Nop56
					Pa2g4 (interacts with) Pgk1
					Tead4 (interacts with) Fkbp11
					Tcf4 (interacts with) Bnip3
					Eloc (interacts with) Lhfp
					Ctnnbip1 (interacts with) Trim27
					Mllt6 (interacts with) Slc22a17
					Set (interacts with) Jaml
					Tead4 (interacts with) Pus3
					Eno1b (interacts with) Arfrp1
					Pa2g4 (interacts with) Arl4d
					Trim27 (interacts with) Ube2k
					Hand1 (interacts with) Palm
					Tead4 (interacts with) Hpdl
					Trim27 (interacts with) Ier2
					Eno1b (interacts with) Slc22a17
					Set (interacts with) Hras
					Tcf7 (interacts with) Slc25a19
					Carhsp1 (interacts with) Smad7
					Tcf4 (interacts with) Bzw2
					Smad7 (interacts with) Mtrr
					Slc25a15 (interacts with) Smad7
					Cdyl2 (interacts with) Asap3
					Eloc (interacts with) Cars
					Arrb2 (interacts with) Pkn3
					Baz1a (interacts with) Ctss
					Cdyl2 (interacts with) Tmsb10
					Zfp710 (interacts with) Stx2
					Eno1b (interacts with) Ifi27l2a
					Arrb2 (interacts with) Glul
					Carhsp1 (interacts with) Fes
					Bcor (interacts with) Mtdh
					Hand1 (interacts with) Arhgap22
					Eloc (interacts with) Tex264
					Zfp710 (interacts with) Ggta1
					Bcor (interacts with) Myo1d
					Ppard (interacts with) Tmem59l
					Ezr (interacts with) Mthfd2
					Tead4 (interacts with) Arhgef7
					Set (interacts with) Fcer1g
					Ppard (interacts with) Cd59b
					Ezr (interacts with) Ppard
					Mrtfa (interacts with) Apbb1ip
					Carhsp1 (interacts with) Cep19
					Mllt6 (interacts with) Reep5
					Bcor (interacts with) Ctxn1
					Fhl3 (interacts with) Rpl13a
					Arrb2 (interacts with) Rasa4
					Slc25a15 (interacts with) Cd59b
					Ctnnbip1 (interacts with) Sdc3
					Taf1d (interacts with) Ppp5c
					Taf1d (interacts with) Rabggta
					Eloc (interacts with) Pfkl
					Bcor (interacts with) Homer2
					Pa2g4 (interacts with) Aoc2
					Carhsp1 (interacts with) Rhoq
					Ctnnbip1 (interacts with) Wdr90
					Arrb2 (interacts with) Slc35g1
					Nr6a1 (interacts with) Pkm
					Pa2g4 (interacts with) Utp14a
					Tcf4 (interacts with) Nle1
					Baz1a (interacts with) Zfp944
					Nr6a1 (interacts with) Jaml
					Zfp944 (interacts with) Agrp
					Eno1b (interacts with) Tacstd2
					Taf1d (interacts with) Set
					Eloc (interacts with) Trim27
					Eno1b (interacts with) Glt1d1
					Nr6a1 (interacts with) Plekhj1
					Tcf4 (interacts with) Timm13
					Irx2 (interacts with) Lhfp
					Slc25a15 (interacts with) Phgdh
					Eno1b (interacts with) Atp2b1
					S100a9 (interacts with) Cd52
					Pa2g4 (interacts with) Neu1
					Set (interacts with) Ak4
					Ubtf (interacts with) Ggta1
					Hand1 (interacts with) Slc1a5
					Fhl3 (interacts with) Eloc
					Eloc (interacts with) Ak4
					Tcf7 (interacts with) Cars
					Eloc (interacts with) Furin
					Arrb2 (interacts with) Timm9
					Slc25a15 (interacts with) Agrp
					Zfp710 (interacts with) Lyz2
					Mrtfa (interacts with) Ier2
					Zfp944 (interacts with) Tacstd2
					Taf1d (interacts with) Fcer1g
					Smad7 (interacts with) Sergef
					Arrb2 (interacts with) Snx8
					Ubtf (interacts with) Egln3
					Mrtfa (interacts with) Proser1
					Mllt6 (interacts with) Arl8a
					Tead4 (interacts with) Cisd3
					Mrtfa (interacts with) Zfp944
					Pa2g4 (interacts with) Cisd3
					Ezr (interacts with) Mogs
					Ctnnbip1 (interacts with) Metap2
					Irx2 (interacts with) Amz1
					Set (interacts with) Efr3a
					Baz1a (interacts with) Slc25a15
					Trim27 (interacts with) Cr1l
					Carhsp1 (interacts with) Eloc
					Smad7 (interacts with) Lyz2
					Arrb2 (interacts with) Sdc3
					Zfp944 (interacts with) Tex264
					Zfp944 (interacts with) Metap2
					Tcf7 (interacts with) 2900026A02Rik
					Set (interacts with) Alg13
					Ctnnbip1 (interacts with) Ubash3b
					Slc25a15 (interacts with) Lyz2
					Mllt6 (interacts with) Dnm2
					Tcf4 (interacts with) Tmem59l
					Mllt6 (interacts with) Gnptab
					Slc25a15 (interacts with) Efr3a
					Eloc (interacts with) Ipo5
					Mtdh (interacts with) Neu1
					Mtdh (interacts with) Pmm1
					Cdyl2 (interacts with) Wdr90
					Arrb2 (interacts with) Mcts1
					Cdyl2 (interacts with) G6pc3
					S100a9 (interacts with) Prl8a2
					Carhsp1 (interacts with) Map11
					Mllt6 (interacts with) Fkbp11
					Zfp944 (interacts with) Tigar
					Myc (interacts with) Uba52
					Nr6a1 (interacts with) Timm13
					Junb (interacts with) Slc25a33
					Eno1b (interacts with) Eloc
					Baz1a (interacts with) Alg13
					Mllt6 (interacts with) Psat1
					Pa2g4 (interacts with) Sfxn2
					Nudt5 (interacts with) Tcf7
					Baz1a (interacts with) Slc22a17
					Zfp944 (interacts with) Baz1a
					Fhl3 (interacts with) Plekho2
					Myc (interacts with) Tmsb10
					Myc (interacts with) Mogs
					Fhl3 (interacts with) Il6st
					Tead4 (interacts with) Rabggta
					Tead4 (interacts with) Tmem144
					Slc25a15 (interacts with) Set
					Nr6a1 (interacts with) Fcer1g
					Tead4 (interacts with) Pa2g4
					Pa2g4 (interacts with) Gnptab
					Tead4 (interacts with) Enho
					Slc25a15 (interacts with) Cr1l
					Tcf4 (interacts with) Slc25a33
					Tead4 (interacts with) 2900026A02Rik
					Eno1b (interacts with) Hddc3
					Mllt6 (interacts with) Clasrp
					Hand1 (interacts with) Nop56
					Fhl3 (interacts with) Aoc2
					Ubtf (interacts with) Amdhd2
					Baz1a (interacts with) Tex264
					Trim27 (interacts with) Atp2b1
					Tcf7 (interacts with) Aldh2
					Zfp710 (interacts with) Nop56
					S100a9 (interacts with) Rnpep
					Irx2 (interacts with) Arhgef7
					Ezr (interacts with) Spn
					Taf1d (interacts with) Ak4
					Cdyl2 (interacts with) Fam89a
					Pa2g4 (interacts with) Pkm
					Eloc (interacts with) Arl4d
					Mllt6 (interacts with) Htra1
					Ubtf (interacts with) Ralb
					Set (interacts with) Tpm1
					Junb (interacts with) Bud23
					Eno1b (interacts with) Nostrin
					Trim27 (interacts with) Tead4
					Mllt6 (interacts with) Timm13
					Ppard (interacts with) Vps37b
					Zfp944 (interacts with) Hpdl
					Bcor (interacts with) Enc1
					Ezr (interacts with) Dbndd2
					Bcor (interacts with) Fkbp11
					Nudt5 (interacts with) Aoc2
					Trim27 (interacts with) S100a4
					Mrtfa (interacts with) Amdhd2
					Taf1d (interacts with) Htra1
					Zfp710 (interacts with) Mthfd1l
					Myc (interacts with) Bud23
					Set (interacts with) Arfrp1
					Ubtf (interacts with) Timm8a1
					Irx2 (interacts with) Tomm5
					Ppard (interacts with) Pa2g4
					Junb (interacts with) Proser1
					Eno1b (interacts with) Tcf7
					Zfp944 (interacts with) Dnm2
					Egln1 (interacts with) Insl3
					Fhl3 (interacts with) Tpm1
					Zfp710 (interacts with) Nars
					Slc25a15 (interacts with) Cep19
					Smad7 (interacts with) Myo1d
					Taf1d (interacts with) Ctnnal1
					Tcf4 (interacts with) Pla2g12a
					Smad7 (interacts with) Ggta1
					Fhl3 (interacts with) Cisd3
					Fhl3 (interacts with) Mrtfa
					Slc25a15 (interacts with) Wdr75
					Tead4 (interacts with) Rps25
					Mrtfa (interacts with) Nes
					Tcf4 (interacts with) Pde4dip
					Smad7 (interacts with) Ccser1
					Ppard (interacts with) Nfat5
					Tead4 (interacts with) Arl8a
					S100a9 (interacts with) Ctss
					Eno1b (interacts with) Eef1akmt4
					Nudt5 (interacts with) Glul
					Slc25a15 (interacts with) Gm50387
					Junb (interacts with) Sema4d
					Baz1a (interacts with) Amdhd2
					Pa2g4 (interacts with) Ppp5c
					Taf1d (interacts with) Jaml
					Zfp944 (interacts with) Rps25

## Sheet: E7.5_2_GENIE3
Node metrics					Edge information
ext_gene	BetweennessCentrality	ClosenessCentrality	Degree		interactions
Tnnt1	9.11e-05	0.408397	10		Chd7 (interacts with) Rai14
Cela1	0.00445264	0.514423	18		Stat1 (interacts with) Mmp1a
Grn	2.122e-05	0.409962	4		Chd7 (interacts with) Tyro3
Ccr1l1	0.00232966	0.498835	15		Hcls1 (interacts with) Adamts1
Metap1d	9.11e-05	0.407619	10		Nr2f2 (interacts with) Dock8
Ceacam9	0.00536705	0.515663	21		Chd7 (interacts with) Fasl
Tyro3	0.00016966	0.432323	6		Tfap2c (interacts with) Septin5
Irf9	0.0457517	0.569149	69		Ascl2 (interacts with) Pcdh12
Asph	8.413e-05	0.428858	9		Hmox1 (interacts with) Sema6a
Wipf3	2.605e-05	0.38698	3		Nedd8 (interacts with) Cd14
Sema6a	4.15e-06	0.394834	3		Trim8 (interacts with) Bcl2
Dab2ip	1.25e-05	0.36833	2		Hmox1 (interacts with) Enpp3
Frmd4b	0	0.347403	1		Plk3 (interacts with) Dab2ip
S100a16	0.00074601	0.467249	9		Satb1 (interacts with) Itpk1
Sema4c	4.558e-05	0.411538	4		Irx1 (interacts with) Plau
Ascl2	0.0437855	0.531017	47		Mxd1 (interacts with) Metap1d
Nudt3	2.269e-05	0.4	6		Plk3 (interacts with) Irf9
F3	3.351e-05	0.408397	4		Mxd1 (interacts with) Mmp1b
Arih2	2.241e-05	0.35786	2		Hcls1 (interacts with) Cd14
Anks1	9.902e-05	0.431452	10		Stat1 (interacts with) Cts8
Rpia	0	0.338608	1		Irx1 (interacts with) Adm
Cflar	0.00039489	0.444906	8		Mxd1 (interacts with) Slc28a2
Sdc1	0	0.379433	2		Rexo4 (interacts with) Hnrnpf
Atp1b1	2.628e-05	0.389091	2		Mxd1 (interacts with) Oas1a
Ctbp2	0.0736878	0.528395	68		Plk3 (interacts with) Hbb-bs
Satb1	0.0828497	0.548718	69		Irx1 (interacts with) Sdc1
Rgs10	1.404e-05	0.393382	4		Nr2f2 (interacts with) Ceacam15
B3glct	0	0.33595	1		Irf7 (interacts with) Prl2a1
Itgb4	7.152e-05	0.423762	4		Irf7 (interacts with) Slc6a4
Gata3	0.0509697	0.51074	43		Trim8 (interacts with) Adamts7
Sms	0	0.327718	1		Nr2f2 (interacts with) Rps27
Ccdc184	5.48e-06	0.393382	4		Satb1 (interacts with) Slc6a4
Anpep	0.0024924	0.49537	13		Plk3 (interacts with) Dock8
Mmp1a	0.0008569	0.459227	13		Irf9 (interacts with) Adamts7
Cd200	0.00020556	0.42126	5		Frk (interacts with) Txn2
Fgfr1	0.0325623	0.472406	52		Tfap2c (interacts with) Ptk2b
Eef1b2	0.00295747	0.477679	11		Tfap2c (interacts with) Eef1b2
Gk5	0	0.330247	1		Trim8 (interacts with) Ecm1
Gmnn	0.00630034	0.427146	39		Hcls1 (interacts with) Ddx58
Adm	4.179e-05	0.42126	6		Fgfr1 (interacts with) Eef1b2
Gm49392	0.00080754	0.442149	7		Hcls1 (interacts with) Gm49392
Gnl3	0.0159989	0.446764	51		Fgfr1 (interacts with) Gm49392
Ceacam15	0.00498501	0.497674	16		Siah2 (interacts with) Gnl3
S100a14	0	0.35786	5		Satb1 (interacts with) Psg19
Ptgis	0.00014588	0.423762	6		Ets2 (interacts with) Gne
Cd14	1.079e-05	0.3898	7		Fgfr1 (interacts with) Ceacam15
Tfap2c	0.0587864	0.508314	68		Fgfr1 (interacts with) S100a14
Tcp11l2	6.697e-05	0.388385	2		Gata3 (interacts with) Cd47
Sema3f	1.028e-05	0.380783	2		Hmox1 (interacts with) Ceacam15
Tmem132e	0.00164448	0.489703	11		Nedd8 (interacts with) Psg19
Dock8	9.052e-05	0.420432	7		Siah2 (interacts with) Mpzl2
Plau	0.00406568	0.508314	16		Irx1 (interacts with) Lipg
Rpl10a	0	0.337008	2		Mxd1 (interacts with) Adamts7
Prl8a9	4.648e-05	0.393382	9		Tfap2c (interacts with) Slc6a4
Pabpc1	1.156e-05	0.384892	4		E2f5 (interacts with) Rcan1
Ddx58	0.00212918	0.47033	10		Ctbp2 (interacts with) Gne
Il13ra1	0.00210023	0.502347	15		Frk (interacts with) Hpgd
Oas1a	0.00114438	0.465217	9		Gata3 (interacts with) Ptgis
Aprt	0	0.379433	2		Fgfr1 (interacts with) Tmem132e
Elovl5	1.564e-05	0.400749	4		Ascl2 (interacts with) B4galt3
AA467197	1.036e-05	0.360269	7		Irf7 (interacts with) Ccdc184
Tbc1d12	5.204e-05	0.387681	2		Nfkbia (interacts with) Rpl10a
Sema4b	0.00012881	0.434077	7		Ets2 (interacts with) Tmem68
Mxd1	0.0342757	0.469298	70		Gmnn (interacts with) Prl8a9
Chd7	0.0290973	0.498835	57		E2f5 (interacts with) Il13ra1
Rpl3	1.036e-05	0.360269	7		Fgfr1 (interacts with) Ddx58
Rps27	0.00051323	0.45629	10		Stat1 (interacts with) Tanc2
Sprr2f	0.00283007	0.507109	16		Hcls1 (interacts with) Ceacam15
Fbxo6	2.143e-05	0.372174	2		Plk3 (interacts with) Tmem132e
Adamts7	0.00253952	0.490826	13		Gnl3 (interacts with) AA467197
Itgb3	0.00025011	0.436735	11		Chd7 (interacts with) B4galt3
Tmem68	1.297e-05	0.394107	4		Nfkbia (interacts with) Hbb-bs
Prune2	0.00011209	0.428858	7		Mxd1 (interacts with) Rpl3
Slc35a1	0	0.344051	1		Nfkbia (interacts with) Brpf3
Lzts1	0.0526826	0.540404	47		Fgfr1 (interacts with) Rps27
Hbb-bs	0.00173037	0.458244	9		Stat1 (interacts with) Fbxo6
1110051M20Rik	0.00012304	0.402256	2		Fgfr1 (interacts with) Adamts7
Brpf3	0.00106275	0.45629	7		Mxd1 (interacts with) Cdk20
Ugcg	0.00017237	0.433198	6		E2f5 (interacts with) Arih2
Kctd11	0	0.365188	2		Chd7 (interacts with) Plet1
Fbxo27	0.00027836	0.437628	12		Rexo4 (interacts with) Liph
Rcan1	2.988e-05	0.4	5		Trim8 (interacts with) Slc35a1
Eif1	6.304e-05	0.420432	5		Satb1 (interacts with) Hnrnpf
Cd47	0.00011281	0.429719	6		Fgfr1 (interacts with) Hbb-bs
Hcls1	0.0268276	0.471366	71		Fgfr1 (interacts with) Brpf3
Ifnk	0.00012802	0.412331	12		Ctbp2 (interacts with) Ugcg
Nedd8	0.0337452	0.466231	68		Fgfr1 (interacts with) Prdm1
Nid1	0.00021046	0.434959	11		Plk3 (interacts with) Sipa1l2
Entpd1	0.00011934	0.428	9		Irf9 (interacts with) Lzts1
Sbsn	8.4e-05	0.407619	10		Hcls1 (interacts with) Ifnk
Csgalnact2	7.452e-05	0.424603	5		Siah2 (interacts with) Ccr1l1
Lst1	8.4e-05	0.407619	10		Mxd1 (interacts with) Tial1
Ets2	0.0204966	0.497674	58		Ets2 (interacts with) Mpzl2
Adamts9	0.00296705	0.493088	13		Ascl2 (interacts with) Siah2
Septin5	0	0.358459	2		Gnl3 (interacts with) Prl8a9
Nfkbia	0.0561001	0.491954	72		Nedd8 (interacts with) Ifnk
Mfsd14b	0	0.31988	1		Satb1 (interacts with) Ceacam9
Dppa5a	0.00219237	0.501171	14		E2f5 (interacts with) Adamts1
Snrpe	1.036e-05	0.360269	7		Hcls1 (interacts with) Sbsn
Rexo4	0.00700875	0.445833	47		Gata3 (interacts with) Sprr2f
Cts7	0.00362872	0.490826	13		Gnl3 (interacts with) Lst1
Gjb5	0	0.325723	2		Fgfr1 (interacts with) Adamts9
Rtp4	4.017e-05	0.392661	8		Stat1 (interacts with) Lzts1
Far1	0.0001563	0.406844	7		Gnl3 (interacts with) Ifnk
Tanc2	0.0002994	0.429719	8		Irf9 (interacts with) Entpd1
Ube2t	9.11e-05	0.409178	11		Nfkbia (interacts with) Fgfr1
Oas1g	1.036e-05	0.360269	7		E2f5 (interacts with) Mfsd14b
Frk	0.0629064	0.52451	65		Gmnn (interacts with) Ube2t
Plet1	0.00015168	0.424603	6		Mxd1 (interacts with) Ifnk
9130401M01Rik	0.00011696	0.381462	2		Trim8 (interacts with) Ptgis
B4galt3	5.704e-05	0.409178	4		Tfap2c (interacts with) Mmp9
Irf7	0.00922969	0.448637	51		Gmnn (interacts with) Cd14
Mical2	5.527e-05	0.406072	4		Nfkbia (interacts with) Rpl3
Mmp9	0.00010461	0.423762	9		Gmnn (interacts with) AA467197
Gnptg	9.11e-05	0.409178	11		Rexo4 (interacts with) Sbsn
Rufy4	9.11e-05	0.409178	11		Mxd1 (interacts with) Nudt3
Adap1	0.00012028	0.429719	8		Nedd8 (interacts with) Hpgd
Tnnc1	1.036e-05	0.360269	7		Fgfr1 (interacts with) Cts7
Sez6l2	5.518e-05	0.410749	5		Mxd1 (interacts with) Gstp1
Slco5a1	0.00226558	0.493088	13		Trim8 (interacts with) Tmem132e
Ifitm3	9.11e-05	0.409178	11		E2f5 (interacts with) Slc30a5
Ctsl	0.00016747	0.427146	4		Lzts1 (interacts with) Adamts1
Zdhhc17	6.477e-05	0.401501	3		Fgfr1 (interacts with) Rtp4
Upp1	2.457e-05	0.391225	2		Tfap2c (interacts with) Nid1
Dram1	0	0.351396	1		Gnl3 (interacts with) Cd14
Bst2	0.00157041	0.466231	10		Gnl3 (interacts with) Cts7
Pitpnm1	0	0.381462	2		Ctbp2 (interacts with) Pcdh12
Gstp1	2.12e-06	0.387681	5		Nedd8 (interacts with) Anpep
Efhd2	7.43e-06	0.385586	2		Irf9 (interacts with) Il13ra1
Blvra	0.00026246	0.422091	4		Mxd1 (interacts with) Tmem45a
Rps6ka2	0.0001773	0.418787	5		Tfap2c (interacts with) B3gnt2
Ctla2b	1.036e-05	0.360269	7		Nedd8 (interacts with) Upp1
Txn2	6.047e-05	0.413127	4		Gnl3 (interacts with) Ube2t
Tmem209	0	0.363946	2		Hmox1 (interacts with) Sprr2f
Itga7	9.11e-05	0.409178	11		Fgfr1 (interacts with) Oas1g
E2f5	0.0337567	0.469298	49		Nr2f2 (interacts with) Bcl2
Gpam	0	0.384892	2		Mxd1 (interacts with) Fgfr1
Psca	0.00023516	0.433198	9		Mxd1 (interacts with) Itpk1
Psg19	0.00669627	0.51816	19		Hcls1 (interacts with) Irf7
C1galt1	1.252e-05	0.391225	3		Tfap2c (interacts with) Psca
Myh6	0.00017806	0.428	9		Fgfr1 (interacts with) Rpl3
Enpp3	0.00021813	0.422091	6		Nedd8 (interacts with) Prl8a9
Ier3	3.74e-05	0.379433	2		Hcls1 (interacts with) Prl8a9
Fam71f1	0.00040025	0.444906	8		Nr2f2 (interacts with) Plet1
Cxcr2	8.24e-06	0.36833	3		Rexo4 (interacts with) Gnptg
Hmox1	0.0682006	0.557292	73		Plk3 (interacts with) Prl2a1
Adamts1	0.0050066	0.521951	20		Nedd8 (interacts with) Rufy4
Ptk2b	0.00018824	0.433198	5		Ctbp2 (interacts with) Tpm4
Mpzl2	0.00069627	0.47033	8		Plk3 (interacts with) Fasl
Prss22	5.411e-05	0.396296	6		Mxd1 (interacts with) Tnnc1
Ugp2	0	0.35082	1		Ascl2 (interacts with) Kctd11
S100a11	0.00027619	0.415534	7		E2f5 (interacts with) Plau
Nenf	0	0.338608	1		Nfkbia (interacts with) Slco5a1
Lcp1	0.00267748	0.502347	14		Rexo4 (interacts with) Ifitm3
Prdm1	0.0836989	0.552972	61		Nfkbia (interacts with) Prl8a9
Tial1	5.079e-05	0.408397	10		Plk3 (interacts with) Zdhhc17
Wipf1	0.00033696	0.455319	6		Siah2 (interacts with) E2f5
Hpca	0.00129659	0.493088	11		Irf7 (interacts with) Ceacam9
Irx1	0.043341	0.511962	59		Nfkbia (interacts with) Itpk1
Rab8b	0	0.384892	2		Nedd8 (interacts with) Bst2
Pear1	0.000131	0.431452	9		Hcls1 (interacts with) Adamts9
Tmem45a	0.00284859	0.509524	16		Fgfr1 (interacts with) Dppa5a
Crct1	0.00012802	0.412331	12		Hcls1 (interacts with) Rexo4
Ecm1	0.00022665	0.433198	10		Gmnn (interacts with) Snrpe
Plk3	0.0598783	0.504717	67		Nr2f2 (interacts with) Pear1
Lipg	0.00027836	0.437628	12		Irf7 (interacts with) Gnptg
Sgpp1	2.663e-05	0.403774	3		Ascl2 (interacts with) S100a11
B4galt5	0.00017243	0.416342	5		Stat1 (interacts with) Anpep
Gm28048	0	0.386282	2		Irf7 (interacts with) Ifnk
Inhbb	0.00225134	0.497674	12		Rexo4 (interacts with) Ifnk
Sipa1l2	0.00010798	0.429719	10		Nfkbia (interacts with) Ccr1l1
Donson	0	0.395564	2		Nedd8 (interacts with) Rtp4
Rps28	4.604e-05	0.407619	3		Stat1 (interacts with) Cela1
Liph	5.079e-05	0.408397	10		Mxd1 (interacts with) Far1
Lima1	2.319e-05	0.379433	2		Plk3 (interacts with) Nid1
Akap12	0.00016531	0.432323	6		Fgfr1 (interacts with) Ctla2b
Sos1	4.874e-05	0.417969	7		Ctbp2 (interacts with) Adamts1
Syde2	5.206e-05	0.38698	3		Gmnn (interacts with) Ctla2b
Fasl	0.00013222	0.433198	9		Mxd1 (interacts with) Inhbb
Arhgap27	0.00025876	0.443983	7		Fgfr1 (interacts with) Tnnc1
Cdk20	0.00023155	0.420432	10		Prdm1 (interacts with) Tnnt1
Cdc42ep3	0	0.376098	2		Gmnn (interacts with) Fgfr1
Siah2	0.0720191	0.539043	63		Irf7 (interacts with) Cxcr2
Rai14	7.328e-05	0.415534	5		Nedd8 (interacts with) Adamts9
Nectin3	1.687e-05	0.39777	3		Nedd8 (interacts with) Itga7
Mapk3	5.908e-05	0.413926	4		Nedd8 (interacts with) Fgfr1
B3gnt2	0.00029159	0.442149	9		Gmnn (interacts with) Cxcr2
Itpk1	0.00266917	0.49537	13		Plk3 (interacts with) Cts8
Hnrnpf	0.00292963	0.498835	13		Ets2 (interacts with) Psca
Otud6b	0.00024322	0.446764	4		Gnl3 (interacts with) Cdk20
Cmss1	0	0.382143	2		E2f5 (interacts with) Psg19
Pecam1	8.6e-05	0.428858	6		Irf9 (interacts with) Adm
Slc28a2	3.022e-05	0.393382	6		Nedd8 (interacts with) AA467197
Nr2f2	0.0463107	0.527094	65		Trim8 (interacts with) Myh6
Map2k3	1.687e-05	0.378761	2		Nedd8 (interacts with) Rpl3
Fam219b	0	0.351396	1		Hcls1 (interacts with) Fgfr1
Slc6a4	0.0049728	0.515663	19		Rexo4 (interacts with) Rufy4
C5ar2	0.00064481	0.465217	8		Fgfr1 (interacts with) AA467197
Slc30a5	9.11e-05	0.407619	10		Nedd8 (interacts with) Irf7
Cts8	0.00480416	0.515663	19		Chd7 (interacts with) Itpk1
Cib2	0	0.337539	1		Gmnn (interacts with) Rtp4
Stat1	0.0350314	0.486364	39		Gnl3 (interacts with) Ctla2b
Rgs16	0.00154191	0.491954	13		Frk (interacts with) Arhgap27
Prl2a1	0.00307491	0.507109	17		Rexo4 (interacts with) Itga7
Hpgd	0.00608169	0.523227	22		Hcls1 (interacts with) Tnnc1
Trim8	0.0649866	0.523227	70		Siah2 (interacts with) Irf9
Serpinb9g	0.00272886	0.50591	15		E2f5 (interacts with) Tmem45a
Mmp1b	0.00319715	0.493088	13		Hcls1 (interacts with) Rpl3
Smpdl3b	1.633e-05	0.380783	2		Mxd1 (interacts with) Cts7
Pcdh12	0.00041119	0.451477	11		Hmox1 (interacts with) Pecam1
Tmem126a	3.501e-05	0.370884	2		Gmnn (interacts with) Lst1
Bcl2	5.811e-05	0.414729	6		Ascl2 (interacts with) Psg19
Tpm4	0.00020541	0.434959	10		Ascl2 (interacts with) Anpep
N4bp3	1.233e-05	0.386282	3		Plk3 (interacts with) Sez6l2
Gne	0.00016715	0.431452	8		Irf7 (interacts with) Rexo4
					Nfkbia (interacts with) Bst2
					Ascl2 (interacts with) Lzts1
					Ets2 (interacts with) Entpd1
					Gnl3 (interacts with) Psg19
					Nedd8 (interacts with) Adamts7
					Mxd1 (interacts with) AA467197
					Nr2f2 (interacts with) Ets2
					Fgfr1 (interacts with) Ier3
					Nedd8 (interacts with) 1110051M20Rik
					Hmox1 (interacts with) Adamts1
					Gata3 (interacts with) Arhgap27
					Frk (interacts with) Cd47
					Gmnn (interacts with) Rpl3
					Gata3 (interacts with) Mical2
					Hcls1 (interacts with) Cflar
					Mxd1 (interacts with) Rtp4
					Frk (interacts with) Ptgis
					Nfkbia (interacts with) Cts7
					Frk (interacts with) Mmp1a
					Nedd8 (interacts with) Ube2t
					Irx1 (interacts with) Tanc2
					Nr2f2 (interacts with) Sema6a
					Gmnn (interacts with) Tnnc1
					Fgfr1 (interacts with) Prl8a9
					Prdm1 (interacts with) Sbsn
					Tfap2c (interacts with) Wipf1
					Nedd8 (interacts with) Rexo4
					Nedd8 (interacts with) Ddx58
					Irx1 (interacts with) Trim8
					Nedd8 (interacts with) Eef1b2
					Plk3 (interacts with) Anpep
					Nfkbia (interacts with) Rtp4
					Trim8 (interacts with) Rab8b
					Irx1 (interacts with) Pear1
					Prdm1 (interacts with) Crct1
					Plk3 (interacts with) Lipg
					Frk (interacts with) Nectin3
					Nfkbia (interacts with) Nudt3
					Nfkbia (interacts with) AA467197
					Nedd8 (interacts with) Ccdc184
					Gmnn (interacts with) Crct1
					Hmox1 (interacts with) Gm28048
					Fgfr1 (interacts with) Lzts1
					Ets2 (interacts with) Lipg
					Gata3 (interacts with) Zdhhc17
					Mxd1 (interacts with) Rexo4
					Mxd1 (interacts with) Il13ra1
					Nedd8 (interacts with) Gnptg
					Trim8 (interacts with) Inhbb
					Prdm1 (interacts with) Ifitm3
					Rexo4 (interacts with) Rgs16
					Ctbp2 (interacts with) Ecm1
					Irx1 (interacts with) Mmp9
					Gnl3 (interacts with) Rpl3
					Chd7 (interacts with) Ets2
					Hmox1 (interacts with) Itgb3
					Frk (interacts with) Rps28
					Ascl2 (interacts with) Irf9
					Nfkbia (interacts with) Itga7
					Gata3 (interacts with) S100a16
					Rexo4 (interacts with) Ceacam9
					Rexo4 (interacts with) Ube2t
					Satb1 (interacts with) Lipg
					Hcls1 (interacts with) Liph
					Gnl3 (interacts with) Rtp4
					Trim8 (interacts with) Ptk2b
					Ctbp2 (interacts with) Lima1
					Fgfr1 (interacts with) Bst2
					Mxd1 (interacts with) Eef1b2
					Plk3 (interacts with) Ptgis
					Tfap2c (interacts with) Rps28
					Rexo4 (interacts with) Crct1
					Irx1 (interacts with) Cts7
					Frk (interacts with) Myh6
					Nedd8 (interacts with) Crct1
					Ctbp2 (interacts with) Akap12
					Gnl3 (interacts with) Tnnc1
					Ascl2 (interacts with) Il13ra1
					Siah2 (interacts with) Rtp4
					Irf7 (interacts with) Crct1
					Nr2f2 (interacts with) Syde2
					Lzts1 (interacts with) Ugcg
					Nedd8 (interacts with) Sbsn
					Mxd1 (interacts with) Prl8a9
					Hcls1 (interacts with) Itga7
					E2f5 (interacts with) Sbsn
					Nfkbia (interacts with) Ceacam15
					Nedd8 (interacts with) Mxd1
					Siah2 (interacts with) Ube2t
					Gnl3 (interacts with) Rexo4
					Fgfr1 (interacts with) Oas1a
					Hcls1 (interacts with) Ube2t
					Hcls1 (interacts with) Ceacam9
					Prdm1 (interacts with) Gstp1
					Frk (interacts with) Sprr2f
					E2f5 (interacts with) Ube2t
					Frk (interacts with) Wipf1
					Nedd8 (interacts with) Ifitm3
					Ctbp2 (interacts with) Tfap2c
					Nfkbia (interacts with) Ctla2b
					E2f5 (interacts with) Ifitm3
					Siah2 (interacts with) Sbsn
					Plk3 (interacts with) Prune2
					Tfap2c (interacts with) Psg19
					Satb1 (interacts with) Adap1
					Irf7 (interacts with) Itga7
					Chd7 (interacts with) Hbb-bs
					Nfkbia (interacts with) Oas1g
					Trim8 (interacts with) Nr2f2
					Nedd8 (interacts with) Gm49392
					Gnl3 (interacts with) Hcls1
					Siah2 (interacts with) Irf7
					Ets2 (interacts with) Mical2
					Plk3 (interacts with) Txn2
					Gnl3 (interacts with) Fgfr1
					Satb1 (interacts with) Ptk2b
					Nr2f2 (interacts with) Slc6a4
					Gnl3 (interacts with) Slc30a5
					Siah2 (interacts with) Cts8
					Hcls1 (interacts with) Gnptg
					Nfkbia (interacts with) Crct1
					Hcls1 (interacts with) Eef1b2
					Gnl3 (interacts with) Snrpe
					Gmnn (interacts with) Ifnk
					Mxd1 (interacts with) Itga7
					Tfap2c (interacts with) Plet1
					Irf7 (interacts with) Sbsn
					Hcls1 (interacts with) Adamts7
					Stat1 (interacts with) Prl2a1
					Stat1 (interacts with) Hpgd
					Plk3 (interacts with) Wipf3
					Hmox1 (interacts with) Grn
					Irf7 (interacts with) Metap1d
					Trim8 (interacts with) Chd7
					Frk (interacts with) Hmox1
					Nfkbia (interacts with) Ube2t
					Irf9 (interacts with) Inhbb
					Trim8 (interacts with) Serpinb9g
					Satb1 (interacts with) Cts7
					Frk (interacts with) Dock8
					Gata3 (interacts with) Slc6a4
					Siah2 (interacts with) Slc6a4
					Irf7 (interacts with) Slco5a1
					Mxd1 (interacts with) Bst2
					Frk (interacts with) Ceacam9
					Nfkbia (interacts with) Irf7
					Prdm1 (interacts with) Hpgd
					Tfap2c (interacts with) Enpp3
					Chd7 (interacts with) Gata3
					Ctbp2 (interacts with) Ptk2b
					Trim8 (interacts with) Tpm4
					Gnl3 (interacts with) Bst2
					Irf9 (interacts with) Fasl
					Trim8 (interacts with) Mmp1a
					Hcls1 (interacts with) Cts7
					Nfkbia (interacts with) Mpzl2
					Fgfr1 (interacts with) Slc6a4
					Siah2 (interacts with) Psg19
					Siah2 (interacts with) Rufy4
					Plk3 (interacts with) Anks1
					Frk (interacts with) Ascl2
					Fgfr1 (interacts with) Lcp1
					Rexo4 (interacts with) Lst1
					Nfkbia (interacts with) Cela1
					Hcls1 (interacts with) Rtp4
					Irx1 (interacts with) Nid1
					Chd7 (interacts with) Entpd1
					Fgfr1 (interacts with) Ccr1l1
					Nfkbia (interacts with) Ifnk
					Nedd8 (interacts with) Prdm1
					Ctbp2 (interacts with) Donson
					Mxd1 (interacts with) Adamts9
					Hcls1 (interacts with) Tial1
					Irf7 (interacts with) Rufy4
					Frk (interacts with) Sema4c
					Prdm1 (interacts with) Ceacam9
					Hcls1 (interacts with) Slc6a4
					Ascl2 (interacts with) Eif1
					Satb1 (interacts with) Ets2
					Prdm1 (interacts with) Tial1
					E2f5 (interacts with) Prl2a1
					Nedd8 (interacts with) Oas1a
					Irf9 (interacts with) Asph
					Gnl3 (interacts with) Tial1
					Nedd8 (interacts with) Hpca
					Gnl3 (interacts with) Gnptg
					Prdm1 (interacts with) Ifnk
					Nfkbia (interacts with) Mmp1b
					Ascl2 (interacts with) Frmd4b
					Irf9 (interacts with) Slc6a4
					Trim8 (interacts with) Slco5a1
					Siah2 (interacts with) Liph
					Irx1 (interacts with) Txn2
					Siah2 (interacts with) S100a16
					Nedd8 (interacts with) Gstp1
					Nedd8 (interacts with) Cts7
					Satb1 (interacts with) Gne
					Fgfr1 (interacts with) Mmp1b
					Plk3 (interacts with) Sema4c
					Ascl2 (interacts with) Hpgd
					Ascl2 (interacts with) Otud6b
					Plk3 (interacts with) N4bp3
					Hmox1 (interacts with) Hpgd
					Ets2 (interacts with) Asph
					Rexo4 (interacts with) Hcls1
					Tfap2c (interacts with) Mmp1b
					Trim8 (interacts with) Anks1
					Hcls1 (interacts with) Psg19
					Chd7 (interacts with) Il13ra1
					Gmnn (interacts with) Hbb-bs
					Nr2f2 (interacts with) Tanc2
					Trim8 (interacts with) Rps27
					Irf9 (interacts with) Tmem45a
					Frk (interacts with) Cdc42ep3
					Gmnn (interacts with) Eef1b2
					Satb1 (interacts with) Arhgap27
					Gata3 (interacts with) Ptk2b
					Nr2f2 (interacts with) Ugcg
					Ctbp2 (interacts with) Ceacam9
					Satb1 (interacts with) Tmem132e
					Gnl3 (interacts with) Crct1
					Gata3 (interacts with) Il13ra1
					Plk3 (interacts with) B3glct
					Gata3 (interacts with) Akap12
					Nfkbia (interacts with) Tnnc1
					Satb1 (interacts with) Bst2
					Mxd1 (interacts with) Ube2t
					Stat1 (interacts with) Sms
					Satb1 (interacts with) Pear1
					Irx1 (interacts with) Asph
					Hcls1 (interacts with) Bst2
					Nfkbia (interacts with) Psg19
					Irf9 (interacts with) Mmp1a
					Prdm1 (interacts with) S100a11
					Rexo4 (interacts with) Tial1
					Siah2 (interacts with) Inhbb
					Hmox1 (interacts with) Entpd1
					Nedd8 (interacts with) Tnnc1
					Mxd1 (interacts with) Ceacam15
					Hcls1 (interacts with) Prl2a1
					Nr2f2 (interacts with) Adamts1
					Irx1 (interacts with) Elovl5
					Irf7 (interacts with) Tial1
					Hcls1 (interacts with) AA467197
					Ctbp2 (interacts with) Psca
					Irx1 (interacts with) Adap1
					Irf7 (interacts with) Ifitm3
					E2f5 (interacts with) Crct1
					Lzts1 (interacts with) Prdm1
					Gnl3 (interacts with) Rufy4
					Irf9 (interacts with) Tpm4
					Trim8 (interacts with) Sgpp1
					Nfkbia (interacts with) Gnptg
					Nfkbia (interacts with) Gnl3
					Nedd8 (interacts with) Lst1
					Gata3 (interacts with) Irx1
					Nfkbia (interacts with) Adamts1
					Hmox1 (interacts with) Arhgap27
					Mxd1 (interacts with) Cela1
					Mxd1 (interacts with) Slc30a5
					Satb1 (interacts with) Csgalnact2
					Tfap2c (interacts with) Asph
					Mxd1 (interacts with) Plau
					Ctbp2 (interacts with) Hmox1
					Rexo4 (interacts with) Gnl3
					Stat1 (interacts with) Far1
					Siah2 (interacts with) Itpk1
					Stat1 (interacts with) Cts7
					Nedd8 (interacts with) Liph
					Gmnn (interacts with) Cts7
					Nedd8 (interacts with) Ctla2b
					Satb1 (interacts with) Aprt
					Frk (interacts with) Elovl5
					Tfap2c (interacts with) Brpf3
					Hcls1 (interacts with) Far1
					Satb1 (interacts with) Tbc1d12
					Gmnn (interacts with) Ddx58
					Frk (interacts with) Mmp1b
					Ets2 (interacts with) Adamts7
					Prdm1 (interacts with) Hcls1
					Hcls1 (interacts with) Oas1g
					Gata3 (interacts with) Lzts1
					Ctbp2 (interacts with) Sprr2f
					E2f5 (interacts with) Metap1d
					Frk (interacts with) Adm
					Hmox1 (interacts with) Tpm4
					Nr2f2 (interacts with) Fbxo27
					Prdm1 (interacts with) Cts7
					Hmox1 (interacts with) Prune2
					Tfap2c (interacts with) Irf9
					Lzts1 (interacts with) Prl2a1
					Chd7 (interacts with) Tmem132e
					Prdm1 (interacts with) Siah2
					Mxd1 (interacts with) Slco5a1
					Tfap2c (interacts with) Fbxo27
					Irx1 (interacts with) Tpm4
					Prdm1 (interacts with) Rcan1
					Irf7 (interacts with) Hcls1
					Prdm1 (interacts with) Cflar
					Tfap2c (interacts with) Cd47
					Gata3 (interacts with) Eif1
					Chd7 (interacts with) Tanc2
					Stat1 (interacts with) Cd200
					Gata3 (interacts with) Mapk3
					Fgfr1 (interacts with) Prl2a1
					Irf7 (interacts with) Gnl3
					Nedd8 (interacts with) Far1
					Trim8 (interacts with) Ets2
					Mxd1 (interacts with) Dppa5a
					Hmox1 (interacts with) Plk3
					Gmnn (interacts with) Bst2
					Irf7 (interacts with) Psg19
					Nfkbia (interacts with) Liph
					Frk (interacts with) Sez6l2
					Prdm1 (interacts with) S100a16
					Gnl3 (interacts with) Rpl10a
					Ets2 (interacts with) Fbxo27
					Chd7 (interacts with) Tpm4
					Mxd1 (interacts with) Crct1
					Irf7 (interacts with) Slc30a5
					E2f5 (interacts with) Anpep
					Fgfr1 (interacts with) Cela1
					Prdm1 (interacts with) Itga7
					Hcls1 (interacts with) Ifitm3
					Ascl2 (interacts with) Gm28048
					E2f5 (interacts with) S100a16
					Hcls1 (interacts with) Hbb-bs
					Hcls1 (interacts with) Cela1
					Nr2f2 (interacts with) Hpca
					Satb1 (interacts with) Adamts9
					Irf9 (interacts with) Ceacam15
					Stat1 (interacts with) Fam71f1
					Irx1 (interacts with) Mmp1a
					Satb1 (interacts with) Ccr1l1
					Chd7 (interacts with) Asph
					Nedd8 (interacts with) Serpinb9g
					Hcls1 (interacts with) Mxd1
					Chd7 (interacts with) Eif1
					Nedd8 (interacts with) Snrpe
					Nr2f2 (interacts with) Pecam1
					Plk3 (interacts with) Ceacam9
					Nfkbia (interacts with) Nedd8
					Nedd8 (interacts with) Slc28a2
					Gmnn (interacts with) Hcls1
					Prdm1 (interacts with) Rexo4
					E2f5 (interacts with) Liph
					Siah2 (interacts with) Lcp1
					Frk (interacts with) Psca
					Nedd8 (interacts with) Ceacam15
					Mxd1 (interacts with) Gjb5
					Ets2 (interacts with) Wipf1
					Tfap2c (interacts with) Adamts1
					Chd7 (interacts with) Ptgis
					Mxd1 (interacts with) Nfkbia
					Fgfr1 (interacts with) Crct1
					Siah2 (interacts with) Prl2a1
					Ctbp2 (interacts with) Fasl
					Irx1 (interacts with) Mpzl2
					E2f5 (interacts with) Rgs10
					Hcls1 (interacts with) Ctla2b
					Nedd8 (interacts with) Tial1
					Nfkbia (interacts with) Rexo4
					Prdm1 (interacts with) Far1
					Siah2 (interacts with) Cdk20
					Siah2 (interacts with) Nudt3
					Satb1 (interacts with) Sgpp1
					Irx1 (interacts with) Cd200
					Trim8 (interacts with) Tmem45a
					Frk (interacts with) Ccr1l1
					Plk3 (interacts with) Pear1
					Ctbp2 (interacts with) Adamts9
					Tfap2c (interacts with) Serpinb9g
					Nfkbia (interacts with) Lst1
					Hmox1 (interacts with) Mmp9
					Tfap2c (interacts with) Oas1a
					Ctbp2 (interacts with) Atp1b1
					Irx1 (interacts with) N4bp3
					Stat1 (interacts with) Lcp1
					Irf9 (interacts with) Csgalnact2
					Siah2 (interacts with) Tial1
					Satb1 (interacts with) Rgs16
					Irf7 (interacts with) Hpgd
					Siah2 (interacts with) Gnptg
					Ctbp2 (interacts with) Dock8
					Ets2 (interacts with) Ccr1l1
					Rexo4 (interacts with) Prl2a1
					Tfap2c (interacts with) Rps27
					Nedd8 (interacts with) Itpk1
					Mxd1 (interacts with) Rufy4
					Trim8 (interacts with) Ctsl
					Trim8 (interacts with) Akap12
					Irx1 (interacts with) Cts8
					Siah2 (interacts with) Lzts1
					Lzts1 (interacts with) Ctsl
					Trim8 (interacts with) Plau
					Lzts1 (interacts with) Dram1
					E2f5 (interacts with) Itga7
					Satb1 (interacts with) Cela1
					Irx1 (interacts with) Adamts1
					Frk (interacts with) Lipg
					Chd7 (interacts with) Mmp9
					Nfkbia (interacts with) Tial1
					Nfkbia (interacts with) Ifitm3
					Prdm1 (interacts with) Metap1d
					Gnl3 (interacts with) Eef1b2
					E2f5 (interacts with) Cela1
					Lzts1 (interacts with) B3gnt2
					Satb1 (interacts with) Efhd2
					Tfap2c (interacts with) Sez6l2
					Prdm1 (interacts with) Sprr2f
					Trim8 (interacts with) C5ar2
					Stat1 (interacts with) Hpca
					Plk3 (interacts with) Sprr2f
					Siah2 (interacts with) Anpep
					Irf9 (interacts with) Plau
					E2f5 (interacts with) Tial1
					Tfap2c (interacts with) Tmem209
					Gmnn (interacts with) Rufy4
					Nfkbia (interacts with) Hcls1
					Nedd8 (interacts with) Hcls1
					Rexo4 (interacts with) Slc28a2
					Stat1 (interacts with) Tmem45a
					Stat1 (interacts with) Rps6ka2
					Trim8 (interacts with) Lipg
					Satb1 (interacts with) Gpam
					Mxd1 (interacts with) Cts8
					Stat1 (interacts with) Tmem126a
					Gmnn (interacts with) Itga7
					Ctbp2 (interacts with) Tmem45a
					Ctbp2 (interacts with) Ceacam15
					Mxd1 (interacts with) Hbb-bs
					Stat1 (interacts with) Ascl2
					Mxd1 (interacts with) Ddx58
					Ctbp2 (interacts with) C1galt1
					Siah2 (interacts with) Crct1
					Nr2f2 (interacts with) Eef1b2
					Irx1 (interacts with) Fbxo27
					Hmox1 (interacts with) Serpinb9g
					Gmnn (interacts with) Gnptg
					Chd7 (interacts with) Myh6
					Frk (interacts with) Fbxo27
					E2f5 (interacts with) Lst1
					Prdm1 (interacts with) Slc6a4
					Satb1 (interacts with) Atp1b1
					Trim8 (interacts with) Dppa5a
					Mxd1 (interacts with) Irf7
					Ctbp2 (interacts with) Plau
					Nedd8 (interacts with) Ceacam9
					Gmnn (interacts with) Ceacam15
					Irf9 (interacts with) Sipa1l2
					Mxd1 (interacts with) S100a14
					Gmnn (interacts with) Gm49392
					Gmnn (interacts with) Slc30a5
					Mxd1 (interacts with) Lcp1
					Ets2 (interacts with) Pear1
					Irx1 (interacts with) Satb1
					Nfkbia (interacts with) Prl2a1
					Hmox1 (interacts with) Fbxo27
					Siah2 (interacts with) Ugp2
					Hmox1 (interacts with) Ccr1l1
					Trim8 (interacts with) Tyro3
					Frk (interacts with) Entpd1
					Hcls1 (interacts with) Lst1
					Satb1 (interacts with) Tcp11l2
					Tfap2c (interacts with) Tpm4
					Satb1 (interacts with) Sema4b
					Ctbp2 (interacts with) Cela1
					Chd7 (interacts with) Prl2a1
					Ctbp2 (interacts with) Tanc2
					Satb1 (interacts with) Asph
					Irf7 (interacts with) Lst1
					Hcls1 (interacts with) Cts8
					Ctbp2 (interacts with) Eef1b2
					Hmox1 (interacts with) S100a16
					E2f5 (interacts with) Slc6a4
					Irf9 (interacts with) Myh6
					Irx1 (interacts with) Hpgd
					Tfap2c (interacts with) Sos1
					Frk (interacts with) B3gnt2
					Irf9 (interacts with) Anks1
					Nr2f2 (interacts with) Ecm1
					Irf9 (interacts with) Ceacam9
					Prdm1 (interacts with) Lst1
					Stat1 (interacts with) Psg19
					Satb1 (interacts with) Lzts1
					Rexo4 (interacts with) Tnnt1
					Mxd1 (interacts with) Gnl3
					Tfap2c (interacts with) C1galt1
					Hcls1 (interacts with) Siah2
					Siah2 (interacts with) Tmem45a
					Gnl3 (interacts with) Sbsn
					Ctbp2 (interacts with) Inhbb
					Ctbp2 (interacts with) Lcp1
					Plk3 (interacts with) Myh6
					Frk (interacts with) Map2k3
					Prdm1 (interacts with) Donson
					Irf9 (interacts with) Enpp3
					Irx1 (interacts with) Sipa1l2
					Ctbp2 (interacts with) Prdm1
					Trim8 (interacts with) Ccr1l1
					Tfap2c (interacts with) Ccr1l1
					Satb1 (interacts with) Rps6ka2
					Ctbp2 (interacts with) F3
					Hcls1 (interacts with) Snrpe
					Ets2 (interacts with) Dppa5a
					E2f5 (interacts with) Irf7
					Stat1 (interacts with) Rgs16
					Fgfr1 (interacts with) Snrpe
					Rexo4 (interacts with) Metap1d
					Hmox1 (interacts with) Ceacam9
					Nr2f2 (interacts with) Itgb3
					Siah2 (interacts with) Tmem132e
					Irf9 (interacts with) Pear1
					Siah2 (interacts with) Ctbp2
					Nr2f2 (interacts with) Sos1
					Ctbp2 (interacts with) Ier3
					Hmox1 (interacts with) Fasl
					Nr2f2 (interacts with) Cts7
					Fgfr1 (interacts with) Hpgd
					Irf7 (interacts with) Liph
					Lzts1 (interacts with) Gata3
					Mxd1 (interacts with) Ctla2b
					Irf7 (interacts with) Prdm1
					Plk3 (interacts with) Psg19
					Tfap2c (interacts with) Sgpp1
					Nr2f2 (interacts with) Mical2
					Ctbp2 (interacts with) Rai14
					Irf7 (interacts with) Nfkbia
					E2f5 (interacts with) Cdk20
					Stat1 (interacts with) Enpp3
					Irx1 (interacts with) Ccr1l1
					Ctbp2 (interacts with) B3gnt2
					Nfkbia (interacts with) Rufy4
					Ctbp2 (interacts with) 9130401M01Rik
					Nr2f2 (interacts with) B3gnt2
					Irf9 (interacts with) Adamts1
					Irf7 (interacts with) Ube2t
					Stat1 (interacts with) Il13ra1
					Frk (interacts with) Lzts1
					Tfap2c (interacts with) Cmss1
					Gmnn (interacts with) Mxd1
					Irf9 (interacts with) Hpgd
					Trim8 (interacts with) Fbxo27
					Chd7 (interacts with) Sipa1l2
					Satb1 (interacts with) Prl2a1
					Chd7 (interacts with) Pecam1
					Nedd8 (interacts with) Gnl3
					Siah2 (interacts with) Ifnk
					Ctbp2 (interacts with) Map2k3
					Plk3 (interacts with) Ceacam15
					Ets2 (interacts with) Anks1
					Mxd1 (interacts with) Hpgd
					Gnl3 (interacts with) Hbb-bs
					Ascl2 (interacts with) Cela1
					Ascl2 (interacts with) Slc6a4
					Hmox1 (interacts with) Efhd2
					Prdm1 (interacts with) Rufy4
					Chd7 (interacts with) Pear1
					Irx1 (interacts with) Anks1
					Tfap2c (interacts with) Cib2
					Chd7 (interacts with) Anks1
					Irf9 (interacts with) Dppa5a
					Chd7 (interacts with) Adamts7
					Hmox1 (interacts with) Rgs16
					Irx1 (interacts with) Ecm1
					Lzts1 (interacts with) Hpgd
					Prdm1 (interacts with) Ccdc184
					Tfap2c (interacts with) Sipa1l2
					Plk3 (interacts with) Mmp1a
					Ctbp2 (interacts with) Ccr1l1
					Ctbp2 (interacts with) Adamts7
					Ctbp2 (interacts with) Fbxo27
					Mxd1 (interacts with) Slc6a4
					Rexo4 (interacts with) Irf7
					Prdm1 (interacts with) Liph
					Hcls1 (interacts with) Nfkbia
					Nfkbia (interacts with) Lcp1
					Tfap2c (interacts with) Ets2
					Irf9 (interacts with) Sos1
					E2f5 (interacts with) Ctsl
					Hcls1 (interacts with) S100a14
					Frk (interacts with) Pcdh12
					Irx1 (interacts with) Adamts9
					Irf9 (interacts with) Nid1
					Tfap2c (interacts with) Itgb4
					Gmnn (interacts with) Metap1d
					Gnl3 (interacts with) Ifitm3
					Gata3 (interacts with) Prdm1
					Irx1 (interacts with) Tmem209
					Trim8 (interacts with) Gne
					Nr2f2 (interacts with) Prdm1
					E2f5 (interacts with) Hcls1
					Ets2 (interacts with) Rai14
					Irf9 (interacts with) Anpep
					Gnl3 (interacts with) Irf7
					Nedd8 (interacts with) Oas1g
					Gnl3 (interacts with) Metap1d
					E2f5 (interacts with) Rexo4
					Gata3 (interacts with) Cd200
					E2f5 (interacts with) Tnnt1
					Plk3 (interacts with) Psca
					Nedd8 (interacts with) Nudt3
					Satb1 (interacts with) Grn
					Hmox1 (interacts with) Rps27
					Plk3 (interacts with) Fbxo27
					Frk (interacts with) Ets2
					Ascl2 (interacts with) Rgs16
					Stat1 (interacts with) Syde2
					Ets2 (interacts with) Oas1a
					Hcls1 (interacts with) Tmem45a
					Gmnn (interacts with) Oas1g
					Ctbp2 (interacts with) Mmp1a
					Irf7 (interacts with) Lcp1
					Nr2f2 (interacts with) Anks1
					Gata3 (interacts with) Oas1a
					Prdm1 (interacts with) Cd14
					Chd7 (interacts with) Nid1
					Trim8 (interacts with) Fasl
					Hcls1 (interacts with) Gstp1
					E2f5 (interacts with) Rgs16
					Ascl2 (interacts with) Prl2a1
					Gmnn (interacts with) Tnnt1
					Tfap2c (interacts with) Prune2
					Trim8 (interacts with) Ceacam9
					Irf9 (interacts with) Cd47
					Irf9 (interacts with) Pcdh12
					Plk3 (interacts with) Elovl5
					Rexo4 (interacts with) Slco5a1
					Chd7 (interacts with) Cela1
					Siah2 (interacts with) Ceacam9
					Irf9 (interacts with) Tmem132e
					Fgfr1 (interacts with) Inhbb
					Irx1 (interacts with) Dock8
					Mxd1 (interacts with) Gnptg
					Ctbp2 (interacts with) C5ar2
					Ascl2 (interacts with) Stat1
					Trim8 (interacts with) Hpgd
					Nr2f2 (interacts with) Tmem68
					Gata3 (interacts with) Smpdl3b
					Rexo4 (interacts with) Nudt3
					Irx1 (interacts with) F3
					Irf7 (interacts with) Tmem45a
					Nfkbia (interacts with) Cflar
					Frk (interacts with) Cts8
					Prdm1 (interacts with) Gnl3
					Chd7 (interacts with) Irf9
					Trim8 (interacts with) Psca
					Satb1 (interacts with) Cts8
					Ets2 (interacts with) Rps27
					Prdm1 (interacts with) Cdk20
					Gata3 (interacts with) Hpgd
					Ets2 (interacts with) Itgb3
					Trim8 (interacts with) Satb1
					Gnl3 (interacts with) Oas1g
					Satb1 (interacts with) Tpm4
					Nr2f2 (interacts with) Anpep
					Lzts1 (interacts with) Cts8
					Tfap2c (interacts with) Rps6ka2
					Irx1 (interacts with) Otud6b
					Hcls1 (interacts with) Tmem132e
					Siah2 (interacts with) Rcan1
					Hcls1 (interacts with) Hpgd
					Ascl2 (interacts with) Sprr2f
					Nfkbia (interacts with) Hpgd
					E2f5 (interacts with) Ascl2
					Nfkbia (interacts with) Gk5
					Nedd8 (interacts with) Pabpc1
					Frk (interacts with) Sema3f
					Nedd8 (interacts with) Slc30a5
					Frk (interacts with) Irf9
					Irf9 (interacts with) Nectin3
					Nr2f2 (interacts with) Ptgis
					Irf9 (interacts with) Ets2
					Gmnn (interacts with) Mmp1b
					Trim8 (interacts with) Mapk3
					Tfap2c (interacts with) Gne
					E2f5 (interacts with) Gnptg
					E2f5 (interacts with) Tcp11l2
					Ets2 (interacts with) Dock8
					Trim8 (interacts with) Lzts1
					Trim8 (interacts with) Sema6a
					Ctbp2 (interacts with) Mmp1b
					Lzts1 (interacts with) Txn2
					Irf7 (interacts with) Prl8a9
					Hcls1 (interacts with) Mmp1b
					Trim8 (interacts with) Mmp1b
					Ets2 (interacts with) Fasl
					Lzts1 (interacts with) Itgb4
					Stat1 (interacts with) Plau
					Siah2 (interacts with) Metap1d
					Fgfr1 (interacts with) Il13ra1
					Mxd1 (interacts with) Psg19
					Satb1 (interacts with) Sprr2f
					Siah2 (interacts with) Il13ra1
					Prdm1 (interacts with) Ube2t
					Prdm1 (interacts with) Slc28a2
					Ctbp2 (interacts with) Adap1
					Irx1 (interacts with) Grn
					Hmox1 (interacts with) Gne
					Prdm1 (interacts with) Nudt3
					Nr2f2 (interacts with) Sema4b
					Frk (interacts with) Wipf3
					Irf7 (interacts with) Cd14
					Irx1 (interacts with) Frk
					Tfap2c (interacts with) Myh6
					Trim8 (interacts with) Anpep
					Nedd8 (interacts with) Metap1d
					Ascl2 (interacts with) Cts8
					E2f5 (interacts with) Itpk1
					Fgfr1 (interacts with) Ceacam9
					Trim8 (interacts with) Sipa1l2
					Ets2 (interacts with) Sprr2f
					Tfap2c (interacts with) Fasl
					Trim8 (interacts with) Ugcg
					Chd7 (interacts with) Plau
					Gata3 (interacts with) Tmem45a
					Irf9 (interacts with) Serpinb9g
					Hmox1 (interacts with) Tmem45a
					Chd7 (interacts with) Fbxo27
					Tfap2c (interacts with) Cd200
					Nfkbia (interacts with) Tnnt1
					Satb1 (interacts with) Itgb3
					Prdm1 (interacts with) Il13ra1
					Irx1 (interacts with) Inhbb
					Nr2f2 (interacts with) Serpinb9g
					Plk3 (interacts with) Plau
					Nfkbia (interacts with) Tmem132e
					Stat1 (interacts with) Hnrnpf
					Irf9 (interacts with) Ccr1l1
					Hmox1 (interacts with) Prl2a1
					Nr2f2 (interacts with) Inhbb
					Satb1 (interacts with) Serpinb9g
					Chd7 (interacts with) Satb1
					Satb1 (interacts with) Rab8b
					Hmox1 (interacts with) Tanc2
					Hmox1 (interacts with) Cd47
					Ctbp2 (interacts with) Entpd1
					Tfap2c (interacts with) Irx1
					Hmox1 (interacts with) Csgalnact2
					Ascl2 (interacts with) Sema4b
					Satb1 (interacts with) Dppa5a
					E2f5 (interacts with) Lcp1
					Frk (interacts with) Psg19
					Plk3 (interacts with) Septin5
					Frk (interacts with) Grn
					Nr2f2 (interacts with) Lipg
					Plk3 (interacts with) Entpd1
					E2f5 (interacts with) Rufy4
					Frk (interacts with) Itpk1
					Plk3 (interacts with) Lcp1
					Irx1 (interacts with) Tmem132e
					Irf7 (interacts with) Plau
					Gata3 (interacts with) Rgs16
					Rexo4 (interacts with) Prss22
					Ascl2 (interacts with) Csgalnact2
					Nedd8 (interacts with) Tnnt1
					Irf9 (interacts with) Ecm1
					Nr2f2 (interacts with) Bst2
					Nfkbia (interacts with) Rcan1
					Ets2 (interacts with) Sos1
					Hmox1 (interacts with) Nid1
					Gnl3 (interacts with) Blvra
					Hmox1 (interacts with) Plet1
					Irx1 (interacts with) B3gnt2
					Frk (interacts with) Itgb4
					Nr2f2 (interacts with) Ceacam9
					Hmox1 (interacts with) Akap12
					Chd7 (interacts with) Rps27
					Frk (interacts with) B4galt3
					Tfap2c (interacts with) Hmox1
					Satb1 (interacts with) Adamts1
					Plk3 (interacts with) Arhgap27
					Plk3 (interacts with) Adm
					Prdm1 (interacts with) Cts8
					Frk (interacts with) Plau
					Nr2f2 (interacts with) Entpd1
					Ets2 (interacts with) Tanc2
					Ctbp2 (interacts with) Nectin3
					Trim8 (interacts with) Pcdh12
					Ascl2 (interacts with) Rgs10
					Nr2f2 (interacts with) Irf9
					Prdm1 (interacts with) Gnptg
					Trim8 (interacts with) Rgs16
					Nfkbia (interacts with) Slc30a5
					Nfkbia (interacts with) Eef1b2
					Irf9 (interacts with) Hmox1
					Tfap2c (interacts with) Sema4b
					Ctbp2 (interacts with) Otud6b
					Prdm1 (interacts with) Irf7
					Plk3 (interacts with) Adamts9
					Siah2 (interacts with) Serpinb9g
					Tfap2c (interacts with) Itgb3
					Chd7 (interacts with) Tmem45a
					Nfkbia (interacts with) Sbsn
					Satb1 (interacts with) Anks1
					Chd7 (interacts with) Hpgd
					Ets2 (interacts with) Hpca
					Nedd8 (interacts with) Nfkbia
					Irf9 (interacts with) Mmp1b
					Gata3 (interacts with) Serpinb9g
					Siah2 (interacts with) Hcls1
					Satb1 (interacts with) Sema4c
					Irf9 (interacts with) Prdm1
					Irf9 (interacts with) Slco5a1
					Ctbp2 (interacts with) Fam71f1
					Plk3 (interacts with) Lima1
					Siah2 (interacts with) Hpgd
					Siah2 (interacts with) Fbxo6
					Trim8 (interacts with) Eif1
					Tfap2c (interacts with) Pecam1
					Hcls1 (interacts with) Cdk20
					Stat1 (interacts with) Adamts1
					Irx1 (interacts with) Ceacam9
					Ctbp2 (interacts with) Prune2
					Frk (interacts with) Prdm1
					Ets2 (interacts with) Nid1
					Irx1 (interacts with) Irf9
					Satb1 (interacts with) Pitpnm1
					Rexo4 (interacts with) Gstp1
					Prdm1 (interacts with) Psg19
					Irf9 (interacts with) Itpk1
					Irx1 (interacts with) Fasl
					E2f5 (interacts with) Ceacam9
					Mxd1 (interacts with) Tnnt1
					Siah2 (interacts with) Ifitm3
					Irf9 (interacts with) Cts8
					Nr2f2 (interacts with) Hpgd
					Stat1 (interacts with) Itpk1
					Gmnn (interacts with) Irf7
					Rexo4 (interacts with) Prdm1
					Gnl3 (interacts with) Liph
					Lzts1 (interacts with) Lcp1
					Gata3 (interacts with) Dppa5a
					Nr2f2 (interacts with) Asph
					Hmox1 (interacts with) Inhbb
					Ctbp2 (interacts with) Pear1
					Trim8 (interacts with) Sema3f
					Plk3 (interacts with) Fam71f1
					Siah2 (interacts with) Lst1
					Fgfr1 (interacts with) Mxd1
					Plk3 (interacts with) B4galt5
					Chd7 (interacts with) Adamts9
					Ctbp2 (interacts with) Slc6a4
					Nfkbia (interacts with) Hnrnpf
					Nedd8 (interacts with) Cela1
					Irf7 (interacts with) Itpk1
					Siah2 (interacts with) Prdm1
					Tfap2c (interacts with) Ecm1
					Ets2 (interacts with) Irf9
					Nedd8 (interacts with) Rcan1
					Rexo4 (interacts with) Cdk20
					Hcls1 (interacts with) Slco5a1
					Nr2f2 (interacts with) Mpzl2
					Tfap2c (interacts with) Adamts9
					Siah2 (interacts with) Rgs16
					Trim8 (interacts with) Gpam
					Irf7 (interacts with) Prss22
					Satb1 (interacts with) Hpgd
					Gata3 (interacts with) Psg19
					Plk3 (interacts with) Asph
					Gata3 (interacts with) Nenf
					Frk (interacts with) Lcp1
					Mxd1 (interacts with) Adamts1
					Frk (interacts with) Gm49392
					Prdm1 (interacts with) Slc30a5
					Lzts1 (interacts with) Pecam1
					E2f5 (interacts with) Mxd1
					Gnl3 (interacts with) Tnnt1
					Irf7 (interacts with) Rgs16
					Lzts1 (interacts with) Hmox1
					Chd7 (interacts with) Mmp1a
					Ctbp2 (interacts with) Irf9
					Hcls1 (interacts with) Crct1
					Lzts1 (interacts with) Ascl2
					Nfkbia (interacts with) Il13ra1
					Ctbp2 (interacts with) Hbb-bs
					Nedd8 (interacts with) Cdk20
					Nr2f2 (interacts with) B4galt5
					Hmox1 (interacts with) Cts8
					Satb1 (interacts with) S100a16
					Siah2 (interacts with) Tnnt1
					Gmnn (interacts with) Brpf3
					Plk3 (interacts with) Nr2f2
					E2f5 (interacts with) Far1
					Hmox1 (interacts with) Irf9
					Plk3 (interacts with) Tanc2
					Stat1 (interacts with) Dppa5a
					Nedd8 (interacts with) S100a14
					Hcls1 (interacts with) Sprr2f
					Ascl2 (interacts with) C5ar2
					Chd7 (interacts with) Sprr2f
					Frk (interacts with) Hpca
					Chd7 (interacts with) Dppa5a
					Tfap2c (interacts with) Plau
					Trim8 (interacts with) Cela1
					Plk3 (interacts with) 1110051M20Rik
					Nfkbia (interacts with) Sprr2f
					Mxd1 (interacts with) Snrpe
					Siah2 (interacts with) Prl8a9
					Hmox1 (interacts with) Adm
					Satb1 (interacts with) Ascl2
					Hcls1 (interacts with) S100a16
					Plk3 (interacts with) Inhbb
					Hcls1 (interacts with) Rgs16
					Ets2 (interacts with) Ceacam9
					Frk (interacts with) Slc6a4
					Nr2f2 (interacts with) Fam71f1
					Hmox1 (interacts with) Lipg
					Chd7 (interacts with) Wipf3
					Plk3 (interacts with) Itgb3
					Frk (interacts with) Adamts1
					Stat1 (interacts with) B4galt5
					Hmox1 (interacts with) Ets2
					Chd7 (interacts with) Psca
					Ascl2 (interacts with) Dppa5a
					Ets2 (interacts with) Akap12
					Tfap2c (interacts with) Cela1
					Frk (interacts with) Sos1
					Plk3 (interacts with) Mmp9
					Satb1 (interacts with) Il13ra1
					Stat1 (interacts with) Ceacam9
					Ascl2 (interacts with) Ceacam15
					Irx1 (interacts with) Cdc42ep3
					Gmnn (interacts with) Rexo4
					Prdm1 (interacts with) Plau
					Stat1 (interacts with) S100a11
					Ets2 (interacts with) Slc6a4
					Irf9 (interacts with) Mpzl2
					Trim8 (interacts with) Sez6l2
					Hmox1 (interacts with) Elovl5
					Prdm1 (interacts with) Ceacam15
					Plk3 (interacts with) Eef1b2
					Nr2f2 (interacts with) Mapk3
					Lzts1 (interacts with) Upp1
					Hmox1 (interacts with) Pear1
					Irf9 (interacts with) Sprr2f
					Hmox1 (interacts with) Mpzl2
					Nedd8 (interacts with) Cts8
					Chd7 (interacts with) Hpca
					Siah2 (interacts with) Hnrnpf
					E2f5 (interacts with) Lzts1
					Ctbp2 (interacts with) Myh6
					Irf9 (interacts with) Rps27
					Lzts1 (interacts with) Satb1
					Hcls1 (interacts with) Lcp1
					Nr2f2 (interacts with) Myh6
					Irf9 (interacts with) Bst2
					Trim8 (interacts with) Gata3
					Gnl3 (interacts with) Slc28a2
					Ctbp2 (interacts with) Hpca
					Prdm1 (interacts with) Adamts1
					Irf9 (interacts with) Rps6ka2
					Gata3 (interacts with) Adamts1
					Ctbp2 (interacts with) Cflar
					Nr2f2 (interacts with) Sipa1l2
					Lzts1 (interacts with) Fam219b
					Tfap2c (interacts with) Ugcg
					Plk3 (interacts with) Hnrnpf
					Gnl3 (interacts with) Ceacam15
					Ets2 (interacts with) Sipa1l2
					Tfap2c (interacts with) Syde2
					Fgfr1 (interacts with) Ifnk
					Gata3 (interacts with) S100a11
					Satb1 (interacts with) Psca
					Ets2 (interacts with) Itpk1
					Irf9 (interacts with) Dock8
					Irf7 (interacts with) Mxd1
					Rexo4 (interacts with) Slc30a5
					Trim8 (interacts with) Mpzl2
					Chd7 (interacts with) Mmp1b
					Tfap2c (interacts with) Adap1
					Nfkbia (interacts with) Inhbb
					Chd7 (interacts with) Lipg
					Plk3 (interacts with) B3gnt2
					Satb1 (interacts with) Fbxo27
					Rexo4 (interacts with) Anpep
					Ctbp2 (interacts with) Tyro3
					Ets2 (interacts with) Serpinb9g
					Mxd1 (interacts with) Tmem126a
					Satb1 (interacts with) Ecm1
					Nfkbia (interacts with) Slc6a4
					Irf7 (interacts with) Cela1
					Irf7 (interacts with) S100a11
					Nfkbia (interacts with) Adamts7
					Prdm1 (interacts with) Cela1
					Irf9 (interacts with) Adap1
					Satb1 (interacts with) Sdc1
					Hmox1 (interacts with) Ascl2
					Hmox1 (interacts with) Cmss1
					Hmox1 (interacts with) Lzts1
					Irx1 (interacts with) Pecam1
					Frk (interacts with) Sipa1l2
					Lzts1 (interacts with) Hpca
					Gata3 (interacts with) Csgalnact2
					Rexo4 (interacts with) Cts8
					Nfkbia (interacts with) Metap1d
					Chd7 (interacts with) Ceacam9
					Nr2f2 (interacts with) Psca
					Ets2 (interacts with) Hmox1
					Irx1 (interacts with) Ets2
					Satb1 (interacts with) Ddx58
					Gmnn (interacts with) Gnl3
					Irf9 (interacts with) Prl2a1
					Irx1 (interacts with) Aprt
					Plk3 (interacts with) Plet1
					Frk (interacts with) Sema4b
					Satb1 (interacts with) Akap12
					Gnl3 (interacts with) Gjb5
					Siah2 (interacts with) Itga7
					Tfap2c (interacts with) Mmp1a
					Ctbp2 (interacts with) Il13ra1
					Trim8 (interacts with) Mmp9
					Nr2f2 (interacts with) Gne
					Frk (interacts with) Nid1
					Ascl2 (interacts with) Tyro3
					Tfap2c (interacts with) Inhbb
					Satb1 (interacts with) Irf9
					Ets2 (interacts with) Adamts9
					Chd7 (interacts with) Lzts1
					Irf9 (interacts with) Bcl2
					Ascl2 (interacts with) Ceacam9
					Lzts1 (interacts with) Tmem45a
					Irf9 (interacts with) Itgb3
					Lzts1 (interacts with) Mmp1a
					Ets2 (interacts with) Slco5a1
					Chd7 (interacts with) Itgb3
					Nedd8 (interacts with) Mmp1b
					Ets2 (interacts with) Sema4b
					Ascl2 (interacts with) Tmem45a
					Irx1 (interacts with) Ctsl
					Satb1 (interacts with) Tmem45a
					Rexo4 (interacts with) Dppa5a
					Gata3 (interacts with) Rpia
					Gata3 (interacts with) Mmp1a
					Siah2 (interacts with) S100a11
					Plk3 (interacts with) Tpm4
					E2f5 (interacts with) Hnrnpf
					E2f5 (interacts with) C5ar2
					Trim8 (interacts with) Slc6a4
					Rexo4 (interacts with) Psg19
					Hmox1 (interacts with) Slco5a1
					Gnl3 (interacts with) Itga7
					Irf9 (interacts with) Lipg
					Ascl2 (interacts with) Fam71f1
					Ctbp2 (interacts with) Ddx58
					Fgfr1 (interacts with) Tbc1d12
					Siah2 (interacts with) Satb1
					Siah2 (interacts with) Ccdc184
					Plk3 (interacts with) Hpgd
					Nr2f2 (interacts with) Tpm4
					Hmox1 (interacts with) Prdm1
					Ets2 (interacts with) Cd200
					Trim8 (interacts with) Nid1
					Rexo4 (interacts with) Hpgd
					Ascl2 (interacts with) Adamts1
					Hmox1 (interacts with) Tmem132e
					Nedd8 (interacts with) Il13ra1
					Tfap2c (interacts with) Ceacam15
					Nr2f2 (interacts with) Wipf1
					Trim8 (interacts with) Adm
					Ascl2 (interacts with) Rps28
					Hmox1 (interacts with) Sipa1l2
					Nr2f2 (interacts with) Mmp1a
					Lzts1 (interacts with) Il13ra1
					Stat1 (interacts with) Serpinb9g
					Frk (interacts with) Rai14
					Gata3 (interacts with) Irf9
					Satb1 (interacts with) Mapk3
					Ctbp2 (interacts with) Serpinb9g
					Chd7 (interacts with) Oas1a
					Trim8 (interacts with) Prune2
					E2f5 (interacts with) Slc28a2
					Siah2 (interacts with) Pabpc1
					Fgfr1 (interacts with) Adamts1
					Hmox1 (interacts with) Zdhhc17
					Siah2 (interacts with) Rexo4
					Prdm1 (interacts with) Rgs10
					Nr2f2 (interacts with) C5ar2
					Irx1 (interacts with) Psg19
					Lzts1 (interacts with) Tyro3
					Irf9 (interacts with) Oas1a
					Mxd1 (interacts with) Oas1g
					Frk (interacts with) Brpf3
					Rexo4 (interacts with) S100a11
					Lzts1 (interacts with) Slco5a1
					E2f5 (interacts with) Ifnk
					Irf9 (interacts with) B3gnt2
					Gata3 (interacts with) Nfkbia
					Ets2 (interacts with) Mmp9
					Ctbp2 (interacts with) Lipg
					Mxd1 (interacts with) Hnrnpf
					Mxd1 (interacts with) Cflar
					Chd7 (interacts with) Ceacam15
					Lzts1 (interacts with) Kctd11
					Gnl3 (interacts with) Mxd1
					Tfap2c (interacts with) Cts8
					Ets2 (interacts with) Plk3
					Trim8 (interacts with) Sema4c
					Irx1 (interacts with) Anpep
					Trim8 (interacts with) Cd47
					Chd7 (interacts with) Nr2f2
					Irx1 (interacts with) Prune2
					Plk3 (interacts with) Ccr1l1
					Chd7 (interacts with) Cts8
					Nedd8 (interacts with) Tmem45a
					Hcls1 (interacts with) Rufy4
					Irx1 (interacts with) Slco5a1
					Nr2f2 (interacts with) Stat1
					Nr2f2 (interacts with) Ccr1l1
					Fgfr1 (interacts with) Cflar
					Irf7 (interacts with) S100a16
					Frk (interacts with) Ugcg
					Nfkbia (interacts with) Oas1a
					Frk (interacts with) B4galt5
					Prdm1 (interacts with) Rgs16
					Hcls1 (interacts with) Tnnt1
					Plk3 (interacts with) Adap1
					Chd7 (interacts with) Ccr1l1
					Tfap2c (interacts with) Dppa5a
					Gnl3 (interacts with) Ddx58
					Gmnn (interacts with) Ifitm3
					Nfkbia (interacts with) S100a14
					Satb1 (interacts with) Pcdh12
					Hmox1 (interacts with) Hnrnpf
					Ets2 (interacts with) Ecm1
					Rexo4 (interacts with) Cela1
					Gata3 (interacts with) Tyro3
					Irx1 (interacts with) Adamts7
					Gata3 (interacts with) Slco5a1
					Ets2 (interacts with) Bcl2
					Nfkbia (interacts with) Cts8
					Tfap2c (interacts with) Sprr2f
					Chd7 (interacts with) F3
					Nr2f2 (interacts with) Nid1
					Gata3 (interacts with) Plet1
					Gnl3 (interacts with) 9130401M01Rik
					Prdm1 (interacts with) Prl2a1
					Gata3 (interacts with) B4galt3
					Hmox1 (interacts with) Mical2
					Ets2 (interacts with) Anpep
					Siah2 (interacts with) Prss22
					Tfap2c (interacts with) Anks1
					Irf7 (interacts with) Far1
					Lzts1 (interacts with) Rgs16
					Chd7 (interacts with) Tmem68
					Frk (interacts with) Rps27
					Prdm1 (interacts with) Lzts1
					Irf7 (interacts with) Hnrnpf
					Rexo4 (interacts with) Cd14
					Ets2 (interacts with) Sez6l2
					Nfkbia (interacts with) Adamts9
					Ets2 (interacts with) Pcdh12
					Nedd8 (interacts with) Cflar
					Plk3 (interacts with) Pitpnm1
					Irx1 (interacts with) Hnrnpf
					Ascl2 (interacts with) Blvra
					Ctbp2 (interacts with) Slco5a1
					Lzts1 (interacts with) Dppa5a
					Lzts1 (interacts with) Cela1
					Hmox1 (interacts with) F3
					Irx1 (interacts with) Sos1
					Irf7 (interacts with) Cdk20
					Lzts1 (interacts with) Cdk20
					Nr2f2 (interacts with) Adap1
					Tfap2c (interacts with) Tmem68
					Lzts1 (interacts with) Plau
					Frk (interacts with) Gne
					Nedd8 (interacts with) Brpf3
					Trim8 (interacts with) Asph
					Mxd1 (interacts with) Liph
					Stat1 (interacts with) Prdm1
					Chd7 (interacts with) Blvra
					Ets2 (interacts with) Mmp1a
					Siah2 (interacts with) Sprr2f
					E2f5 (interacts with) Hpca
					Ascl2 (interacts with) Prss22
					Mxd1 (interacts with) Anpep
					Ascl2 (interacts with) Serpinb9g
					Tfap2c (interacts with) Entpd1
					Hcls1 (interacts with) Pabpc1
					Nr2f2 (interacts with) C1galt1
					Fgfr1 (interacts with) Sprr2f
					Trim8 (interacts with) Hmox1
					Mxd1 (interacts with) Gm49392
					Ctbp2 (interacts with) Nid1
					Fgfr1 (interacts with) Ascl2
					Trim8 (interacts with) B3gnt2
					Nr2f2 (interacts with) Enpp3
					Irx1 (interacts with) Lzts1
					Frk (interacts with) Fam71f1
					Ctbp2 (interacts with) Wipf1
					Siah2 (interacts with) Cxcr2
					Hcls1 (interacts with) Gnl3
					Ascl2 (interacts with) Arhgap27
					Hmox1 (interacts with) Chd7
					Fgfr1 (interacts with) S100a16
					Prdm1 (interacts with) Prss22
					Irx1 (interacts with) Pcdh12
					Trim8 (interacts with) Hpca
					E2f5 (interacts with) Prss22
					Hcls1 (interacts with) Wipf1
					Frk (interacts with) Mmp9
					Hcls1 (interacts with) Gmnn
					Gata3 (interacts with) Hnrnpf
					Stat1 (interacts with) Arih2
					Hmox1 (interacts with) Sema4b
					Plk3 (interacts with) Pcdh12
					Nfkbia (interacts with) Pabpc1
					Hmox1 (interacts with) Cela1
					Nedd8 (interacts with) Prl2a1
					Chd7 (interacts with) C5ar2
					Siah2 (interacts with) Rgs10
					Satb1 (interacts with) Rai14
					Gmnn (interacts with) Sbsn
					Gata3 (interacts with) Enpp3
					Nfkbia (interacts with) Ddx58
					Frk (interacts with) Itgb3
					Nr2f2 (interacts with) Mmp9
					Hcls1 (interacts with) Plau
					Hmox1 (interacts with) C5ar2
					Hmox1 (interacts with) Fam71f1
					Satb1 (interacts with) Itgb4
					Frk (interacts with) Ecm1
					Ascl2 (interacts with) Satb1
					Nedd8 (interacts with) Blvra
					Plk3 (interacts with) Ecm1
					Tfap2c (interacts with) Plk3
					Nr2f2 (interacts with) Cts8
					Hmox1 (interacts with) Hpca
					Plk3 (interacts with) Satb1
					Irx1 (interacts with) Plk3
					Ets2 (interacts with) Myh6
					Plk3 (interacts with) C5ar2
					Nr2f2 (interacts with) Adamts9
					Ets2 (interacts with) Gm49392
					Tfap2c (interacts with) Bcl2
					Gnl3 (interacts with) Gmnn
					Tfap2c (interacts with) Itpk1
					Ctbp2 (interacts with) Dppa5a
					Rexo4 (interacts with) Siah2
					Satb1 (interacts with) Fam71f1
					Nfkbia (interacts with) Otud6b
					Frk (interacts with) Hnrnpf
					Ctbp2 (interacts with) Itgb3
					Trim8 (interacts with) Adamts1
					Hmox1 (interacts with) Adap1
					Tfap2c (interacts with) Ddx58
					Plk3 (interacts with) Ets2
					Irf9 (interacts with) Brpf3
					Nr2f2 (interacts with) Arhgap27
					Irx1 (interacts with) Slc6a4
					Tfap2c (interacts with) Lipg
					Trim8 (interacts with) Dab2ip
					Gata3 (interacts with) Lcp1
					Irf9 (interacts with) Fbxo27
					E2f5 (interacts with) Nfkbia
					Mxd1 (interacts with) Ifitm3
					Siah2 (interacts with) Slc30a5
					Ctbp2 (interacts with) Rps6ka2
					Lzts1 (interacts with) Cflar
					Lzts1 (interacts with) Pcdh12
					Trim8 (interacts with) Stat1
					Siah2 (interacts with) Adamts1
					Satb1 (interacts with) B4galt5
					Hmox1 (interacts with) Eif1
					Ctbp2 (interacts with) Bcl2
					Nr2f2 (interacts with) Prune2
					Trim8 (interacts with) Sos1
					Nfkbia (interacts with) Mxd1
					Mxd1 (interacts with) Serpinb9g
					Nr2f2 (interacts with) Pcdh12
					Ascl2 (interacts with) Lcp1
					Trim8 (interacts with) Cts7
					Hmox1 (interacts with) Psg19
					Frk (interacts with) N4bp3
					Hmox1 (interacts with) Adamts7
					Nfkbia (interacts with) Snrpe
					Trim8 (interacts with) Itgb3
					Frk (interacts with) Adamts7
					Hmox1 (interacts with) Smpdl3b
					Nfkbia (interacts with) Plau
					Ctbp2 (interacts with) Rps27
					Fgfr1 (interacts with) Serpinb9g
					Hmox1 (interacts with) Anks1
					Siah2 (interacts with) Mmp1b

## Sheet: E7.5_3_GENIE3
Node metrics					Edge information
ext_gene	BetweennessCentrality	ClosenessCentrality	Degree		interactions
Mppe1	0.0001555	0.415808	3		Hic1 (interacts with) Pfpl
Hic1	0.146997	0.535398	46		Irf2bpl (interacts with) Errfi1
Pltp	0.0029035	0.467181	6		Elf4 (interacts with) Vgll3
Nt5c	9.59e-05	0.346705	2		Cecr2 (interacts with) Ivns1abp
Amot	0.00291474	0.485944	7		Elf5 (interacts with) Kyat3
Lrrc3	0.00456058	0.497942	9		Irf2bpl (interacts with) Dll4
Kcnk6	0	0.348703	1		Nfkbiz (interacts with) Kctd12
Hunk	0.00022376	0.421603	3		Elf4 (interacts with) Kdelr3
Man2a2	0.00608272	0.502075	9		Hic1 (interacts with) Lrrc3
Naa25	0	0.35277	1		Irf2bpl (interacts with) Il1r2
Scin	0.00493306	0.5	9		Ccdc85b (interacts with) Qsox2
Fam217b	0.00302404	0.465385	6		E2f2 (interacts with) Hs3st1
Zfp608	0.0981458	0.537778	36		Jdp2 (interacts with) Cracr2b
Capg	0.00027472	0.394137	2		Cecr2 (interacts with) Fstl3
Lrwd1	0	0.353801	1		Cecr2 (interacts with) Prl5a1
Ivns1abp	0.00201892	0.487903	7		Tfap2a (interacts with) Pla2g5
Col4a3bp	0.00015101	0.391586	2		Jdp2 (interacts with) Olfr1388
Abcc1	0.000134	0.387821	2		Vgll3 (interacts with) Nav3
Nsmaf	0.00012307	0.382911	2		Hic1 (interacts with) Serpinb9
Soat1	0.00031425	0.386581	2		Elf4 (interacts with) Nceh1
Rap1gds1	0	0.311856	1		Hic1 (interacts with) Efs
Myl6	0	0.348703	1		Ccdc85b (interacts with) Fam83f
Slc4a8	0.00601996	0.512712	9		Zfp608 (interacts with) Septin9
Esyt1	0	0.311856	1		Hic1 (interacts with) Hunk
Elf4	0.0963337	0.502075	40		Tfap2a (interacts with) Jdp2
Ptprn	0.00380083	0.497942	9		Elf4 (interacts with) Zfp608
Olfr1388	0.00274033	0.489879	7		Zfp608 (interacts with) Scin
Cyfip2	0	0.336111	1		Zfp608 (interacts with) Nemp1
Syngr1	0.000134	0.387821	2		Hic1 (interacts with) Capg
Adgrl2	0	0.353801	1		Irf2bpl (interacts with) Slc38a3
Glud1	0	0.35277	1		Ccdc85b (interacts with) Pla2g5
Tspan18	0.00037672	0.417241	3		Ccdc85b (interacts with) Plpp2
Cdk19	0.00140907	0.468992	6		Elf4 (interacts with) Micall2
Was	0	0.35277	1		Cecr2 (interacts with) Atp11b
Jdp2	0.134395	0.545045	47		Elf4 (interacts with) Adgrf5
Arhgap9	0.00060838	0.410169	4		Nfkbiz (interacts with) Zfp608
Serpinb9	0.00074116	0.441606	4		Elf4 (interacts with) Il2rg
Cracr2b	0.00093347	0.427562	3		Cecr2 (interacts with) Inpp5k
Fth1	0	0.35277	1		E2f2 (interacts with) Zfp608
Card9	0.00010102	0.35905	2		Irf2bpl (interacts with) Prex2
Pla2g5	0.00755663	0.508403	10		Ccdc85b (interacts with) Rap1gds1
Plac1	0.00020557	0.398026	2		Tfap2a (interacts with) Atp11b
Capn1	0.00013909	0.390323	2		Elf5 (interacts with) Itga1
Card19	0.00066155	0.451493	4		E2f2 (interacts with) Cyfip2
Nemp1	0.00056016	0.423077	3		Jdp2 (interacts with) Il2rg
AU018091	0.00015101	0.391586	2		Tfap2a (interacts with) Slc44a4
Sema3e	0.00728111	0.517094	10		Jdp2 (interacts with) Capn1
Kdelr3	0.0002895	0.407407	3		Irf2bpl (interacts with) Efs
Vsir	0.00372223	0.495902	8		Vgll3 (interacts with) Ssbp4
Atp10a	0.00149841	0.480159	6		Tfap2a (interacts with) Dll4
Rusc2	0.0007667	0.421603	3		Elf5 (interacts with) Pltp
Snx22	0	0.361194	2		Irf2bpl (interacts with) Cdk19
Dock6	0	0.332418	1		Irf2bpl (interacts with) Glud1
Cdh5	0.00017928	0.421603	3		Jdp2 (interacts with) Amot
Il1r2	0.00019203	0.423077	3		Tfap2a (interacts with) Atp10a
Micall2	0.00593745	0.504167	9		Irf2bpl (interacts with) Ext1
Itga1	0.00139197	0.456604	5		Jdp2 (interacts with) Atp11b
Pam	0.00353626	0.478261	7		Cecr2 (interacts with) Nfkbiz
Ccdc85b	0.0869632	0.451493	30		Ccdc85b (interacts with) Slc4a8
Atp11b	0.0104138	0.526087	12		Hic1 (interacts with) Rassf1
Prex2	0.00042933	0.421603	3		Jdp2 (interacts with) Il1r2
P4ha1	0.00160279	0.460076	5		Cecr2 (interacts with) Pfpl
Fat1	0	0.387821	2		Jdp2 (interacts with) Sema3e
Plpp2	0.00095042	0.451493	4		Hic1 (interacts with) Lasp1
Nfkbiz	0.0813984	0.495902	34		Cecr2 (interacts with) Vsir
Jam3	0.00254063	0.47451	7		Tfap2a (interacts with) Cpm
Irf2bpl	0.141783	0.542601	40		E2f2 (interacts with) Nav3
Cpm	0.00884317	0.52381	11		Nfkbiz (interacts with) Man2a2
S100a13	0.00030643	0.362275	2		Vgll3 (interacts with) Sbf2
Pfpl	0.00591172	0.497942	9		Nfkbiz (interacts with) Jam3
Sbf2	0.00126535	0.461832	5		Ccdc85b (interacts with) Atp11b
Shroom1	0.00043636	0.417241	3		Irf2bpl (interacts with) Fam83f
Nrgn	0	0.350725	1		Vgll3 (interacts with) Sema3e
Acp5	0.00010987	0.378125	2		Cecr2 (interacts with) Atp10a
Nceh1	0.00012308	0.38535	2		Nfkbiz (interacts with) Nav3
Mapkapk3	0.00022647	0.363363	2		Zfp608 (interacts with) Slc4a8
Prkch	0.00025084	0.398026	2		E2f2 (interacts with) Ivns1abp
Dpy19l1	0.00025389	0.382911	2		Elf5 (interacts with) Scin
Tfap2a	0.0800337	0.480159	36		E2f2 (interacts with) Jam3
Ext1	0.00138854	0.470817	6		Elf4 (interacts with) Shroom1
Bcat1	0	0.348703	1		Ccdc85b (interacts with) S100a13
Fam83f	0.0021451	0.463602	5		Jdp2 (interacts with) Fam217b
Dll4	0.00168161	0.465385	6		Vgll3 (interacts with) Prl5a1
Elf5	0.0263398	0.429078	22		Irf2bpl (interacts with) Fam217b
Hbb-bt	0.00059997	0.400662	3		Cecr2 (interacts with) Acp5
Kyat3	0.0009858	0.423077	4		Ccdc85b (interacts with) Mapkapk3
Slc38a3	0.00114647	0.449814	4		Jdp2 (interacts with) Nceh1
Qsox2	0.00030643	0.362275	2		Ccdc85b (interacts with) Fam217b
Impa2	0	0.336111	1		Hic1 (interacts with) Card19
E2f2	0.110686	0.504167	41		Zfp608 (interacts with) Sema3e
Efs	0	0.38535	2		Vgll3 (interacts with) Jdp2
Sypl	0	0.349711	1		E2f2 (interacts with) Prex2
Myo1c	0.00132385	0.451493	4		Jdp2 (interacts with) Prl5a1
Prl5a1	0.0048423	0.504167	8		E2f2 (interacts with) Plpp2
Il2rg	0.00297989	0.468992	6		Zfp608 (interacts with) Cdh5
Hs3st1	0.00213315	0.454887	5		Irf2bpl (interacts with) Pfpl
Plac8	0.00012495	0.384127	2		Tfap2a (interacts with) Rassf1
Cecr2	0.122582	0.552511	44		Irf2bpl (interacts with) Was
Adgrf5	0.00165104	0.476378	6		Zfp608 (interacts with) Adgrf5
Fignl2	0.00019203	0.423077	3		Hic1 (interacts with) Sema3e
Inpp5k	0.00304754	0.49187	7		Cecr2 (interacts with) Jdp2
Cyb5b	0.00027351	0.394137	2		Cecr2 (interacts with) Micall2
Cep164	0	0.401993	2		Tfap2a (interacts with) Nav3
Calu	0	0.348703	1		Nfkbiz (interacts with) Ivns1abp
Tcea3	0	0.311856	1		Ccdc85b (interacts with) Cpm
Slc44a4	0.00120746	0.465385	5		Hic1 (interacts with) Cpm
Vgll3	0.14844	0.53304	39		Cecr2 (interacts with) Slc4a8
Errfi1	0.00090133	0.430605	4		Cecr2 (interacts with) Fam83f
Rassf1	0.00088512	0.446494	4		E2f2 (interacts with) Pam
Fstl3	0.00015101	0.418685	3		Hic1 (interacts with) Slc4a8
Kctd12	0.00032388	0.398026	3		Zfp608 (interacts with) Pfpl
Stk10	0.00010465	0.386581	2		Nfkbiz (interacts with) Sbf2
Paqr4	0.000134	0.387821	2		Tfap2a (interacts with) Snx22
Pygb	0	0.350725	1		Cecr2 (interacts with) Pla2g5
Lasp1	0.0011294	0.448148	4		Irf2bpl (interacts with) Fstl3
Slc31a2	0	0.349711	1		Elf4 (interacts with) Scin
Pnma5	0	0.349711	1		Hic1 (interacts with) Inpp5k
Pip5k1c	0	0.332418	1		Tfap2a (interacts with) Qsox2
Rab31	0.00035045	0.420139	3		Vgll3 (interacts with) Mppe1
Ssbp4	0.00015101	0.391586	2		Elf5 (interacts with) Vsir
Septin9	0.000134	0.415808	3		Elf5 (interacts with) Cdk19
Nav3	0.00265891	0.482072	6		Irf2bpl (interacts with) Cecr2
					E2f2 (interacts with) Ptprn
					Elf5 (interacts with) Sema3e
					Hic1 (interacts with) Sypl
					Cecr2 (interacts with) Myo1c
					Nfkbiz (interacts with) Inpp5k
					Cecr2 (interacts with) Adgrf5
					Hic1 (interacts with) Atp11b
					Ccdc85b (interacts with) Rusc2
					Ccdc85b (interacts with) Sema3e
					Hic1 (interacts with) Scin
					Tfap2a (interacts with) Nt5c
					Vgll3 (interacts with) Hbb-bt
					E2f2 (interacts with) Impa2
					Cecr2 (interacts with) Amot
					Irf2bpl (interacts with) Lrrc3
					Vgll3 (interacts with) P4ha1
					Ccdc85b (interacts with) Scin
					Irf2bpl (interacts with) Olfr1388
					E2f2 (interacts with) Plac1
					Nfkbiz (interacts with) Cpm
					E2f2 (interacts with) Atp11b
					Cecr2 (interacts with) Ext1
					Irf2bpl (interacts with) Ivns1abp
					Cecr2 (interacts with) Sbf2
					Jdp2 (interacts with) Micall2
					Elf4 (interacts with) Abcc1
					Vgll3 (interacts with) Col4a3bp
					Nfkbiz (interacts with) Scin
					Cecr2 (interacts with) AU018091
					Nfkbiz (interacts with) Atp11b
					Irf2bpl (interacts with) Slc4a8
					Elf4 (interacts with) Slc4a8
					Irf2bpl (interacts with) Mppe1
					Tfap2a (interacts with) Lrrc3
					Elf5 (interacts with) Nt5c
					Irf2bpl (interacts with) Ptprn
					Ccdc85b (interacts with) Esyt1
					Ccdc85b (interacts with) Pltp
					Jdp2 (interacts with) Ptprn
					Elf4 (interacts with) Ptprn
					Zfp608 (interacts with) Ivns1abp
					Hic1 (interacts with) Syngr1
					Cecr2 (interacts with) Plac8
					Elf5 (interacts with) Atp11b
					Tfap2a (interacts with) Adgrf5
					Nfkbiz (interacts with) Ptprn
					Jdp2 (interacts with) Errfi1
					Vgll3 (interacts with) Slc4a8
					Irf2bpl (interacts with) Myo1c
					Ccdc85b (interacts with) Nemp1
					Elf4 (interacts with) Fam217b
					Ccdc85b (interacts with) Dpy19l1
					Hic1 (interacts with) Fam217b
					E2f2 (interacts with) Slc44a4
					Jdp2 (interacts with) Adgrl2
					E2f2 (interacts with) Amot
					E2f2 (interacts with) Itga1
					Elf4 (interacts with) Plpp2
					Elf5 (interacts with) Pam
					Elf4 (interacts with) Serpinb9
					Nfkbiz (interacts with) Dock6
					Jdp2 (interacts with) Nemp1
					Irf2bpl (interacts with) Zfp608
					Hic1 (interacts with) Fat1
					E2f2 (interacts with) P4ha1
					Jdp2 (interacts with) Zfp608
					Vgll3 (interacts with) Myl6
					Zfp608 (interacts with) Fignl2
					E2f2 (interacts with) Sbf2
					Tfap2a (interacts with) Vsir
					E2f2 (interacts with) Slc38a3
					Cecr2 (interacts with) Plpp2
					Tfap2a (interacts with) Arhgap9
					Cecr2 (interacts with) Tspan18
					Zfp608 (interacts with) Jdp2
					Vgll3 (interacts with) Kyat3
					Vgll3 (interacts with) Tspan18
					Irf2bpl (interacts with) Atp11b
					E2f2 (interacts with) Scin
					Cecr2 (interacts with) Fat1
					Zfp608 (interacts with) Hunk
					Cecr2 (interacts with) Rassf1
					Jdp2 (interacts with) Card19
					Hic1 (interacts with) Pltp
					Zfp608 (interacts with) Prl5a1
					Nfkbiz (interacts with) Olfr1388
					Tfap2a (interacts with) Capg
					Irf2bpl (interacts with) Fignl2
					Hic1 (interacts with) P4ha1
					Tfap2a (interacts with) Hbb-bt
					Cecr2 (interacts with) Cep164
					Jdp2 (interacts with) Cpm
					Nfkbiz (interacts with) Prl5a1
					Irf2bpl (interacts with) Slc44a4
					Tfap2a (interacts with) Rab31
					Zfp608 (interacts with) Atp11b
					Elf4 (interacts with) Jam3
					Tfap2a (interacts with) Errfi1
					Elf4 (interacts with) Sema3e
					Hic1 (interacts with) Paqr4
					Jdp2 (interacts with) Dll4
					Hic1 (interacts with) Irf2bpl
					Cecr2 (interacts with) Sema3e
					E2f2 (interacts with) Elf5
					Zfp608 (interacts with) Ext1
					Jdp2 (interacts with) Pam
					Ccdc85b (interacts with) E2f2
					E2f2 (interacts with) Nsmaf
					Irf2bpl (interacts with) Il2rg
					Tfap2a (interacts with) Kyat3
					Tfap2a (interacts with) Pfpl
					Vgll3 (interacts with) Cpm
					Elf4 (interacts with) Myo1c
					Tfap2a (interacts with) Pltp
					Cecr2 (interacts with) Cpm
					Jdp2 (interacts with) Vsir
					Vgll3 (interacts with) Cdk19
					Tfap2a (interacts with) Man2a2
					Nfkbiz (interacts with) Lrrc3
					E2f2 (interacts with) Fam217b
					Jdp2 (interacts with) Ivns1abp
					Vgll3 (interacts with) Inpp5k
					Zfp608 (interacts with) Nav3
					Jdp2 (interacts with) Fignl2
					Cecr2 (interacts with) Ptprn
					Hic1 (interacts with) Dll4
					E2f2 (interacts with) Inpp5k
					Cecr2 (interacts with) P4ha1
					Elf4 (interacts with) Cpm
					Cecr2 (interacts with) Scin
					Tfap2a (interacts with) Soat1
					Vgll3 (interacts with) Bcat1
					Irf2bpl (interacts with) Prl5a1
					E2f2 (interacts with) Micall2
					E2f2 (interacts with) Fam83f
					Jdp2 (interacts with) Cdk19
					Vgll3 (interacts with) Slc38a3
					Cecr2 (interacts with) Olfr1388
					Ccdc85b (interacts with) Man2a2
					E2f2 (interacts with) Vsir
					Irf2bpl (interacts with) Micall2
					Hic1 (interacts with) Olfr1388
					Jdp2 (interacts with) Ext1
					Jdp2 (interacts with) Pltp
					Hic1 (interacts with) Vsir
					E2f2 (interacts with) Capn1
					Cecr2 (interacts with) Stk10
					Jdp2 (interacts with) Cep164
					Cecr2 (interacts with) Kyat3
					Ccdc85b (interacts with) Cracr2b
					Elf4 (interacts with) Kctd12
					Hic1 (interacts with) Pla2g5
					Zfp608 (interacts with) Atp10a
					Jdp2 (interacts with) Jam3
					Elf5 (interacts with) Lrrc3
					Jdp2 (interacts with) Tfap2a
					Vgll3 (interacts with) Man2a2
					Irf2bpl (interacts with) Sema3e
					Elf5 (interacts with) Jam3
					Elf4 (interacts with) Arhgap9
					Vgll3 (interacts with) AU018091
					Hic1 (interacts with) Nav3
					Tfap2a (interacts with) Micall2
					Elf4 (interacts with) Pla2g5
					Vgll3 (interacts with) Calu
					Elf4 (interacts with) Card9
					Cecr2 (interacts with) Hic1
					E2f2 (interacts with) Cpm
					E2f2 (interacts with) Lrrc3
					Hic1 (interacts with) Zfp608
					Nfkbiz (interacts with) Pam
					Elf4 (interacts with) Rab31
					Elf5 (interacts with) Pfpl
					Zfp608 (interacts with) Nrgn
					Elf4 (interacts with) Sbf2
					Elf4 (interacts with) Syngr1
					Jdp2 (interacts with) Dpy19l1
					Tfap2a (interacts with) Ext1
					Vgll3 (interacts with) Prkch
					Zfp608 (interacts with) Serpinb9
					Cecr2 (interacts with) Dll4
					Vgll3 (interacts with) Fam83f
					E2f2 (interacts with) Adgrf5
					Nfkbiz (interacts with) Mapkapk3
					Elf5 (interacts with) Hbb-bt
					Elf4 (interacts with) Hs3st1
					Vgll3 (interacts with) Serpinb9
					Elf4 (interacts with) Atp11b
					E2f2 (interacts with) Card19
					Tfap2a (interacts with) Jam3
					Ccdc85b (interacts with) Pfpl
					Elf5 (interacts with) Acp5
					Ccdc85b (interacts with) Myo1c
					Hic1 (interacts with) Slc31a2
					Cecr2 (interacts with) Col4a3bp
					Jdp2 (interacts with) Lrrc3
					Elf5 (interacts with) Pla2g5
					Tfap2a (interacts with) Inpp5k
					Elf5 (interacts with) P4ha1
					Elf4 (interacts with) Pfpl
					Vgll3 (interacts with) Il1r2
					E2f2 (interacts with) Atp10a
					Ccdc85b (interacts with) Prl5a1
					Zfp608 (interacts with) Man2a2
					Zfp608 (interacts with) Cpm
					Hic1 (interacts with) Amot
					Vgll3 (interacts with) Soat1
					Hic1 (interacts with) Ivns1abp
					Nfkbiz (interacts with) Il2rg
					Zfp608 (interacts with) Pygb
					Vgll3 (interacts with) Kcnk6
					Cecr2 (interacts with) Card19
					Hic1 (interacts with) Septin9
					Nfkbiz (interacts with) Pip5k1c
					Zfp608 (interacts with) Stk10
					Elf4 (interacts with) Ext1
					Zfp608 (interacts with) Rab31
					Vgll3 (interacts with) Fstl3
					Ccdc85b (interacts with) Il2rg
					Hic1 (interacts with) Cdh5
					E2f2 (interacts with) Olfr1388
					Elf4 (interacts with) Mppe1
					Nfkbiz (interacts with) Pltp
					Jdp2 (interacts with) Man2a2
					Irf2bpl (interacts with) Rusc2
					E2f2 (interacts with) Il2rg
					Tfap2a (interacts with) Olfr1388
					Jdp2 (interacts with) Lasp1
					Nfkbiz (interacts with) Slc38a3
					Nfkbiz (interacts with) Lasp1
					Jdp2 (interacts with) Pla2g5
					Elf5 (interacts with) Ptprn
					Elf5 (interacts with) Micall2
					Irf2bpl (interacts with) Kdelr3
					Irf2bpl (interacts with) Naa25
					Ccdc85b (interacts with) Amot
					Nfkbiz (interacts with) Slc4a8
					Hic1 (interacts with) Abcc1
					Hic1 (interacts with) Atp10a
					Tfap2a (interacts with) Plac8
					Ccdc85b (interacts with) Hs3st1
					Nfkbiz (interacts with) Hs3st1
					Vgll3 (interacts with) Pla2g5
					Elf4 (interacts with) Pam
					Jdp2 (interacts with) Slc44a4
					E2f2 (interacts with) Rassf1
					E2f2 (interacts with) Slc4a8
					Ccdc85b (interacts with) Pam
					E2f2 (interacts with) Hunk
					Jdp2 (interacts with) Atp10a
					Elf4 (interacts with) Nsmaf
					Hic1 (interacts with) Prl5a1
					Nfkbiz (interacts with) Pfpl
					Elf4 (interacts with) Dll4
					E2f2 (interacts with) Pla2g5
					Elf4 (interacts with) Amot
					Zfp608 (interacts with) Vsir
					Jdp2 (interacts with) Itga1
					Irf2bpl (interacts with) Plac1
					Ccdc85b (interacts with) Tcea3
					Elf4 (interacts with) Cdk19
					Elf5 (interacts with) Arhgap9
					Zfp608 (interacts with) Cyb5b
					Vgll3 (interacts with) Atp11b
					Elf5 (interacts with) Card9
					Hic1 (interacts with) Pnma5
					Jdp2 (interacts with) Lrwd1
					Tfap2a (interacts with) S100a13
					Elf4 (interacts with) Lrrc3
					Hic1 (interacts with) Kdelr3
					Nfkbiz (interacts with) Snx22
					Tfap2a (interacts with) Itga1
					Cecr2 (interacts with) Cdk19
					Jdp2 (interacts with) Cdh5
					Hic1 (interacts with) Cracr2b
					Vgll3 (interacts with) Vsir
					Hic1 (interacts with) Shroom1
					Zfp608 (interacts with) Ptprn
					Nfkbiz (interacts with) Tspan18
					Zfp608 (interacts with) Lrrc3
					Tfap2a (interacts with) Kctd12
					Vgll3 (interacts with) Pam
					Hic1 (interacts with) Prex2
					Elf4 (interacts with) Septin9
					Jdp2 (interacts with) Shroom1
					Ccdc85b (interacts with) Micall2
					Irf2bpl (interacts with) Cpm
					Irf2bpl (interacts with) Fth1
					Cecr2 (interacts with) Man2a2
					Hic1 (interacts with) Ptprn
					Vgll3 (interacts with) Irf2bpl
					E2f2 (interacts with) Prkch
					Zfp608 (interacts with) Rusc2
					Vgll3 (interacts with) Micall2
					Vgll3 (interacts with) Jam3
					Jdp2 (interacts with) Scin
					Hic1 (interacts with) Man2a2
					Cecr2 (interacts with) Ssbp4
					Nfkbiz (interacts with) Pla2g5
					Irf2bpl (interacts with) Hs3st1
					Nfkbiz (interacts with) Arhgap9
					Vgll3 (interacts with) Lasp1
					Nfkbiz (interacts with) Sema3e
					Hic1 (interacts with) Adgrf5
					Elf4 (interacts with) Man2a2
					Tfap2a (interacts with) Nfkbiz
					Vgll3 (interacts with) Cyb5b
					Irf2bpl (interacts with) Itga1
					Elf4 (interacts with) Paqr4
					Jdp2 (interacts with) Inpp5k
					Zfp608 (interacts with) Amot
					Nfkbiz (interacts with) Errfi1
					Cecr2 (interacts with) Slc44a4

## Sheet: E8.5_1_STRING
Node metrics					Edge information
name	BetweennessCentrality	ClosenessCentrality	Degree		interactions
Pkn2	0	0.194185	1		Cttn (interacts with) Igf2r
Ppp1r14a	0.0106952	0.240669	2		Cttn (interacts with) Nexn
Ctage5	0	0.258287	1		Hes7 (interacts with) Rbpj
Slk	0	0.266762	1		Cttn (interacts with) Mapk1
Hes7	0	0.24036	1		Hey2 (interacts with) Rbpj
Nexn	0.0014385	0.27994	2		Cttn (interacts with) Dab2
Agrn	0.0164321	0.316949	8		Cttn (interacts with) Sh3pxd2a
Osbpl5	0	0.224221	1		Cttn (interacts with) Ssh1
Hey2	0	0.24036	1		Cttn (interacts with) Stam2
Dvl3	0.00811815	0.306557	4		Cttn (interacts with) Pacsin2
Utrn	0.00633346	0.327496	3		Hmgcs1 (interacts with) Srebf1
Ssh1	0	0.27786	1		Ppp1r14a (interacts with) Rock2
Hs6st2	0.0106952	0.246702	3		Hmgcs1 (interacts with) Scd1
Sulf1	0	0.198093	1		Hmha1 (interacts with) Mapk1
Atp6v1a	0.0106952	0.219484	2		Ankrd40 (interacts with) Sec23a
Dag1	0.00036998	0.27994	4		Ankrd40 (interacts with) Supt20
Srl	0	0.253388	1		Ano6 (interacts with) Mospd2
Hspg2	0.0185917	0.314815	9		Ano6 (interacts with) Scamp1
Myl3	0	0.253388	1		Ano6 (interacts with) Rab14
Atp6v1c1	0	0.180154	1		Ano6 (interacts with) Ttyh2
Hyou1	0.0141608	0.323529	5		Ano6 (interacts with) Degs1
Hspa4l	4.792e-05	0.291732	3		Ano6 (interacts with) Slco4c1
Ankrd40	0.00123538	0.269452	2		Ano6 (interacts with) Atp11a
Sec23a	0.0329802	0.347584	12		Ap1m2 (interacts with) Ap2b1
Supt20	0.00379308	0.301127	2		Ap1m2 (interacts with) Gga2
Ckap5	0.0071207	0.32409	13		Ap2b1 (interacts with) Ap2m1
Wbp2	0	0.182261	1		Dab2 (interacts with) Dvl3
Ttyh2	0	0.218713	1		Ap2b1 (interacts with) Pank1
Itga9	0.0175591	0.312709	6		Dab2 (interacts with) Igf2r
Unc5c	0	0.195607	1		Dab2 (interacts with) Pank1
Itga4	0.00686389	0.312187	5		Ap2b1 (interacts with) Synrg
Tceal8	0	0.232587	1		Dab2 (interacts with) Synrg
Ap1m2	0.00034314	0.264873	2		Ap2b1 (interacts with) Stam2
Gga2	0.00061814	0.260809	2		Ap2b1 (interacts with) Apob
Ajuba	0	0.320755	10		Pth1r (interacts with) Slc9a3r1
Csnk1d	0.0376812	0.357553	17		Ap2b1 (interacts with) Cttn
Pank1	0	0.282905	5		Dab2 (interacts with) Smad2
Synrg	0.00187683	0.303079	6		Ptpra (interacts with) Sptbn2
Phlda2	0.0106952	0.28858	4		Dab2 (interacts with) Pacsin2
Cidea	0	0.26264	2		Ap2b1 (interacts with) Ror1
Pfkl	4.313e-05	0.247028	2		Ptpra (interacts with) Wbp2
Pth1r	0	0.242857	1		Dab2 (interacts with) Stam2
Plk4	0.0031734	0.322414	12		Ap2b1 (interacts with) Igf2r
Ptpra	0.0106952	0.222619	2		Ap2b1 (interacts with) Mapk1
Maged2	0	0.266382	3		Dag1 (interacts with) Lamc1
Ror1	0.00029941	0.285061	3		Ap2b1 (interacts with) Pacsin2
Haus1	0	0.320755	10		Dag1 (interacts with) Utrn
Ola1	0	0.266382	3		Ap2b1 (interacts with) Dab2
Pcm1	0	0.320755	10		Dag1 (interacts with) Hspg2
Pafah1b1	0.0117349	0.324653	14		Ap2m1 (interacts with) Pank1
Tuba8	0	0.256516	3		Ap2m1 (interacts with) Sec23a
Hsp90aa1	0.141467	0.408297	28		Ap2m1 (interacts with) Synrg
Tuba4a	0.00944388	0.325784	13		Ap2m1 (interacts with) Stam2
Peg10	0	0.288136	3		Dbnl (interacts with) Wdr1
Ywhae	0.0470022	0.346296	19		Ap2m1 (interacts with) Ror1
AI464131	0	0.261905	1		Dbnl (interacts with) Sh3pxd2a
Igf2	0.0524355	0.354167	11		Ap2m1 (interacts with) Pacsin2
Foxred2	0.00164195	0.249333	2		Ap2m1 (interacts with) Igf2r
Csnk1e	0.00513406	0.330389	12		Ap2m1 (interacts with) Apob
Abcc1	0	0.319113	1		Ap2m1 (interacts with) Mapk1
Scd2	0.00015446	0.270622	4		Ap2m1 (interacts with) Cttn
Akt1	0.301021	0.4675	42		Ap2m1 (interacts with) Dab2
Sel1l	0.00365271	0.260083	3		Apob (interacts with) Lsr
Akap1	0.00125136	0.276627	2		Apob (interacts with) Mapk14
Akap8	4.025e-05	0.240979	2		Apob (interacts with) Srebf1
Lsr	0	0.296355	2		Apob (interacts with) Igf2r
Creb1	0.0389712	0.380081	14		Apob (interacts with) Cdh2
Magt1	0.00118485	0.257576	3		Apob (interacts with) Lamc1
Il6st	0.00269425	0.298722	3		Apob (interacts with) Pcyox1
Lsp1	0.00034117	0.26301	3		Apob (interacts with) Fasn
Flnc	0	0.238825	2		Apob (interacts with) Scd1
Rps6ka1	0.00997754	0.315878	6		Apob (interacts with) Cttn
Pcyox1	0.00884255	0.300161	3		Apob (interacts with) Stam2
Acly	0.0298492	0.348231	13		Apob (interacts with) Men1
Sp1	0.00027065	0.353497	5		Apob (interacts with) Pacsin2
Arnt	0.00744549	0.345656	3		Apob (interacts with) Dab2
Hmgcs1	0	0.27786	4		Apob (interacts with) Vcan
Ogdh	0	0.263752	2		Rab1 (interacts with) Sptbn2
Cdkn2b	0.00071526	0.335125	5		Apob (interacts with) Hspg2
Ssr1	0.00420797	0.285933	3		Rab1 (interacts with) Surf4
Elovl1	0.00017582	0.271802	3		Apob (interacts with) Apoe
Mttp	0.0001565	0.304065	4		Rab1 (interacts with) Sec23a
Fgf15	6.229e-05	0.30456	3		Apob (interacts with) Mttp
Srebf1	0.0209543	0.365234	12		Rab1 (interacts with) Rab14
Dnaja1	0.00090367	0.309603	4		Apoe (interacts with) Lsr
Rab35	0.00557881	0.294025	4		Apoe (interacts with) Srebf1
Atp2a2	0.0239135	0.338768	5		Rab1 (interacts with) Rab35
Cd2ap	0.0151792	0.292187	3		Rab1 (interacts with) Rab4a
Pdgfa	0.00750859	0.302589	6		Apoe (interacts with) Cd2ap
Rab4a	0.0152412	0.275811	5		Rab14 (interacts with) Rab4a
Sdha	0.00243177	0.284627	4		Apoe (interacts with) Cdh2
Nfatc4	0	0.319113	1		Rab14 (interacts with) Rab35
Cct2	0.017524	0.343119	9		Apoe (interacts with) Lamc1
Ywhaz	0.0356542	0.363107	11		Rab14 (interacts with) Tbc1d1
Scd1	0.0209232	0.354167	11		Apoe (interacts with) Pcyox1
Tbc1d16	0	0.216435	1		Rab35 (interacts with) Ywhae
Fasn	0.0179547	0.353497	10		Apoe (interacts with) Men1
Fkbp4	0.0118151	0.363107	5		Rab35 (interacts with) Rab4a
Mapk1	0.0969107	0.401288	26		Apoe (interacts with) Mttp
Napa	0.0425906	0.330389	11		Rab4a (interacts with) Tbc1d16
Elovl6	0.00017582	0.278274	5		Apoe (interacts with) Vcan
Hmha1	0	0.296825	3		Apoe (interacts with) Hspg2
Has2	0.0114828	0.299679	3		Areg (interacts with) Napa
Ldha	0.00706692	0.326353	4		Areg (interacts with) Csnk1d
Mpzl1	0	0.23852	1		Areg (interacts with) Sec23a
Lman1	0.0131732	0.32807	9		Areg (interacts with) Has2
Specc1l	0	0.226392	1		Areg (interacts with) Lman1
Dusp16	0	0.309603	2		Areg (interacts with) Golga2
Acsl3	0.00056203	0.265248	3		Areg (interacts with) Rab1
Golga2	0.0155471	0.329806	10		Areg (interacts with) Erbb3
Rab1	0.0330759	0.337545	12		Arfip2 (interacts with) Arl1
Vav3	0.00088257	0.323529	3		Arhgef12 (interacts with) Rock2
Ppt2	0.00100163	0.284627	2		Arhgef12 (interacts with) Neo1
Arfip2	0	0.200644	1		Arl1 (interacts with) Napa
Arl1	0.0106952	0.25067	4		Arl1 (interacts with) Vps53
Slc9a3r1	0.0106952	0.320205	2		Degs1 (interacts with) Mospd2
Sptbn2	0.0254478	0.285061	6		Degs1 (interacts with) Scamp1
Galnt1	0	0.256164	3		Degs1 (interacts with) Slco4c1
Creb3l1	0	0.335125	3		Arl1 (interacts with) Golga4
Arhgef12	0.00543306	0.246702	2		Arnt (interacts with) Trip11
Frs2	0.00548661	0.336937	5		Arnt (interacts with) Hsp90aa1
Dync1li2	0.036504	0.326923	12		Rps6ka1 (interacts with) Rps6ka6
Neo1	0.0122549	0.242857	3		Rps6ka1 (interacts with) Tsc1
Stim1	0	0.322971	2		Rps6ka6 (interacts with) Tsc1
Prdm10	0	0.323529	2		Scamp1 (interacts with) Slco4c1
Actr3	0.0164468	0.345018	13		Scd1 (interacts with) Srebf1
Wdr1	0	0.283333	3		Scd2 (interacts with) Srebf1
Rab3gap1	0	0.256164	3		Atm (interacts with) Aven
Ccnd3	0.00150676	0.330973	3		Atm (interacts with) Mapk14
Vps53	0.00485057	0.28036	4		Sdha (interacts with) Ywhaz
Ap2m1	0.0226071	0.369565	13		Sec23a (interacts with) Surf4
Wasf3	0.00343278	0.332149	4		Sec23a (interacts with) Synrg
Camsap1	0.0014532	0.269065	3		Sel1l (interacts with) Sptbn2
Golga4	0.00166097	0.26338	5		Atm (interacts with) Parp1
Ap2b1	0.020519	0.358238	13		Atm (interacts with) Casp3
Surf4	0.0155538	0.298246	8		Atm (interacts with) Hsp90aa1
Trip11	0.00149245	0.282477	3		Atm (interacts with) Cdkn2b
Dbnl	0.00272112	0.305057	5		Slco4c1 (interacts with) Surf4
Tubb2b	0.00046788	0.259722	6		Atm (interacts with) Creb1
Igf2r	0.057843	0.350844	16		Slk (interacts with) Ywhaz
Mapkapk2	0.00755848	0.34	5		Smad2 (interacts with) Sp1
Apob	0.0979072	0.396186	23		Smad2 (interacts with) Twist1
Prom1	0.00061908	0.339383	3		Atp11a (interacts with) Mospd2
Dab2	0.00970802	0.345018	12		Atp11a (interacts with) Scamp1
Rps6ka6	0.0107556	0.299679	5		Atp11a (interacts with) Rab14
Sh3pxd2a	0	0.283333	3		Atp11a (interacts with) Degs1
Parp1	0.00124156	0.360308	8		Atp11a (interacts with) Slco4c1
Cttn	0.0537442	0.383984	16		Hs6st2 (interacts with) Sulf1
Stam2	0	0.327496	8		Atp11a (interacts with) Atp6v1a
Tbc1d1	0.0099205	0.354167	4		Hs6st2 (interacts with) Hspg2
Myo10	0.0173208	0.300161	3		Hsp90aa1 (interacts with) Sp1
Pacsin2	0.00468582	0.344383	9		Atp2a2 (interacts with) Srl
Acvr2b	0.00051953	0.282477	2		Hsp90aa1 (interacts with) Mapk14
Twist1	0.0106952	0.335727	4		Atp2a2 (interacts with) Lman1
Fam53b	0	0.230864	1		Atp2a2 (interacts with) Stim1
Capn1	0	0.280781	1		Hsp90aa1 (interacts with) Wasf3
Rock2	0.0379318	0.315346	6		Hsp90aa1 (interacts with) Rock2
Smad2	0.0155385	0.365949	12		Atp2a2 (interacts with) Myl3
Atm	0.0115898	0.35619	8		Hsp90aa1 (interacts with) Pafah1b1
Adam10	0.0952549	0.361004	16		Hsp90aa1 (interacts with) Plk4
Mospd2	0	0.271802	6		Hsp90aa1 (interacts with) Parp1
Scamp1	0	0.271802	6		Atp6v1a (interacts with) Atp6v1c1
Cdh2	0.0588022	0.389583	16		Hsp90aa1 (interacts with) Pcm1
Pfkfb2	0.00476595	0.320205	2		Hsp90aa1 (interacts with) Mapk1
Lamc1	0.0210899	0.342491	10		Hsp90aa1 (interacts with) Hyou1
Aven	0	0.26301	1		Hsp90aa1 (interacts with) Ywhae
Casp3	0.0375598	0.389583	14		Hsp90aa1 (interacts with) Hspa4l
Rab14	0.0185351	0.317487	7		Hsp90aa1 (interacts with) Tuba4a
Cdca7l	0	0.271408	1		Hspa4l (interacts with) Plk4
Areg	0.0637665	0.389583	11		Dnaja1 (interacts with) Hyou1
Tsc1	0.00813458	0.341865	6		Hspg2 (interacts with) Lamc1
Rbpj	0.0248349	0.315878	5		Hspg2 (interacts with) Pdgfa
Ngfrap1	0.0113961	0.302589	4		Dnaja1 (interacts with) Hspa4l
Degs1	0	0.271802	6		Hspg2 (interacts with) Vcan
Fbln2	0	0.254422	2		Dnaja1 (interacts with) Hsp90aa1
Men1	0.0211501	0.371769	11		Hyou1 (interacts with) Surf4
Msx2	0	0.251682	1		Hyou1 (interacts with) Sel1l
Adam17	0.0120484	0.361004	6		Hyou1 (interacts with) Sec23a
Slco4c1	0.0105723	0.28725	8		Igf2 (interacts with) Mapk14
Atp11a	0.0219772	0.27994	8		Igf2 (interacts with) Phlda2
Ano6	0.011397	0.279522	8		Igf2 (interacts with) Igf2r
Ctnna1	0.00502194	0.338156	7		Igf2 (interacts with) Maged2
Vcan	0.0167651	0.33274	10		Igf2 (interacts with) Ola1
Ugdh	0	0.230864	1		Igf2 (interacts with) Prom1
Apoe	0.0512037	0.380855	14		Igf2 (interacts with) Pdgfa
Mapk14	0.0596492	0.412804	20		Igf2 (interacts with) Peg10
Erbb3	0.0152235	0.354167	7		Igf2r (interacts with) Napa
Pitpna	0	0.257576	1		Igf2r (interacts with) Phlda2
					Igf2r (interacts with) Peg10
					Tbc1d1 (interacts with) Ywhaz
					Tbc1d1 (interacts with) Ywhae
					Igf2r (interacts with) Pank1
					Igf2r (interacts with) Synrg
					Igf2r (interacts with) Stam2
					Igf2r (interacts with) Pacsin2
					Igf2r (interacts with) Vps53
					Il6st (interacts with) Lsp1
					Il6st (interacts with) Mapk1
					Il6st (interacts with) Pdgfa
					Tuba4a (interacts with) Ywhae
					Tuba4a (interacts with) Tubb2b
					Tuba8 (interacts with) Tubb2b
					Itga4 (interacts with) Ywhaz
					Itga4 (interacts with) Lamc1
					Itga4 (interacts with) Itga9
					Itga4 (interacts with) Ywhae
					Itga9 (interacts with) Ywhaz
					Itga9 (interacts with) Lamc1
					Itga9 (interacts with) Mpzl1
					Itga9 (interacts with) Ywhae
					Dusp16 (interacts with) Mapk14
					Dusp16 (interacts with) Mapk1
					Dync1li2 (interacts with) Galnt1
					Dync1li2 (interacts with) Sptbn2
					Dync1li2 (interacts with) Pafah1b1
					Vav3 (interacts with) Wasf3
					Dync1li2 (interacts with) Tuba8
					Dync1li2 (interacts with) Fkbp4
					Ywhae (interacts with) Ywhaz
					Dync1li2 (interacts with) Rab3gap1
					Dync1li2 (interacts with) Tubb2b
					Dync1li2 (interacts with) Tuba4a
					Camsap1 (interacts with) Surf4
					Dync1li2 (interacts with) Golga2
					Camsap1 (interacts with) Tubb2b
					Dync1li2 (interacts with) Rab1
					Camsap1 (interacts with) Tuba4a
					Dync1li2 (interacts with) Hsp90aa1
					Capn1 (interacts with) Casp3
					Casp3 (interacts with) Mapk14
					Casp3 (interacts with) Dbnl
					Casp3 (interacts with) Cdh2
					Casp3 (interacts with) Parp1
					Casp3 (interacts with) Ngfrap1
					Casp3 (interacts with) Mapk1
					Casp3 (interacts with) Ywhae
					Casp3 (interacts with) Prdm10
					Casp3 (interacts with) Smad2
					Casp3 (interacts with) Creb1
					Casp3 (interacts with) Hsp90aa1
					Lamc1 (interacts with) Men1
					Lamc1 (interacts with) Vcan
					Ldha (interacts with) Pfkl
					Ldha (interacts with) Sdha
					Lman1 (interacts with) Napa
					Lman1 (interacts with) Surf4
					Lman1 (interacts with) Sec23a
					Lman1 (interacts with) Ssr1
					Lman1 (interacts with) Rab1
					AI464131 (interacts with) Igf2
					Lsp1 (interacts with) Mapkapk2
					Elovl1 (interacts with) Scd2
					Lsp1 (interacts with) Nexn
					Abcc1 (interacts with) Akt1
					Elovl1 (interacts with) Scd1
					Elovl6 (interacts with) Srebf1
					Maged2 (interacts with) Pdgfa
					Elovl6 (interacts with) Scd2
					Maged2 (interacts with) Ola1
					Elovl6 (interacts with) Scd1
					Elovl6 (interacts with) Fasn
					Magt1 (interacts with) Surf4
					Magt1 (interacts with) Ssr1
					Magt1 (interacts with) Slco4c1
					Ccnd3 (interacts with) Plk4
					Mapk1 (interacts with) Mapk14
					Mapk1 (interacts with) Wasf3
					Ccnd3 (interacts with) Cdkn2b
					Mapk1 (interacts with) Mapkapk2
					Mapk1 (interacts with) Rock2
					Acly (interacts with) Akt1
					Mapk1 (interacts with) Parp1
					Cct2 (interacts with) Frs2
					Acly (interacts with) Ogdh
					Cct2 (interacts with) Ssr1
					Acly (interacts with) Elovl1
					Mapk1 (interacts with) Smad2
					Erbb3 (interacts with) Fgf15
					Mapk1 (interacts with) Tsc1
					Acly (interacts with) Srebf1
					Erbb3 (interacts with) Mapk1
					Mapk1 (interacts with) Rps6ka6
					Cct2 (interacts with) Dnaja1
					Mapk1 (interacts with) Rps6ka1
					Erbb3 (interacts with) Pdgfa
					Mapk14 (interacts with) Sp1
					Erbb3 (interacts with) Igf2
					Mapk14 (interacts with) Rps6ka1
					Cct2 (interacts with) Pacsin2
					Acly (interacts with) Sdha
					Erbb3 (interacts with) Hsp90aa1
					Mapk14 (interacts with) Ywhaz
					Mapk14 (interacts with) Parp1
					Acly (interacts with) Cct2
					Mapk14 (interacts with) Srebf1
					Mapk14 (interacts with) Supt20
					Cct2 (interacts with) Tsc1
					Acly (interacts with) Scd1
					Mapk14 (interacts with) Smad2
					Mapk14 (interacts with) Mapkapk2
					Acly (interacts with) Fasn
					Acly (interacts with) Mapk1
					Cct2 (interacts with) Hsp90aa1
					Acly (interacts with) Elovl6
					Cct2 (interacts with) Hmha1
					Acly (interacts with) Hmha1
					Cct2 (interacts with) Mapk1
					Cd2ap (interacts with) Rab4a
					Acly (interacts with) Ldha
					Acly (interacts with) Hmgcs1
					Cd2ap (interacts with) Specc1l
					Acsl3 (interacts with) Scd1
					Acsl3 (interacts with) Ppt2
					Acsl3 (interacts with) Fasn
					Actr3 (interacts with) Wdr1
					Actr3 (interacts with) Ap2m1
					Actr3 (interacts with) Wasf3
					Actr3 (interacts with) Ap2b1
					Actr3 (interacts with) Dbnl
					Men1 (interacts with) Vcan
					Actr3 (interacts with) Igf2r
					Men1 (interacts with) Smad2
					Actr3 (interacts with) Apob
					Actr3 (interacts with) Dab2
					Actr3 (interacts with) Sh3pxd2a
					Actr3 (interacts with) Cttn
					Actr3 (interacts with) Stam2
					Actr3 (interacts with) Myo10
					Actr3 (interacts with) Pacsin2
					Fam53b (interacts with) Rps6ka6
					Acvr2b (interacts with) Rock2
					Acvr2b (interacts with) Smad2
					Mospd2 (interacts with) Slco4c1
					Mospd2 (interacts with) Scamp1
					Adam10 (interacts with) Mospd2
					Adam10 (interacts with) Scamp1
					Adam10 (interacts with) Cdh2
					Adam10 (interacts with) Lamc1
					Adam10 (interacts with) Rab14
					Cdca7l (interacts with) Men1
					Adam10 (interacts with) Areg
					Fasn (interacts with) Srebf1
					Cdh2 (interacts with) Mapk14
					Adam10 (interacts with) Apob
					Fasn (interacts with) Scd2
					Fasn (interacts with) Scd1
					Cdh2 (interacts with) Myo10
					Adam10 (interacts with) Rbpj
					Fasn (interacts with) Hmgcs1
					Cdh2 (interacts with) Prom1
					Fbln2 (interacts with) Hspg2
					Adam10 (interacts with) Degs1
					Fbln2 (interacts with) Vcan
					Msx2 (interacts with) Twist1
					Cdh2 (interacts with) Cttn
					Adam10 (interacts with) Men1
					Cdh2 (interacts with) Ppt2
					Cdh2 (interacts with) Smad2
					Adam10 (interacts with) Adam17
					Cdh2 (interacts with) Twist1
					Cdh2 (interacts with) Men1
					Adam10 (interacts with) Slco4c1
					Cdh2 (interacts with) Lamc1
					Cdh2 (interacts with) Vcan
					Adam10 (interacts with) Atp11a
					Cdh2 (interacts with) Ctnna1
					Adam10 (interacts with) Ano6
					Mttp (interacts with) Srebf1
					Adam10 (interacts with) Vcan
					Mttp (interacts with) Scd1
					Adam10 (interacts with) Apoe
					Adam17 (interacts with) Akt1
					Cdkn2b (interacts with) Men1
					Adam17 (interacts with) Mapk14
					Cdkn2b (interacts with) Smad2
					Adam17 (interacts with) Areg
					Myo10 (interacts with) Neo1
					Adam17 (interacts with) Rbpj
					Adam17 (interacts with) Erbb3
					Agrn (interacts with) Dvl3
					Agrn (interacts with) Apob
					Agrn (interacts with) Utrn
					Napa (interacts with) Vps53
					Agrn (interacts with) Hs6st2
					Napa (interacts with) Surf4
					Agrn (interacts with) Vcan
					Napa (interacts with) Sptbn2
					Agrn (interacts with) Dag1
					Napa (interacts with) Rab1
					Agrn (interacts with) Hspg2
					Napa (interacts with) Sec23a
					Agrn (interacts with) Apoe
					Fgf15 (interacts with) Frs2
					Fgf15 (interacts with) Mapk1
					Fkbp4 (interacts with) Rock2
					Fkbp4 (interacts with) Mapk1
					Fkbp4 (interacts with) Hsp90aa1
					Flnc (interacts with) Itga9
					Neo1 (interacts with) Unc5c
					Flnc (interacts with) Itga4
					Ngfrap1 (interacts with) Tceal8
					Ngfrap1 (interacts with) Tsc1
					Ngfrap1 (interacts with) Ywhae
					Ajuba (interacts with) Csnk1d
					Ajuba (interacts with) Pafah1b1
					Cidea (interacts with) Scd1
					Cidea (interacts with) Fasn
					Ajuba (interacts with) Plk4
					Ckap5 (interacts with) Csnk1d
					Ckap5 (interacts with) Pafah1b1
					Ajuba (interacts with) Haus1
					Ckap5 (interacts with) Plk4
					Ajuba (interacts with) Pcm1
					Ajuba (interacts with) Hsp90aa1
					Ckap5 (interacts with) Tuba8
					Ajuba (interacts with) Tuba4a
					Ajuba (interacts with) Ckap5
					Ckap5 (interacts with) Haus1
					Ajuba (interacts with) Ywhae
					Ckap5 (interacts with) Pcm1
					Foxred2 (interacts with) Pcyox1
					Ajuba (interacts with) Csnk1e
					Ckap5 (interacts with) Dync1li2
					Foxred2 (interacts with) Sel1l
					Akap1 (interacts with) Akap8
					Ckap5 (interacts with) Ywhae
					Akap1 (interacts with) Creb1
					Ckap5 (interacts with) Tubb2b
					Ckap5 (interacts with) Hsp90aa1
					Frs2 (interacts with) Ror1
					Akap8 (interacts with) Rps6ka1
					Ckap5 (interacts with) Csnk1e
					Frs2 (interacts with) Mapk1
					Ckap5 (interacts with) Tuba4a
					Akt1 (interacts with) Sp1
					Akt1 (interacts with) Arnt
					Akt1 (interacts with) Cdkn2b
					Akt1 (interacts with) Scd1
					Akt1 (interacts with) Atp2a2
					Akt1 (interacts with) Nfatc4
					Akt1 (interacts with) Men1
					Akt1 (interacts with) Ywhaz
					Galnt1 (interacts with) Rab3gap1
					Akt1 (interacts with) Utrn
					Galnt1 (interacts with) Pafah1b1
					Akt1 (interacts with) Fkbp4
					Akt1 (interacts with) Ldha
					Akt1 (interacts with) Vav3
					Akt1 (interacts with) Slc9a3r1
					Akt1 (interacts with) Areg
					Akt1 (interacts with) Apoe
					Akt1 (interacts with) Creb3l1
					Ogdh (interacts with) Sdha
					Akt1 (interacts with) Frs2
					Ola1 (interacts with) Pdgfa
					Osbpl5 (interacts with) Phlda2
					Akt1 (interacts with) Stim1
					Akt1 (interacts with) Prdm10
					Akt1 (interacts with) Fasn
					Pacsin2 (interacts with) Stam2
					Akt1 (interacts with) Ccnd3
					Pafah1b1 (interacts with) Tubb2b
					Creb1 (interacts with) Sp1
					Creb1 (interacts with) Mapk14
					Pafah1b1 (interacts with) Rab3gap1
					Creb1 (interacts with) Mapkapk2
					Akt1 (interacts with) Mapkapk2
					Creb1 (interacts with) Srebf1
					Pafah1b1 (interacts with) Plk4
					Gga2 (interacts with) Igf2r
					Creb1 (interacts with) Creb3l1
					Akt1 (interacts with) Prom1
					Pafah1b1 (interacts with) Tuba4a
					Creb1 (interacts with) Rbpj
					Creb1 (interacts with) Mapk1
					Pafah1b1 (interacts with) Pcm1
					Creb1 (interacts with) Rps6ka6
					Pafah1b1 (interacts with) Ywhae
					Creb1 (interacts with) Hsp90aa1
					Creb1 (interacts with) Rps6ka1
					Akt1 (interacts with) Parp1
					Creb3l1 (interacts with) Mapk1
					Akt1 (interacts with) Cttn
					Golga2 (interacts with) Napa
					Golga2 (interacts with) Sptbn2
					Akt1 (interacts with) Tbc1d1
					Golga2 (interacts with) Sec23a
					Golga2 (interacts with) Trip11
					Golga2 (interacts with) Lman1
					Pank1 (interacts with) Synrg
					Golga2 (interacts with) Golga4
					Akt1 (interacts with) Igf2
					Golga2 (interacts with) Rab1
					Akt1 (interacts with) Smad2
					Golga4 (interacts with) Napa
					Golga4 (interacts with) Trip11
					Akt1 (interacts with) Twist1
					Golga4 (interacts with) Vps53
					Akt1 (interacts with) Cdh2
					Parp1 (interacts with) Smad2
					Akt1 (interacts with) Atm
					Akt1 (interacts with) Srebf1
					Csnk1d (interacts with) Dvl3
					Csnk1d (interacts with) Ywhaz
					Akt1 (interacts with) Mapk1
					Csnk1d (interacts with) Lman1
					Akt1 (interacts with) Mapk14
					Csnk1d (interacts with) Haus1
					Csnk1d (interacts with) Pafah1b1
					Csnk1d (interacts with) Golga2
					Csnk1d (interacts with) Pcm1
					Akt1 (interacts with) Pfkfb2
					Csnk1d (interacts with) Plk4
					Csnk1d (interacts with) Hsp90aa1
					Csnk1d (interacts with) Tuba4a
					Akt1 (interacts with) Casp3
					Csnk1d (interacts with) Rab1
					Csnk1d (interacts with) Ywhae
					Akt1 (interacts with) Tsc1
					Csnk1d (interacts with) Sec23a
					Akt1 (interacts with) Creb1
					Pcm1 (interacts with) Plk4
					Csnk1d (interacts with) Csnk1e
					Akt1 (interacts with) Hsp90aa1
					Csnk1e (interacts with) Dvl3
					Pcm1 (interacts with) Tuba4a
					Csnk1e (interacts with) Pafah1b1
					Pcm1 (interacts with) Ywhae
					Csnk1e (interacts with) Ywhaz
					Csnk1e (interacts with) Plk4
					Csnk1e (interacts with) Haus1
					Csnk1e (interacts with) Pcm1
					Csnk1e (interacts with) Ywhae
					Csnk1e (interacts with) Hsp90aa1
					Peg10 (interacts with) Phlda2
					Csnk1e (interacts with) Tuba4a
					Pfkfb2 (interacts with) Pfkl
					Has2 (interacts with) Ugdh
					Has2 (interacts with) Vcan
					Haus1 (interacts with) Pafah1b1
					Haus1 (interacts with) Plk4
					Haus1 (interacts with) Pcm1
					Haus1 (interacts with) Hsp90aa1
					Haus1 (interacts with) Tuba4a
					Haus1 (interacts with) Ywhae
					Pitpna (interacts with) Ywhae
					Pkn2 (interacts with) Ppp1r14a
					Ctage5 (interacts with) Sec23a
					Ctnna1 (interacts with) Mapk14
					Ctnna1 (interacts with) Ywhaz
					Ctnna1 (interacts with) Parp1
					Ctnna1 (interacts with) Vav3
					Ctnna1 (interacts with) Ywhae
					Ctnna1 (interacts with) Men1
					Plk4 (interacts with) Ywhae
					Plk4 (interacts with) Tuba4a
					Cttn (interacts with) Wdr1
					Cttn (interacts with) Dbnl

## Sheet: E8.5_1_GENIE3
Node metrics					Edge information
ext_gene	BetweennessCentrality	ClosenessCentrality	Degree		interactions
Wdr43	0.00092166	0.48927	16		Zfp131 (interacts with) Il6st
Tex10	0.00011349	0.40354	3		Mtf1 (interacts with) Ppp4r2
Twf1	8.947e-05	0.439306	11		Eed (interacts with) Dnajc18
Gls	0.00015098	0.410072	8		Cops2 (interacts with) Ppp4r2
Ecd	0.0192964	0.506667	55		Samd4b (interacts with) Lrrn4
Arhgap5	0.017382	0.469136	39		Sfmbt2 (interacts with) Ssr1
Ccna2	0.0281197	0.498906	33		Cops2 (interacts with) Ecd
Ap2b1	0.00014506	0.414545	7		Bclaf1 (interacts with) Ahcyl1
Rpl22	8.278e-05	0.423006	8		Ecd (interacts with) Twf1
Hnrnpd	0.0162725	0.487179	48		Ccna2 (interacts with) Degs1
Ddx24	0.0003149	0.459677	17		Cops2 (interacts with) Gm28036
Uspl1	0.00022685	0.395147	7		Nelfe (interacts with) Tns4
Topors	0.0176004	0.483051	51		Gabpa (interacts with) Nipa2
Ankrd40	9.463e-05	0.361331	2		Pawr (interacts with) Tead1
Eif4a1	0.00030137	0.407143	10		Zfp687 (interacts with) Flnc
Ect2	8.331e-05	0.394464	8		Zfp609 (interacts with) Cul4b
Ctdsp2	0.00040336	0.408602	10		Zfp982 (interacts with) Usp3
Tmpo	0.00062764	0.456914	7		Bclaf1 (interacts with) Nap1l1
Cstf1	8.892e-05	0.429379	9		Zfp982 (interacts with) Amotl2
Phactr4	9.472e-05	0.444444	12		Eed (interacts with) Fyttd1
Ywhae	0.00015172	0.449704	13		Zfp207 (interacts with) Slc25a32
Tns3	0.00043493	0.426168	12		Tead1 (interacts with) Rsrp1
Zfp982	0.0136718	0.506667	66		Gabpa (interacts with) Racgap1
Fbxw11	0.0388713	0.533958	74		Zfp207 (interacts with) Rgl2
Gm28036	0.00021933	0.45509	15		Aebp2 (interacts with) Sfmbt2
Brd1	0.0142009	0.477987	38		Hnrnpc (interacts with) Sdha
Map7d1	0.00056397	0.425373	12		Ajuba (interacts with) Zfp982
Gtf3c4	4.198e-05	0.40354	6		Bclaf1 (interacts with) Zfp207
Pitpna	0.00038251	0.48203	14		Eed (interacts with) Polg
Magt1	0.0016286	0.45328	6		Bclaf1 (interacts with) Slc25a32
1700017B05Rik	0.00029992	0.426966	4		Pawr (interacts with) Lpgat1
Cd2ap	0.00016753	0.378738	2		Pawr (interacts with) Nln
Atl2	0.00023684	0.425373	5		Zfp207 (interacts with) Gm28036
Polg	0.00172927	0.469136	14		Gabpa (interacts with) Sall4
Wdr1	1.35e-05	0.386441	3		Ecd (interacts with) Prc1
Srp72	0.00080029	0.436782	10		Ajuba (interacts with) Vps53
Atp6v1a	0.00057595	0.476987	14		Ss18 (interacts with) Tmem131
Sfmbt2	0.0215382	0.504425	58		Smad2 (interacts with) Dnpep
Bclaf1	0.0468041	0.539007	77		Bclaf1 (interacts with) Eif2a
Pcnp	1.261e-05	0.380634	7		Ss18 (interacts with) Slc35b4
Mapk1	2.023e-05	0.413793	5		Tead1 (interacts with) Wnk1
Mpzl1	0.0017069	0.452381	11		Arl2bp (interacts with) Ttll4
Fam118a	0.00018278	0.423006	4		Mtf1 (interacts with) Ptma
Lamc1	8.331e-05	0.394464	8		Cops2 (interacts with) Nmd3
Dusp16	0.00016864	0.394464	4		Ajuba (interacts with) Nedd4
Igf2r	0.00011716	0.40354	3		Son (interacts with) Arl2bp
Samd4b	0.0206329	0.525346	50		Ssrp1 (interacts with) Amotl2
Sc5d	0.00031597	0.410811	10		Ss18 (interacts with) Igf2
Ttll4	0.00048412	0.410811	11		Kmt5b (interacts with) Amotl2
Srpk1	0.00034112	0.441006	6		Nelfe (interacts with) Tbx4
Grwd1	7.917e-05	0.419118	8		Zfp687 (interacts with) Dicer1
Ubap2l	0.00067837	0.459677	12		Senp1 (interacts with) Tmem131
Lpgat1	0.00035115	0.470103	13		Tcf7l1 (interacts with) Ola1
Capn1	0.00092952	0.48	12		Sfmbt2 (interacts with) Nabp1
Ptma	0.00019736	0.426966	10		Zfp687 (interacts with) Zfp207
Lman1	0.00021347	0.451485	14		Anp32e (interacts with) Capn1
Ttll12	0.00026395	0.402116	9		Ssbp3 (interacts with) Tipin
Tmem131	0.00410877	0.466258	15		Ssrp1 (interacts with) Dnajc18
Nup155	3.86e-06	0.339286	2		Srebf1 (interacts with) Rsrp1
Urb2	6.65e-06	0.404255	3		Srebf1 (interacts with) Tbc1d16
Ubr5	0.00038954	0.400703	6		Gabpa (interacts with) Srp72
Cldn3	0.00085374	0.416058	11		Ajuba (interacts with) Zfp207
Ola1	0.0009159	0.438462	16		Samd4b (interacts with) Slc35b4
Iars2	0.00061981	0.410811	12		Cdk12 (interacts with) Actr3
Dnajc18	0.00080182	0.467213	18		Ecd (interacts with) Pcnp
Flnc	0.00048463	0.485106	15		Ssrp1 (interacts with) Cstf1
Aebp2	0.0399658	0.558824	79		Nfe2l1 (interacts with) Nsd1
Sh3d19	8.497e-05	0.435946	11		Anp32e (interacts with) Wdr43
Prom2	0.00035646	0.48203	14		Zfp982 (interacts with) Lman1
Ptprs	0.00058414	0.408602	9		Arhgap5 (interacts with) Mpzl1
Cdv3	0.00129491	0.5	16		Zfp207 (interacts with) Pcbp4
Elovl1	0.00080266	0.426966	15		Srebf1 (interacts with) Tead1
Pcbp4	0.0001275	0.446184	13		Anp32e (interacts with) Rgl2
Ppp4r3a	0	0.32158	1		Hnrnpd (interacts with) Ppp4r2
Mapkapk2	0.00022493	0.45509	15		Smad2 (interacts with) Ergic2
Taf1	0.0285474	0.511211	50		Zfp609 (interacts with) Acly
Slc16a13	0.00035794	0.447059	7		Topors (interacts with) Eri1
Ahnak	0.00029358	0.454183	10		Cdk12 (interacts with) Strn3
Rcbtb2	0.00090023	0.413043	7		Fbxw11 (interacts with) Tead1
Tbc1d16	0.00083353	0.494577	17		Zfp207 (interacts with) Senp1
Map1s	0.00076156	0.488223	14		Tead1 (interacts with) Aebp2
Slk	0.00044032	0.447059	10		Arhgap5 (interacts with) Ssr1
Efcab14	0.00010141	0.405694	3		Naa15 (interacts with) Amotl2
Cct2	0.00032667	0.447059	6		Sfmbt2 (interacts with) Srpk1
Nsd1	0.0164191	0.470103	46		Nelfe (interacts with) Stam2
Epb41l1	0.00015105	0.441006	6		Ssrp1 (interacts with) Gm28036
Srsf10	0.0004445	0.408602	3		Zfp609 (interacts with) Zfp982
Ehhadh	0.00020934	0.405694	3		Srebf1 (interacts with) Igf2
Stam2	0.00109304	0.444444	10		Zfp207 (interacts with) Capn1
Ssb	0.00146942	0.501099	19		Kdm1a (interacts with) Lpgat1
Sdha	0.00130832	0.435946	9		Aebp2 (interacts with) Cdv3
Tiam1	0.00020111	0.462475	11		Zfp131 (interacts with) Ttk
Ythdf1	0.00127134	0.471074	16		Zfp207 (interacts with) Sfmbt2
St3gal2	0.00085677	0.465306	15		Tcf7l1 (interacts with) Zfp207
Zfp687	0.0288404	0.540284	66		Nsd1 (interacts with) Rsrp1
Morc4	0.00046075	0.426966	13		Zfp982 (interacts with) Ywhae
Pacsin2	0.00014871	0.445312	14		Nsd2 (interacts with) Amotl2
Dnpep	0.00027985	0.457831	16		Hnrnpd (interacts with) Phactr4
Mtrr	0.00030336	0.404255	5		Aebp2 (interacts with) Myo10
Fasn	7.502e-05	0.387755	3		Zfp207 (interacts with) Twf1
Ryk	0.00085983	0.417582	12		Sall4 (interacts with) Cldn3
Zwint	0.00010435	0.439306	5		Pawr (interacts with) Osbpl5
Rnf187	8.331e-05	0.394464	8		Cdk12 (interacts with) Iars2
Cttn	0.00048459	0.393782	4		Chd8 (interacts with) Samd4b
Tns4	0.00072284	0.456	12		Fbxw11 (interacts with) Atad1
Pwp1	0.00042339	0.445312	11		Gabpa (interacts with) Sh3d19
Gar1	0.0003149	0.459677	17		Zfp609 (interacts with) Nmd3
Arl1	1.67e-05	0.395833	4		Sall4 (interacts with) Tmem131
Nsun2	0.00056227	0.469136	14		Topors (interacts with) Dnpep
Tipin	8.539e-05	0.410072	7		Arhgap5 (interacts with) Aebp2
Atf7ip	0.0282563	0.473029	32		Hnrnpc (interacts with) Ptprs
Nelfe	0.00503101	0.431818	24		Atf7ip (interacts with) Ythdf1
Qrich1	0.00015901	0.410811	4		Smad2 (interacts with) Ecd
Son	0.0345851	0.520548	40		Aebp2 (interacts with) Ylpm1
Larp4b	0.00036536	0.449704	9		Senp1 (interacts with) Tbc1d16
Ttk	2.156e-05	0.397213	5		Tead1 (interacts with) Slk
Rsrp1	0.00090823	0.447059	12		Ajuba (interacts with) Degs1
Pawr	0.0225089	0.546763	62		Taf1 (interacts with) Kdm1a
Drosha	0.00017967	0.411552	8		Fbxw11 (interacts with) Rbm38
Stard10	0.00047503	0.475	14		Fbxw11 (interacts with) Prom2
Hnrnpc	0.00168263	0.392427	18		Bclaf1 (interacts with) Igf2r
Anapc1	8.543e-05	0.412297	3		Sfmbt2 (interacts with) Srp72
Vps26a	0.00051133	0.426966	13		Zfp982 (interacts with) Ahcyl1
Zzz3	0.0131529	0.462475	43		Pawr (interacts with) Nap1l1
Myo10	0.00102703	0.462475	14		Kdm1a (interacts with) Zfp131
Anp32e	0.0347404	0.525346	52		Mtf1 (interacts with) Ubap2l
Ajuba	0.0159634	0.539007	49		Samd4b (interacts with) Prom2
Acsl3	0.00074463	0.431818	7		Senp1 (interacts with) Rbm38
Il6st	0.00055734	0.428571	14		Arhgap5 (interacts with) Atp6v1a
Zfp609	0.0522467	0.548077	56		Nfe2l1 (interacts with) Grwd1
Eed	0.0313438	0.531469	73		Senp1 (interacts with) Actr3
Cdk12	0.020795	0.484076	37		Sfmbt2 (interacts with) Kdm1a
Knop1	0.00083379	0.45509	12		Aebp2 (interacts with) Ugdh
Surf4	8.331e-05	0.394464	8		Naa15 (interacts with) Phactr4
Hnrnpl	0.00015527	0.421442	9		Son (interacts with) Hnrnpd
Degs1	0.00426045	0.474012	16		Zfp207 (interacts with) Map1s
Wnk1	0.00077614	0.434286	15		Chd8 (interacts with) Igf2r
Pafah1b1	0.00014538	0.45328	10		Pawr (interacts with) Ptma
Prrc2c	1.027e-05	0.363057	3		Chd8 (interacts with) Magt1
Fubp1	0.00026976	0.45328	14		Arhgap5 (interacts with) Drosha
Smc1a	0.00018514	0.444444	13		Mtf1 (interacts with) Slc16a13
Smad2	0.00715234	0.460606	45		Kmt5b (interacts with) Senp1
Atad1	0.00012945	0.44358	9		Nsd1 (interacts with) Zc3hav1l
Klhl13	2.269e-05	0.386441	4		Bclaf1 (interacts with) Mtf1
Nabp1	0.00020871	0.461538	12		Srebf1 (interacts with) Actr3
Kmt5b	0.0610647	0.577215	80		Bclaf1 (interacts with) Ssb
Rbm38	0.00042422	0.486141	15		Nsd2 (interacts with) Ddx24
Napa	0.00065572	0.423006	8		Senp1 (interacts with) Tead1
Larp4	0.0002046	0.418349	10		Nsd2 (interacts with) Fubp1
Mcm10	0.00049215	0.427767	5		Cdk12 (interacts with) Samd4b
S100g	0.0013227	0.45509	16		Hnrnpd (interacts with) Ptma
Hnrnpul1	0.00055734	0.428571	14		Cops2 (interacts with) Tmpo
Trip12	4.416e-05	0.383193	3		Zfp687 (interacts with) Pitpna
Akap1	0.00010524	0.416058	6		Topors (interacts with) Ssrp1
Dnaja1	0.00016696	0.445312	13		Ssbp3 (interacts with) Samd4b
Sall4	0.0100214	0.47205	19		Bclaf1 (interacts with) Ubap2l
Zc3hav1l	0.0002046	0.418349	10		Mtf1 (interacts with) Senp1
Ergic2	9.928e-05	0.442718	13		Ssrp1 (interacts with) Eif2a
Eif3c	0	0.38255	3		Nsd1 (interacts with) Wnk1
Tcf7l1	0.0350261	0.548077	65		Smad2 (interacts with) Pacsin2
Eif2b1	0.00031215	0.434286	12		Ecd (interacts with) Zfp982
Tead1	0.0161813	0.526559	54		Sfmbt2 (interacts with) Capn1
Actr3	0.00016325	0.415301	10		Ecd (interacts with) Ddx24
Racgap1	0.0011053	0.48	15		Arl2bp (interacts with) Ryk
Mtf1	0.0414443	0.565757	82		Topors (interacts with) Ergic2
Gabpa	0.0506689	0.567164	79		Ccna2 (interacts with) Ptprs
Ylpm1	0.00048273	0.426168	13		Nfe2l1 (interacts with) Tipin
Bex4	9.188e-05	0.412297	9		Zfp687 (interacts with) Rbm38
Slc25a32	0.00023676	0.440154	10		Pawr (interacts with) Racgap1
Seh1l	6.88e-06	0.378109	5		Mtf1 (interacts with) Dnaja1
Ugdh	0.00047292	0.466258	13		Smad2 (interacts with) Lman1
Ss18	0.0222583	0.44358	33		Son (interacts with) Stard10
Atad2	0.00021201	0.408602	3		Srebf1 (interacts with) Nutf2
Nutf2	0.0003334	0.441006	8		Zfp207 (interacts with) Eif2b1
Usp3	0.00020883	0.449704	15		Naa15 (interacts with) Lman1
Kdm1a	0.0325926	0.524138	62		Eed (interacts with) Amotl2
Cops2	0.0508673	0.545455	70		Mtf1 (interacts with) Zfp982
Paip2	4.891e-05	0.410072	7		Nsd1 (interacts with) Ttk
Prc1	0.00031968	0.45328	8		Samd4b (interacts with) Map7d1
Ubqln4	0.00048589	0.474012	11		Eed (interacts with) Racgap1
Tbx4	0.00491162	0.428571	25		Arl2bp (interacts with) Srsf10
Dicer1	0.00011326	0.441006	6		Sfmbt2 (interacts with) Efcab14
Ctnna1	0.00146848	0.48203	16		Tbx4 (interacts with) Rnf187
Ssbp3	0.0130276	0.469136	48		Hnrnpd (interacts with) Ssrp1
Ankrd17	0.00011916	0.426966	4		Smad2 (interacts with) Vps53
Rpp25	0.00011263	0.445312	13		Zfp207 (interacts with) Tead1
Strn3	0.0156019	0.493506	32		Ccna2 (interacts with) Uspl1
Ssrp1	0.0126632	0.498906	59		Zfp131 (interacts with) Stam2
Nedd4	0.00021214	0.430189	9		Son (interacts with) Ajuba
Ssr1	0.0005412	0.47205	14		Tead1 (interacts with) Ssbp3
Acly	0.00026263	0.439306	10		Mtf1 (interacts with) Racgap1
Dnajc8	4.095e-05	0.392427	3		Arl2bp (interacts with) Hnrnpc
Prpf8	0.00046867	0.411552	6		Senp1 (interacts with) Prrc2c
Lrrn4	0.0007954	0.416819	11		Mtf1 (interacts with) Tcf7l1
Srp54a	0.0005948	0.426966	9		Ccna2 (interacts with) Ryk
Chd8	0.0183533	0.471074	30		Samd4b (interacts with) Strn3
Nln	0.00060556	0.493506	16		Cdk12 (interacts with) Ryk
Osbpl5	0.00037875	0.463415	12		Ss18 (interacts with) Larp4b
Tardbp	8.089e-05	0.4	3		Eed (interacts with) Sfmbt2
Arl2bp	0.00734388	0.407871	22		Zzz3 (interacts with) Pcbp4
Fyttd1	0.00020871	0.461538	12		Topors (interacts with) Dnajc18
Eri1	0.00040179	0.449704	10		Hnrnpd (interacts with) Eed
Senp1	0.0250906	0.530233	54		Mtf1 (interacts with) Dnajc18
Gga2	0.00032985	0.425373	11		Ssrp1 (interacts with) Knop1
Rgl2	0.00042422	0.486141	15		Zfp982 (interacts with) Dnpep
Nmd3	0.00024857	0.456914	15		Zfp687 (interacts with) Nln
Simc1	0.0010222	0.427767	8		Aebp2 (interacts with) Nsun2
Nipa2	0.00011668	0.428571	11		Eed (interacts with) Lpgat1
Haus1	0	0.32158	1		Zzz3 (interacts with) Mapkapk2
Zfp131	0.0271984	0.511211	50		Tead1 (interacts with) Wdr43
Cnpy2	0	0.366559	2		Eed (interacts with) Nipa2
Nfe2l1	0.0113841	0.462475	46		Zfp609 (interacts with) Fubp1
Nsd2	0.0272383	0.488223	48		Zzz3 (interacts with) Smc1a
Dbnl	0.00019736	0.426966	10		Strn3 (interacts with) Ajuba
Zfp207	0.0508472	0.580153	89		Zfp207 (interacts with) Pitpna
Itga9	0.00021754	0.404255	4		Aebp2 (interacts with) Prom2
Naa15	0.0107871	0.504425	51		Topors (interacts with) Qrich1
Srebf1	0.0102194	0.446184	44		Srebf1 (interacts with) Pitpna
Cul4b	0.0001434	0.45328	13		Gabpa (interacts with) 1700017B05Rik
Ahcyl1	0.00017569	0.456	14		Ecd (interacts with) Smc1a
Nap1l1	0.00053824	0.48927	16		Ecd (interacts with) Naa15
Ppp4r2	0.00069998	0.467213	13		Smad2 (interacts with) Phactr4
Rcc1	0.00016692	0.444444	11		Hnrnpd (interacts with) Dnaja1
Ppp1r8	8.98e-06	0.357928	2		Zfp609 (interacts with) Gabpa
Igf2	0.00044971	0.456	7		Aebp2 (interacts with) Ssbp3
Amotl2	0.0003149	0.459677	17		Zfp982 (interacts with) Nedd4
Eif2a	0.00027678	0.456914	16		Gabpa (interacts with) St3gal2
Slc35b4	0.00138483	0.426966	13		Srebf1 (interacts with) Stard10
Vps53	0.00019736	0.426966	10		Tcf7l1 (interacts with) Sall4
					Bclaf1 (interacts with) Gm28036
					Tead1 (interacts with) Flnc
					Zfp609 (interacts with) Atl2
					Strn3 (interacts with) Knop1
					Nsd1 (interacts with) St3gal2
					Arhgap5 (interacts with) Zc3hav1l
					Kmt5b (interacts with) Ddx24
					Senp1 (interacts with) Elovl1
					Son (interacts with) Sc5d
					Fbxw11 (interacts with) Senp1
					Srebf1 (interacts with) Grwd1
					Naa15 (interacts with) Nsd2
					Kdm1a (interacts with) Ylpm1
					Atf7ip (interacts with) Mpzl1
					Taf1 (interacts with) Morc4
					Aebp2 (interacts with) Ttk
					Samd4b (interacts with) Nap1l1
					Bclaf1 (interacts with) Rgl2
					Senp1 (interacts with) Ola1
					Kdm1a (interacts with) Morc4
					Aebp2 (interacts with) Atp6v1a
					Smad2 (interacts with) S100g
					Gabpa (interacts with) Dnajc18
					Nsd2 (interacts with) Naa15
					Naa15 (interacts with) Eif2a
					Ssrp1 (interacts with) Polg
					Hnrnpc (interacts with) Stam2
					Kmt5b (interacts with) Pacsin2
					Anp32e (interacts with) Rbm38
					Nelfe (interacts with) Slc35b4
					Ssbp3 (interacts with) Cldn3
					Senp1 (interacts with) Srp54a
					Anp32e (interacts with) Ubqln4
					Zfp207 (interacts with) Ywhae
					Ssbp3 (interacts with) Surf4
					Eed (interacts with) Ecd
					Ajuba (interacts with) Tead1
					Zzz3 (interacts with) Nup155
					Aebp2 (interacts with) Pawr
					Zfp207 (interacts with) Lpgat1
					Bclaf1 (interacts with) Pawr
					Zfp131 (interacts with) Tns3
					Samd4b (interacts with) Senp1
					Nfe2l1 (interacts with) Ect2
					Gabpa (interacts with) Pwp1
					Strn3 (interacts with) Simc1
					Topors (interacts with) Slc25a32
					Mtf1 (interacts with) Ssrp1
					Zfp982 (interacts with) Eif2b1
					Smad2 (interacts with) Dbnl
					Zfp687 (interacts with) Tead1
					Gabpa (interacts with) Nsun2
					Ssrp1 (interacts with) Smc1a
					Zzz3 (interacts with) Nipa2
					Tcf7l1 (interacts with) Grwd1
					Ssrp1 (interacts with) Ptma
					Ecd (interacts with) Eif2a
					Mtf1 (interacts with) Amotl2
					Mtf1 (interacts with) Rpp25
					Tcf7l1 (interacts with) Hnrnpul1
					Sfmbt2 (interacts with) Tns3
					Smad2 (interacts with) Gm28036
					Ecd (interacts with) Pwp1
					Ecd (interacts with) Ahcyl1
					Aebp2 (interacts with) Zfp207
					Zzz3 (interacts with) Ecd
					Kmt5b (interacts with) Fubp1
					Naa15 (interacts with) Pacsin2
					Zfp982 (interacts with) Acly
					Zfp982 (interacts with) Twf1
					Tcf7l1 (interacts with) Elovl1
					Atf7ip (interacts with) Ylpm1
					Eed (interacts with) Pafah1b1
					Atf7ip (interacts with) Ubr5
					Zfp207 (interacts with) Nmd3
					Zfp131 (interacts with) Sdha
					Kmt5b (interacts with) Eif2b1
					Zfp982 (interacts with) Ddx24
					Eed (interacts with) Ssrp1
					Kdm1a (interacts with) Gga2
					Tead1 (interacts with) Tns3
					Arl2bp (interacts with) Ptprs
					Nsd2 (interacts with) Dnpep
					Pawr (interacts with) Zfp207
					Aebp2 (interacts with) Ssr1
					Taf1 (interacts with) Nsun2
					Smad2 (interacts with) Amotl2
					Ajuba (interacts with) Flnc
					Samd4b (interacts with) Rbm38
					Cdk12 (interacts with) Ttll12
					Kmt5b (interacts with) Rcc1
					Fbxw11 (interacts with) Ap2b1
					Gabpa (interacts with) Capn1
					Eed (interacts with) Pwp1
					Tead1 (interacts with) Ythdf1
					Chd8 (interacts with) Lrrn4
					Mtf1 (interacts with) Pitpna
					Gabpa (interacts with) Nln
					Zfp131 (interacts with) Iars2
					Mtf1 (interacts with) Rgl2
					Nfe2l1 (interacts with) Map7d1
					Zfp207 (interacts with) Amotl2
					Mtf1 (interacts with) Rbm38
					Hnrnpd (interacts with) Rcc1
					Kdm1a (interacts with) Myo10
					Gabpa (interacts with) Phactr4
					Atf7ip (interacts with) Gls
					Ss18 (interacts with) Akap1
					Chd8 (interacts with) Ppp1r8
					Arhgap5 (interacts with) Ap2b1
					Bclaf1 (interacts with) Polg
					Samd4b (interacts with) Ctdsp2
					Hnrnpd (interacts with) Ddx24
					Bclaf1 (interacts with) Cstf1
					Zfp687 (interacts with) Capn1
					Tead1 (interacts with) Gga2
					Zfp207 (interacts with) Degs1
					Bclaf1 (interacts with) Ywhae
					Cops2 (interacts with) Atp6v1a
					Cops2 (interacts with) Lman1
					Fbxw11 (interacts with) Nln
					Anp32e (interacts with) Pitpna
					Taf1 (interacts with) Osbpl5
					Ajuba (interacts with) Ubap2l
					Aebp2 (interacts with) Senp1
					Kdm1a (interacts with) Gtf3c4
					Topors (interacts with) Gabpa
					Topors (interacts with) Amotl2
					Mtf1 (interacts with) Degs1
					Brd1 (interacts with) Eif4a1
					Eed (interacts with) Ergic2
					Mtf1 (interacts with) Ahcyl1
					Brd1 (interacts with) Napa
					Ecd (interacts with) Nsd2
					Zfp982 (interacts with) Slc25a32
					Ecd (interacts with) Gm28036
					Zfp207 (interacts with) Ahnak
					Samd4b (interacts with) Ubqln4
					Arhgap5 (interacts with) Tns3
					Chd8 (interacts with) Lamc1
					Eed (interacts with) Pacsin2
					Samd4b (interacts with) Tmem131
					Bclaf1 (interacts with) Gar1
					Cops2 (interacts with) Eed
					Nsd1 (interacts with) Ssr1
					Son (interacts with) Uspl1
					Cops2 (interacts with) Ctnna1
					Pawr (interacts with) Pitpna
					Zfp207 (interacts with) Tbc1d16
					Gabpa (interacts with) Ubr5
					Tcf7l1 (interacts with) Pitpna
					Samd4b (interacts with) Fbxw11
					Gabpa (interacts with) Amotl2
					Zfp131 (interacts with) Vps26a
					Zfp687 (interacts with) Tiam1
					Kmt5b (interacts with) Cstf1
					Zfp687 (interacts with) Tbc1d16
					Son (interacts with) Tbc1d16
					Zfp207 (interacts with) Ugdh
					Zfp687 (interacts with) Srp72
					Kmt5b (interacts with) Polg
					Fbxw11 (interacts with) Cttn
					Ssrp1 (interacts with) Mapkapk2
					Kmt5b (interacts with) Arl1
					Zfp609 (interacts with) Fam118a
					Ssrp1 (interacts with) Fubp1
					Nsd2 (interacts with) Polg
					Kmt5b (interacts with) Tead1
					Nsd1 (interacts with) Surf4
					Brd1 (interacts with) Srp54a
					Zfp207 (interacts with) Gabpa
					Ccna2 (interacts with) Lrrn4
					Zfp207 (interacts with) Dnajc18
					Zfp609 (interacts with) Nipa2
					Ecd (interacts with) Lman1
					Sfmbt2 (interacts with) Zc3hav1l
					Hnrnpd (interacts with) Smad2
					Cdk12 (interacts with) Ttll4
					Kdm1a (interacts with) Il6st
					Arl2bp (interacts with) Ttll12
					Brd1 (interacts with) Larp4
					Tead1 (interacts with) Cdv3
					Srebf1 (interacts with) Ryk
					Smad2 (interacts with) Rpp25
					Mtf1 (interacts with) Map1s
					Zfp207 (interacts with) Rbm38
					Hnrnpd (interacts with) Sdha
					Zfp609 (interacts with) Zfp131
					Anp32e (interacts with) Ssb
					Tbx4 (interacts with) Ttll4
					Kmt5b (interacts with) Nln
					Eed (interacts with) Pawr
					Arl2bp (interacts with) Eif4a1
					Atf7ip (interacts with) Kdm1a
					Senp1 (interacts with) Ttll12
					Zfp609 (interacts with) Anapc1
					Tbx4 (interacts with) Son
					Ssbp3 (interacts with) Actr3
					Eed (interacts with) Nmd3
					Zfp131 (interacts with) Morc4
					Ccna2 (interacts with) Atl2
					Cops2 (interacts with) Osbpl5
					Brd1 (interacts with) Ect2
					Zfp609 (interacts with) Eif2b1
					Tcf7l1 (interacts with) Stard10
					Naa15 (interacts with) Dnpep
					Tcf7l1 (interacts with) Cct2
					Brd1 (interacts with) St3gal2
					Nsd2 (interacts with) Ecd
					Samd4b (interacts with) Tead1
					Topors (interacts with) Ubap2l
					Zfp982 (interacts with) Gar1
					Gabpa (interacts with) Osbpl5
					Smad2 (interacts with) Dnaja1
					Bclaf1 (interacts with) Rbm38
					Tcf7l1 (interacts with) Srp54a
					Zfp609 (interacts with) Ubap2l
					Nelfe (interacts with) Ptma
					Eed (interacts with) Slc16a13
					Topors (interacts with) Nmd3
					Ecd (interacts with) Gabpa
					Bclaf1 (interacts with) Dnaja1
					Srebf1 (interacts with) Cct2
					Senp1 (interacts with) Ajuba
					Nsd1 (interacts with) Slk
					Nsd1 (interacts with) Tbc1d16
					Atf7ip (interacts with) Slk
					Nelfe (interacts with) Mtf1
					Zfp609 (interacts with) Ahcyl1
					Kdm1a (interacts with) Epb41l1
					Cops2 (interacts with) Amotl2
					Zfp609 (interacts with) Fasn
					Topors (interacts with) Pcbp4
					Srebf1 (interacts with) Tcf7l1
					Tcf7l1 (interacts with) Myo10
					Nfe2l1 (interacts with) Nutf2
					Arhgap5 (interacts with) Sfmbt2
					Ecd (interacts with) Kmt5b
					Cdk12 (interacts with) Tmem131
					Eed (interacts with) Eif2a
					Zfp687 (interacts with) Pawr
					Tead1 (interacts with) Morc4
					Kmt5b (interacts with) Ubqln4
					Ccna2 (interacts with) Eif4a1
					Zfp207 (interacts with) Pacsin2
					Pawr (interacts with) Ssr1
					Tead1 (interacts with) Hnrnpul1
					Bclaf1 (interacts with) Acsl3
					Zfp687 (interacts with) Kdm1a
					Ccna2 (interacts with) Fbxw11
					Nfe2l1 (interacts with) Kdm1a
					Hnrnpd (interacts with) Twf1
					Brd1 (interacts with) Ttll12
					Nsd2 (interacts with) Eed
					Hnrnpc (interacts with) Ryk
					Strn3 (interacts with) Anp32e
					Hnrnpc (interacts with) Tmem131
					Mtf1 (interacts with) Ddx24
					Tbx4 (interacts with) Ect2
					Sfmbt2 (interacts with) Pawr
					Kmt5b (interacts with) Eif2a
					Smad2 (interacts with) Nipa2
					Fbxw11 (interacts with) Racgap1
					Kmt5b (interacts with) Zwint
					Topors (interacts with) Fubp1
					Zfp131 (interacts with) Epb41l1
					Nsd2 (interacts with) Mapk1
					Zzz3 (interacts with) Lman1
					Zfp982 (interacts with) Pcnp
					Gabpa (interacts with) Mtf1
					Srebf1 (interacts with) Lrrn4
					Ss18 (interacts with) Fam118a
					Ccna2 (interacts with) Itga9
					Sfmbt2 (interacts with) Myo10
					Tcf7l1 (interacts with) Ythdf1
					Zfp687 (interacts with) Gga2
					Tcf7l1 (interacts with) Nfe2l1
					Naa15 (interacts with) Nmd3
					Pawr (interacts with) Nelfe
					Pawr (interacts with) Ajuba
					Zfp982 (interacts with) Mapkapk2
					Kmt5b (interacts with) Ywhae
					Gabpa (interacts with) Ssr1
					Samd4b (interacts with) Tbc1d16
					Cops2 (interacts with) Usp3
					Ajuba (interacts with) Nap1l1
					Son (interacts with) Anp32e
					Gabpa (interacts with) Gar1
					Ccna2 (interacts with) Sdha
					Aebp2 (interacts with) Atad1
					Tead1 (interacts with) Map7d1
					Zfp207 (interacts with) Usp3
					Zfp207 (interacts with) Fubp1
					Nsd1 (interacts with) Iars2
					Nfe2l1 (interacts with) Gga2
					Zfp609 (interacts with) Cnpy2
					Fbxw11 (interacts with) Wdr43
					Bclaf1 (interacts with) Eed
					Eed (interacts with) Ugdh
					Tead1 (interacts with) Ylpm1
					Nsd1 (interacts with) Rnf187
					Tead1 (interacts with) Tns4
					Atf7ip (interacts with) St3gal2
					Son (interacts with) Slc35b4
					Son (interacts with) Tns4
					Ecd (interacts with) Dnaja1
					Nfe2l1 (interacts with) Brd1
					Bclaf1 (interacts with) Racgap1
					Bclaf1 (interacts with) Cul4b
					Zzz3 (interacts with) Pwp1
					Gabpa (interacts with) Twf1
					Mtf1 (interacts with) Nln
					Anp32e (interacts with) Ryk
					Ssrp1 (interacts with) Vps53
					Sfmbt2 (interacts with) Racgap1
					Kmt5b (interacts with) Flnc
					Pawr (interacts with) Pafah1b1
					Tcf7l1 (interacts with) St3gal2
					Aebp2 (interacts with) Ajuba
					Zfp207 (interacts with) Tns4
					Smad2 (interacts with) Pwp1
					Eed (interacts with) Seh1l
					Tcf7l1 (interacts with) Nln
					Smad2 (interacts with) Ssrp1
					Zfp207 (interacts with) Ctnna1
					Atf7ip (interacts with) Gga2
					Gabpa (interacts with) Arhgap5
					Chd8 (interacts with) Ect2
					Naa15 (interacts with) Dnajc18
					Naa15 (interacts with) Ecd
					Eed (interacts with) Smc1a
					Arhgap5 (interacts with) Ythdf1
					Samd4b (interacts with) Rsrp1
					Nsd2 (interacts with) Nmd3
					Topors (interacts with) Itga9
					Cdk12 (interacts with) Igf2r
					Nelfe (interacts with) Ugdh
					Son (interacts with) Grwd1
					Kmt5b (interacts with) Akap1
					Ecd (interacts with) Rpl22
					Nfe2l1 (interacts with) Elovl1
					Fbxw11 (interacts with) Magt1
					Zfp131 (interacts with) Son
					Cops2 (interacts with) Epb41l1
					Nsd1 (interacts with) Elovl1
					Tbx4 (interacts with) Polg
					Sfmbt2 (interacts with) Wnk1
					Zfp131 (interacts with) Map7d1
					Nsd2 (interacts with) Mapkapk2
					Ecd (interacts with) Knop1
					Nsd2 (interacts with) Ctnna1
					Zfp207 (interacts with) Rpp25
					Zfp609 (interacts with) Mapkapk2
					Zzz3 (interacts with) Eif2a
					Zfp982 (interacts with) Gabpa
					Tcf7l1 (interacts with) Nutf2
					Zfp982 (interacts with) Smc1a
					Smad2 (interacts with) Polg
					Pawr (interacts with) Rgl2
					Smad2 (interacts with) Eif2a
					Strn3 (interacts with) Prpf8
					Eed (interacts with) Sh3d19
					Senp1 (interacts with) Cdv3
					Brd1 (interacts with) Morc4
					Nsd1 (interacts with) Ola1
					Ecd (interacts with) Phactr4
					Strn3 (interacts with) Iars2
					Ccna2 (interacts with) Cldn3
					Ccna2 (interacts with) Ppp1r8
					Senp1 (interacts with) Ccna2
					Gabpa (interacts with) Pafah1b1
					Aebp2 (interacts with) Nabp1
					Samd4b (interacts with) Cdv3
					Nsd1 (interacts with) Nfe2l1
					Kdm1a (interacts with) Ap2b1
					Hnrnpd (interacts with) Eif2a
					Samd4b (interacts with) Ryk
					Ssrp1 (interacts with) Dnpep
					Zfp687 (interacts with) Atad1
					Hnrnpc (interacts with) Elovl1
					Cops2 (interacts with) Sfmbt2
					Samd4b (interacts with) Ola1
					Gabpa (interacts with) Dnpep
					Zfp609 (interacts with) Dnpep
					Bclaf1 (interacts with) Nedd4
					Anp32e (interacts with) Slc25a32
					Zfp207 (interacts with) Phactr4
					Senp1 (interacts with) Ctdsp2
					Bclaf1 (interacts with) Simc1
					Nfe2l1 (interacts with) Eif4a1
					Naa15 (interacts with) Ssrp1
					Cops2 (interacts with) Nln
					Strn3 (interacts with) Ttll4
					Kdm1a (interacts with) Grwd1
					Strn3 (interacts with) Ss18
					Cops2 (interacts with) Zfp982
					Zfp687 (interacts with) Ola1
					Zfp687 (interacts with) Ppp4r2
					Nfe2l1 (interacts with) Epb41l1
					Cops2 (interacts with) Dusp16
					Samd4b (interacts with) Stard10
					Zfp609 (interacts with) Ddx24
					Zzz3 (interacts with) Pacsin2
					Ssrp1 (interacts with) Ergic2
					Nsd2 (interacts with) Pcnp
					Aebp2 (interacts with) Lpgat1
					Cops2 (interacts with) Atad2
					Zfp982 (interacts with) Rcc1
					Strn3 (interacts with) S100g
					Gabpa (interacts with) Sfmbt2
					Zfp609 (interacts with) Brd1
					Fbxw11 (interacts with) Stard10
					Zzz3 (interacts with) Dnajc18
					Fbxw11 (interacts with) Morc4
					Zfp687 (interacts with) Osbpl5
					Ecd (interacts with) Ubr5
					Arhgap5 (interacts with) Ylpm1
					Hnrnpd (interacts with) Dbnl
					Zfp609 (interacts with) Dnajc18
					Fbxw11 (interacts with) Il6st
					Gabpa (interacts with) Nsd2
					Smad2 (interacts with) Ddx24
					Pawr (interacts with) Dbnl
					Fbxw11 (interacts with) Ahnak
					Pawr (interacts with) Tcf7l1
					Tcf7l1 (interacts with) Cdv3
					Zfp609 (interacts with) Lman1
					Zfp687 (interacts with) Ythdf1
					Topors (interacts with) Gm28036
					Anp32e (interacts with) Nap1l1
					Smad2 (interacts with) Degs1
					Ss18 (interacts with) Cd2ap
					Eed (interacts with) Ahcyl1
					Bclaf1 (interacts with) Twf1
					Zfp982 (interacts with) Nmd3
					Hnrnpd (interacts with) Mtf1
					Zzz3 (interacts with) Seh1l
					Ssrp1 (interacts with) Phactr4
					Cops2 (interacts with) Atad1
					Topors (interacts with) Cul4b
					Senp1 (interacts with) Ttll4
					Tbx4 (interacts with) Cldn3
					Nelfe (interacts with) Vps53
					Chd8 (interacts with) Cdk12
					Anp32e (interacts with) Ttll4
					Nsd2 (interacts with) Gabpa
					Arl2bp (interacts with) Chd8
					Gabpa (interacts with) Atad1
					Kmt5b (interacts with) Ssrp1
					Mtf1 (interacts with) Capn1
					Bclaf1 (interacts with) Kmt5b
					Brd1 (interacts with) Wdr43
					Fbxw11 (interacts with) Tbc1d16
					Brd1 (interacts with) Wnk1
					Ssbp3 (interacts with) Zfp131
					Zfp687 (interacts with) Nabp1
					Pawr (interacts with) Vps53
					Taf1 (interacts with) Nsd1
					Cops2 (interacts with) Knop1
					Zfp982 (interacts with) Ptma
					Strn3 (interacts with) Sc5d
					Taf1 (interacts with) Slk
					Topors (interacts with) Dnaja1
					Ccna2 (interacts with) Epb41l1
					Son (interacts with) Nfe2l1
					Kmt5b (interacts with) Gar1
					Zfp687 (interacts with) Mtf1
					Hnrnpc (interacts with) Ttll4
					Eed (interacts with) Nabp1
					Chd8 (interacts with) Rnf187
					Arhgap5 (interacts with) Ehhadh
					Kdm1a (interacts with) Napa
					Cdk12 (interacts with) Zfp131
					Bclaf1 (interacts with) Smc1a
					Aebp2 (interacts with) Flnc
					Zfp609 (interacts with) Simc1
					Naa15 (interacts with) Gar1
					Bclaf1 (interacts with) Nsd2
					Gabpa (interacts with) Srpk1
					Aebp2 (interacts with) Tbc1d16
					Nsd1 (interacts with) Cdv3
					Senp1 (interacts with) Nln
					Ecd (interacts with) Dnpep
					Cops2 (interacts with) Cdv3
					Zfp131 (interacts with) Rnf187
					Ccna2 (interacts with) Elovl1
					Nelfe (interacts with) Nsun2
					Nsd2 (interacts with) Ahcyl1
					Mtf1 (interacts with) Rcc1
					Ajuba (interacts with) Wdr43
					Samd4b (interacts with) Prrc2c
					Zfp687 (interacts with) Anapc1
					Mtf1 (interacts with) Ssb
					Tbx4 (interacts with) Tmem131
					Cops2 (interacts with) Trip12
					Anp32e (interacts with) Tbc1d16
					Pawr (interacts with) Senp1
					Atf7ip (interacts with) Wnk1
					Naa15 (interacts with) Smc1a
					Eed (interacts with) Cul4b
					Zfp207 (interacts with) Dnpep
					Mtf1 (interacts with) Tead1
					Anp32e (interacts with) Map1s
					Mtf1 (interacts with) Tbc1d16
					Tcf7l1 (interacts with) Nap1l1
					Tcf7l1 (interacts with) Ubqln4
					Cops2 (interacts with) Nsun2
					Arl2bp (interacts with) Prpf8
					Kmt5b (interacts with) Zzz3
					Bclaf1 (interacts with) Sh3d19
					Sall4 (interacts with) Elovl1
					Hnrnpd (interacts with) Mapkapk2
					Pawr (interacts with) Ahnak
					Zfp207 (interacts with) Acly
					Anp32e (interacts with) Samd4b
					Zfp131 (interacts with) Rcbtb2
					Aebp2 (interacts with) Ctnna1
					Tead1 (interacts with) Nln
					Sfmbt2 (interacts with) Morc4
					Topors (interacts with) Sh3d19
					Hnrnpd (interacts with) Klhl13
					Naa15 (interacts with) Pcnp
					Zfp687 (interacts with) Vps26a
					Zfp609 (interacts with) Gar1
					Taf1 (interacts with) Racgap1
					Hnrnpd (interacts with) Lman1
					Ss18 (interacts with) Simc1
					Cdk12 (interacts with) Atad2
					Strn3 (interacts with) Ccna2
					Brd1 (interacts with) Sdha
					Zfp207 (interacts with) Ptma
					Gabpa (interacts with) Atp6v1a
					Kdm1a (interacts with) Osbpl5
					Kmt5b (interacts with) Wdr43
					Nsd2 (interacts with) Chd8
					Ss18 (interacts with) S100g
					Taf1 (interacts with) Wnk1
					Zfp609 (interacts with) Cct2
					Cdk12 (interacts with) Rcbtb2
					Ssbp3 (interacts with) Tmem131
					Topors (interacts with) Smc1a
					Cdk12 (interacts with) Tex10
					Son (interacts with) Eri1
					Fbxw11 (interacts with) Sfmbt2
					Arl2bp (interacts with) Iars2
					Taf1 (interacts with) Tns3
					Brd1 (interacts with) Ola1
					Gabpa (interacts with) Smc1a
					Hnrnpc (interacts with) Ctdsp2
					Senp1 (interacts with) Prom2
					Fbxw11 (interacts with) Tns3
					Cops2 (interacts with) Eif3c
					Gabpa (interacts with) Ugdh
					Smad2 (interacts with) Mtf1
					Kmt5b (interacts with) Gabpa
					Atf7ip (interacts with) Napa
					Ssrp1 (interacts with) Cul4b
					Zfp609 (interacts with) Ywhae
					Ssrp1 (interacts with) Pacsin2
					Kdm1a (interacts with) Tead1
					Gabpa (interacts with) Fubp1
					Taf1 (interacts with) Tex10
					Zzz3 (interacts with) Bclaf1
					Senp1 (interacts with) Stard10
					Nsd1 (interacts with) Larp4
					Cops2 (interacts with) Srp72
					Srebf1 (interacts with) Eif4a1
					Bclaf1 (interacts with) Dicer1
					Eed (interacts with) Srp72
					Ssbp3 (interacts with) Slc35b4
					Zzz3 (interacts with) Smad2
					Cdk12 (interacts with) Ptprs
					Aebp2 (interacts with) Tns3
					Cops2 (interacts with) Twf1
					Eed (interacts with) Ctnna1
					Zfp687 (interacts with) Ylpm1
					Zfp982 (interacts with) Ubap2l
					Topors (interacts with) Larp4b
					Zfp207 (interacts with) Ergic2
					Kmt5b (interacts with) Tbc1d16
					Mtf1 (interacts with) Phactr4
					Zzz3 (interacts with) Naa15
					Arhgap5 (interacts with) St3gal2
					Tcf7l1 (interacts with) Flnc
					Zzz3 (interacts with) Sh3d19
					Tead1 (interacts with) Fbxw11
					Zfp982 (interacts with) Ubqln4
					Pawr (interacts with) Stard10
					Kmt5b (interacts with) Nap1l1
					Aebp2 (interacts with) Racgap1
					Zfp131 (interacts with) St3gal2
					Zfp982 (interacts with) Cul4b
					Hnrnpc (interacts with) Degs1
					Anp32e (interacts with) Senp1
					Zfp207 (interacts with) Tiam1
					Cops2 (interacts with) Myo10
					Zfp609 (interacts with) Strn3
					Arl2bp (interacts with) Prrc2c
					Naa15 (interacts with) Cul4b
					Kmt5b (interacts with) Pawr
					Tead1 (interacts with) Senp1
					Nelfe (interacts with) Son
					Chd8 (interacts with) Srebf1
					Zfp687 (interacts with) Tns3
					Cops2 (interacts with) Polg
					Kdm1a (interacts with) Tns3
					Zfp207 (interacts with) Nln
					Kmt5b (interacts with) Usp3
					Kmt5b (interacts with) Naa15
					Ajuba (interacts with) Anp32e
					Ssrp1 (interacts with) Degs1
					Sfmbt2 (interacts with) Mpzl1
					Topors (interacts with) Gar1
					Hnrnpd (interacts with) Fubp1
					Srebf1 (interacts with) Tipin
					Zfp982 (interacts with) Ecd
					Zzz3 (interacts with) Mtrr
					Nelfe (interacts with) Eif2b1
					Anp32e (interacts with) Zfp207
					Kmt5b (interacts with) Racgap1
					Gabpa (interacts with) Eif2a
					Pawr (interacts with) St3gal2
					Zzz3 (interacts with) Ubr5
					Zfp609 (interacts with) Knop1
					Eed (interacts with) Ddx24
					Eed (interacts with) Gar1
					Mtf1 (interacts with) Ywhae
					Arl2bp (interacts with) Rcbtb2
					Zfp609 (interacts with) Pcbp4
					Cops2 (interacts with) Racgap1
					Smad2 (interacts with) Naa15
					Srebf1 (interacts with) Senp1
					Cdk12 (interacts with) Ssb
					Ecd (interacts with) Mapkapk2
					Nelfe (interacts with) Flnc
					Pawr (interacts with) Capn1
					Topors (interacts with) Tmpo
					Cops2 (interacts with) Ccna2
					Atf7ip (interacts with) Arhgap5
					Nsd2 (interacts with) Eri1
					Brd1 (interacts with) Ssb
					Zfp982 (interacts with) Fubp1
					Ss18 (interacts with) Dnajc8
					Nfe2l1 (interacts with) Ylpm1
					Aebp2 (interacts with) Pafah1b1
					Nsd2 (interacts with) Smc1a
					Ssrp1 (interacts with) Rsrp1
					Mtf1 (interacts with) Kmt5b
					Smad2 (interacts with) Dnajc18
					Tcf7l1 (interacts with) Tmpo
					Sfmbt2 (interacts with) Pafah1b1
					Cdk12 (interacts with) Atl2
					Kmt5b (interacts with) Mtrr
					Bclaf1 (interacts with) Lman1
					Senp1 (interacts with) Samd4b
					Aebp2 (interacts with) Gls
					Brd1 (interacts with) Hnrnpul1
					Srebf1 (interacts with) Fbxw11
					Kmt5b (interacts with) Nmd3
					Tcf7l1 (interacts with) Tbc1d16
					Eed (interacts with) Naa15
					Kmt5b (interacts with) Cul4b
					Kdm1a (interacts with) Racgap1
					Cops2 (interacts with) Eif2a
					Sfmbt2 (interacts with) Slc16a13
					Mtf1 (interacts with) Osbpl5
					Kmt5b (interacts with) Slc25a32
					Zfp687 (interacts with) Ajuba
					Ecd (interacts with) Pacsin2
					Fbxw11 (interacts with) Zfp207
					Zfp687 (interacts with) Zc3hav1l
					Cops2 (interacts with) Map1s
					Gabpa (interacts with) Pawr
					Tead1 (interacts with) Capn1
					Fbxw11 (interacts with) Actr3
					Eed (interacts with) Slk
					Ss18 (interacts with) Ryk
					Mtf1 (interacts with) Ergic2
					Zzz3 (interacts with) Usp3
					Tcf7l1 (interacts with) Map1s
					Strn3 (interacts with) Slc35b4
					Fbxw11 (interacts with) Tiam1
					Ssrp1 (interacts with) S100g
					Gabpa (interacts with) Ergic2
					Ecd (interacts with) Gar1
					Cops2 (interacts with) Ugdh
					Bclaf1 (interacts with) Naa15
					Eed (interacts with) Arhgap5
					Cdk12 (interacts with) Itga9
					Fbxw11 (interacts with) Ssr1
					Ecd (interacts with) Nmd3
					Samd4b (interacts with) Nln
					Senp1 (interacts with) Ubqln4
					Zzz3 (interacts with) Prc1
					Bclaf1 (interacts with) S100g
					Brd1 (interacts with) Ap2b1
					Zfp687 (interacts with) Ccna2
					Samd4b (interacts with) Iars2
					Naa15 (interacts with) Cops2
					Arhgap5 (interacts with) Atf7ip
					Eed (interacts with) Ubr5
					Cdk12 (interacts with) Fasn
					Strn3 (interacts with) Nsd1
					Nfe2l1 (interacts with) Cdv3
					Nfe2l1 (interacts with) Myo10
					Zfp207 (interacts with) Racgap1
					Nsd2 (interacts with) Ankrd40
					Zfp982 (interacts with) Dbnl
					Srebf1 (interacts with) Ptprs
					Ss18 (interacts with) Ankrd40
					Zfp207 (interacts with) Fyttd1
					Ssbp3 (interacts with) Tbx4
					Fbxw11 (interacts with) Ctnna1
					Arhgap5 (interacts with) Srp72
					Sfmbt2 (interacts with) Pwp1
					Tead1 (interacts with) Myo10
					Ssbp3 (interacts with) Cct2
					Smad2 (interacts with) Pcnp
					Ss18 (interacts with) Atad2
					Tcf7l1 (interacts with) Zfp131
					Taf1 (interacts with) Mpzl1
					Ssrp1 (interacts with) Eif2b1
					Zfp207 (interacts with) Flnc
					Taf1 (interacts with) Ythdf1
					Aebp2 (interacts with) Larp4
					Brd1 (interacts with) Il6st
					Zfp207 (interacts with) Ubqln4
					Cops2 (interacts with) Ubap2l
					Ssbp3 (interacts with) Map7d1
					Chd8 (interacts with) Gtf3c4
					Atf7ip (interacts with) Ppp4r3a
					Fbxw11 (interacts with) Larp4
					Samd4b (interacts with) Ttll12
					Ss18 (interacts with) Lrrn4
					Ssbp3 (interacts with) Sc5d
					Zfp207 (interacts with) Lman1
					Kdm1a (interacts with) Ola1
					Srebf1 (interacts with) Samd4b
					Naa15 (interacts with) Ahcyl1
					Atf7ip (interacts with) Trip12
					Taf1 (interacts with) 1700017B05Rik
					Zfp982 (interacts with) Nipa2
					Anp32e (interacts with) Lrrn4
					Tead1 (interacts with) St3gal2
					Topors (interacts with) Polg
					Srebf1 (interacts with) Rgl2
					Naa15 (interacts with) Mapkapk2
					Gabpa (interacts with) Cul4b
					Tead1 (interacts with) Stard10
					Bclaf1 (interacts with) Dnajc18
					Tcf7l1 (interacts with) Kdm1a
					Nsd1 (interacts with) Vps26a
					Eed (interacts with) Phactr4
					Nsd2 (interacts with) Smad2
					Kmt5b (interacts with) Tiam1
					Nsd1 (interacts with) Actr3
					Naa15 (interacts with) Eed
					Nelfe (interacts with) Tmem131
					Cdk12 (interacts with) Map7d1
					Sfmbt2 (interacts with) Slk
					Arhgap5 (interacts with) Morc4
					Bclaf1 (interacts with) Atl2
					Ssbp3 (interacts with) Ryk
					Cops2 (interacts with) Drosha
					Hnrnpd (interacts with) Pcnp
					Zfp207 (interacts with) Cstf1
					Zzz3 (interacts with) Ergic2
					Sfmbt2 (interacts with) Osbpl5
					Ecd (interacts with) Taf1
					Samd4b (interacts with) Srebf1
					Atf7ip (interacts with) Sall4
					Strn3 (interacts with) Ubap2l
					Gabpa (interacts with) Mapkapk2
					Hnrnpd (interacts with) Degs1
					Mtf1 (interacts with) Pacsin2
					Anp32e (interacts with) Ankrd17
					Gabpa (interacts with) Pacsin2
					Mtf1 (interacts with) Wdr43
					Zfp982 (interacts with) Ergic2
					Ajuba (interacts with) Dnajc18
					Topors (interacts with) Anp32e
					Naa15 (interacts with) Arhgap5
					Ecd (interacts with) Amotl2
					Nfe2l1 (interacts with) Gtf3c4
					Zfp207 (interacts with) Sh3d19
					Ecd (interacts with) Eed
					Chd8 (interacts with) Eif4a1
					Kmt5b (interacts with) Dnpep
					Taf1 (interacts with) Vps26a
					Hnrnpd (interacts with) Smc1a
					Anp32e (interacts with) Ajuba
					Sfmbt2 (interacts with) Larp4
					Bclaf1 (interacts with) Ctnna1
					Topors (interacts with) Prpf8
					Ecd (interacts with) Dusp16
					Zfp131 (interacts with) Ttll12
					Kmt5b (interacts with) Stard10
					Aebp2 (interacts with) Srp54a
					Ajuba (interacts with) Map1s
					Zfp131 (interacts with) Kdm1a
					Bclaf1 (interacts with) Qrich1
					Zzz3 (interacts with) Dnaja1
					Mtf1 (interacts with) Gm28036
					Nsd1 (interacts with) Son
					Atf7ip (interacts with) Dusp16
					Srebf1 (interacts with) Iars2
					Ssbp3 (interacts with) Ssb
					Kmt5b (interacts with) Simc1
					Taf1 (interacts with) Ctnna1
					Nsd2 (interacts with) Racgap1
					Zfp609 (interacts with) Itga9
					Nsd2 (interacts with) Ssrp1
					Zfp207 (interacts with) Larp4b
					Brd1 (interacts with) Elovl1
					Sall4 (interacts with) Fasn
					Smad2 (interacts with) Tmem131
					Nsd2 (interacts with) Twf1
					Tbx4 (interacts with) Degs1
					Topors (interacts with) Mtrr
					Ccna2 (interacts with) Slc35b4
					Sfmbt2 (interacts with) Cttn
					Aebp2 (interacts with) Epb41l1
					Arhgap5 (interacts with) Anapc1
					Mtf1 (interacts with) Pawr
					Bclaf1 (interacts with) Arl1
					Eed (interacts with) Mpzl1
					Ajuba (interacts with) Senp1
					Nsd1 (interacts with) Tead1
					Topors (interacts with) Arl1
					Zfp207 (interacts with) Atp6v1a
					Ssrp1 (interacts with) Mtf1
					Smad2 (interacts with) Usp3
					Mtf1 (interacts with) Slc25a32
					Bclaf1 (interacts with) Ankrd17
					Ssrp1 (interacts with) Ahcyl1
					Zzz3 (interacts with) Drosha
					Gabpa (interacts with) Kdm1a
					Nsd1 (interacts with) Ylpm1
					Cdk12 (interacts with) Prpf8
					Pawr (interacts with) Zfp982
					Zfp131 (interacts with) Ylpm1
					Son (interacts with) Degs1
					Nfe2l1 (interacts with) Ythdf1
					Cops2 (interacts with) Dnpep
					Cops2 (interacts with) Kdm1a
					Tbx4 (interacts with) Lrrn4
					Hnrnpd (interacts with) Tardbp
					Arhgap5 (interacts with) Il6st
					Nfe2l1 (interacts with) Gls
					Smad2 (interacts with) Sh3d19
					Nfe2l1 (interacts with) Aebp2
					Kmt5b (interacts with) Rpl22
					Zfp131 (interacts with) Grwd1
					Zfp207 (interacts with) Osbpl5
					Anp32e (interacts with) Ctdsp2
					Ssrp1 (interacts with) Eed
					Topors (interacts with) Ajuba
					Samd4b (interacts with) Ttll4
					Srebf1 (interacts with) Tmpo
					Fbxw11 (interacts with) Napa
					Topors (interacts with) Klhl13
					Pawr (interacts with) Mtf1
					Ss18 (interacts with) Prpf8
					Smad2 (interacts with) Mapkapk2
					Fbxw11 (interacts with) Pawr
					Anp32e (interacts with) Prpf8
					Pawr (interacts with) Tbc1d16
					Ssrp1 (interacts with) Naa15
					Zfp687 (interacts with) Stard10
					Gabpa (interacts with) Ehhadh
					Taf1 (interacts with) Gga2
					Atf7ip (interacts with) Cttn
					Ssbp3 (interacts with) Iars2
					Srebf1 (interacts with) Napa
					Ajuba (interacts with) Slc25a32
					Tead1 (interacts with) Ssr1
					Kdm1a (interacts with) Rcbtb2
					Kmt5b (interacts with) Lpgat1
					Zfp207 (interacts with) Cul4b
					Anp32e (interacts with) Flnc
					Anp32e (interacts with) Akap1
					Chd8 (interacts with) Napa
					Zzz3 (interacts with) Rpp25
					Tcf7l1 (interacts with) Napa
					Ss18 (interacts with) Slc25a32
					Aebp2 (interacts with) Fbxw11
					Arl2bp (interacts with) Ctdsp2
					Tbx4 (interacts with) Nfe2l1
					Hnrnpd (interacts with) Mapk1
					Zfp207 (interacts with) Rcc1
					Anp32e (interacts with) Elovl1
					Sfmbt2 (interacts with) Arhgap5
					Fbxw11 (interacts with) Ttk
					Cops2 (interacts with) Pwp1
					Zfp207 (interacts with) Ssr1
					Hnrnpd (interacts with) Ergic2
					Zzz3 (interacts with) Capn1
					Nsd2 (interacts with) Seh1l
					Naa15 (interacts with) Gabpa
					Eed (interacts with) Ubap2l
					Nsd2 (interacts with) Fam118a
					Cops2 (interacts with) Ahcyl1
					Zfp131 (interacts with) Zc3hav1l
					Kdm1a (interacts with) Ssr1
					Senp1 (interacts with) Cdk12
					Zfp982 (interacts with) Sh3d19
					Nsd1 (interacts with) Wdr1
					Mtf1 (interacts with) Lpgat1
					Arhgap5 (interacts with) Mcm10
					Nsd1 (interacts with) Zfp131
					Nfe2l1 (interacts with) Vps26a
					Strn3 (interacts with) Cldn3
					Zfp207 (interacts with) Mapkapk2
					Zfp207 (interacts with) Vps53
					Nfe2l1 (interacts with) Cdk12
					Ccna2 (interacts with) Tmem131
					Ss18 (interacts with) Mcm10
					Tead1 (interacts with) Iars2
					Taf1 (interacts with) Ylpm1
					Sfmbt2 (interacts with) Cops2
					Zzz3 (interacts with) Cstf1
					Pawr (interacts with) Eif2b1
					Topors (interacts with) Usp3
					Aebp2 (interacts with) Gga2
					Senp1 (interacts with) Zfp207
					Zfp609 (interacts with) Naa15
					Naa15 (interacts with) Seh1l
					Zfp207 (interacts with) Eif2a
					Eed (interacts with) Ahnak
					Nsd2 (interacts with) Srp72
					Bclaf1 (interacts with) Gabpa
					Gabpa (interacts with) Map1s
					Cdk12 (interacts with) Srp54a
					Taf1 (interacts with) Zc3hav1l
					Kmt5b (interacts with) Prc1
					Kmt5b (interacts with) Gm28036
					Ecd (interacts with) Topors
					Cops2 (interacts with) Rpl22
					Ss18 (interacts with) Ajuba
					Pawr (interacts with) Cdv3
					Hnrnpd (interacts with) Naa15
					Zfp982 (interacts with) Eif2a
					Bclaf1 (interacts with) Ubqln4
					Strn3 (interacts with) Ubqln4
					Taf1 (interacts with) Rcbtb2
					Pawr (interacts with) Zwint
					Taf1 (interacts with) Atf7ip
					Zfp131 (interacts with) Sall4
					Ecd (interacts with) Ergic2
					Topors (interacts with) Acly
					Senp1 (interacts with) Cldn3
					Zfp131 (interacts with) Ankrd17
					Kdm1a (interacts with) Sall4
					Samd4b (interacts with) Rgl2
					Arl2bp (interacts with) Cldn3
					Zzz3 (interacts with) Magt1
					Tcf7l1 (interacts with) Wnk1
					Brd1 (interacts with) Rnf187
					Zfp131 (interacts with) Atp6v1a
					Taf1 (interacts with) Prc1
					Ecd (interacts with) Smad2
					Zfp609 (interacts with) Arl1
					Cops2 (interacts with) Pacsin2
					Anp32e (interacts with) Dnajc18
					Topors (interacts with) Bclaf1
					Fbxw11 (interacts with) Igf2
					Gabpa (interacts with) Atf7ip
					Zfp687 (interacts with) Prom2
					Nsd1 (interacts with) Kdm1a
					Hnrnpd (interacts with) Bclaf1
					Cops2 (interacts with) Ythdf1
					Tbx4 (interacts with) Ctdsp2
					Nelfe (interacts with) S100g
					Taf1 (interacts with) Ahnak
					Taf1 (interacts with) Wdr1
					Zzz3 (interacts with) Srpk1
					Eed (interacts with) Myo10
					Zfp131 (interacts with) Actr3
					Tbx4 (interacts with) Ccna2
					Arl2bp (interacts with) Magt1
					Smad2 (interacts with) Ywhae
					Anp32e (interacts with) Tmpo
					Chd8 (interacts with) Cldn3
					Zfp687 (interacts with) Gls
					Hnrnpd (interacts with) Sh3d19
					Zfp687 (interacts with) Fbxw11
					Zzz3 (interacts with) Klhl13
					Arl2bp (interacts with) Sc5d
					Bclaf1 (interacts with) Eif2b1
					Ajuba (interacts with) Stam2
					Bclaf1 (interacts with) Srpk1
					Kmt5b (interacts with) Map1s
					Cdk12 (interacts with) Wdr43
					Ssrp1 (interacts with) Pcbp4
					Ajuba (interacts with) Rbm38
					Aebp2 (interacts with) Ppp4r2
					Bclaf1 (interacts with) Ssrp1
					Ssbp3 (interacts with) Son
					Fbxw11 (interacts with) Myo10
					Arl2bp (interacts with) Map7d1
					Zfp687 (interacts with) Il6st
					Zfp609 (interacts with) Ajuba
					Gabpa (interacts with) Mpzl1
					Bclaf1 (interacts with) Tbc1d16
					Sfmbt2 (interacts with) Gls
					Nelfe (interacts with) Ahnak
					Ssbp3 (interacts with) Gtf3c4
					Anp32e (interacts with) Tardbp
					Nsd2 (interacts with) Nup155
					Pawr (interacts with) S100g
					Kdm1a (interacts with) Nsd1
					Ecd (interacts with) Eri1
					Zfp687 (interacts with) Ctnna1
					Tcf7l1 (interacts with) Senp1
					Aebp2 (interacts with) Zfp687
					Tcf7l1 (interacts with) Mcm10
					Taf1 (interacts with) Atad1
					Srebf1 (interacts with) Cldn3
					Bclaf1 (interacts with) 1700017B05Rik
					Zzz3 (interacts with) Pcnp
					Ssrp1 (interacts with) Rcc1
					Nfe2l1 (interacts with) Wnk1
					Nfe2l1 (interacts with) Srebf1
					Bclaf1 (interacts with) Pacsin2
					Ss18 (interacts with) Ptprs
					Hnrnpd (interacts with) Polg
					Srebf1 (interacts with) Sc5d
					Brd1 (interacts with) Sall4
					Fbxw11 (interacts with) Srp54a
					Gabpa (interacts with) Ywhae
					Strn3 (interacts with) Efcab14
					Arl2bp (interacts with) Slc35b4
					Senp1 (interacts with) Sc5d
					Nsd1 (interacts with) Wdr43
					Ssbp3 (interacts with) Srebf1
					Son (interacts with) Nsd2
					Zfp609 (interacts with) Eed
					Topors (interacts with) Ahcyl1
					Zfp207 (interacts with) Ssb
					Zzz3 (interacts with) Ssrp1
					Zfp687 (interacts with) Cdv3
					Kmt5b (interacts with) Capn1
					Bclaf1 (interacts with) Larp4b
					Gabpa (interacts with) Pcbp4
					Pawr (interacts with) Wdr43
					Nsd2 (interacts with) Ergic2
					Brd1 (interacts with) Ythdf1
					Arhgap5 (interacts with) Slk
					Naa15 (interacts with) Gm28036
					Hnrnpd (interacts with) Knop1
					Cdk12 (interacts with) Ola1
					Brd1 (interacts with) Iars2
					Kdm1a (interacts with) Ssbp3
					Anp32e (interacts with) Mtrr
					Ccna2 (interacts with) Ctdsp2
					Mtf1 (interacts with) Usp3
					Zzz3 (interacts with) Gm28036
					Zfp609 (interacts with) Anp32e
					Zfp609 (interacts with) Ubqln4
					Zzz3 (interacts with) Gar1
					Cops2 (interacts with) Eri1
					Cops2 (interacts with) Naa15
					Nsd1 (interacts with) Morc4
					Sall4 (interacts with) Ttll4
					Ajuba (interacts with) Mtf1
					Ssrp1 (interacts with) Ddx24
					Kdm1a (interacts with) Pafah1b1
					Fbxw11 (interacts with) Gga2
					Ssrp1 (interacts with) Nipa2
					Taf1 (interacts with) Ap2b1
					Zzz3 (interacts with) Mpzl1
					Ccna2 (interacts with) Ttll4
					Ss18 (interacts with) Acsl3
					Samd4b (interacts with) Zfp207
					Hnrnpd (interacts with) Nmd3
					Taf1 (interacts with) Myo10
					Nsd2 (interacts with) Nipa2
					Arhgap5 (interacts with) Larp4
					Zzz3 (interacts with) Amotl2
					Arhgap5 (interacts with) Eif3c
					Cdk12 (interacts with) Elovl1
					Sall4 (interacts with) Lrrn4
					Nsd2 (interacts with) Dnajc18
					Strn3 (interacts with) Larp4b
					Son (interacts with) Slc16a13
					Bclaf1 (interacts with) Prom2
					Srebf1 (interacts with) Slc35b4
					Hnrnpd (interacts with) Rpl22
					Fbxw11 (interacts with) Osbpl5
					Samd4b (interacts with) Capn1
					Ssrp1 (interacts with) Tns4
					Cops2 (interacts with) Fubp1
					Nelfe (interacts with) Stard10
					Ssrp1 (interacts with) Lman1
					Arhgap5 (interacts with) Ola1
					Atf7ip (interacts with) Hnrnpul1
					Smad2 (interacts with) Fubp1
					Aebp2 (interacts with) Rbm38
					Chd8 (interacts with) Tmem131
					Senp1 (interacts with) Fbxw11
					Kmt5b (interacts with) Knop1
					Hnrnpc (interacts with) Slc35b4
					Topors (interacts with) Acsl3
					Ajuba (interacts with) Pawr
					Zfp609 (interacts with) Ssrp1
					Taf1 (interacts with) Srp54a
					Bclaf1 (interacts with) Eri1
					Aebp2 (interacts with) Tiam1
					Smad2 (interacts with) Pcbp4
					Kmt5b (interacts with) Sh3d19
					Zfp609 (interacts with) Rcc1
					Cops2 (interacts with) Rcc1
					Ajuba (interacts with) Nln
					Zfp207 (interacts with) Naa15
					Tcf7l1 (interacts with) Gtf3c4
					Ecd (interacts with) Drosha
					Zfp207 (interacts with) Ahcyl1
					Taf1 (interacts with) Trip12
					Zfp687 (interacts with) Ssb
					Cops2 (interacts with) Arhgap5
					Zfp207 (interacts with) Ssrp1
					Srebf1 (interacts with) Ssb
					Nsd1 (interacts with) Srp54a
					Kmt5b (interacts with) Mapkapk2
					Ecd (interacts with) Rpp25
					Aebp2 (interacts with) Kdm1a
					Kmt5b (interacts with) Dnajc18
					Ss18 (interacts with) Samd4b
					Hnrnpd (interacts with) Eri1
					Zfp982 (interacts with) Naa15
					Son (interacts with) Hnrnpl
					Nsd2 (interacts with) Ywhae
					Nelfe (interacts with) Mpzl1
					Eed (interacts with) Tiam1
					Cops2 (interacts with) Magt1
					Eed (interacts with) Ppp4r2
					Topors (interacts with) Rcc1
					Zzz3 (interacts with) Rcc1
					Fbxw11 (interacts with) Vps26a
					Nsd2 (interacts with) Rpl22
					Cops2 (interacts with) Mpzl1
					Topors (interacts with) Knop1
					Taf1 (interacts with) Hnrnpul1
					Brd1 (interacts with) Vps26a
					Tcf7l1 (interacts with) Fbxw11
					Zfp131 (interacts with) Ythdf1
					Tcf7l1 (interacts with) Morc4
					Sfmbt2 (interacts with) Ylpm1
					Atf7ip (interacts with) Rcbtb2
					Eed (interacts with) Gabpa
					Tcf7l1 (interacts with) Map7d1
					Zfp609 (interacts with) Rpp25
					Aebp2 (interacts with) Pitpna
					Ecd (interacts with) Mapk1
					Gabpa (interacts with) Ddx24
					Cops2 (interacts with) Pawr
					Gabpa (interacts with) Ahnak
					Sfmbt2 (interacts with) Nap1l1
					Hnrnpd (interacts with) Vps53
					Fbxw11 (interacts with) Rgl2
					Hnrnpd (interacts with) Gar1
					Zfp207 (interacts with) Stard10
					Kmt5b (interacts with) Dicer1
					Ss18 (interacts with) Cldn3
					Taf1 (interacts with) Strn3
					Kdm1a (interacts with) Vps26a
					Kmt5b (interacts with) Lman1
					Anp32e (interacts with) Urb2
					Gabpa (interacts with) Gm28036
					Naa15 (interacts with) Nipa2
					Zfp207 (interacts with) Ajuba
					Kdm1a (interacts with) Tiam1
					Gabpa (interacts with) Eed
					Aebp2 (interacts with) Wdr43
					Fbxw11 (interacts with) Slk
					Bclaf1 (interacts with) Akap1
					Ssrp1 (interacts with) Gabpa
					Brd1 (interacts with) Ylpm1
					Nsd1 (interacts with) Map7d1
					Hnrnpd (interacts with) Gabpa
					Sfmbt2 (interacts with) Vps26a
					Hnrnpd (interacts with) Ecd
					Aebp2 (interacts with) Ola1
					Cops2 (interacts with) Ssr1
					Nsd2 (interacts with) Drosha
					Hnrnpd (interacts with) Eif2b1
					Mtf1 (interacts with) Stard10
					Zfp609 (interacts with) Acsl3
					Sfmbt2 (interacts with) St3gal2
					Fbxw11 (interacts with) Ola1
					Mtf1 (interacts with) Eed
					Mtf1 (interacts with) Prom2
					Ecd (interacts with) Zwint
					Gabpa (interacts with) Tiam1
					Eed (interacts with) Dnpep
					Topors (interacts with) S100g
					Fbxw11 (interacts with) Map7d1
					Eed (interacts with) Atad1
					Atf7ip (interacts with) Srp72
					Brd1 (interacts with) Map7d1
					Anp32e (interacts with) Cdk12
					Senp1 (interacts with) Ryk
					Zfp609 (interacts with) Polg
					Naa15 (interacts with) Rpp25
					Strn3 (interacts with) Ptprs
					Cops2 (interacts with) Ddx24
					Srebf1 (interacts with) Rbm38
					Son (interacts with) Surf4
					Ss18 (interacts with) Knop1
					Topors (interacts with) Pwp1
					Smad2 (interacts with) Eed
					Bclaf1 (interacts with) Dnajc8
					Sall4 (interacts with) Ryk
					Nsd2 (interacts with) Zfp982
					Strn3 (interacts with) Ctdsp2
					Gabpa (interacts with) Ahcyl1
					Tead1 (interacts with) Tcf7l1
					Eed (interacts with) Dnaja1
					Pawr (interacts with) Degs1
					Atf7ip (interacts with) Myo10
					Nfe2l1 (interacts with) Tns3
					Ssbp3 (interacts with) Ttll12
					Mtf1 (interacts with) Bex4
					Sfmbt2 (interacts with) Ap2b1
					Srebf1 (interacts with) Prom2
					Hnrnpd (interacts with) Ywhae
					Mtf1 (interacts with) Ugdh
					Son (interacts with) Zfp687
					Pawr (interacts with) Bex4
					Nelfe (interacts with) Bex4
					Son (interacts with) Qrich1
					Hnrnpc (interacts with) Samd4b
					Mtf1 (interacts with) Urb2
					Cops2 (interacts with) Zwint
					Zfp982 (interacts with) Knop1
					Kdm1a (interacts with) Paip2
					Ajuba (interacts with) Bex4
					Son (interacts with) Tbx4
					Ssbp3 (interacts with) Hnrnpl
					Aebp2 (interacts with) Osbpl5
					Ssrp1 (interacts with) Dnaja1
					Anp32e (interacts with) Nedd4
					Anp32e (interacts with) Acly
					Smad2 (interacts with) Nmd3
					Kmt5b (interacts with) Rpp25
					Cops2 (interacts with) Dnaja1
					Senp1 (interacts with) Dicer1
					Strn3 (interacts with) Tmem131
					Gabpa (interacts with) Usp3
					Ecd (interacts with) Nipa2
					Ssbp3 (interacts with) Paip2
					Zfp609 (interacts with) Larp4b
					Kmt5b (interacts with) Urb2
					Gabpa (interacts with) Dnaja1
					Ajuba (interacts with) Stard10
					Ecd (interacts with) Fubp1
					Ssbp3 (interacts with) Eif4a1
					Bclaf1 (interacts with) Pwp1
					Bclaf1 (interacts with) Rpp25
					Chd8 (interacts with) Hnrnpl
					Eed (interacts with) Drosha
					Mtf1 (interacts with) Cdv3
					Ssbp3 (interacts with) Ctdsp2
					Pawr (interacts with) Fam118a
					Mtf1 (interacts with) Fyttd1
					Fbxw11 (interacts with) Cct2
					Fbxw11 (interacts with) Cdv3
					Senp1 (interacts with) Rgl2
					Zfp131 (interacts with) Surf4
					Zfp687 (interacts with) Map1s
					Nfe2l1 (interacts with) Hnrnpl
					Mtf1 (interacts with) Gar1
					Anp32e (interacts with) Ptprs
					Zfp207 (interacts with) Bex4
					Zfp687 (interacts with) Magt1
					Srebf1 (interacts with) Ssbp3
					Naa15 (interacts with) Zfp982
					Sfmbt2 (interacts with) Atad1
					Aebp2 (interacts with) Slk
					Zfp207 (interacts with) Nap1l1
					Zfp982 (interacts with) Tns4
					Zfp207 (interacts with) Ppp4r2
					Anp32e (interacts with) Acsl3
					Samd4b (interacts with) Actr3
					Zfp131 (interacts with) Gga2
					Ssrp1 (interacts with) Usp3
					Zfp609 (interacts with) Amotl2
					Aebp2 (interacts with) Mcm10
					Anp32e (interacts with) Tex10
					Cops2 (interacts with) Gar1
					Zfp687 (interacts with) Larp4
					Arhgap5 (interacts with) Gls
					Hnrnpd (interacts with) Bex4
					Zfp131 (interacts with) Chd8
					Tbx4 (interacts with) Uspl1
					Zzz3 (interacts with) Rpl22
					Aebp2 (interacts with) Ssb
					Ssrp1 (interacts with) Ctnna1
					Chd8 (interacts with) Tbx4
					Pawr (interacts with) Ugdh
					Zfp687 (interacts with) Myo10
					Sfmbt2 (interacts with) Ahnak
					Smad2 (interacts with) Zfp982
					Kmt5b (interacts with) Prom2
					Fbxw11 (interacts with) Nap1l1
					Gabpa (interacts with) Drosha
					Aebp2 (interacts with) Capn1
					Brd1 (interacts with) Ssbp3
					Ssrp1 (interacts with) Ecd
					Taf1 (interacts with) Srpk1
					Kdm1a (interacts with) Zc3hav1l
					Zfp687 (interacts with) Ugdh
					Kdm1a (interacts with) Wnk1
					Ss18 (interacts with) Ehhadh
					Bclaf1 (interacts with) Knop1
					Anp32e (interacts with) Tead1
					Anp32e (interacts with) Igf2
					Kmt5b (interacts with) Ankrd17
					Pawr (interacts with) Ythdf1
					Naa15 (interacts with) Srp72
					Mtf1 (interacts with) Eif2b1
					Nfe2l1 (interacts with) Zfp131
					Anp32e (interacts with) Dicer1
					Samd4b (interacts with) Flnc
					Kdm1a (interacts with) Nap1l1
					Srebf1 (interacts with) Ttll4
					Bclaf1 (interacts with) Nmd3
					Anp32e (interacts with) Pawr
					Sfmbt2 (interacts with) Atp6v1a
					Bclaf1 (interacts with) Tcf7l1
					Pawr (interacts with) Fyttd1
					Mtf1 (interacts with) Nmd3
					Eed (interacts with) Ywhae
					Brd1 (interacts with) Lamc1
					Taf1 (interacts with) Larp4
					Samd4b (interacts with) Ssbp3
					Zfp687 (interacts with) Fyttd1
					Zfp687 (interacts with) Senp1
					Smad2 (interacts with) Bex4
					Hnrnpd (interacts with) Stam2
					Kmt5b (interacts with) Ubap2l
					Gabpa (interacts with) Naa15
					Kdm1a (interacts with) Ugdh
					Son (interacts with) Ptma
					Mtf1 (interacts with) Ythdf1
					Nfe2l1 (interacts with) Surf4
					Srebf1 (interacts with) Tmem131
					Ssbp3 (interacts with) Ola1
					Ajuba (interacts with) Pitpna
					Brd1 (interacts with) Surf4
					Hnrnpd (interacts with) Rpp25
					Kmt5b (interacts with) S100g
					Sfmbt2 (interacts with) Nln
					Zfp982 (interacts with) Dnajc18
					Senp1 (interacts with) Flnc
					Zfp982 (interacts with) Phactr4
					Zfp982 (interacts with) Ssrp1
					Zfp131 (interacts with) Aebp2
					Bclaf1 (interacts with) Map1s
					Tead1 (interacts with) Prom2
					Son (interacts with) Ect2
					Tead1 (interacts with) Rgl2
					Samd4b (interacts with) Elovl1
					Ecd (interacts with) Ywhae
					Nfe2l1 (interacts with) Ssbp3
					Samd4b (interacts with) Tcf7l1
					Zfp609 (interacts with) Ecd
					Aebp2 (interacts with) Nsd1
					Bclaf1 (interacts with) Zfp982
					Taf1 (interacts with) Atp6v1a
					Pawr (interacts with) Slc16a13
					Cops2 (interacts with) Nabp1
					Hnrnpd (interacts with) S100g
					Ajuba (interacts with) Tbc1d16
					Smad2 (interacts with) Gar1
					Zfp609 (interacts with) Cstf1
					Srebf1 (interacts with) Hnrnpl
					Fbxw11 (interacts with) Atp6v1a
					Ecd (interacts with) Srsf10
					Nsd1 (interacts with) Stam2
					Tcf7l1 (interacts with) Nsun2
					Pawr (interacts with) Ppp4r2
					Kmt5b (interacts with) Ssb
					Tbx4 (interacts with) Sdha
					Kmt5b (interacts with) Eed
					Zfp687 (interacts with) Sfmbt2
					Senp1 (interacts with) Tcf7l1
					Srebf1 (interacts with) Gtf3c4
					Zfp687 (interacts with) St3gal2
					Cdk12 (interacts with) Slc35b4
					Zfp131 (interacts with) Ssbp3
					Tbx4 (interacts with) Hnrnpl
					Aebp2 (interacts with) Tcf7l1
					Anp32e (interacts with) Tcf7l1
					Bclaf1 (interacts with) Amotl2
					Eed (interacts with) Knop1
					Fbxw11 (interacts with) Tns4
					Kdm1a (interacts with) Hnrnpl
					Nfe2l1 (interacts with) Paip2
					Nfe2l1 (interacts with) Ap2b1
					Zfp131 (interacts with) Lamc1
					Nfe2l1 (interacts with) Rnf187
					Nsd2 (interacts with) Bclaf1
					Taf1 (interacts with) Srp72
					Pawr (interacts with) Tns4
					Anp32e (interacts with) Larp4b
					Ssrp1 (interacts with) Gar1
					Tcf7l1 (interacts with) Ylpm1
					Pawr (interacts with) Nsun2
					Brd1 (interacts with) Uspl1
					Fbxw11 (interacts with) Ythdf1
					Naa15 (interacts with) Rpl22
					Ss18 (interacts with) Mtrr
					Pawr (interacts with) Sfmbt2
					Strn3 (interacts with) Samd4b
					Hnrnpc (interacts with) Iars2
					Sall4 (interacts with) Ctdsp2
					Pawr (interacts with) Atp6v1a
					Senp1 (interacts with) Rsrp1
					Arhgap5 (interacts with) Myo10
					Anp32e (interacts with) Nln
					Pawr (interacts with) Flnc
					Fbxw11 (interacts with) Fyttd1
					Tead1 (interacts with) Vps26a
					Zfp687 (interacts with) Sall4
					Chd8 (interacts with) Paip2
					Tcf7l1 (interacts with) Rgl2
					Zzz3 (interacts with) Zfp982
					Kdm1a (interacts with) Sfmbt2
					Ss18 (interacts with) Qrich1
					Tcf7l1 (interacts with) Paip2
					Nsd1 (interacts with) Il6st
					Zfp609 (interacts with) Nedd4
					Cdk12 (interacts with) Rsrp1
					Brd1 (interacts with) Degs1
					Brd1 (interacts with) Tns3
					Kmt5b (interacts with) Eri1
					Kdm1a (interacts with) Atad1
					Zfp687 (interacts with) Wnk1
					Zfp207 (interacts with) Mtf1
					Ssrp1 (interacts with) Rpp25
					Pawr (interacts with) Nabp1
					Tcf7l1 (interacts with) Hnrnpl
					Bclaf1 (interacts with) Usp3
					Fbxw11 (interacts with) Tcf7l1
					Tcf7l1 (interacts with) Rbm38
					Son (interacts with) Eif4a1
					Mtf1 (interacts with) Nap1l1
					Anp32e (interacts with) Cdv3
					Zfp687 (interacts with) Napa
					Strn3 (interacts with) Tmpo
					Cops2 (interacts with) Nipa2
					Mtf1 (interacts with) S100g
					Zfp687 (interacts with) Ttk
					Ajuba (interacts with) Prom2
					Nsd1 (interacts with) Hnrnpul1
					Ssbp3 (interacts with) Nsd1
					Fbxw11 (interacts with) Wdr1
					Bclaf1 (interacts with) Ajuba
					Taf1 (interacts with) Arhgap5
					Tead1 (interacts with) Rbm38
					Eed (interacts with) Gm28036
					Nfe2l1 (interacts with) Il6st
					Sall4 (interacts with) Hnrnpc
					Fbxw11 (interacts with) Map1s
					Ajuba (interacts with) Eif2b1
					Tcf7l1 (interacts with) Actr3
					Eed (interacts with) Rcc1
					Son (interacts with) Vps53
					Aebp2 (interacts with) Nap1l1
					Gabpa (interacts with) Zfp982
					Aebp2 (interacts with) Mtf1
					Fbxw11 (interacts with) Aebp2
					Sfmbt2 (interacts with) Ppp4r2
					Anp32e (interacts with) S100g
					Mtf1 (interacts with) Flnc
					Ccna2 (interacts with) Rcbtb2
					Nsd1 (interacts with) Degs1
					Ss18 (interacts with) Acly
					Chd8 (interacts with) Nutf2
					Naa15 (interacts with) Usp3
					Mtf1 (interacts with) Ssr1
					Topors (interacts with) Pacsin2
					Anp32e (interacts with) Simc1
					Zfp207 (interacts with) Zfp982
					Zfp207 (interacts with) Nabp1
					Cops2 (interacts with) Fyttd1
					Zfp982 (interacts with) Bex4
					Ssrp1 (interacts with) Prc1
					Chd8 (interacts with) Nfe2l1
					Nfe2l1 (interacts with) Rsrp1
					Ccna2 (interacts with) Slc16a13
					Aebp2 (interacts with) Tead1
					Pawr (interacts with) Ctnna1
					Atf7ip (interacts with) Ccna2
					Cops2 (interacts with) Phactr4
					Kdm1a (interacts with) Ctnna1
					Brd1 (interacts with) Actr3
					Naa15 (interacts with) Tmem131
					Zfp207 (interacts with) S100g
					Zfp609 (interacts with) Prc1
					Arl2bp (interacts with) Cttn
					Zfp687 (interacts with) Ssr1
					Nsd1 (interacts with) Uspl1
					Kmt5b (interacts with) Igf2
					Zfp687 (interacts with) Morc4
					Zfp131 (interacts with) Uspl1
					Ajuba (interacts with) S100g
					Nsd2 (interacts with) Sh3d19
					Ssrp1 (interacts with) Zfp982
					Gabpa (interacts with) Nmd3
					Zfp207 (interacts with) Nsun2
					Srebf1 (interacts with) Paip2
					Nsd1 (interacts with) Ssbp3
					Ssbp3 (interacts with) Ect2
					Son (interacts with) Larp4b
					Mtf1 (interacts with) Dnpep
					Nfe2l1 (interacts with) Lamc1
					Kdm1a (interacts with) Nabp1
					Taf1 (interacts with) Cops2
					Mtf1 (interacts with) Nsun2
					Topors (interacts with) Ywhae
					Nsd1 (interacts with) Aebp2
					Gabpa (interacts with) Nabp1
					Aebp2 (interacts with) Fyttd1
					Mtf1 (interacts with) Sfmbt2
					Chd8 (interacts with) Acsl3
					Aebp2 (interacts with) Nln
					Gabpa (interacts with) Fyttd1
					Kdm1a (interacts with) Fyttd1
					Aebp2 (interacts with) Wnk1
					Topors (interacts with) Cstf1
					Zfp609 (interacts with) S100g
					Zfp982 (interacts with) Eed
					Ssbp3 (interacts with) Elovl1
					Ajuba (interacts with) Rgl2
					Mtf1 (interacts with) Nutf2
					Zfp609 (interacts with) Phactr4
					Nsd2 (interacts with) Usp3
					Ajuba (interacts with) Dbnl
					Bclaf1 (interacts with) Fubp1
					Fbxw11 (interacts with) Nsun2
					Tcf7l1 (interacts with) Aebp2
					Sfmbt2 (interacts with) Hnrnpul1
					Nsd2 (interacts with) Gar1
					Ecd (interacts with) Dnajc18
					Nsd2 (interacts with) Eif2a
					Zfp207 (interacts with) Polg
					Zfp609 (interacts with) Gm28036
					Zfp131 (interacts with) Wnk1
					Bclaf1 (interacts with) Pitpna
					Chd8 (interacts with) Slc35b4
					Zfp609 (interacts with) Akap1
					Mtf1 (interacts with) Vps53
					Samd4b (interacts with) Wdr43
					Zzz3 (interacts with) Fubp1
					Tcf7l1 (interacts with) Ssbp3
					Ssrp1 (interacts with) Sdha
					Zfp207 (interacts with) Prom2
					Tead1 (interacts with) Elovl1
					Zfp687 (interacts with) Aebp2
					Ss18 (interacts with) 1700017B05Rik
					Samd4b (interacts with) Ssb
					Cops2 (interacts with) Dnajc18
					Taf1 (interacts with) Nabp1
					Topors (interacts with) Ddx24
					Aebp2 (interacts with) Tmpo
					Nelfe (interacts with) Dbnl
					Atf7ip (interacts with) Tns3
					Hnrnpc (interacts with) Sc5d
					Chd8 (interacts with) Son
					Ccna2 (interacts with) Samd4b
					Zfp687 (interacts with) Tcf7l1
					Aebp2 (interacts with) Mpzl1
					Senp1 (interacts with) Nap1l1
					Aebp2 (interacts with) Rgl2
					Eed (interacts with) Twf1
					Aebp2 (interacts with) Ccna2
					Nfe2l1 (interacts with) Ola1
					Zzz3 (interacts with) Gabpa
					Nsd1 (interacts with) Sdha
					Son (interacts with) Lamc1
					Kdm1a (interacts with) Nutf2
					Zfp207 (interacts with) Ddx24
					Nsd2 (interacts with) Cstf1
					Zfp131 (interacts with) Larp4
					Srebf1 (interacts with) Elovl1
					Son (interacts with) Sdha
					Ssbp3 (interacts with) Nutf2
					Kdm1a (interacts with) Taf1
					Ssrp1 (interacts with) Bex4
					Mtf1 (interacts with) Atp6v1a
					Nsd1 (interacts with) Myo10
					Chd8 (interacts with) Ssbp3
					Pawr (interacts with) Prom2
					Senp1 (interacts with) Atl2
					Strn3 (interacts with) Cdk12
					Cdk12 (interacts with) Ssbp3
					Senp1 (interacts with) Pitpna
					Ajuba (interacts with) Ssb
					Kdm1a (interacts with) Hnrnpul1
					Aebp2 (interacts with) Srpk1
					Zfp687 (interacts with) Atp6v1a
					Zfp687 (interacts with) Rgl2
					Kdm1a (interacts with) Cd2ap
					Aebp2 (interacts with) Hnrnpul1
					Tead1 (interacts with) Pitpna
					Atf7ip (interacts with) Morc4
					Nelfe (interacts with) Osbpl5
					Nsd2 (interacts with) Pwp1
					Pawr (interacts with) Rbm38
					Eed (interacts with) Pcbp4
					Srebf1 (interacts with) Nfe2l1
					Taf1 (interacts with) Aebp2
					Mtf1 (interacts with) Dbnl
					Tbx4 (interacts with) Slc35b4
					Zfp982 (interacts with) Polg
					Nsd2 (interacts with) Mpzl1
					Ss18 (interacts with) Nedd4
					Mtf1 (interacts with) Srsf10
					Brd1 (interacts with) Rsrp1
					Nfe2l1 (interacts with) Son
					Arl2bp (interacts with) Samd4b
					Cops2 (interacts with) Smc1a
					Fbxw11 (interacts with) Ugdh
					Cops2 (interacts with) Prc1
					Ajuba (interacts with) Tcf7l1
					Nsd1 (interacts with) Lamc1
					Anp32e (interacts with) Ubap2l
					Arhgap5 (interacts with) Vps26a
					Arhgap5 (interacts with) Dusp16
					Fbxw11 (interacts with) Kdm1a
					Kdm1a (interacts with) Atp6v1a
					Bclaf1 (interacts with) Cdv3
					Tcf7l1 (interacts with) Gls
					Cdk12 (interacts with) Sc5d
					Ssbp3 (interacts with) Grwd1
					Topors (interacts with) Nedd4
					Kmt5b (interacts with) Acly
					Fbxw11 (interacts with) Dicer1
					Gabpa (interacts with) Lpgat1
					Hnrnpd (interacts with) Usp3
					Zfp131 (interacts with) Degs1
					Topors (interacts with) Lman1
					Sall4 (interacts with) Acsl3
					Smad2 (interacts with) Ptma
					Tead1 (interacts with) Ttll12
					Tcf7l1 (interacts with) Tead1
					Fbxw11 (interacts with) Ajuba
					Srebf1 (interacts with) Ola1
					Atf7ip (interacts with) Vps26a
					Naa15 (interacts with) Ubr5
					Taf1 (interacts with) Ugdh
					Cdk12 (interacts with) Lrrn4
					Zfp687 (interacts with) Nsun2
					Arl2bp (interacts with) Simc1
					Eed (interacts with) Mtf1
					Taf1 (interacts with) St3gal2
					Son (interacts with) Ssb
					Arhgap5 (interacts with) Gga2
					Tcf7l1 (interacts with) Srebf1
					Ajuba (interacts with) Ptma
					Kdm1a (interacts with) Nsun2
					Mtf1 (interacts with) Tns4
					Ssbp3 (interacts with) Nfe2l1
					Zfp207 (interacts with) Cdv3
					Fbxw11 (interacts with) Nabp1
					Aebp2 (interacts with) Vps26a
					Sfmbt2 (interacts with) Il6st
					Gabpa (interacts with) Lman1
					Zfp982 (interacts with) Pcbp4
					Kdm1a (interacts with) Cct2
					Tbx4 (interacts with) Surf4
					Kdm1a (interacts with) St3gal2
					Fbxw11 (interacts with) Zwint
					Kmt5b (interacts with) Nedd4
					Tbx4 (interacts with) Samd4b
					Mtf1 (interacts with) Zfp207
					Nelfe (interacts with) Slc16a13
					Zfp982 (interacts with) Mtf1
					Zfp687 (interacts with) Slk
					Tead1 (interacts with) Nap1l1
					Fbxw11 (interacts with) Hnrnpul1
					Hnrnpd (interacts with) Tns4
					Zfp207 (interacts with) Eed
					Nfe2l1 (interacts with) Hnrnpul1
					Zfp609 (interacts with) Efcab14
					Aebp2 (interacts with) St3gal2
					Kdm1a (interacts with) Aebp2
					Kmt5b (interacts with) Dnaja1
					Arhgap5 (interacts with) Hnrnpul1
					Sfmbt2 (interacts with) Nsun2
					Taf1 (interacts with) Pafah1b1
					Smad2 (interacts with) Tns4
					Zfp131 (interacts with) Ect2
					Bclaf1 (interacts with) Mapkapk2
					Brd1 (interacts with) Aebp2
					Naa15 (interacts with) Drosha
					Fbxw11 (interacts with) Lpgat1
					Aebp2 (interacts with) Map1s
					Pawr (interacts with) Tiam1
					Nelfe (interacts with) Ppp4r2
					Cops2 (interacts with) Mapkapk2
					Brd1 (interacts with) Stam2
					Sfmbt2 (interacts with) Ctnna1
					Topors (interacts with) Eif2a
					Sfmbt2 (interacts with) Ythdf1
					Bclaf1 (interacts with) Igf2
					Kmt5b (interacts with) Dnajc8
					Smad2 (interacts with) Twf1
					Ajuba (interacts with) Tns4
					Kmt5b (interacts with) Rbm38
					Cops2 (interacts with) Gabpa
					Aebp2 (interacts with) Morc4
					Sfmbt2 (interacts with) Fyttd1
					Kdm1a (interacts with) Gls
					Fbxw11 (interacts with) Wnk1
					Zzz3 (interacts with) Dnpep
					Eed (interacts with) Mapkapk2
					Mtf1 (interacts with) Ctnna1
					Aebp2 (interacts with) Zc3hav1l
					Pawr (interacts with) Ssb
					Senp1 (interacts with) Map1s
					Naa15 (interacts with) Pwp1
					Zfp687 (interacts with) Ubqln4
					Zfp982 (interacts with) S100g
					Aebp2 (interacts with) Tipin
					Fbxw11 (interacts with) Zc3hav1l
					Ssbp3 (interacts with) Lamc1
					Kdm1a (interacts with) Tipin
					Arhgap5 (interacts with) Wnk1
					Cops2 (interacts with) Cul4b
					Hnrnpd (interacts with) Zfp982
					Kmt5b (interacts with) Cdk12
					Naa15 (interacts with) Ddx24
					Chd8 (interacts with) Tipin
					Tcf7l1 (interacts with) Il6st
					Ss18 (interacts with) Cnpy2
					Zfp687 (interacts with) Ahnak
					Ssrp1 (interacts with) Twf1
					Ajuba (interacts with) Acly
					Gabpa (interacts with) Ssrp1
					Kmt5b (interacts with) Ajuba
					Strn3 (interacts with) Akap1
					Tcf7l1 (interacts with) Ssb
					Naa15 (interacts with) Prc1
					Bclaf1 (interacts with) Acly
					Mtf1 (interacts with) Nabp1
					Chd8 (interacts with) Grwd1
					Taf1 (interacts with) Eif3c
					Tcf7l1 (interacts with) Prom2
					Kmt5b (interacts with) Rgl2
					Tcf7l1 (interacts with) Wdr43
					Arhgap5 (interacts with) Taf1
					Sall4 (interacts with) Samd4b
					Kmt5b (interacts with) Pitpna
					Eed (interacts with) Usp3
					Cdk12 (interacts with) Eif4a1
					Kmt5b (interacts with) Tcf7l1
					Zfp982 (interacts with) Cstf1
					Senp1 (interacts with) Ptprs
					Sfmbt2 (interacts with) Lpgat1
					Kmt5b (interacts with) Larp4b
					Ccna2 (interacts with) Hnrnpc
					Kmt5b (interacts with) Bclaf1
					Atf7ip (interacts with) Aebp2
					Nelfe (interacts with) Degs1
					Ccna2 (interacts with) Sc5d
					Fbxw11 (interacts with) Pafah1b1
[truncated: 134 more rows]

## Sheet: E8.5_2_STRING
Node metrics					Edge information
name	BetweennessCentrality	ClosenessCentrality	Degree		interactions
Rad54b	0.0005999	0.35867	8		Anapc1 (interacts with) Fbxl5
Trim24	0	0.332599	3		Hells (interacts with) Zwilch
Bard1	0.0408708	0.421788	17		Anapc1 (interacts with) Ubr2
Mdc1	0.00404797	0.351163	10		Anapc1 (interacts with) Gan
Nap1l4	0.0133168	0.337808	4		Anapc1 (interacts with) Keap1
Klhl13	0.0159238	0.413699	27		Anapc1 (interacts with) Ube3b
Dzip3	0.0132321	0.431429	22		Hmgb3 (interacts with) Ssrp1
Kat7	0.0266701	0.304435	6		Anapc1 (interacts with) Ube4a
Aff4	0	0.273056	3		Anapc1 (interacts with) Nedd4
Rif1	0	0.316562	5		Anapc1 (interacts with) Ube3a
Ssrp1	0.0534743	0.360382	12		Anapc1 (interacts with) Fbxw11
Iqgap3	0	0.296078	3		Anapc1 (interacts with) Cul5
Klhl11	0.00267878	0.412568	26		Anapc1 (interacts with) Fbxl19
Fbxo21	0.00267878	0.412568	26		Hmgn1 (interacts with) Pold3
Nelfe	0.00194311	0.294922	5		Anapc1 (interacts with) Trip12
Scaf11	0	0.321962	2		Hmgn1 (interacts with) Hmgn2
Fbxl5	0.00267878	0.412568	26		Anapc1 (interacts with) Cul3
Usp7	0.0147293	0.400531	10		Hmgn1 (interacts with) Usp7
Ubr2	0.00315815	0.408108	22		Anapc1 (interacts with) Ube2k
Mcm10	0.00467688	0.415978	18		Anapc1 (interacts with) Huwe1
Uimc1	0.00150144	0.338565	7		Anapc1 (interacts with) Ccna2
Mnd1	0.00021731	0.347126	8		Anapc1 (interacts with) Ccnb1
Gan	0.0161937	0.414835	27		Anapc1 (interacts with) Cdc23
Chek1	0.0449301	0.424157	33		Anapc1 (interacts with) Cdc27
Tbc1d12	0	0.252931	1		Anp32e (interacts with) Trrap
Ube3b	0	0.407008	21		Anp32e (interacts with) Ruvbl2
Hmgb3	0	0.265378	1		Anp32e (interacts with) Nap1l1
Trim59	0	0.331868	3		Anxa4 (interacts with) Ruvbl2
Ube4a	0.00819208	0.413699	23		Atad2 (interacts with) Uhrf1
Ube3a	0.04444	0.413699	25		Atad2 (interacts with) Hells
Syce1	0	0.305051	2		Atad2 (interacts with) Ccna2
Fbxw11	0.00267878	0.412568	26		Atad2 (interacts with) Kif15
Parpbp	4.311e-05	0.355294	15		Atad2 (interacts with) Taf1
Ahctf1	0	0.35782	14		Atad2 (interacts with) Ttk
Cul5	0.00885278	0.425352	28		Atad2 (interacts with) Ssrp1
Fbxl19	0.0424347	0.438953	31		Atad2 (interacts with) Cenpf
Cdk12	0.0148372	0.369193	5		Huwe1 (interacts with) Usp9x
Trip12	0.108123	0.471875	32		Huwe1 (interacts with) Usp7
Seh1l	0.00991023	0.361244	15		Huwe1 (interacts with) Nsd1
Kif14	4.991e-05	0.34873	14		Bard1 (interacts with) Msh6
Sgol2	0.00580064	0.395288	27		Huwe1 (interacts with) Prrc2c
Cul3	0.0215588	0.427762	29		Bard1 (interacts with) Rad17
Hmgn2	0	0.239303	1		Bard1 (interacts with) Rnf8
Ncapg2	0.00770896	0.390181	21		Huwe1 (interacts with) Trrap
Huwe1	0.0719807	0.446746	28		Bard1 (interacts with) Keap1
Wnk1	0	0.300199	1		Huwe1 (interacts with) Klhl13
Chd8	0.0104134	0.356974	6		Huwe1 (interacts with) Klhl11
Cdca7	5.939e-05	0.344749	5		Huwe1 (interacts with) Keap1
Taf7	0.00240232	0.308793	5		Bard1 (interacts with) Fanci
Zwint	0.00282818	0.371921	23		Huwe1 (interacts with) Nedd4
Cdc23	0.0693629	0.485531	31		Bard1 (interacts with) Kif23
Cdc27	0.0813975	0.480892	31		Huwe1 (interacts with) Ube3a
Ppp2r1b	0.00774032	0.3775	17		Bard1 (interacts with) Cdc23
Zwilch	0.00665409	0.394256	27		Huwe1 (interacts with) Ube3b
Dlgap5	0.00136511	0.381313	22		Bard1 (interacts with) Cdc27
Ercc6l	0.00366247	0.37469	21		Huwe1 (interacts with) Ube4a
Prc1	0.010273	0.432665	25		Bard1 (interacts with) Whsc1
Smc1a	0.0585953	0.436416	21		Huwe1 (interacts with) Ube2k
Ect2	0.00039923	0.373762	20		Bard1 (interacts with) Rif1
Rcbtb2	0	0.293204	1		Huwe1 (interacts with) Ubr2
Ccnb1	0.0961159	0.479365	43		Bard1 (interacts with) Tipin
Ubr5	0.00014823	0.33114	3		Huwe1 (interacts with) Trip12
Taok1	0.0173972	0.364734	16		Bard1 (interacts with) Rad51
Prrc2c	0.00198818	0.319915	3		Bard1 (interacts with) Pold3
Stag1	0.00355522	0.362981	16		Bard1 (interacts with) Chek1
Usp2	5.298e-05	0.306288	2		Bard1 (interacts with) Mdc1
Cenpf	0.0199199	0.413699	35		Bard1 (interacts with) Uimc1
Sesn3	0.0023285	0.299603	2		Iqgap3 (interacts with) Kif2c
Usp1	0.00768684	0.351163	9		Iqgap3 (interacts with) Kif20a
Wapal	0.00078803	0.36211	15		Iws1 (interacts with) Tlcd1
Ung	0.00055489	0.34009	5		Iws1 (interacts with) Nelfe
Nup98	0.00616436	0.371921	15		Iws1 (interacts with) Setd2
Ubqln4	3.623e-05	0.321277	2		Iws1 (interacts with) Ssrp1
Anp32e	0.00174593	0.317227	3		Jade1 (interacts with) Kat7
Trrap	0.0750293	0.399471	12		Jade3 (interacts with) Kat7
Ruvbl2	0.0230345	0.327549	11		Brwd3 (interacts with) Taok1
Nasp	0.0139451	0.369193	10		Brwd3 (interacts with) Cul4b
Son	0	0.277574	2		Brwd3 (interacts with) Taf1
Nap1l1	0.0213429	0.410326	6		Kat7 (interacts with) Msl1
Anxa4	0	0.247136	1		Kat7 (interacts with) Trrap
Dnmbp	0	0.301397	1		Kat7 (interacts with) Taf1
Otub1	0.00860561	0.3775	6		Kat7 (interacts with) Yeats2
AI314180	3.623e-05	0.318565	2		Cacul1 (interacts with) Cand1
Nipa2	0	0.293204	1		Cacul1 (interacts with) Ddb1
Llgl2	0	0.293204	1		Cacul1 (interacts with) Cops4
Psmc6	0.0343751	0.415978	12		Cacul1 (interacts with) Card10
Pum2	0	0.321962	2		Cacul1 (interacts with) Cops2
Taok2	0	0.26773	1		Cacul1 (interacts with) Keap1
Ube2k	0.00636677	0.408108	22		Keap1 (interacts with) Txnrd1
Map7	0	0.229833	1		Cand1 (interacts with) Cops4
Ccna2	0.0639563	0.460366	37		Keap1 (interacts with) Trip12
Map1s	0.013245	0.29783	3		Cand1 (interacts with) Gan
Nedd4	0.0100611	0.413699	23		Keap1 (interacts with) Nedd4
Txndc9	0	0.235202	1		Cand1 (interacts with) Klhl11
Tlcd1	0	0.237049	1		Cand1 (interacts with) Klhl13
Iws1	0.0173352	0.310062	5		Keap1 (interacts with) Ptma
Jade1	0	0.233746	1		Cand1 (interacts with) Fbxl5
Jade3	0	0.233746	1		Keap1 (interacts with) Klhl11
Actr1b	0	0.319915	5		Keap1 (interacts with) Socs6
Brwd3	0.00403104	0.344749	3		Cand1 (interacts with) Socs6
Racgap1	0.00300897	0.376559	23		Keap1 (interacts with) Ube3b
Cul4b	0.0236237	0.407008	13		Keap1 (interacts with) Ube3a
Kif23	0.0198649	0.417127	26		Cand1 (interacts with) Fem1b
Kif15	0.00647496	0.388175	24		Cand1 (interacts with) Keap1
Yeats2	0.00138268	0.308163	7		Keap1 (interacts with) Nfe2l1
Cacul1	0.00162192	0.337808	6		Cand1 (interacts with) Fbxl19
Cand1	0.00275714	0.355294	16		Cand1 (interacts with) Fbxo21
Kif2c	0.0183254	0.401596	33		Keap1 (interacts with) Pgam5
Kif20a	0.00774377	0.388175	27		Cand1 (interacts with) Fbxw11
Cops4	0.00469649	0.37469	18		Keap1 (interacts with) Ubr2
Usp3	0.00423648	0.321962	3		Cand1 (interacts with) Ddb1
Card10	0.00036868	0.332599	2		Keap1 (interacts with) Klhl13
Cops2	0.011319	0.384224	18		Cand1 (interacts with) Cul5
Usp9x	0.00140761	0.34633	3		Keap1 (interacts with) Ube4a
Keap1	0.0862059	0.435159	33		Cand1 (interacts with) Cul3
Txnrd1	0.013245	0.306911	3		Cand1 (interacts with) Cul4b
Ptma	0	0.303823	1		Keap1 (interacts with) Prdx1
Atad2	0.0125007	0.376559	8		Keap1 (interacts with) Ube2k
Socs6	1.476e-05	0.331868	14		Kif13b (interacts with) Racgap1
Uhrf1	0.0122147	0.399471	27		Kif13b (interacts with) Kif23
Fem1b	1.476e-05	0.331868	14		Kif13b (interacts with) Kif15
Hells	0.0180507	0.390181	20		Kif13b (interacts with) Kif2c
Nfe2l1	0	0.303823	1		Kif13b (interacts with) Kif20a
Morf4l2	0	0.294347	5		Card10 (interacts with) Cdc27
Foxm1	0.00691557	0.368293	17		Kif14 (interacts with) Racgap1
Pgam5	0	0.303823	1		Kif14 (interacts with) Mcm10
Taf1	0.0537747	0.398417	12		Kif14 (interacts with) Kif23
Ttk	0.0221014	0.448071	31		Kif14 (interacts with) Kif15
Zzz3	0	0.294347	5		Kif14 (interacts with) Kif2c
Prdx1	0.00616347	0.319915	4		Kif14 (interacts with) Ttk
Fancb	0	0.311983	2		Kif14 (interacts with) Prc1
Kif13b	0	0.319915	5		Kif14 (interacts with) Kif20a
Msl1	0.00045087	0.296078	6		Kif15 (interacts with) Uhrf1
Msh6	0.00903696	0.383249	14		Kif15 (interacts with) Racgap1
Smc6	0.00310913	0.344749	8		Kif15 (interacts with) Mcm10
Pcnp	0	0.294347	1		Kif15 (interacts with) Kif23
Rad17	0.00128934	0.349537	8		Kif15 (interacts with) Zwint
Rnf8	0.0181094	0.398417	11		Kif15 (interacts with) Mnd1
Ddb1	0.0234099	0.390181	14		Kif15 (interacts with) Prc1
G2e3	0	0.305668	1		Kif15 (interacts with) Ttk
Rad51	0.0236949	0.405914	30		Kif15 (interacts with) Kif20a
Pold3	0.00894653	0.371921	10		Kif15 (interacts with) Kif2c
Setd2	0.0382083	0.381313	10		Kif20a (interacts with) Uhrf1
Tipin	0.0131991	0.378446	12		Kif20a (interacts with) Racgap1
Mcph1	0.00018328	0.309426	4		Kif20a (interacts with) Sgol2
Hat1	0.00105276	0.317227	2		Kif20a (interacts with) Mcm10
Fanci	0.0394543	0.430199	20		Kif20a (interacts with) Rad51
Anapc1	0.0432835	0.474843	28		Kif20a (interacts with) Kif23
Whsc1	0.00366334	0.347126	6		Kif20a (interacts with) Parpbp
Nsd1	0.00437024	0.370098	4		Kif20a (interacts with) Kif2c
Cdc14b	0.00446642	0.400531	6		Kif20a (interacts with) Ttk
Hmgn1	0.013245	0.313929	5		Kif20a (interacts with) Ncapg2
					Kif20a (interacts with) Zwint
					Kif20a (interacts with) Zwilch
					Kif20a (interacts with) Prc1
					Kif23 (interacts with) Uhrf1
					Kif23 (interacts with) Racgap1
					Kif23 (interacts with) Sgol2
					Kif23 (interacts with) Mcm10
					Kif23 (interacts with) Rad51
					Kif23 (interacts with) Parpbp
					Kif23 (interacts with) Zwint
					Ccna2 (interacts with) Uhrf1
					Kif23 (interacts with) Ncapg2
					Kif23 (interacts with) Ttk
					Ccna2 (interacts with) Psmc6
					Ccna2 (interacts with) Racgap1
					Kif23 (interacts with) Prc1
					Ccna2 (interacts with) Hells
					Kif23 (interacts with) Kif2c
					Kif2c (interacts with) Uhrf1
					Ccna2 (interacts with) Sgol2
					Ccna2 (interacts with) Mcm10
					Ccna2 (interacts with) Rad51
					Kif2c (interacts with) Racgap1
					Kif2c (interacts with) Seh1l
					Ccna2 (interacts with) Mnd1
					Ccna2 (interacts with) Tipin
					Kif2c (interacts with) Sgol2
					Ccna2 (interacts with) Rad54b
					Kif2c (interacts with) Mcm10
					Kif2c (interacts with) Ppp2r1b
					Ccna2 (interacts with) Trim59
					Kif2c (interacts with) Parpbp
					Kif2c (interacts with) Wapal
					Ccna2 (interacts with) Ercc6l
					Kif2c (interacts with) Smc1a
					Ccna2 (interacts with) Zwint
					Kif2c (interacts with) Taok1
					Ccna2 (interacts with) Fanci
					Kif2c (interacts with) Prc1
					Ccna2 (interacts with) Parpbp
					Kif2c (interacts with) Stag1
					Kif2c (interacts with) Ttk
					Kif2c (interacts with) Nup98
					Kif2c (interacts with) Zwilch
					Ccna2 (interacts with) Cdk12
					Kif2c (interacts with) Zwint
					Ccna2 (interacts with) Kif14
					Klhl11 (interacts with) Trip12
					Ccna2 (interacts with) Zwilch
					Klhl11 (interacts with) Nedd4
					Klhl11 (interacts with) Ube4a
					Ccna2 (interacts with) Ncapg2
					Klhl11 (interacts with) Ube3b
					Klhl11 (interacts with) Ubr2
					Ccna2 (interacts with) Cdca7
					Klhl11 (interacts with) Ube3a
					Ccna2 (interacts with) Kif15
					Klhl11 (interacts with) Socs6
					Ccna2 (interacts with) Ppp2r1b
					Klhl11 (interacts with) Ube2k
					Ccna2 (interacts with) Chek1
					Klhl11 (interacts with) Klhl13
					Ccna2 (interacts with) Cdc23
					Klhl13 (interacts with) Trip12
					Ccna2 (interacts with) Cenpf
					Klhl13 (interacts with) Nedd4
					Klhl13 (interacts with) Socs6
					Ccna2 (interacts with) Dlgap5
					Klhl13 (interacts with) Ube3b
					Klhl13 (interacts with) Ube3a
					Ccna2 (interacts with) Prc1
					Klhl13 (interacts with) Ubr2
					Ccna2 (interacts with) Ect2
					Klhl13 (interacts with) Rcbtb2
					Ccna2 (interacts with) Kif23
					Klhl13 (interacts with) Ube4a
					Klhl13 (interacts with) Ube2k
					Ccna2 (interacts with) Kif2c
					Ccna2 (interacts with) Cdc27
					Ccna2 (interacts with) Kif20a
					Ccna2 (interacts with) Ttk
					Ccna2 (interacts with) Ccnb1
					Ccna2 (interacts with) Foxm1
					Ccnb1 (interacts with) Uhrf1
					Ccnb1 (interacts with) Racgap1
					Ccnb1 (interacts with) Seh1l
					Ccnb1 (interacts with) Hells
					Ccnb1 (interacts with) Sgol2
					Ccnb1 (interacts with) Mcm10
					Ccnb1 (interacts with) Rad51
					Ccnb1 (interacts with) Nasp
					Ccnb1 (interacts with) Ppp2r1b
					Ccnb1 (interacts with) Kif23
					Ccnb1 (interacts with) Kif15
					Ccnb1 (interacts with) Parpbp
					Ccnb1 (interacts with) Wapal
					Ccnb1 (interacts with) Dlgap5
					Ccnb1 (interacts with) Smc1a
					Ccnb1 (interacts with) Fanci
					Ccnb1 (interacts with) Cdc14b
					Ccnb1 (interacts with) Ercc6l
					Ccnb1 (interacts with) Taok1
					Ccnb1 (interacts with) Kif2c
					Ccnb1 (interacts with) Ttk
					Ccnb1 (interacts with) Rad54b
					Ccnb1 (interacts with) Nup98
					Ccnb1 (interacts with) Nap1l1
					Ccnb1 (interacts with) Trim59
					Llgl2 (interacts with) Ube3a
					Ccnb1 (interacts with) Cdca7
					Ccnb1 (interacts with) Kif14
					Ccnb1 (interacts with) Cdk12
					Ccnb1 (interacts with) Ect2
					Ccnb1 (interacts with) Stag1
					Ccnb1 (interacts with) Chek1
					Ccnb1 (interacts with) Cdc23
					Ccnb1 (interacts with) Kif20a
					Ccnb1 (interacts with) Prc1
					Ccnb1 (interacts with) Zwint
					Ccnb1 (interacts with) Ncapg2
					Ccnb1 (interacts with) Zwilch
					Map1s (interacts with) Map7
					Ccnb1 (interacts with) Cenpf
					Map1s (interacts with) Ube3a
					Ccnb1 (interacts with) Cdc27
					Ccnb1 (interacts with) Foxm1
					Cdc14b (interacts with) Taf1
					Cdc14b (interacts with) Prc1
					Mcm10 (interacts with) Zwint
					Cdc14b (interacts with) Cdc27
					Mcm10 (interacts with) Prc1
					Cdc14b (interacts with) Cdc23
					Mcm10 (interacts with) Rad51
					Mcm10 (interacts with) Ttk
					Mcm10 (interacts with) Tipin
					Mcph1 (interacts with) Ncapg2
					Cdc23 (interacts with) Psmc6
					Cdc23 (interacts with) Huwe1
					Mcph1 (interacts with) Mdc1
					Cdc23 (interacts with) Trip12
					Mcph1 (interacts with) Uimc1
					Cdc23 (interacts with) Mcm10
					Cdc23 (interacts with) Trim24
					Mdc1 (interacts with) Smc6
					Cdc23 (interacts with) Fbxl19
					Cdc23 (interacts with) Cul5
					Cdc23 (interacts with) Nedd4
					Mdc1 (interacts with) Rad17
					Cdc23 (interacts with) Fbxo21
					Mdc1 (interacts with) Rnf8
					Cdc23 (interacts with) Fbxl5
					Cdc23 (interacts with) Klhl11
					Mdc1 (interacts with) Rad51
					Cdc23 (interacts with) Ttk
					Mdc1 (interacts with) Whsc1
					Cdc23 (interacts with) Nap1l4
					Mdc1 (interacts with) Rif1
					Cdc23 (interacts with) Ube3b
					Mdc1 (interacts with) Uimc1
					Cdc23 (interacts with) Fbxw11
					Cdc23 (interacts with) Cdc27
					Cdc23 (interacts with) Ube3a
					Cdc23 (interacts with) Ubr2
					Cdc23 (interacts with) Klhl13
					Cdc23 (interacts with) Dzip3
					Cdc23 (interacts with) Ube4a
					Cdc23 (interacts with) Nap1l1
					Cdc23 (interacts with) Gan
					Cdc23 (interacts with) Keap1
					Cdc23 (interacts with) Cul3
					Cdc23 (interacts with) Ube2k
					Cdc27 (interacts with) Psmc6
					Cdc27 (interacts with) Huwe1
					Cdc27 (interacts with) Trip12
					Cdc27 (interacts with) Trim24
					Cdc27 (interacts with) Fbxl19
					Mnd1 (interacts with) Msh6
					Cdc27 (interacts with) Cul5
					Mnd1 (interacts with) Rad51
					Cdc27 (interacts with) Nedd4
					Mnd1 (interacts with) Ttk
					Cdc27 (interacts with) Fbxo21
					Mnd1 (interacts with) Rad54b
					Cdc27 (interacts with) Smc1a
					Cdc27 (interacts with) Fbxl5
					Cdc27 (interacts with) Klhl11
					Cdc27 (interacts with) Ttk
					Cdc27 (interacts with) Ube3b
					Cdc27 (interacts with) Fbxw11
					Morf4l2 (interacts with) Zzz3
					Cdc27 (interacts with) Prc1
					Morf4l2 (interacts with) Ruvbl2
					Cdc27 (interacts with) Gan
					Morf4l2 (interacts with) Yeats2
					Cdc27 (interacts with) Klhl13
					Morf4l2 (interacts with) Msl1
					Cdc27 (interacts with) Keap1
					Morf4l2 (interacts with) Trrap
					Cdc27 (interacts with) Dzip3
					Cdc27 (interacts with) Ube4a
					Cdc27 (interacts with) Ubr2
					Cdc27 (interacts with) Ube3a
					Msh6 (interacts with) Uhrf1
					Cdc27 (interacts with) Cul3
					Msh6 (interacts with) Zwilch
					Cdc27 (interacts with) Ube2k
					Msh6 (interacts with) Tipin
					Cdca7 (interacts with) Uhrf1
					Msh6 (interacts with) Rad54b
					Msh6 (interacts with) Ttk
					Msh6 (interacts with) Pold3
					Cdca7 (interacts with) Hells
					Msh6 (interacts with) Smc1a
					Cdca7 (interacts with) Nasp
					Msh6 (interacts with) Rad51
					Msh6 (interacts with) Smc6
					Msh6 (interacts with) Ung
					Msl1 (interacts with) Zzz3
					Msl1 (interacts with) Ruvbl2
					Msl1 (interacts with) Yeats2
					Msl1 (interacts with) Trrap
					Cdk12 (interacts with) Ssrp1
					Cdk12 (interacts with) Setd2
					Cdk12 (interacts with) Nelfe
					Cenpf (interacts with) Uhrf1
					Cenpf (interacts with) Racgap1
					Cenpf (interacts with) Seh1l
					Cenpf (interacts with) Hells
					Cenpf (interacts with) Sgol2
					Cenpf (interacts with) Rad51
					Cenpf (interacts with) Ppp2r1b
					Cenpf (interacts with) Kif23
					Cenpf (interacts with) Kif15
					Cenpf (interacts with) Parpbp
					Cenpf (interacts with) Wapal
					Cenpf (interacts with) Dlgap5
					Cenpf (interacts with) Smc1a
					Cenpf (interacts with) Fanci
					Cenpf (interacts with) Mnd1
					Cenpf (interacts with) Ercc6l
					Cenpf (interacts with) Taok1
					Cenpf (interacts with) Kif2c
					Cenpf (interacts with) Ttk
					Cenpf (interacts with) Nup98
					Cenpf (interacts with) Iqgap3
					Cenpf (interacts with) Foxm1
					Nap1l1 (interacts with) Nap1l4
					Cenpf (interacts with) Ncapg2
					Cenpf (interacts with) Zwint
					Nap1l1 (interacts with) Ssrp1
					Cenpf (interacts with) Ect2
					Cenpf (interacts with) Zwilch
					Cenpf (interacts with) Stag1
					Cenpf (interacts with) Prc1
					Cenpf (interacts with) Chek1
					Cenpf (interacts with) Kif14
					Nap1l4 (interacts with) Tbc1d12
					Cenpf (interacts with) Kif20a
					Nasp (interacts with) Uhrf1
					Nasp (interacts with) Prc1
					Nasp (interacts with) Pold3
					Nasp (interacts with) Tipin
					Nasp (interacts with) Ung
					Nasp (interacts with) Ssrp1
					Ncapg2 (interacts with) Uhrf1
					Ncapg2 (interacts with) Smc6
					Ncapg2 (interacts with) Racgap1
					Ncapg2 (interacts with) Sgol2
					Chd8 (interacts with) Huwe1
					Ncapg2 (interacts with) Rad51
					Ncapg2 (interacts with) Tipin
					Chd8 (interacts with) Taf7
					Ncapg2 (interacts with) Smc1a
					Chd8 (interacts with) Ssrp1
					Ncapg2 (interacts with) Ttk
					Ncapg2 (interacts with) Prc1
					Chd8 (interacts with) Setd2
					Ncapg2 (interacts with) Zwilch
					Chd8 (interacts with) Ruvbl2
					Chd8 (interacts with) Taf1
					Chek1 (interacts with) Uhrf1
					Chek1 (interacts with) Msh6
					Chek1 (interacts with) Rad17
					Chek1 (interacts with) Racgap1
					Chek1 (interacts with) Rnf8
					Chek1 (interacts with) Ddb1
					Chek1 (interacts with) Hells
					Chek1 (interacts with) Sgol2
					Nedd4 (interacts with) Trip12
					Chek1 (interacts with) Mcm10
					Nedd4 (interacts with) Usp2
					Chek1 (interacts with) Rad51
					Nedd4 (interacts with) Usp7
					Chek1 (interacts with) Usp1
					Chek1 (interacts with) Ung
					Chek1 (interacts with) Kif23
					Nedd4 (interacts with) Ube3b
					Chek1 (interacts with) Tipin
					Nedd4 (interacts with) Ubr2
					Chek1 (interacts with) Kif15
					Nedd4 (interacts with) Ube3a
					Chek1 (interacts with) Mcph1
					Nedd4 (interacts with) Ube4a
					Chek1 (interacts with) Dlgap5
					Nedd4 (interacts with) Ube2k
					Chek1 (interacts with) Fanci
					Chek1 (interacts with) Cul4b
					Nelfe (interacts with) Taf7
					Chek1 (interacts with) Kif2c
					Nelfe (interacts with) Ssrp1
					Chek1 (interacts with) Ttk
					Chek1 (interacts with) Rad54b
					Chek1 (interacts with) Foxm1
					Chek1 (interacts with) Mdc1
					Chek1 (interacts with) Ncapg2
					Chek1 (interacts with) Ect2
					Chek1 (interacts with) Zwilch
					Chek1 (interacts with) Prc1
					Chek1 (interacts with) Kif20a
					Nipa2 (interacts with) Ube3a
					Cops2 (interacts with) Psmc6
					Cops2 (interacts with) Ddb1
					Cops2 (interacts with) Fbxl19
					Nsd1 (interacts with) Nup98
					Cops2 (interacts with) Cul5
					Nsd1 (interacts with) Setd2
					Cops2 (interacts with) Fem1b
					Cops2 (interacts with) Fbxo21
					Cops2 (interacts with) Fbxl5
					Cops2 (interacts with) Cops4
					Cops2 (interacts with) Klhl11
					Cops2 (interacts with) Cul4b
					Cops2 (interacts with) Socs6
					Cops2 (interacts with) Fbxw11
					Cops2 (interacts with) Nap1l1
					Cops2 (interacts with) Gan
					Cops2 (interacts with) Keap1
					Cops2 (interacts with) Klhl13
					Cops2 (interacts with) Cul3
					Cops4 (interacts with) Psmc6
					Cops4 (interacts with) Ddb1
					Cops4 (interacts with) Fbxl19
					Cops4 (interacts with) Cul5
					Cops4 (interacts with) Fem1b
					Cops4 (interacts with) Fbxo21
					Cops4 (interacts with) Fbxl5
					Cops4 (interacts with) Socs6
					Cops4 (interacts with) Klhl11
					Nup98 (interacts with) Seh1l
					Cops4 (interacts with) Fbxw11
					Nup98 (interacts with) Sgol2
					Cops4 (interacts with) Keap1
					Nup98 (interacts with) Ppp2r1b
					Cops4 (interacts with) Gan
					Nup98 (interacts with) Wapal
					Cops4 (interacts with) Klhl13
					Nup98 (interacts with) Smc1a
					Cops4 (interacts with) Cul4b
					Nup98 (interacts with) Taok1
					Cops4 (interacts with) Cul3
					Nup98 (interacts with) Zwint
					Nup98 (interacts with) Zwilch
					Nup98 (interacts with) Stag1
					Otub1 (interacts with) Rnf8
					Otub1 (interacts with) Trip12
					Otub1 (interacts with) Usp7
					Otub1 (interacts with) Usp2
					Otub1 (interacts with) Usp3
					Parpbp (interacts with) Uhrf1
					Parpbp (interacts with) Racgap1
					Parpbp (interacts with) Sgol2
					Parpbp (interacts with) Rad51
					Parpbp (interacts with) Zwilch
					Parpbp (interacts with) Ttk
					Parpbp (interacts with) Prc1
					Pcnp (interacts with) Psmc6
					Pold3 (interacts with) Rad51
					Pold3 (interacts with) Usp1
					Pold3 (interacts with) Ung
					Pold3 (interacts with) Usp7
					Cul3 (interacts with) Psmc6
					Cul3 (interacts with) Ddb1
					Cul3 (interacts with) Huwe1
					Cul3 (interacts with) Trip12
					Cul3 (interacts with) Fbxl19
					Ppp2r1b (interacts with) Psmc6
					Cul3 (interacts with) Cul5
					Ppp2r1b (interacts with) Seh1l
					Cul3 (interacts with) Nedd4
					Ppp2r1b (interacts with) Sgol2
					Cul3 (interacts with) Fem1b
					Cul3 (interacts with) Fbxo21
					Ppp2r1b (interacts with) Zwilch
					Cul3 (interacts with) Fbxl5
					Ppp2r1b (interacts with) Wapal
					Cul3 (interacts with) Klhl11
					Ppp2r1b (interacts with) Smc1a
					Ppp2r1b (interacts with) Taok1
					Cul3 (interacts with) Wnk1
					Ppp2r1b (interacts with) Zwint
					Cul3 (interacts with) Socs6
					Ppp2r1b (interacts with) Stag1
					Cul3 (interacts with) Ube3b
					Cul3 (interacts with) Fbxw11
					Cul3 (interacts with) Ube3a
					Cul3 (interacts with) Ubr2
					Cul3 (interacts with) Klhl13
					Cul3 (interacts with) Dzip3
					Cul3 (interacts with) Ube4a
					Cul3 (interacts with) Ube2k
					Cul3 (interacts with) Gan
					Prc1 (interacts with) Uhrf1
					Cul3 (interacts with) Keap1
					Cul4b (interacts with) Ddb1
					Prc1 (interacts with) Racgap1
					Cul4b (interacts with) Huwe1
					Prc1 (interacts with) Sgol2
					Prc1 (interacts with) Rad51
					Cul4b (interacts with) Usp1
					Cul4b (interacts with) Pold3
					Cul4b (interacts with) Fbxl19
					Prc1 (interacts with) Ttk
					Cul4b (interacts with) Cul5
					Prc1 (interacts with) Zwilch
					Cul4b (interacts with) Hmgn1
					Prdx1 (interacts with) Txnrd1
					Prdx1 (interacts with) Sesn3
					Cul4b (interacts with) Usp7
					Prdx1 (interacts with) Ube3a
					Cul5 (interacts with) Ddb1
					Cul5 (interacts with) Huwe1
					Cul5 (interacts with) Trip12
					Cul5 (interacts with) Fbxl19
					Cul5 (interacts with) Fbxo21
					Cul5 (interacts with) Ube3b
					Cul5 (interacts with) Fbxl5
					Cul5 (interacts with) Dzip3
					Cul5 (interacts with) Ube4a
					Cul5 (interacts with) Fem1b
					Cul5 (interacts with) Ubr2
					Prrc2c (interacts with) Son
					Cul5 (interacts with) Gan
					Prrc2c (interacts with) Setd2
					Cul5 (interacts with) Ube2k
					Psmc6 (interacts with) Ubqln4
					Cul5 (interacts with) Keap1
					Cul5 (interacts with) Klhl13
					Cul5 (interacts with) Ube3a
					Cul5 (interacts with) Fbxw11
					Psmc6 (interacts with) Trip12
					Cul5 (interacts with) Klhl11
					Cul5 (interacts with) Nedd4
					Cul5 (interacts with) Socs6
					Pum2 (interacts with) Trip12
					Pum2 (interacts with) Scaf11
					Ddb1 (interacts with) Msh6
					Ddb1 (interacts with) Ung
					Ddb1 (interacts with) Pold3
					Ddb1 (interacts with) Hmgn1
					Ddb1 (interacts with) Usp1
					Ddb1 (interacts with) Usp7
					Racgap1 (interacts with) Uhrf1
					Racgap1 (interacts with) Sgol2
					Racgap1 (interacts with) Rad51
					Racgap1 (interacts with) Zwint
					Racgap1 (interacts with) Zwilch
					Racgap1 (interacts with) Ttk
					Rad17 (interacts with) Smc6
					Rad17 (interacts with) Usp1
					Rad17 (interacts with) Rad54b
					Rad17 (interacts with) Rad51
					Rad17 (interacts with) Tipin
					Rad51 (interacts with) Uhrf1
					Rad51 (interacts with) Smc6
					Rad51 (interacts with) Rnf8
					Rad51 (interacts with) Sgol2
					Rad51 (interacts with) Uimc1
					Rad51 (interacts with) Tipin
					Rad51 (interacts with) Zwilch
					Rad51 (interacts with) Ttk
					Rad51 (interacts with) Rad54b
					Rif1 (interacts with) Rnf8
					Rif1 (interacts with) Whsc1
					Rif1 (interacts with) Uimc1
					Rnf8 (interacts with) Usp3
					Rnf8 (interacts with) Trip12
					Rnf8 (interacts with) Whsc1
					Rnf8 (interacts with) Uimc1
					Ruvbl2 (interacts with) Taf7
					Ruvbl2 (interacts with) Ssrp1
					Ruvbl2 (interacts with) Trrap
					Ruvbl2 (interacts with) Taf1
					Ruvbl2 (interacts with) Zzz3
					Ruvbl2 (interacts with) Yeats2
					Scaf11 (interacts with) Trip12
					Seh1l (interacts with) Sesn3
					Seh1l (interacts with) Taok1
					Seh1l (interacts with) Wapal
					Seh1l (interacts with) Zwint
					Seh1l (interacts with) Stag1
					Seh1l (interacts with) Sgol2
					Seh1l (interacts with) Zwilch
					Seh1l (interacts with) Smc1a
					Setd2 (interacts with) Trip12
					Setd2 (interacts with) Taf1
					Setd2 (interacts with) Ubr5
					Setd2 (interacts with) Son
					Sgol2 (interacts with) Uhrf1
					Sgol2 (interacts with) Ttk
					Sgol2 (interacts with) Taok1
					Sgol2 (interacts with) Zwint
					Sgol2 (interacts with) Smc1a
					Sgol2 (interacts with) Stag1
					Sgol2 (interacts with) Wapal
					Sgol2 (interacts with) Zwilch
					Smc1a (interacts with) Smc6
					Smc1a (interacts with) Syce1
					Smc1a (interacts with) Wapal
					Smc1a (interacts with) Ttk
					Dlgap5 (interacts with) Uhrf1
					Smc1a (interacts with) Trrap
					Dlgap5 (interacts with) Racgap1
					Smc1a (interacts with) Zwint
					Dlgap5 (interacts with) Hells
					Smc1a (interacts with) Taok1
					Smc1a (interacts with) Zwilch
					Dlgap5 (interacts with) Mcm10
					Smc1a (interacts with) Stag1
					Dlgap5 (interacts with) Kif23
					Smc6 (interacts with) Wapal
					Dlgap5 (interacts with) Kif15
					Smc6 (interacts with) Stag1
					Dlgap5 (interacts with) Parpbp
					Dlgap5 (interacts with) Ncapg2
					Dlgap5 (interacts with) Mnd1
					Dlgap5 (interacts with) Fanci
					Dlgap5 (interacts with) Zwint
					Dlgap5 (interacts with) Ect2
					Dlgap5 (interacts with) Kif14
					Dlgap5 (interacts with) Prc1
					Dlgap5 (interacts with) Foxm1
					Dlgap5 (interacts with) Kif2c
					Dlgap5 (interacts with) Kif20a
					Dlgap5 (interacts with) Ttk
					Ssrp1 (interacts with) Tipin
					Stag1 (interacts with) Syce1
					Stag1 (interacts with) Wapal
					Stag1 (interacts with) Taok1
					Stag1 (interacts with) Zwint
					Stag1 (interacts with) Zwilch
					Dnmbp (interacts with) Fanci
					Taf1 (interacts with) Trip12
					Taf1 (interacts with) Taf7
					Taf1 (interacts with) Trrap
					Taf1 (interacts with) Yeats2
					Taf7 (interacts with) Trrap
					Taok1 (interacts with) Wapal
					Taok1 (interacts with) Taok2
					Taok1 (interacts with) Zwint
					Taok1 (interacts with) Zwilch
					Tipin (interacts with) Uhrf1
					Tipin (interacts with) Usp1
					Trip12 (interacts with) Ubr5
					Trip12 (interacts with) Usp7
					Trip12 (interacts with) Usp9x
					Trip12 (interacts with) Ube3a
					Trip12 (interacts with) Ube3b
					Trip12 (interacts with) Ube2k
					Trip12 (interacts with) Ubr2
					Trip12 (interacts with) Ube4a
					Trrap (interacts with) Zzz3
					Trrap (interacts with) Yeats2
					Trrap (interacts with) Usp3
					Ttk (interacts with) Uhrf1
					Ttk (interacts with) Zwint
					Ttk (interacts with) Zwilch
					Txndc9 (interacts with) Txnrd1
					Ube2k (interacts with) Ube3b
					Ube2k (interacts with) Ube3a
					Ube2k (interacts with) Ubr2
					Ube2k (interacts with) Ube4a
					Ube3a (interacts with) Ube3b
					Ube3a (interacts with) Ubr2
					Ube3a (interacts with) Ube4a
					Ube3b (interacts with) Ubr2
					Ube3b (interacts with) Ube4a
					Ube4a (interacts with) Ubqln4
					Ube4a (interacts with) Ubr2
					Ube4a (interacts with) Usp7
					Ubr2 (interacts with) Ubr5
					Uhrf1 (interacts with) Zwilch
					Uhrf1 (interacts with) Usp7
					Uimc1 (interacts with) Whsc1
					Usp1 (interacts with) Usp9x
					Wapal (interacts with) Zwint
					Wapal (interacts with) Zwilch
					Yeats2 (interacts with) Zzz3
					Zwilch (interacts with) Zwint
					Dzip3 (interacts with) Huwe1
					Dzip3 (interacts with) Trip12
					Dzip3 (interacts with) Fbxl19
					Dzip3 (interacts with) Nedd4
					Dzip3 (interacts with) Kif23
					Dzip3 (interacts with) Fbxo21
					Dzip3 (interacts with) Fbxl5
					Dzip3 (interacts with) Klhl11
					Dzip3 (interacts with) Ube3b
					Dzip3 (interacts with) Fbxw11
					Dzip3 (interacts with) Ube3a
					Dzip3 (interacts with) Ubr2
					Dzip3 (interacts with) Klhl13
					Dzip3 (interacts with) Keap1
					Dzip3 (interacts with) Gan
					Dzip3 (interacts with) Ube4a
					Dzip3 (interacts with) Ube2k
					Ect2 (interacts with) Uhrf1
					Ect2 (interacts with) Racgap1
					Ect2 (interacts with) Hells
					Ect2 (interacts with) Sgol2
					Ect2 (interacts with) Rad51
					Ect2 (interacts with) Kif23
					Ect2 (interacts with) Kif15
					Ect2 (interacts with) Parpbp
					Ect2 (interacts with) Kif2c
					Ect2 (interacts with) Ttk
					Ect2 (interacts with) Ncapg2
					Ect2 (interacts with) Kif14
					Ect2 (interacts with) Zwilch
					Ect2 (interacts with) Kif20a
					Ect2 (interacts with) Prc1
					AI314180 (interacts with) Psmc6
					AI314180 (interacts with) Ube2k
					Ercc6l (interacts with) Uhrf1
					Ercc6l (interacts with) Seh1l
					Ercc6l (interacts with) Sgol2
					Ercc6l (interacts with) Mcm10
					Ercc6l (interacts with) Rad51
					Ercc6l (interacts with) Ppp2r1b
					Ercc6l (interacts with) Kif15
					Ercc6l (interacts with) Wapal
					Ercc6l (interacts with) Smc1a
					Ercc6l (interacts with) Trim59
					Ercc6l (interacts with) Ttk
					Ercc6l (interacts with) Nup98
					Ercc6l (interacts with) Taok1
					Ercc6l (interacts with) Stag1
					Ercc6l (interacts with) Zwint
					Ercc6l (interacts with) Kif2c
					Ercc6l (interacts with) Zwilch
					Actr1b (interacts with) Racgap1
					Actr1b (interacts with) Kif23
					Actr1b (interacts with) Kif15
					Actr1b (interacts with) Kif2c
					Actr1b (interacts with) Kif20a
					Fancb (interacts with) Usp1
					Fancb (interacts with) Fanci
					Fanci (interacts with) Rnf8
					Fanci (interacts with) Trip12
					Fanci (interacts with) Mcm10
					Fanci (interacts with) Rad51
					Fanci (interacts with) Usp1
					Fanci (interacts with) Kif23
					Fanci (interacts with) Kif15
					Fanci (interacts with) Ncapg2
					Fanci (interacts with) Kif2c
					Fanci (interacts with) Ttk
					Fanci (interacts with) Kif20a
					Fanci (interacts with) Prc1
					Fbxl19 (interacts with) Huwe1
					Fbxl19 (interacts with) Trip12
					Fbxl19 (interacts with) G2e3
					Fbxl19 (interacts with) Nsd1
					Fbxl19 (interacts with) Whsc1
					Fbxl19 (interacts with) Setd2
					Fbxl19 (interacts with) Socs6
					Fbxl19 (interacts with) Fbxl5
					Fbxl19 (interacts with) Fbxo21
					Fbxl19 (interacts with) Ubr2
					Fbxl19 (interacts with) Fem1b
					Fbxl19 (interacts with) Klhl11
					Fbxl19 (interacts with) Ube3a
					Fbxl19 (interacts with) Nedd4
					Fbxl19 (interacts with) Ube4a
					Fbxl19 (interacts with) Keap1
					Fbxl19 (interacts with) Gan
					Fbxl19 (interacts with) Klhl13
					Fbxl19 (interacts with) Ube3b
					Fbxl19 (interacts with) Ube2k
					Fbxl19 (interacts with) Fbxw11
					Fbxl5 (interacts with) Huwe1
					Fbxl5 (interacts with) Trip12
					Fbxl5 (interacts with) Nedd4
					Fbxl5 (interacts with) Fem1b
					Fbxl5 (interacts with) Fbxo21
					Fbxl5 (interacts with) Socs6
					Fbxl5 (interacts with) Klhl11
					Fbxl5 (interacts with) Gan
					Fbxl5 (interacts with) Klhl13
					Fbxl5 (interacts with) Ube4a
					Fbxl5 (interacts with) Ube3b
					Fbxl5 (interacts with) Ubr2
					Fbxl5 (interacts with) Keap1
					Fbxl5 (interacts with) Ube2k
					Fbxl5 (interacts with) Ube3a
					Aff4 (interacts with) Iws1
					Fbxl5 (interacts with) Fbxw11
					Fbxo21 (interacts with) Huwe1
					Aff4 (interacts with) Ssrp1
					Fbxo21 (interacts with) Trip12
					Fbxo21 (interacts with) Nedd4
					Aff4 (interacts with) Nelfe
					Fbxo21 (interacts with) Fem1b
					Fbxo21 (interacts with) Keap1
					Fbxo21 (interacts with) Socs6
					Fbxo21 (interacts with) Gan
					Fbxo21 (interacts with) Ubr2
					Fbxo21 (interacts with) Ube3a
					Fbxo21 (interacts with) Klhl13
					Fbxo21 (interacts with) Ube4a
					Fbxo21 (interacts with) Klhl11
					Fbxo21 (interacts with) Ube3b
					Fbxo21 (interacts with) Ube2k
					Fbxo21 (interacts with) Fbxw11
					Fbxw11 (interacts with) Huwe1
					Fbxw11 (interacts with) Trip12
					Fbxw11 (interacts with) Nedd4
					Fbxw11 (interacts with) Fem1b
					Fbxw11 (interacts with) Klhl11
					Fbxw11 (interacts with) Socs6
					Fbxw11 (interacts with) Ube3b
					Fbxw11 (interacts with) Ube4a
					Fbxw11 (interacts with) Gan
					Ahctf1 (interacts with) Seh1l
					Fbxw11 (interacts with) Ubr2
					Fbxw11 (interacts with) Klhl13
					Ahctf1 (interacts with) Sgol2
					Fbxw11 (interacts with) Keap1
					Fbxw11 (interacts with) Ube3a
					Fbxw11 (interacts with) Ube2k
					Ahctf1 (interacts with) Zwint
					Ahctf1 (interacts with) Ppp2r1b
					Ahctf1 (interacts with) Zwilch
					Ahctf1 (interacts with) Ercc6l
					Ahctf1 (interacts with) Smc1a
					Ahctf1 (interacts with) Ccnb1
					Ahctf1 (interacts with) Kif2c
					Ahctf1 (interacts with) Taok1
					Fem1b (interacts with) Socs6
					Ahctf1 (interacts with) Stag1
					Fem1b (interacts with) Gan
					Fem1b (interacts with) Keap1
					Ahctf1 (interacts with) Cenpf
					Fem1b (interacts with) Klhl11
					Fem1b (interacts with) Klhl13
					Ahctf1 (interacts with) Wapal
					Ahctf1 (interacts with) Nup98
					Foxm1 (interacts with) Uhrf1
					Foxm1 (interacts with) Otub1
					Foxm1 (interacts with) Mcm10
					Foxm1 (interacts with) Ppp2r1b
					Foxm1 (interacts with) Kif23
					Foxm1 (interacts with) Kif15
					Foxm1 (interacts with) Kif2c
					Foxm1 (interacts with) Ttk
					Foxm1 (interacts with) Kif14
					Foxm1 (interacts with) Zwint
					Foxm1 (interacts with) Prc1
					Foxm1 (interacts with) Kif20a
					Gan (interacts with) Map1s
					Gan (interacts with) Huwe1
					Gan (interacts with) Trip12
					Gan (interacts with) Nedd4
					Gan (interacts with) Klhl11
					Gan (interacts with) Socs6
					Gan (interacts with) Ube3b
					Gan (interacts with) Ube3a
					Gan (interacts with) Ubr2
					Gan (interacts with) Klhl13
					Gan (interacts with) Ube4a
					Gan (interacts with) Ube2k
					Gan (interacts with) Keap1
					Hat1 (interacts with) Nasp
					Hat1 (interacts with) Taf1
					Anapc1 (interacts with) Cdc14b
					Anapc1 (interacts with) Trim24
					Anapc1 (interacts with) Bard1
					Hells (interacts with) Uhrf1
					Hells (interacts with) Racgap1
					Anapc1 (interacts with) Nap1l4
					Hells (interacts with) Kif20a
					Anapc1 (interacts with) Psmc6
					Hells (interacts with) Ssrp1
					Anapc1 (interacts with) Klhl13
					Hells (interacts with) Sgol2
					Hells (interacts with) Kif15
					Anapc1 (interacts with) Dzip3
					Hells (interacts with) Rad54b
					Hells (interacts with) Ncapg2
					Anapc1 (interacts with) Klhl11
					Hells (interacts with) Ttk
					Anapc1 (interacts with) Fbxo21
					Hells (interacts with) Nasp
					Hells (interacts with) Rad51

## Sheet: E8.5_2_GENIE3
Node metrics					Edge information
ext_gene	BetweennessCentrality	ClosenessCentrality	Degree		interactions
Zfp106	0	0.33689	1		Chek1 (interacts with) Ncapg2
Midn	0.00082719	0.471215	18		Hmga2 (interacts with) Arnt
Ipo8	0.00088773	0.465263	12		Mbd3 (interacts with) Galnt1
Slc43a2	0.00044907	0.412313	8		Phf19 (interacts with) Midn
Cmtm4	0.0009868	0.472222	12		Mycn (interacts with) Gart
Ung	0.00182751	0.460417	15		Setd2 (interacts with) Smarcc1
Men1	0.00048446	0.425819	10		Erf (interacts with) Hnrnph1
Dnajc2	0.0435702	0.559494	67		Gpbp1l1 (interacts with) Ipo8
Rab4a	0.0001098	0.425	7		Hmga2 (interacts with) Usp1
Dvl3	0.0480113	0.506881	53		Phf19 (interacts with) Fmr1
Tbc1d1	4.161e-05	0.398917	6		Dnmt3b (interacts with) Tbc1d1
Lrrc42	0.00049427	0.474249	12		Mbd3 (interacts with) Amt
Smarcc1	0.0310133	0.491111	40		Tcf25 (interacts with) G3bp2
Morf4l2	0.0149217	0.438492	26		Npm1 (interacts with) Kat7
Senp2	0.00021274	0.420952	8		Nfxl1 (interacts with) Blmh
Pwp2	3.761e-05	0.413084	6		Mbd3 (interacts with) Gatad1
Atp2a2	8.46e-06	0.40255	4		Cenpf (interacts with) Hmgcs1
Fam207a	0.00059981	0.448276	9		Dnajc2 (interacts with) Pmvk
Tuba4a	0.00072515	0.464286	18		Tfdp1 (interacts with) Dnajc11
Mycn	0.0156961	0.513953	38		Sin3a (interacts with) Arfip2
Eif4g3	0.00032919	0.428295	7		Dnmt1 (interacts with) Galnt1
Nifk	0.00020432	0.397482	5		Setd2 (interacts with) Atp2a2
Nav2	0.00048523	0.396768	4		Lin28a (interacts with) Pcbd1
Scd1	2.088e-05	0.369565	2		Tcf25 (interacts with) Hyou1
Blmh	0.00012224	0.425	7		Id3 (interacts with) Atp6v1c1
Apcdd1	0.00040238	0.389771	8		Rnf8 (interacts with) Hnrnpk
Cdca7l	0.00029665	0.441118	7		Sin3a (interacts with) Phlda2
Arhgap29	0.00059705	0.462343	11		Hnrnpk (interacts with) Tuba4a
Stx7	0.00093471	0.422562	9		Smarcc1 (interacts with) Myef2
Rtn1	0.00039763	0.433333	6		Bcl9l (interacts with) Pmvk
Cxadr	0.00072472	0.474249	18		Dnajc2 (interacts with) Iars
Maged2	6.28e-05	0.389085	2		Gatad1 (interacts with) Rbmx
Kif23	3.773e-05	0.409259	6		Gatad1 (interacts with) Galnt1
Suv39h2	0.0109462	0.456612	29		Pcbd1 (interacts with) Actr1b
Setd2	0.0301252	0.494407	45		Rbmx (interacts with) Atp6v1c1
Huwe1	0.00052099	0.40255	4		Gatad1 (interacts with) Ehmt2
Jade1	0.0289265	0.518779	53		Hmga2 (interacts with) Vav3
Hmgcs1	0.00021306	0.454733	9		Ehmt2 (interacts with) Blmh
Peg10	0.00019581	0.429126	7		Dnajc2 (interacts with) Cenpf
Kif20a	2.31e-06	0.373311	3		Sin3a (interacts with) Hnrnpk
Ccnb1	0.00095376	0.46822	14		Myef2 (interacts with) Ccnb1
Dyrk3	1.587e-05	0.39254	3		Msx2 (interacts with) Mpp6
Cdca7	0.00011327	0.410019	3		Npm1 (interacts with) Suv39h2
Znhit6	0.00040065	0.427466	7		Id3 (interacts with) Twist1
Idi1	0.00010732	0.442886	8		Dnmt3b (interacts with) Sec23a
Rhox4e	0.0400327	0.522459	58		Phf19 (interacts with) Gatad1
Sh3pxd2a	0.00066051	0.447368	7		Anxa4 (interacts with) Metap2
Hnrnph1	0.00054867	0.466245	17		Yeats2 (interacts with) Dag1
Chek1	0.0365393	0.518779	47		Myef2 (interacts with) Idi1
Ints7	0	0.36289	4		Elmsan1 (interacts with) Mdn1
Bex3	0.00039819	0.421756	7		Hnrnpk (interacts with) Cxadr
Frs2	8.312e-05	0.413084	3		Cenpf (interacts with) Msx2
Taok2	0	0.32644	1		Brwd1 (interacts with) Apcdd1
Ppp2r1b	0	0.378425	3		Phf19 (interacts with) Uhrf1
Fbxl19	0.00064731	0.449187	12		Arnt (interacts with) Metap2
Npm1	0.0102926	0.459459	36		Ncl (interacts with) Pmvk
Epb41l4b	0.00068545	0.452869	9		Jade1 (interacts with) Tuba4a
Tfdp1	0.0175053	0.487859	37		Myef2 (interacts with) Hmgcs1
Iffo2	0.0007264	0.424184	4		Id3 (interacts with) Slc43a2
Iqgap3	3.879e-05	0.40255	3		Pcbd1 (interacts with) Dhx32
Dhx32	0.0013727	0.443775	10		Chek1 (interacts with) Men1
Ncapg2	1.677e-05	0.39254	3		Mbd3 (interacts with) Pdcd7
Pfdn6	0.00037287	0.431641	8		Twist1 (interacts with) Dhx32
Lamtor3	0.00064717	0.451943	8		Dnmt1 (interacts with) Kif23
Cbx5	0.00574421	0.410019	21		Npm1 (interacts with) Iars
Bcl9l	0.0210809	0.53253	57		Msx2 (interacts with) Hmgcs1
H1fx	0.00036854	0.398917	7		Dnajc2 (interacts with) Srrm1
Golga4	5.703e-05	0.386364	3		Anxa4 (interacts with) Wnt6
Parp1	0.00014284	0.396057	3		Twist1 (interacts with) Spg20
Rpl3	0.00076352	0.446465	10		Cenpf (interacts with) Cxadr
Rbmx	0.0905742	0.545679	58		Rnf8 (interacts with) Bex3
Fmr1	0.00013025	0.429126	7		Chek1 (interacts with) Gm4737
Tapbp	3.3e-05	0.399638	2		Arnt (interacts with) Ap2m1
Creb3l1	0.0251311	0.470213	34		Rhox4b (interacts with) Akr1b3
Slc30a1	0.00017798	0.411546	4		Sin3a (interacts with) Bex3
Naa50	0	0.33689	1		Elmsan1 (interacts with) Dnajc2
Brwd1	0.00822429	0.409259	22		Morf4l2 (interacts with) Reep6
Wars	0.00016011	0.432485	7		Smarcc1 (interacts with) Ipo8
Fdps	0.00101832	0.46723	10		Id3 (interacts with) Sin3a
Anxa4	0.0114229	0.5	39		Lin28a (interacts with) Gpbp1l1
Scd2	0.00019556	0.433333	6		Yeats2 (interacts with) Leprot
Actr1b	0.00024652	0.413858	9		Hdac6 (interacts with) Reep6
Wnt7b	0.00017311	0.415414	4		Sin3a (interacts with) Aunip
Hnrnpk	0.01215	0.498871	48		Jade1 (interacts with) Men1
Tcf25	0.0182633	0.463312	38		Myef2 (interacts with) Pdcd7
Hmga2	0.0512801	0.492205	39		Phf19 (interacts with) Scd2
Naa25	0.00047937	0.459459	15		Suv39h2 (interacts with) Leprot
Twist1	0.0114078	0.435897	33		Id3 (interacts with) Spin2c
Glg1	0.00014816	0.437624	5		Gatad1 (interacts with) Men1
Agrn	0.00098158	0.472222	14		Chek1 (interacts with) Ipo8
Gatad1	0.013243	0.483589	40		Hmga2 (interacts with) Yeats2
Sin3a	0.00968009	0.481481	40		Ncl (interacts with) Hyou1
Id3	0.0187928	0.46723	31		Cenpf (interacts with) Gm4737
Gm4737	0.00096509	0.475269	19		Rhox4e (interacts with) Ccnb1
Ints2	0	0.412313	4		Vgll1 (interacts with) Cdca7
Hdac6	0.0208551	0.470213	35		Smarcc1 (interacts with) Dnmt3b
Lin28a	0.0376136	0.524941	50		Elmsan1 (interacts with) Vgll1
Capn6	0.00053152	0.405505	8		Rbmx (interacts with) Slc30a1
Wnt6	0.00054415	0.461378	15		Lin28a (interacts with) Gsta4
Nudcd1	7.851e-05	0.411546	6		Ehmt2 (interacts with) Rab4a
Phf19	0.0165507	0.498871	43		Pcbd1 (interacts with) Ccnd3
Usp7	0.00012219	0.389085	2		Msx2 (interacts with) Hnrnph1
Tanc1	0.00066802	0.395349	3		Dvl3 (interacts with) Ldha
Aunip	0.00012922	0.433333	9		Ncl (interacts with) Pdcd7
Stard4	0.00051381	0.469214	18		Brwd1 (interacts with) Morf4l2
Gldc	0.00039956	0.437624	8		Anxa4 (interacts with) Hnrnpk
Fbrsl1	8.146e-05	0.39254	6		Suv39h2 (interacts with) Ung
Rab1a	0.00085867	0.445565	9		Dnmt1 (interacts with) Parpbp
Erf	0.0341402	0.551122	72		Bcl9l (interacts with) Ncl
Dync2li1	0.00029769	0.435039	8		Jade1 (interacts with) Arhgap29
Nfxl1	0.0392259	0.544335	57		Dnmt3b (interacts with) Scyl2
Itih5	0.0003451	0.436759	4		Smarcc1 (interacts with) Hyou1
Wdr45b	3.054e-05	0.364686	4		Ncl (interacts with) Naa25
Inpp5f	0	0.364086	2		Phf19 (interacts with) Ube4a
Ankle2	0.00013889	0.405505	7		Cenpf (interacts with) Ube4a
Ap2m1	2.548e-05	0.375212	3		Gpbp1l1 (interacts with) Agrn
Gstcd	0.00051781	0.438492	10		Dnmt3b (interacts with) Iqgap3
Mapk14	2.081e-05	0.39254	5		Pcbd1 (interacts with) Gsta4
Pcm1	0.00051874	0.401089	3		Suv39h2 (interacts with) Pdcd7
Sec23a	0.00028294	0.426641	6		Msx2 (interacts with) Gldc
G3bp2	0.00024163	0.394643	5		Jade1 (interacts with) Pwp2
Spg20	0.00052463	0.415414	9		Myef2 (interacts with) Arhgap29
Hsp90aa1	0.00025016	0.417769	5		Jade1 (interacts with) Aunip
Akt1	9.957e-05	0.388401	3		Yeats2 (interacts with) Cbx5
Prrc2b	6.338e-05	0.437624	6		Myef2 (interacts with) Ipo8
Fem1b	7.114e-05	0.40625	4		Sin3a (interacts with) Stard4
Arnt	0.0273977	0.461378	34		Arnt (interacts with) Znhit6
Fancb	0	0.372054	2		Yeats2 (interacts with) Utp6
Twsg1	0.00060261	0.429961	7		Dnmt3b (interacts with) Erf
Yeats2	0.0273553	0.445565	39		Dvl3 (interacts with) Blmh
Cenpf	0.0432442	0.535109	69		Mbd3 (interacts with) Slc43a2
Sptbn2	0.00073124	0.472222	17		Yeats2 (interacts with) Hyou1
Adam17	0.00072982	0.443775	9		Tcf25 (interacts with) Srrm1
Vkorc1l1	0.0004995	0.40625	7		Phf19 (interacts with) Vav3
Leprot	0.00041639	0.390459	7		Phf19 (interacts with) Dnajc2
Elovl6	0.00019219	0.440239	5		Suv39h2 (interacts with) Cbx5
Acat2	0.0007087	0.446465	9		Mbd3 (interacts with) Metap2
Atp6v1c1	0.00237752	0.481481	16		Jade1 (interacts with) Gm4737
Nav1	0	0.379725	2		Pcbd1 (interacts with) Hnrnpk
Dnajc11	0.00018626	0.422562	10		Smarcc1 (interacts with) Cbx5
Uhrf1	0.00046729	0.446465	9		Id3 (interacts with) Sel1l
Mbd3	0.0112151	0.450102	32		Msx2 (interacts with) Gpbp1l1
Pfkl	0.00015001	0.401089	4		Dnajc2 (interacts with) Fbxl19
Clcn5	0	0.389085	3		Tcf25 (interacts with) Uhrf1
Gpbp1l1	0.0302532	0.53125	48		Msx2 (interacts with) 4833439L19Rik
Parpbp	0.00014232	0.440239	9		Arnt (interacts with) Dnmbp
Msx2	0.04209	0.545679	65		Rnf8 (interacts with) Wnt6
Txnrd1	0.00039255	0.435897	7		Phf19 (interacts with) Hnrnph1
Dag1	0.00022301	0.423372	6		Id3 (interacts with) Cbx5
Tpst1	0.00019051	0.401818	3		Id3 (interacts with) Pcbd1
Pfas	0	0.375212	3		Dvl3 (interacts with) Dync2li1
Vgll1	0.0369642	0.533816	57		Jade1 (interacts with) Stard4
Bend4	5.48e-05	0.403285	4		Smarcc1 (interacts with) Fem1b
Cldn6	0.00073328	0.405505	8		Nfxl1 (interacts with) Sae1
Galnt1	0.00051532	0.447368	10		Erf (interacts with) Kcnk1
Cep170b	8.146e-05	0.39254	6		Dnmt1 (interacts with) Pfas
Usp1	0.00022112	0.410781	3		Mycn (interacts with) Srrm1
Klhdc3	0.00041306	0.435897	8		Ehmt2 (interacts with) Rhox4e
Ehmt2	0.0156046	0.478355	39		Rhox4b (interacts with) Mapk14
Ube4a	0.00060925	0.465263	15		Bcl9l (interacts with) Mpp6
Scyl2	4.161e-05	0.398917	6		Vgll1 (interacts with) Anxa4
Zmym4	0	0.330344	1		Dnmt3b (interacts with) Sin3a
Dnmt3b	0.0713022	0.560914	63		Dnmt1 (interacts with) Stard4
Amt	0.00032747	0.429126	9		Creb3l1 (interacts with) Klhdc3
Ptpra	3.38e-05	0.393939	5		Brwd1 (interacts with) Tceal8
Smim10l2a	0.00087891	0.454733	13		Npm1 (interacts with) Ccnb1
Spin2c	0.00077267	0.438492	9		Jade1 (interacts with) Msx2
Rock2	0	0.330344	1		Vgll1 (interacts with) Erf
Tubb2b	0.00025457	0.454733	11		Gatad1 (interacts with) Akr1b3
4833439L19Rik	0.00084839	0.473233	19		Setd2 (interacts with) Utp6
Elmsan1	0.0353555	0.483589	48		Gatad1 (interacts with) Atp6v1c1
Plk4	2.524e-05	0.413084	5		Erf (interacts with) Iars
Cmah	0.00132242	0.485714	16		Dvl3 (interacts with) Rhox4e
Atxn2l	0.00019809	0.398198	4		Brwd1 (interacts with) Srrm1
Ccnd3	0.00066066	0.458506	13		Rnf8 (interacts with) Dnajc11
Dnmbp	0.00036769	0.416981	4		Rnf8 (interacts with) Hnrnph1
Lbr	0.00024189	0.398198	3		Phf19 (interacts with) Cmtm4
Ncl	0.018923	0.523697	49		Vgll1 (interacts with) Bex3
Vav3	0.00261597	0.466245	16		Ncl (interacts with) Slc25a28
Dnmt1	0.021771	0.511574	49		Id3 (interacts with) Nacc1
Metap2	0.00018015	0.403285	8		Rhox4b (interacts with) Bex3
Pcbd1	0.0198478	0.492205	43		Mbd3 (interacts with) Smim10l2a
Ldha	0.00037448	0.441118	10		Elmsan1 (interacts with) Midn
Sgo2a	0.00131063	0.456612	12		Hmga2 (interacts with) Gsta4
Hyou1	0.00030243	0.423372	9		Chek1 (interacts with) Paip1
Mreg	0.00113381	0.458506	9		Chek1 (interacts with) Stard4
Paip1	0.00025134	0.430799	6		Lin28a (interacts with) Cmah
Slc38a4	0.00101765	0.471215	15		Msx2 (interacts with) Dhx32
Phlda2	0.00125812	0.478355	20		Suv39h2 (interacts with) Senp2
Cdc27	0.00011877	0.408503	3		Nfxl1 (interacts with) Rab4a
Mdn1	0.00027453	0.429126	9		Dnmt3b (interacts with) Ptpra
Gsta4	0.00092843	0.464286	10		Cbx5 (interacts with) Leprot
Nacc1	0.00097833	0.446465	10		Dnmt3b (interacts with) Bend4
Iars	0.00090622	0.457557	9		Elmsan1 (interacts with) Pfas
Reep6	0.00083248	0.40625	8		Jade1 (interacts with) Erf
Nol8	1.819e-05	0.431641	5		Jade1 (interacts with) Elovl6
Rnf8	0.0109232	0.481481	44		Yeats2 (interacts with) Ankle2
Tlcd1	0.00113213	0.460417	11		Dnajc2 (interacts with) Pwp2
Pmvk	0.00182751	0.460417	15		Mbd3 (interacts with) Men1
Slc9a3r1	0.00011822	0.379074	4		Mycn (interacts with) Anxa4
Akr1b3	0.00010761	0.398198	6		Msx2 (interacts with) Hnrnpk
Gart	0.00125748	0.483589	16		Setd2 (interacts with) Scyl2
Sel1l	0.00064602	0.395349	9		Nfxl1 (interacts with) Rhox4e
Prdx1	7.135e-05	0.410781	6		Nfxl1 (interacts with) Phlda2
Ap1m2	0.00060188	0.465263	15		Dnmt1 (interacts with) Kat7
Srrm1	0.00182751	0.460417	15		Elmsan1 (interacts with) Tubb2b
Myef2	0.0476178	0.549751	71		Myef2 (interacts with) Sptbn2
Ebag9	3.152e-05	0.375212	4		Bcl9l (interacts with) Stard4
Slc25a28	0.00012224	0.427466	8		Pcbd1 (interacts with) Tlcd1
Eif3d	0.00033749	0.40255	4		Msx2 (interacts with) Parpbp
Utp6	0.00013889	0.405505	7		Arnt (interacts with) Capn6
Kcnk1	0.00012224	0.427466	8		Tfdp1 (interacts with) Amt
Ptprf	5.759e-05	0.425	6		Jade1 (interacts with) Cmah
Arfip2	8.823e-05	0.413858	7		Ncl (interacts with) Rhox4e
Mpp6	0.0003375	0.451943	12		Setd2 (interacts with) Sae1
Lsr	0.00046095	0.464286	13		Vgll1 (interacts with) Cxadr
Pdcd7	0.00065283	0.452869	12		Cenpf (interacts with) Nfxl1
Rhox4b	0.0113237	0.472222	31		Dnmt3b (interacts with) Hmgcs1
Usp9x	0	0.342105	1		Rhox4e (interacts with) Eif4g3
Kat7	0.00114197	0.464286	11		Lin28a (interacts with) Parpbp
Tceal8	0.00023514	0.373311	6		Dnmt1 (interacts with) Bcl9l
Sae1	0.00049433	0.432485	9		Hnrnpk (interacts with) Hnrnph1
ENSMUSG00000032397	2.35887	0.00023815	0.423932		Lin28a (interacts with) Mpp6
ENSMUSG00000021392	2.02419	0.00061054	0.494024		Chek1 (interacts with) Dvl3
ENSMUSG00000058006	2.625	3.476e-05	0.380952		Cenpf (interacts with) Rnf8
ENSMUSG00000057113	2.06048	0.00641984	0.485323		Dnmt3b (interacts with) Rbmx
ENSMUSG00000020277	2.88306	0	0.346853		Npm1 (interacts with) Txnrd1
ENSMUSG00000027184	2.21371	0.00020913	0.45173		Rhox4e (interacts with) Usp1
ENSMUSG00000035575	2.01613	0.00090097	0.496		Dnmt3b (interacts with) Prrc2b
ENSMUSG00000041846	2.57258	9.413e-05	0.388715		Setd2 (interacts with) Agrn
ENSMUSG00000040414	1.97984	0.00110018	0.505092		Vgll1 (interacts with) Cenpf
ENSMUSG00000022698	2.75403	1.925e-05	0.363104		Nfxl1 (interacts with) Dnmt3b
ENSMUSG00000053801	2.32661	0.00031498	0.429809		Twist1 (interacts with) Id3
ENSMUSG00000010095	2.24194	0.00017586	0.446043		Hdac6 (interacts with) Rbmx
ENSMUSG00000053838	2.17742	0.00044836	0.459259		Chek1 (interacts with) Kat7
ENSMUSG00000052512	2.87097	5.68e-05	0.348315		Erf (interacts with) Wnt6
ENSMUSG00000031776	1.94758	0.0199017	0.513458		Myef2 (interacts with) 4833439L19Rik
ENSMUSG00000025451	2.22581	0.00016303	0.449275		Dnmt3b (interacts with) Hyou1
ENSMUSG00000025001	2.04435	0.0154349	0.489152		Brwd1 (interacts with) Suv39h2
ENSMUSG00000009418	2.3871	0.00044301	0.418919		Phf19 (interacts with) Stard4
ENSMUSG00000063870	1.96774	0.0192856	0.508197		Ncl (interacts with) Fbxl19
ENSMUSG00000030213	1.89919	0.03068	0.526539		Sin3a (interacts with) Cxadr
ENSMUSG00000051316	2.11694	0.00792022	0.472381		Tcf25 (interacts with) Tbc1d1
ENSMUSG00000027423	2.58871	1.209e-05	0.386293		Mbd3 (interacts with) Rnf8
ENSMUSG00000018068	2.80242	7.28e-06	0.356835		Npm1 (interacts with) Srrm1
ENSMUSG00000038708	2.18952	5.356e-05	0.456722		Lin28a (interacts with) Cmtm4
ENSMUSG00000021000	2.66532	2.536e-05	0.375189		Dvl3 (interacts with) Tuba4a
ENSMUSG00000037351	2.3871	0.00039634	0.418919		Smarcc1 (interacts with) Ldha
ENSMUSG00000026202	2.09677	0.00100649	0.476923		Id3 (interacts with) Tceal8
					Lin28a (interacts with) Reep6
					Rnf8 (interacts with) Erf
					Twist1 (interacts with) Spin2c
					Pcbd1 (interacts with) Rbmx
					Msx2 (interacts with) Lrrc42
					Rhox4e (interacts with) Tcf25
					Morf4l2 (interacts with) Iars
					Gpbp1l1 (interacts with) Scyl2
					Hmga2 (interacts with) Cldn6
					Sin3a (interacts with) Ehmt2
					Rhox4e (interacts with) Sae1
					Dnajc2 (interacts with) Smim10l2a
					Sin3a (interacts with) Amt
					Rnf8 (interacts with) Naa25
					Sin3a (interacts with) Tuba4a
					Dvl3 (interacts with) Kcnk1
					Dvl3 (interacts with) Scd1
					Rhox4e (interacts with) Msx2
					Smarcc1 (interacts with) Ncapg2
					Mbd3 (interacts with) Ehmt2
					Vgll1 (interacts with) Kif20a
					Brwd1 (interacts with) Stx7
					Chek1 (interacts with) Kif23
					Suv39h2 (interacts with) Stx7
					Myef2 (interacts with) Uhrf1
					Cenpf (interacts with) Dnajc2
					Dnmt1 (interacts with) Wnt6
					Cenpf (interacts with) Agrn
					Sin3a (interacts with) Midn
					Hmga2 (interacts with) Mreg
					Elmsan1 (interacts with) Rtn1
					Dnmt3b (interacts with) Tlcd1
					Erf (interacts with) Ncl
					Tcf25 (interacts with) Scyl2
					Npm1 (interacts with) Fdps
					Bcl9l (interacts with) Nfxl1
					Ehmt2 (interacts with) Ung
					Tcf25 (interacts with) Lamtor3
					Lin28a (interacts with) Spin2c
					Myef2 (interacts with) Rhox4b
					Rhox4b (interacts with) Pcbd1
					Pcbd1 (interacts with) Gldc
					Dnajc2 (interacts with) Sptbn2
					Cenpf (interacts with) Lrrc42
					Creb3l1 (interacts with) Lamtor3
					Phf19 (interacts with) Ap1m2
					Mycn (interacts with) Glg1
					Mycn (interacts with) Ccnb1
					Setd2 (interacts with) Ncl
					Tfdp1 (interacts with) Slc38a4
					Rbmx (interacts with) Dag1
					Gpbp1l1 (interacts with) Lrrc42
					Lin28a (interacts with) Cxadr
					Yeats2 (interacts with) Uhrf1
					Smarcc1 (interacts with) Tcf25
					Twist1 (interacts with) Anxa4
					Smarcc1 (interacts with) Ebag9
					Rbmx (interacts with) Acat2
					Cenpf (interacts with) Vav3
					Dnmt1 (interacts with) Myef2
					Gatad1 (interacts with) Znhit6
					Msx2 (interacts with) Cmtm4
					Tcf25 (interacts with) Fbxl19
					Rhox4e (interacts with) Aunip
					Vgll1 (interacts with) Epb41l4b
					Tfdp1 (interacts with) Galnt1
					Tfdp1 (interacts with) Cmtm4
					Msx2 (interacts with) Pcbd1
					Anxa4 (interacts with) Adam17
					Dnmt3b (interacts with) Glg1
					Chek1 (interacts with) Bcl9l
					Setd2 (interacts with) Gart
					Lin28a (interacts with) Erf
					Gatad1 (interacts with) Rnf8
					Gatad1 (interacts with) Arfip2
					Elmsan1 (interacts with) Prdx1
					Vgll1 (interacts with) Ccnb1
					Phf19 (interacts with) Pfdn6
					Myef2 (interacts with) Rpl3
					Ncl (interacts with) Jade1
					Erf (interacts with) Mpp6
					Brwd1 (interacts with) Ung
					Myef2 (interacts with) Dnajc11
					Dvl3 (interacts with) Fmr1
					Dnajc2 (interacts with) Jade1
					Cenpf (interacts with) Mpp6
					Dnmt3b (interacts with) Ankle2
					Phf19 (interacts with) Sgo2a
					Arnt (interacts with) Ints7
					Cenpf (interacts with) Znhit6
					Tfdp1 (interacts with) Dnajc2
					Lin28a (interacts with) Cdca7l
					Erf (interacts with) Fbxl19
					Mbd3 (interacts with) Atp6v1c1
					Elmsan1 (interacts with) Sptbn2
					Ncl (interacts with) Bcl9l
					Arnt (interacts with) Tpst1
					Tfdp1 (interacts with) Fdps
					Id3 (interacts with) Actr1b
					Cenpf (interacts with) Wnt6
					Rbmx (interacts with) Glg1
					Dnmt1 (interacts with) Epb41l4b
					Npm1 (interacts with) Myef2
					Jade1 (interacts with) Phf19
					Rhox4e (interacts with) Midn
					Rbmx (interacts with) Slc43a2
					Elmsan1 (interacts with) Hsp90aa1
					Myef2 (interacts with) Ptprf
					Erf (interacts with) Stard4
					Rbmx (interacts with) Rtn1
					Jade1 (interacts with) Pfas
					Hdac6 (interacts with) Gsta4
					Jade1 (interacts with) Tfdp1
					Yeats2 (interacts with) Scyl2
					Arnt (interacts with) Tanc1
					Elmsan1 (interacts with) Itih5
					Creb3l1 (interacts with) Kat7
					Dvl3 (interacts with) Naa25
					Dnmt3b (interacts with) Nudcd1
					Myef2 (interacts with) Gpbp1l1
					Dnmt1 (interacts with) Slc38a4
					Ncl (interacts with) Rab4a
					Chek1 (interacts with) Rhox4b
					Lin28a (interacts with) Phlda2
					Tfdp1 (interacts with) Gpbp1l1
					Dnajc2 (interacts with) Idi1
					Gpbp1l1 (interacts with) Utp6
					Nfxl1 (interacts with) Bcl9l
					Npm1 (interacts with) Cdca7l
					Tfdp1 (interacts with) Ccnb1
					Rbmx (interacts with) Gldc
					Smarcc1 (interacts with) Bend4
					Cbx5 (interacts with) Tceal8
					Arnt (interacts with) Slc30a1
					Erf (interacts with) Ung
					Smarcc1 (interacts with) Itih5
					Rnf8 (interacts with) Vav3
					Bcl9l (interacts with) Cenpf
					Lin28a (interacts with) Cdc27
					Chek1 (interacts with) Rtn1
					Dnajc2 (interacts with) Gm4737
					Tfdp1 (interacts with) Wnt7b
					Hnrnpk (interacts with) Ehmt2
					Cbx5 (interacts with) Suv39h2
					Elmsan1 (interacts with) Ap1m2
					Gpbp1l1 (interacts with) Clcn5
					Smarcc1 (interacts with) Tbc1d1
					Sin3a (interacts with) Msx2
					Morf4l2 (interacts with) Cldn6
					Bcl9l (interacts with) Myef2
					Twist1 (interacts with) Atp6v1c1
					Erf (interacts with) Gstcd
					Myef2 (interacts with) Wars
					Ncl (interacts with) Srrm1
					Pcbd1 (interacts with) Ptprf
					Setd2 (interacts with) Peg10
					Gpbp1l1 (interacts with) Kat7
					Cbx5 (interacts with) Brwd1
					Lin28a (interacts with) Tubb2b
					Morf4l2 (interacts with) Fam207a
					Rhox4e (interacts with) Tubb2b
					Dvl3 (interacts with) Hnrnph1
					Bcl9l (interacts with) Hnrnph1
					Rbmx (interacts with) Cdc27
					Bcl9l (interacts with) Rab4a
					Myef2 (interacts with) Smim10l2a
					Rhox4e (interacts with) Ap1m2
					Tfdp1 (interacts with) Cdca7l
					Bcl9l (interacts with) Pdcd7
					Rhox4b (interacts with) Rnf8
					Cenpf (interacts with) Mdn1
					Rhox4b (interacts with) Gatad1
					Cenpf (interacts with) Naa25
					Arnt (interacts with) Iars
					Ehmt2 (interacts with) Creb3l1
					Erf (interacts with) Naa25
					Chek1 (interacts with) Erf
					Phf19 (interacts with) Plk4
					Id3 (interacts with) Wdr45b
					Rbmx (interacts with) Atxn2l
					Cbx5 (interacts with) Stx7
					Hmga2 (interacts with) Pcbd1
					Setd2 (interacts with) Slc25a28
					Msx2 (interacts with) Gm4737
					Hdac6 (interacts with) Spg20
					Dvl3 (interacts with) Midn
					Vgll1 (interacts with) Hsp90aa1
					Nfxl1 (interacts with) Gstcd
					Lin28a (interacts with) Fem1b
					Mbd3 (interacts with) Znhit6
					Msx2 (interacts with) Aunip
					Dnmt1 (interacts with) Ap1m2
					Myef2 (interacts with) Erf
					Dnajc2 (interacts with) Ehmt2
					Smarcc1 (interacts with) Slc38a4
					Lin28a (interacts with) Eif4g3
					Dnmt1 (interacts with) Midn
					Elmsan1 (interacts with) Golga4
					Morf4l2 (interacts with) Suv39h2
					Chek1 (interacts with) Cxadr
					Mycn (interacts with) Spin2c
					Msx2 (interacts with) Ap1m2
					Gpbp1l1 (interacts with) Chek1
					Dnmt1 (interacts with) Pfdn6
					Yeats2 (interacts with) Akt1
					Mycn (interacts with) Agrn
					Tfdp1 (interacts with) Mycn
					Erf (interacts with) Txnrd1
					Erf (interacts with) Hnrnpk
					Brwd1 (interacts with) Capn6
					Lin28a (interacts with) Fmr1
					Chek1 (interacts with) Lsr
					Smarcc1 (interacts with) Huwe1
					Vgll1 (interacts with) Cmah
					Rhox4e (interacts with) Lsr
					Ehmt2 (interacts with) Rab1a
					Msx2 (interacts with) Lbr
					Morf4l2 (interacts with) Leprot
					Bcl9l (interacts with) Smim10l2a
					Rhox4e (interacts with) Stard4
					Dnmt1 (interacts with) Mycn
					Gatad1 (interacts with) Mdn1
					Phf19 (interacts with) Phlda2
					Dnmt3b (interacts with) Stx7
					Rnf8 (interacts with) Atp6v1c1
					Smarcc1 (interacts with) Scyl2
					Dnajc2 (interacts with) Tuba4a
					Yeats2 (interacts with) Stx7
					Ncl (interacts with) Rab1a
					Dvl3 (interacts with) Fancb
					Hnrnpk (interacts with) Sptbn2
					Cbx5 (interacts with) Cldn6
					Id3 (interacts with) Vkorc1l1
					Bcl9l (interacts with) Dhx32
					Elmsan1 (interacts with) Cxadr
					Jade1 (interacts with) Pfdn6
					Gpbp1l1 (interacts with) Ccnb1
					Yeats2 (interacts with) G3bp2
					Rnf8 (interacts with) Stard4
					Rhox4b (interacts with) Dnajc11
					Dvl3 (interacts with) Sh3pxd2a
					Dvl3 (interacts with) Gm4737
					Erf (interacts with) Jade1
					Dnajc2 (interacts with) Rhox4b
					Tcf25 (interacts with) Leprot
					Chek1 (interacts with) Uhrf1
					Erf (interacts with) Slc38a4
					Dnajc2 (interacts with) Mdn1
					Bcl9l (interacts with) Gstcd
					Tcf25 (interacts with) Atxn2l
					Ncl (interacts with) Npm1
					Msx2 (interacts with) Cenpf
					Ncl (interacts with) Ldha
					Dnmt3b (interacts with) Cmtm4
					Jade1 (interacts with) Nfxl1
					Dvl3 (interacts with) Ipo8
					Arnt (interacts with) Slc43a2
					Vgll1 (interacts with) Ube4a
					Dvl3 (interacts with) Erf
					Sin3a (interacts with) Dhx32
					Rhox4e (interacts with) Phlda2
					Dnajc2 (interacts with) Naa25
					Cenpf (interacts with) Dnajc11
					Smarcc1 (interacts with) Kat7
					Pcbd1 (interacts with) Smim10l2a
					Dnajc2 (interacts with) Cxadr
					Ehmt2 (interacts with) Anxa4
					Creb3l1 (interacts with) Stx7
					Chek1 (interacts with) Cenpf
					Cenpf (interacts with) Scd2
					Gpbp1l1 (interacts with) Tbc1d1
					Yeats2 (interacts with) Eif3d
					Elmsan1 (interacts with) Ube4a
					Dnmt1 (interacts with) Tuba4a
					Vgll1 (interacts with) Tfdp1
					Rhox4e (interacts with) Cxadr
					Chek1 (interacts with) Fdps
					Bcl9l (interacts with) Aunip
					Bcl9l (interacts with) Rpl3
					Erf (interacts with) Atp2a2
					Chek1 (interacts with) Peg10
					Arnt (interacts with) Cldn6
					Mycn (interacts with) Peg10
					Rnf8 (interacts with) Men1
					Msx2 (interacts with) Cxadr
					Rbmx (interacts with) Nacc1
					Jade1 (interacts with) Midn
					Dnajc2 (interacts with) Pdcd7
					Tfdp1 (interacts with) Prdx1
					Ncl (interacts with) Hnrnph1
					Dvl3 (interacts with) Gart
					Dvl3 (interacts with) Cxadr
					Dnmt3b (interacts with) Idi1
					Tcf25 (interacts with) Paip1
					Nfxl1 (interacts with) Dyrk3
					Erf (interacts with) Phlda2
					Pcbd1 (interacts with) Tuba4a
					Rhox4e (interacts with) Nudcd1
					Dnajc2 (interacts with) Phlda2
					Mycn (interacts with) Iars
					Rhox4e (interacts with) Ppp2r1b
					Rnf8 (interacts with) Smim10l2a
					Cenpf (interacts with) Pfdn6
					Dnajc2 (interacts with) Morf4l2
					Morf4l2 (interacts with) Capn6
					Dnajc2 (interacts with) Cdca7l
					Setd2 (interacts with) Epb41l4b
					Dvl3 (interacts with) Aunip
					Rnf8 (interacts with) Aunip
					Setd2 (interacts with) Paip1
					Dnajc2 (interacts with) Fmr1
					Msx2 (interacts with) Stard4
					Cenpf (interacts with) Hnrnph1
					Vgll1 (interacts with) Kat7
					Npm1 (interacts with) Ipo8
					Elmsan1 (interacts with) Rnf8
					Dvl3 (interacts with) Golga4
					Jade1 (interacts with) Dync2li1
					Bcl9l (interacts with) Suv39h2
					Jade1 (interacts with) Rtn1
					Tcf25 (interacts with) Rpl3
					Dnmt1 (interacts with) Kif20a
					Dvl3 (interacts with) Gstcd
					Suv39h2 (interacts with) Vkorc1l1
					Vgll1 (interacts with) Stard4
					Lin28a (interacts with) 4833439L19Rik
					Gpbp1l1 (interacts with) Smarcc1
					Chek1 (interacts with) Usp9x
					Dnmt1 (interacts with) Cenpf
					Npm1 (interacts with) Smim10l2a
					Dvl3 (interacts with) 4833439L19Rik
					Jade1 (interacts with) Inpp5f
					Hdac6 (interacts with) Apcdd1
					Smarcc1 (interacts with) Mycn
					Myef2 (interacts with) Maged2
					Rhox4e (interacts with) Hnrnph1
					Npm1 (interacts with) Fbxl19
					Erf (interacts with) Gart
					Rhox4e (interacts with) Tpst1
					Vgll1 (interacts with) 4833439L19Rik
					Dnmt3b (interacts with) Fdps
					Dnajc2 (interacts with) Klhdc3
					Hmga2 (interacts with) Gldc
					Ncl (interacts with) Stard4
					Dvl3 (interacts with) Ap1m2
					Hmga2 (interacts with) Dhx32
					Jade1 (interacts with) Hnrnph1
					Ncl (interacts with) Gstcd
					Tcf25 (interacts with) Utp6
					Nfxl1 (interacts with) Ncl
					Vgll1 (interacts with) Wnt7b
					Mycn (interacts with) Fdps
					Dnajc2 (interacts with) Mpp6
					Dnajc2 (interacts with) Amt
					Rbmx (interacts with) Cldn6
					Tcf25 (interacts with) Suv39h2
					Setd2 (interacts with) Rhox4e
					Nfxl1 (interacts with) Naa25
					Tcf25 (interacts with) Stx7
					Vgll1 (interacts with) Rnf8
					Phf19 (interacts with) Mpp6
					Nfxl1 (interacts with) Prrc2b
					Suv39h2 (interacts with) Utp6
					Hnrnpk (interacts with) Rnf8
					Dnajc2 (interacts with) Galnt1
					Msx2 (interacts with) Spin2c
					Pcbd1 (interacts with) Gm4737
					Yeats2 (interacts with) Dnmt3b
					Dnmt3b (interacts with) Slc38a4
					Dvl3 (interacts with) Nfxl1
					Yeats2 (interacts with) Lamtor3
					Dvl3 (interacts with) Naa50
					Bcl9l (interacts with) Idi1
					Sin3a (interacts with) Ube4a
					Mycn (interacts with) Rpl3
					Rhox4e (interacts with) Clcn5
					Yeats2 (interacts with) Glg1
					Dnajc2 (interacts with) Vav3
					Hmga2 (interacts with) Dnmbp
					Rhox4e (interacts with) Fbxl19
					Mycn (interacts with) Arhgap29
					Msx2 (interacts with) Fmr1
					Yeats2 (interacts with) Vkorc1l1
					Tcf25 (interacts with) Ung
					Rbmx (interacts with) Elovl6
					Dvl3 (interacts with) Wars
					Sin3a (interacts with) Hnrnph1
					Jade1 (interacts with) Phlda2
					Nfxl1 (interacts with) Uhrf1
					Rhox4e (interacts with) Lrrc42
					Ehmt2 (interacts with) Pfkl
					Cbx5 (interacts with) Rpl3
					Vgll1 (interacts with) Fbxl19
					Sin3a (interacts with) Twsg1
					Dnmt3b (interacts with) Ints2
					Jade1 (interacts with) Rnf8
					Vgll1 (interacts with) Idi1
					Rbmx (interacts with) Gsta4
					Phf19 (interacts with) 4833439L19Rik
					Mycn (interacts with) Cdca7l
					Phf19 (interacts with) Arfip2
					Dnajc2 (interacts with) Lrrc42
					Yeats2 (interacts with) Iqgap3
					Dnmt1 (interacts with) Ptprf
					Rhox4e (interacts with) Prrc2b
					Anxa4 (interacts with) Mbd3
					Ehmt2 (interacts with) Bcl9l
					Erf (interacts with) Msx2
					Dnmt1 (interacts with) Rnf8
					Creb3l1 (interacts with) Parp1
					Dnmt3b (interacts with) Sgo2a
					Nfxl1 (interacts with) Eif4g3
					Dnajc2 (interacts with) Erf
					Ehmt2 (interacts with) Sin3a
					Brwd1 (interacts with) Leprot
					Bcl9l (interacts with) 4833439L19Rik
					Phf19 (interacts with) Prdx1
					Ncl (interacts with) Hmgcs1
					Mbd3 (interacts with) Rhox4b
					Hmga2 (interacts with) Zmym4
					Mycn (interacts with) Pmvk
					Dnajc2 (interacts with) Ube4a
					Myef2 (interacts with) Fbxl19
					Mbd3 (interacts with) Morf4l2
					Tcf25 (interacts with) Kat7
					Tfdp1 (interacts with) Dnmbp
					Nfxl1 (interacts with) Agrn
					Bcl9l (interacts with) Naa25
					Ncl (interacts with) Dnmt3b
					Phf19 (interacts with) Cenpf
					Vgll1 (interacts with) Lrrc42
					Dnmt3b (interacts with) Nol8
					Hnrnpk (interacts with) Tubb2b
					Dnajc2 (interacts with) Ccnd3
					Myef2 (interacts with) Cmah
					Suv39h2 (interacts with) Ankle2
					Chek1 (interacts with) Gart
					Gatad1 (interacts with) Metap2
					Phf19 (interacts with) Nfxl1
					Rbmx (interacts with) Lamtor3
					Mbd3 (interacts with) Akr1b3
					Rhox4e (interacts with) Fem1b
					Cenpf (interacts with) Dyrk3
					Erf (interacts with) Ldha
					Smarcc1 (interacts with) Cmtm4
					Myef2 (interacts with) Ncl
					Vgll1 (interacts with) Dync2li1
					Dnajc2 (interacts with) Akr1b3
					Arnt (interacts with) Nacc1
					Brwd1 (interacts with) Wdr45b
					Hdac6 (interacts with) Sel1l
					Dvl3 (interacts with) Tanc1
					Setd2 (interacts with) Rab1a
					Elmsan1 (interacts with) Gm4737
					Ncl (interacts with) Kcnk1
					Msx2 (interacts with) Gart
					Setd2 (interacts with) Nfxl1
					Twist1 (interacts with) Slc9a3r1
					Ncl (interacts with) Eif4g3
					Dvl3 (interacts with) Cdca7l
					Dvl3 (interacts with) Zfp106
					Gpbp1l1 (interacts with) Ldha
					Mycn (interacts with) Fbxl19
					Phf19 (interacts with) Cxadr
					Hnrnpk (interacts with) Stard4
					Ehmt2 (interacts with) Metap2
					Phf19 (interacts with) Naa25
					Setd2 (interacts with) Dync2li1
					Bcl9l (interacts with) Ap1m2
					Ncl (interacts with) Sae1
					Gpbp1l1 (interacts with) Rbmx
					Erf (interacts with) Rpl3
					Tfdp1 (interacts with) Smim10l2a
					Elmsan1 (interacts with) Tuba4a
					Npm1 (interacts with) Nifk
					Elmsan1 (interacts with) Taok2
					Dnajc2 (interacts with) Pfkl
					Smarcc1 (interacts with) Nudcd1
					Hdac6 (interacts with) Slc30a1
					Rnf8 (interacts with) Pfdn6
					Rnf8 (interacts with) Gatad1
					Jade1 (interacts with) Ap1m2
					Rhox4b (interacts with) Anxa4
					Msx2 (interacts with) Gsta4
					Chek1 (interacts with) Inpp5f
					Twist1 (interacts with) Mreg
					Mycn (interacts with) Ung
					Rnf8 (interacts with) Tuba4a
					Phf19 (interacts with) Hnrnpk
					Elmsan1 (interacts with) Tfdp1
					Creb3l1 (interacts with) Dnajc2
					Mycn (interacts with) Hdac6
					Gpbp1l1 (interacts with) Hyou1
					Erf (interacts with) Aunip
					Myef2 (interacts with) Nifk
					Setd2 (interacts with) Sh3pxd2a
					Phf19 (interacts with) Arhgap29
					Phf19 (interacts with) Jade1
					Vgll1 (interacts with) Tuba4a
					Dnajc2 (interacts with) Hnrnph1
					Anxa4 (interacts with) Sptbn2
					Suv39h2 (interacts with) Fbxl19
					Hdac6 (interacts with) Maged2
					Dnajc2 (interacts with) Hmgcs1
					Rnf8 (interacts with) Kif23
					Rbmx (interacts with) Phf19
					Bcl9l (interacts with) Ung
					Yeats2 (interacts with) Sgo2a
					Lin28a (interacts with) Gm4737
					Myef2 (interacts with) Lsr
					Dnajc2 (interacts with) Wnt6
					Ncl (interacts with) Ppp2r1b
					Myef2 (interacts with) Vgll1
					Chek1 (interacts with) Jade1
					Dnmt1 (interacts with) Tfdp1
					Hdac6 (interacts with) Pcbd1
					Mbd3 (interacts with) Rpl3
					Elmsan1 (interacts with) Sgo2a
					Vgll1 (interacts with) Gm4737
					Bcl9l (interacts with) Mycn
					Elmsan1 (interacts with) Amt
					Cenpf (interacts with) Rhox4b
					Erf (interacts with) Parpbp
					Npm1 (interacts with) Akr1b3
					Anxa4 (interacts with) Bex3
					Anxa4 (interacts with) Rnf8
					Smarcc1 (interacts with) Agrn
					Suv39h2 (interacts with) Smim10l2a
					Myef2 (interacts with) Cxadr
					Phf19 (interacts with) Dnmt1
					Smarcc1 (interacts with) Sgo2a
					Cenpf (interacts with) Phlda2
					Nfxl1 (interacts with) Hmgcs1
					Tcf25 (interacts with) Myef2
					Erf (interacts with) Rhox4e
					Nfxl1 (interacts with) Cmtm4
					Elmsan1 (interacts with) Wnt7b
					Rhox4b (interacts with) Eif4g3
					Tfdp1 (interacts with) Tpst1
					Sin3a (interacts with) Gm4737
					Hdac6 (interacts with) Sec23a
					Msx2 (interacts with) Ube4a
					Dnmt1 (interacts with) Dnmt3b
					Myef2 (interacts with) Fam207a
					Rbmx (interacts with) Galnt1
					Gpbp1l1 (interacts with) Mreg
					Bcl9l (interacts with) Cxadr
					Nfxl1 (interacts with) Hmga2
					Bcl9l (interacts with) Ehmt2
					Myef2 (interacts with) Elovl6
					Nfxl1 (interacts with) Kcnk1
					Arnt (interacts with) Nav2
					Elmsan1 (interacts with) Hnrnpk
					Dnmt1 (interacts with) Msx2
					Hdac6 (interacts with) Atp6v1c1
					Smarcc1 (interacts with) Sae1
					Jade1 (interacts with) Agrn
					Rnf8 (interacts with) Midn
					Elmsan1 (interacts with) Arnt
					Vgll1 (interacts with) Ccnd3
					Dnmt1 (interacts with) Hsp90aa1
					Dnmt1 (interacts with) Smim10l2a
					Rhox4e (interacts with) Bend4
					Dnmt1 (interacts with) 4833439L19Rik
					Jade1 (interacts with) Cxadr
					Sin3a (interacts with) 4833439L19Rik
					Chek1 (interacts with) Sptbn2
					Dnmt3b (interacts with) Gpbp1l1
					Yeats2 (interacts with) Cmtm4
					Hmga2 (interacts with) Cdca7
					Dvl3 (interacts with) Pcm1
					Bcl9l (interacts with) Rhox4e
					Dnmt1 (interacts with) Sptbn2
					Rbmx (interacts with) Mreg
					Npm1 (interacts with) Rnf8
					Npm1 (interacts with) Arfip2
					Myef2 (interacts with) Ung
					Yeats2 (interacts with) Sae1
					Bcl9l (interacts with) Ldha
					Dnmt1 (interacts with) Dnajc11
					Vgll1 (interacts with) Nfxl1
					Ncl (interacts with) Morf4l2
					Chek1 (interacts with) Wars
					Hmga2 (interacts with) Tanc1
					Hnrnpk (interacts with) Wnt6
					Myef2 (interacts with) Tfdp1
					Dnmt3b (interacts with) Atp2a2
					Arnt (interacts with) Actr1b
					Bcl9l (interacts with) Slc38a4
					Chek1 (interacts with) Prdx1
					Arnt (interacts with) Anxa4
					Vgll1 (interacts with) Jade1
					Lin28a (interacts with) Mreg
					Hnrnpk (interacts with) Anxa4
					Lin28a (interacts with) Nfxl1
					Cenpf (interacts with) Lsr
					Msx2 (interacts with) Paip1
					Vgll1 (interacts with) Prrc2b
					Id3 (interacts with) H1fx
					Gpbp1l1 (interacts with) Ints2
					Dvl3 (interacts with) Paip1
					Brwd1 (interacts with) Reep6
					Yeats2 (interacts with) Tbc1d1
					Dnajc2 (interacts with) Midn
					Brwd1 (interacts with) Pfkl
					Setd2 (interacts with) Ptpra
					Nfxl1 (interacts with) Parpbp
					Twist1 (interacts with) Gsta4
					Cbx5 (interacts with) Pmvk
					Lin28a (interacts with) Ap1m2
					Rhox4e (interacts with) Idi1
					Sin3a (interacts with) Tfdp1
					Dnmt1 (interacts with) Uhrf1
					Dnajc2 (interacts with) 4833439L19Rik
					Cenpf (interacts with) Erf
					Lin28a (interacts with) Dync2li1
					Dnmt1 (interacts with) Dnajc2
					Rhox4b (interacts with) Dnajc2
					Hnrnpk (interacts with) Jade1
					Yeats2 (interacts with) Agrn
					Dvl3 (interacts with) Slc38a4
					Phf19 (interacts with) Rtn1
					Bcl9l (interacts with) Gart
					Gpbp1l1 (interacts with) Atp2a2
					Sin3a (interacts with) Ccnd3
					Tcf25 (interacts with) Vkorc1l1
					Erf (interacts with) Suv39h2
					Phf19 (interacts with) Dync2li1
					Rhox4e (interacts with) Rab4a
					Anxa4 (interacts with) Stard4
					Arnt (interacts with) Sel1l
					Gpbp1l1 (interacts with) Dnmt3b
					Rhox4e (interacts with) Naa25
					Ehmt2 (interacts with) Ncl
					Rhox4e (interacts with) Kcnk1
					Hnrnpk (interacts with) Ccnd3
					Twist1 (interacts with) Wdr45b
					Pcbd1 (interacts with) Msx2
					Gpbp1l1 (interacts with) Lsr
					Hnrnpk (interacts with) Twsg1
					Rhox4b (interacts with) Metap2
					Tcf25 (interacts with) Fdps
					Dnmt1 (interacts with) Rhox4e
					Yeats2 (interacts with) Ebag9
					Smarcc1 (interacts with) Vkorc1l1
					Arnt (interacts with) Iffo2
					Setd2 (interacts with) Cmah
					Myef2 (interacts with) Gm4737
					Lin28a (interacts with) Plk4
					Cenpf (interacts with) Hnrnpk
					Erf (interacts with) Lrrc42
					Sin3a (interacts with) Acat2
					Phf19 (interacts with) Tuba4a
					Bcl9l (interacts with) Fdps
					Dnmt3b (interacts with) Sae1
					Rnf8 (interacts with) Msx2
					Dnmt1 (interacts with) Hnrnph1
					Setd2 (interacts with) Ints2
					Vgll1 (interacts with) Mdn1
					Chek1 (interacts with) Usp7
					Rhox4e (interacts with) Sptbn2
					Mbd3 (interacts with) Nifk
					Gatad1 (interacts with) Sec23a
					Rnf8 (interacts with) Phlda2
					Setd2 (interacts with) Huwe1
					Erf (interacts with) Cenpf
					Jade1 (interacts with) Amt
					Nfxl1 (interacts with) Ap1m2
					Yeats2 (interacts with) Gart
					Rnf8 (interacts with) Galnt1
					Yeats2 (interacts with) Sh3pxd2a
					Hnrnpk (interacts with) Naa25
					Npm1 (interacts with) Dnajc2
					Elmsan1 (interacts with) Ccnb1
					Vgll1 (interacts with) Ipo8
					Dnmt3b (interacts with) Smarcc1
					Nfxl1 (interacts with) Tuba4a
					Ncl (interacts with) Slc38a4
					Dnmt3b (interacts with) Kat7
					Nfxl1 (interacts with) Erf
					Morf4l2 (interacts with) Slc43a2
					Jade1 (interacts with) Vav3
					Smarcc1 (interacts with) Gpbp1l1
					Anxa4 (interacts with) Rhox4b
					Elmsan1 (interacts with) Sh3pxd2a
					Setd2 (interacts with) Ebag9
					Jade1 (interacts with) Kat7
					Brwd1 (interacts with) Pmvk
					Dnajc2 (interacts with) Dnmt3b
					Hnrnpk (interacts with) Midn
					Dnmt1 (interacts with) Dync2li1
					Nfxl1 (interacts with) Iffo2
					Nfxl1 (interacts with) Stard4
					Cenpf (interacts with) Plk4
					Rbmx (interacts with) Id3
					Chek1 (interacts with) 4833439L19Rik
					Gpbp1l1 (interacts with) Cenpf
					Msx2 (interacts with) Lamtor3
					Dnmt3b (interacts with) Ccnb1
					Dnajc2 (interacts with) Prdx1
					Dnmt3b (interacts with) Lrrc42
					Elmsan1 (interacts with) Mycn
					Setd2 (interacts with) Tbc1d1
					Rhox4e (interacts with) Ube4a
					Erf (interacts with) Dhx32
					Nfxl1 (interacts with) Nol8
					Msx2 (interacts with) Sptbn2
					Nfxl1 (interacts with) Cmah
					Rhox4e (interacts with) Dnmt3b
					Hmga2 (interacts with) Anxa4
					Ehmt2 (interacts with) Ldha
					Ncl (interacts with) Midn
					Ncl (interacts with) 4833439L19Rik
					Creb3l1 (interacts with) Pfdn6
					Mycn (interacts with) Vgll1
					Cenpf (interacts with) Frs2
					Mbd3 (interacts with) Fbxl19
					Dvl3 (interacts with) Cenpf
					Tcf25 (interacts with) Dnmt3b
					Hnrnpk (interacts with) Atp6v1c1
					Dnajc2 (interacts with) Gart
					Erf (interacts with) Tubb2b
					Rhox4b (interacts with) Vav3
					Sin3a (interacts with) Wnt6
					Morf4l2 (interacts with) Akr1b3
					Rbmx (interacts with) Gpbp1l1
					Rnf8 (interacts with) Mpp6
					Dnmt3b (interacts with) Parp1
					Erf (interacts with) Midn
					Elmsan1 (interacts with) Mpp6
					Setd2 (interacts with) Kcnk1
					Erf (interacts with) Nfxl1
					Npm1 (interacts with) Fam207a
					Phf19 (interacts with) Ccnd3
					Dvl3 (interacts with) Phlda2
					Bcl9l (interacts with) Morf4l2
					Hmga2 (interacts with) Huwe1
					Pcbd1 (interacts with) Ap1m2
					Lin28a (interacts with) Scd1
					Hdac6 (interacts with) Ap2m1
					Cenpf (interacts with) Dnmbp
					Tfdp1 (interacts with) Kif20a
					Chek1 (interacts with) Mdn1
					Phf19 (interacts with) Glg1
					Myef2 (interacts with) Plk4
					Chek1 (interacts with) Klhdc3
					Dnajc2 (interacts with) Lsr
					Dnmt1 (interacts with) Sgo2a
					Msx2 (interacts with) Midn
					Vgll1 (interacts with) Prdx1
					Morf4l2 (interacts with) Smim10l2a
					Msx2 (interacts with) Sh3pxd2a
					Npm1 (interacts with) Cmah
					Rbmx (interacts with) Wnt7b
					Myef2 (interacts with) Dnmt3b
					Dnajc2 (interacts with) Agrn
					Cenpf (interacts with) Klhdc3
					Msx2 (interacts with) Nacc1
					Suv39h2 (interacts with) G3bp2
					Hdac6 (interacts with) H1fx
					Bcl9l (interacts with) Iars
					Elmsan1 (interacts with) Vav3
					Erf (interacts with) Ap1m2
					Sin3a (interacts with) Sptbn2
					Ehmt2 (interacts with) Kcnk1
					Creb3l1 (interacts with) Rab1a
					Ehmt2 (interacts with) Pdcd7
					Morf4l2 (interacts with) Slc9a3r1
					Cbx5 (interacts with) Morf4l2
					Chek1 (interacts with) Dnmt3b
					Hnrnpk (interacts with) Rhox4b
					Myef2 (interacts with) Fdps
					Cenpf (interacts with) Lin28a
					Erf (interacts with) Ppp2r1b
					Bcl9l (interacts with) Ccnb1
					Msx2 (interacts with) Plk4
					Dvl3 (interacts with) Eif4g3
					Myef2 (interacts with) Fmr1
					Smarcc1 (interacts with) Brwd1
					Gpbp1l1 (interacts with) Ankle2
					Erf (interacts with) Tuba4a
					Bcl9l (interacts with) Phlda2
					Tcf25 (interacts with) Ebag9
					Anxa4 (interacts with) Msx2
					Tfdp1 (interacts with) Agrn
					Myef2 (interacts with) Mpp6
					Elmsan1 (interacts with) Jade1
					Dvl3 (interacts with) Dnmt3b
					Setd2 (interacts with) Stx7
					Anxa4 (interacts with) Tuba4a
					Mycn (interacts with) Ipo8
					Yeats2 (interacts with) Epb41l4b
					Hnrnpk (interacts with) Gm4737
					Lin28a (interacts with) Wnt6
					Setd2 (interacts with) Lsr
					Rhox4e (interacts with) Pcm1
					Arnt (interacts with) Parp1
					Gpbp1l1 (interacts with) Gsta4
					Msx2 (interacts with) Fancb
					Bcl9l (interacts with) Ube4a
					Gpbp1l1 (interacts with) Gart
					Npm1 (interacts with) Znhit6
					Id3 (interacts with) Twsg1
					Cenpf (interacts with) Arhgap29
					Gatad1 (interacts with) Dnajc11
					Erf (interacts with) Arhgap29
					Rhox4b (interacts with) Mdn1
					Dvl3 (interacts with) Ncl
					Npm1 (interacts with) Hmgcs1
					Anxa4 (interacts with) 4833439L19Rik
					Ncl (interacts with) Phlda2
					Dnmt1 (interacts with) Men1
					Myef2 (interacts with) Parpbp
					Erf (interacts with) 4833439L19Rik
					Cenpf (interacts with) Elovl6
					Nfxl1 (interacts with) Ube4a
					Gpbp1l1 (interacts with) Vgll1
					Bcl9l (interacts with) Kcnk1
					Dvl3 (interacts with) Msx2
					Gatad1 (interacts with) Anxa4
					Cenpf (interacts with) Parpbp
					Msx2 (interacts with) Jade1
					Erf (interacts with) Sptbn2
					Creb3l1 (interacts with) Fdps
					Rhox4e (interacts with) Ncl
					Creb3l1 (interacts with) Fam207a
					Cenpf (interacts with) Anxa4
					Rbmx (interacts with) Mbd3
					Arnt (interacts with) Huwe1
					Ncl (interacts with) Erf
					Brwd1 (interacts with) Nifk
					Hdac6 (interacts with) Vgll1
					Lin28a (interacts with) Midn
					Myef2 (interacts with) Agrn
					Rhox4b (interacts with) Men1
					Setd2 (interacts with) Ccnb1
					Pcbd1 (interacts with) Pdcd7
					Cenpf (interacts with) Stard4
					Chek1 (interacts with) Vav3
					Dnmt1 (interacts with) Phlda2
					Npm1 (interacts with) Rpl3
					Dnmt1 (interacts with) Erf
					Myef2 (interacts with) Slc38a4
					Cenpf (interacts with) Ptprf
					Bcl9l (interacts with) Peg10
					Vgll1 (interacts with) Gart
					Myef2 (interacts with) Lrrc42
					Elmsan1 (interacts with) Wnt6
					Lin28a (interacts with) Dnmt3b
					Gatad1 (interacts with) Phlda2
					Pcbd1 (interacts with) 4833439L19Rik
					Dnmt1 (interacts with) Hnrnpk
					Hdac6 (interacts with) Hmga2
					Hnrnpk (interacts with) Msx2
					Vgll1 (interacts with) Slc38a4
					Setd2 (interacts with) Hmgcs1
					Gpbp1l1 (interacts with) Mycn
					Chek1 (interacts with) Naa25
					Phf19 (interacts with) Znhit6
					Rnf8 (interacts with) 4833439L19Rik
					Msx2 (interacts with) Arhgap29
					Ehmt2 (interacts with) Rpl3
					Erf (interacts with) Ube4a
					Vgll1 (interacts with) Sgo2a
					Jade1 (interacts with) Smarcc1
					Chek1 (interacts with) Epb41l4b
					Rhox4e (interacts with) Blmh
					Erf (interacts with) Lsr
					Pcbd1 (interacts with) Anxa4
					Smarcc1 (interacts with) Twsg1
					Npm1 (interacts with) Lsr
					Elmsan1 (interacts with) Naa25
					Elmsan1 (interacts with) Epb41l4b
					Cenpf (interacts with) Hsp90aa1
					Ncl (interacts with) Msx2
					Rnf8 (interacts with) Sptbn2
					Ehmt2 (interacts with) Suv39h2
					Mycn (interacts with) Gsta4
					Brwd1 (interacts with) H1fx
					Gpbp1l1 (interacts with) Sgo2a
					Myef2 (interacts with) Gart
					Elmsan1 (interacts with) Cmah
					Smarcc1 (interacts with) Gstcd
					Morf4l2 (interacts with) Pdcd7
					Anxa4 (interacts with) Phlda2
					Vgll1 (interacts with) Dnmt3b
					Dnmt3b (interacts with) Lsr
					Dnmt3b (interacts with) Agrn
					Dvl3 (interacts with) Wnt6
					Nfxl1 (interacts with) Gart
					Bcl9l (interacts with) Gm4737
					Rbmx (interacts with) Frs2
					Arnt (interacts with) Eif3d
					Msx2 (interacts with) Mreg
					Dnmt1 (interacts with) Jade1
					Pcbd1 (interacts with) Lin28a
					Nfxl1 (interacts with) Cenpf
					Pcbd1 (interacts with) Atp6v1c1
					Bcl9l (interacts with) Fbxl19
					Smarcc1 (interacts with) Eif3d
					Bcl9l (interacts with) Blmh
					Mycn (interacts with) Sgo2a
					Tcf25 (interacts with) Nudcd1
					Dnajc2 (interacts with) Myef2
					Tfdp1 (interacts with) Npm1
					Tcf25 (interacts with) Agrn
					Vgll1 (interacts with) Golga4
					Chek1 (interacts with) Phlda2
					Nfxl1 (interacts with) Wnt6
					Rbmx (interacts with) Tapbp
					Rnf8 (interacts with) Dnajc2
					Myef2 (interacts with) Stard4
					Mycn (interacts with) Lsr
					Creb3l1 (interacts with) Brwd1
					Erf (interacts with) Wars
					Myef2 (interacts with) Mdn1
					Mycn (interacts with) Uhrf1
					Anxa4 (interacts with) Actr1b
					Elmsan1 (interacts with) Scd2
					Hnrnpk (interacts with) Actr1b
					Msx2 (interacts with) Erf
					Rhox4e (interacts with) Cmtm4
					Rbmx (interacts with) Hmga2
					Hmga2 (interacts with) Twist1
					Gatad1 (interacts with) Sin3a
					Cenpf (interacts with) Ap1m2
					Hdac6 (interacts with) Capn6
					Suv39h2 (interacts with) Gstcd
					Chek1 (interacts with) Msx2
					Dnmt1 (interacts with) Fmr1
					Hnrnpk (interacts with) Metap2
					Rbmx (interacts with) Itih5
					Creb3l1 (interacts with) Wdr45b
					Lin28a (interacts with) Rbmx
					Jade1 (interacts with) 4833439L19Rik
					Chek1 (interacts with) Agrn
					Rbmx (interacts with) Ap2m1
					Creb3l1 (interacts with) Mapk14
					Ncl (interacts with) Gm4737
					Vgll1 (interacts with) Ap1m2
					Smarcc1 (interacts with) Atxn2l
					Anxa4 (interacts with) Sin3a
					Creb3l1 (interacts with) Spg20
					Erf (interacts with) Pdcd7
					Hnrnpk (interacts with) Sin3a
					Dvl3 (interacts with) Prrc2b
					Rbmx (interacts with) Akt1
					Lin28a (interacts with) Stard4
					Yeats2 (interacts with) Twsg1
					Rnf8 (interacts with) Twsg1
					Nfxl1 (interacts with) Slc25a28
					Vgll1 (interacts with) Msx2
					Arnt (interacts with) Twist1
					Elmsan1 (interacts with) Anxa4
					Id3 (interacts with) Leprot
					Hnrnpk (interacts with) Adam17
					Msx2 (interacts with) Wars
					Jade1 (interacts with) Lrrc42
					Vgll1 (interacts with) Scd2
					Rbmx (interacts with) Nav1
					Rbmx (interacts with) Sec23a
					Setd2 (interacts with) Dnmt3b
					Creb3l1 (interacts with) Sel1l
					Mbd3 (interacts with) Ung
					Rbmx (interacts with) Capn6
					Sin3a (interacts with) Men1
					Pcbd1 (interacts with) Sptbn2
					Gpbp1l1 (interacts with) Dag1
					Nfxl1 (interacts with) Arhgap29
					Dvl3 (interacts with) Cmtm4
					Twist1 (interacts with) Cep170b
					Cenpf (interacts with) Tfdp1
					Sin3a (interacts with) Actr1b
					Ncl (interacts with) Gpbp1l1
					Dvl3 (interacts with) Ube4a
					Tfdp1 (interacts with) Rhox4b
					Mbd3 (interacts with) Pmvk
					Erf (interacts with) Nol8
					Dnmt3b (interacts with) Dag1
					Cenpf (interacts with) Tuba4a
					Tcf25 (interacts with) Cbx5
					Gatad1 (interacts with) Actr1b
					Hmga2 (interacts with) Rock2
					Hdac6 (interacts with) Spin2c
					Vgll1 (interacts with) Tubb2b
					Hmga2 (interacts with) Nav2
					Chek1 (interacts with) Nfxl1
					Smarcc1 (interacts with) Akt1
					Yeats2 (interacts with) Arhgap29
					Dnmt1 (interacts with) Gart
					Cenpf (interacts with) Arfip2
					Nfxl1 (interacts with) Cxadr
					Elmsan1 (interacts with) Cdc27
					Creb3l1 (interacts with) G3bp2
					Ehmt2 (interacts with) Adam17
					Hdac6 (interacts with) Mreg
					Cenpf (interacts with) Cmah
					Msx2 (interacts with) Ptprf
					Rnf8 (interacts with) Adam17
					Ehmt2 (interacts with) Tlcd1
					Ehmt2 (interacts with) Pmvk
					Dnajc2 (interacts with) Nfxl1
					Arnt (interacts with) Ehmt2
					Hdac6 (interacts with) Slc9a3r1
					Tfdp1 (interacts with) Rnf8
					Elmsan1 (interacts with) Fdps
					Myef2 (interacts with) Amt
					Myef2 (interacts with) Hnrnpk
					Myef2 (interacts with) Srrm1
					Rhox4e (interacts with) 4833439L19Rik
					Arnt (interacts with) Fbrsl1
					Rbmx (interacts with) Eif3d
					Lin28a (interacts with) Msx2
					Myef2 (interacts with) Ap1m2
					Setd2 (interacts with) Blmh
					Ehmt2 (interacts with) Atp6v1c1
					Bcl9l (interacts with) Erf
					Rhox4e (interacts with) Hnrnpk
					Erf (interacts with) Eif4g3
					Hnrnpk (interacts with) Gatad1
					Myef2 (interacts with) Pmvk
					Creb3l1 (interacts with) Pdcd7
					Lin28a (interacts with) Ptprf
					Rhox4b (interacts with) Mbd3
					Rbmx (interacts with) Slc9a3r1
					Pcbd1 (interacts with) Id3
					Rbmx (interacts with) Twist1
					Yeats2 (interacts with) Adam17
					Ncl (interacts with) Cxadr
					Rhox4e (interacts with) Nfxl1
					Sin3a (interacts with) Naa25
					Ehmt2 (interacts with) Actr1b
					Twist1 (interacts with) Sel1l
					Gatad1 (interacts with) Adam17
					Setd2 (interacts with) Dag1
					Sin3a (interacts with) Adam17
					Hnrnpk (interacts with) 4833439L19Rik
					Tcf25 (interacts with) Slc38a4
					Cenpf (interacts with) Sh3pxd2a
					Dnajc2 (interacts with) Ung
					Creb3l1 (interacts with) Mbd3
					Creb3l1 (interacts with) Rbmx
					Mycn (interacts with) Scd2
					Erf (interacts with) Cmah
					Morf4l2 (interacts with) Tceal8
					Bcl9l (interacts with) Rab1a
					Twist1 (interacts with) Bex3
					Jade1 (interacts with) Naa25
					Creb3l1 (interacts with) Sec23a
					Arnt (interacts with) Gatad1
					Hdac6 (interacts with) Cep170b
					Mbd3 (interacts with) Fam207a
					Hdac6 (interacts with) Ints7
					Hmga2 (interacts with) Sel1l
					Dvl3 (interacts with) Sae1
					Rnf8 (interacts with) Sin3a
					Morf4l2 (interacts with) Srrm1
					Rbmx (interacts with) Mapk14
					Creb3l1 (interacts with) Twist1
					Creb3l1 (interacts with) Metap2
					Myef2 (interacts with) Paip1
					Dnajc2 (interacts with) Hnrnpk
					Myef2 (interacts with) Txnrd1
					Dnmt1 (interacts with) Sh3pxd2a
					Pcbd1 (interacts with) Pmvk
					Vgll1 (interacts with) Elovl6
					Dnmt3b (interacts with) Clcn5
					Hmga2 (interacts with) Reep6
					Pcbd1 (interacts with) Ube4a
					Creb3l1 (interacts with) Capn6
					Twist1 (interacts with) Hdac6
					Rhox4e (interacts with) Gpbp1l1
					Creb3l1 (interacts with) Hdac6
					Hmga2 (interacts with) Fbrsl1
					Rhox4e (interacts with) Itih5
					Suv39h2 (interacts with) Srrm1
					Setd2 (interacts with) Hyou1
					Hmga2 (interacts with) Capn6
					Setd2 (interacts with) Nudcd1
					Dnajc2 (interacts with) Kif23
					Mbd3 (interacts with) Suv39h2
					Anxa4 (interacts with) Gatad1
					Dvl3 (interacts with) Cmah
					Id3 (interacts with) Adam17
					Dnajc2 (interacts with) Pfdn6
					Hdac6 (interacts with) Twist1
					Rbmx (interacts with) Fbrsl1
					Arnt (interacts with) Tlcd1
					Suv39h2 (interacts with) Pmvk
					Cenpf (interacts with) Bex3
					Hmga2 (interacts with) Nacc1
					Pcbd1 (interacts with) Nacc1
					Chek1 (interacts with) Tubb2b
					Msx2 (interacts with) Tubb2b
					Elmsan1 (interacts with) Parpbp
					Dnmt3b (interacts with) Utp6
					Creb3l1 (interacts with) Fbrsl1
					Creb3l1 (interacts with) Slc43a2
					Phf19 (interacts with) Msx2
					Tcf25 (interacts with) Iars
					Gpbp1l1 (interacts with) Idi1
					Npm1 (interacts with) Ung
					Jade1 (interacts with) Ccnd3
					Myef2 (interacts with) Nfxl1
					Bcl9l (interacts with) Midn
					Hmga2 (interacts with) Apcdd1
					Rbmx (interacts with) Iffo2
					Dnajc2 (interacts with) Msx2
					Lin28a (interacts with) Ipo8
					Ncl (interacts with) Cmah
					Cenpf (interacts with) Vgll1
					Yeats2 (interacts with) Nudcd1
					Vgll1 (interacts with) Peg10
					Myef2 (interacts with) Vav3
					Brwd1 (interacts with) Cbx5
					Vgll1 (interacts with) Klhdc3
					Bcl9l (interacts with) Srrm1
					Morf4l2 (interacts with) H1fx
					Twist1 (interacts with) Cldn6
					Anxa4 (interacts with) Tlcd1
					Yeats2 (interacts with) Lrrc42
					Ehmt2 (interacts with) Gatad1
					Creb3l1 (interacts with) Cldn6
					Morf4l2 (interacts with) Ung
					Myef2 (interacts with) Suv39h2
					Dnmt3b (interacts with) Senp2
					Mbd3 (interacts with) Rbmx
					Rhox4e (interacts with) Senp2
					Dnmt3b (interacts with) Adam17
					Myef2 (interacts with) Msx2
					Sin3a (interacts with) Anxa4
					Erf (interacts with) Cxadr
					Hdac6 (interacts with) Cldn6
					Sin3a (interacts with) Gatad1
					Creb3l1 (interacts with) Dag1
					Nfxl1 (interacts with) Ccnd3
					Elmsan1 (interacts with) Dyrk3
					Twist1 (interacts with) Nacc1
					Smarcc1 (interacts with) Cmah
					Creb3l1 (interacts with) Vkorc1l1
					Tcf25 (interacts with) Senp2
					Arnt (interacts with) Cep170b
					Myef2 (interacts with) Dnajc2
					Phf19 (interacts with) Wars
					Nfxl1 (interacts with) Midn
					Rbmx (interacts with) Ints2
					Hmga2 (interacts with) Cep170b
					Cenpf (interacts with) Tubb2b
					Anxa4 (interacts with) Ehmt2
					Lin28a (interacts with) Id3
					Phf19 (interacts with) Wnt6
					Rbmx (interacts with) Usp7
					Anxa4 (interacts with) Ccnd3
					Dvl3 (interacts with) Chek1
					Hmga2 (interacts with) H1fx
					Dvl3 (interacts with) Iffo2
					Erf (interacts with) Rab1a
					Tfdp1 (interacts with) Frs2
					Rbmx (interacts with) H1fx
					Msx2 (interacts with) Dync2li1
					Nfxl1 (interacts with) Rab1a
					Mbd3 (interacts with) Mapk14
					Ehmt2 (interacts with) Fam207a
					Hdac6 (interacts with) Gldc
					Morf4l2 (interacts with) Pmvk
					Myef2 (interacts with) Cmtm4
					Gatad1 (interacts with) Mapk14
					Lin28a (interacts with) Gldc
					Chek1 (interacts with) Hnrnpk
					Bcl9l (interacts with) Parpbp
					Pcbd1 (interacts with) Ung
					Msx2 (interacts with) Fem1b
					Anxa4 (interacts with) Vav3
					Cbx5 (interacts with) Ung
					Myef2 (interacts with) Tuba4a
					Dvl3 (interacts with) Rab1a
					Npm1 (interacts with) Sgo2a
					Hnrnpk (interacts with) Acat2
					Npm1 (interacts with) Pfdn6
					Ehmt2 (interacts with) Srrm1
					Arnt (interacts with) Atp6v1c1
					Gatad1 (interacts with) Hnrnpk
					Elmsan1 (interacts with) Peg10
					Tfdp1 (interacts with) Men1
					Jade1 (interacts with) Tubb2b
					Hdac6 (interacts with) Id3
					Cenpf (interacts with) Txnrd1
					Smarcc1 (interacts with) Ankle2
					Lin28a (interacts with) Nol8
					Creb3l1 (interacts with) Atp6v1c1
					Gpbp1l1 (interacts with) Sec23a
					Msx2 (interacts with) Id3
					Sin3a (interacts with) Tlcd1
					Rbmx (interacts with) Spg20
					Gpbp1l1 (interacts with) Epb41l4b
					Rhox4b (interacts with) Galnt1
					Rbmx (interacts with) Usp1
					Jade1 (interacts with) Kif23
					Phf19 (interacts with) Kat7
					Mycn (interacts with) Mreg
					Tfdp1 (interacts with) Dnmt3b
					Brwd1 (interacts with) Nacc1
					Ehmt2 (interacts with) Gstcd
					Npm1 (interacts with) Pmvk
					Twist1 (interacts with) Fbrsl1
					Bcl9l (interacts with) Hnrnpk
					Yeats2 (interacts with) Acat2
					Dnajc2 (interacts with) Znhit6
					Jade1 (interacts with) Sptbn2
					Elmsan1 (interacts with) Dnmt1
					Chek1 (interacts with) Smarcc1
					Rhox4b (interacts with) Smim10l2a
					Tcf25 (interacts with) Ptpra
					Nfxl1 (interacts with) Hyou1
					Pcbd1 (interacts with) Spin2c
					Tfdp1 (interacts with) Arhgap29
					Bcl9l (interacts with) Tuba4a
					Cbx5 (interacts with) Reep6
					Msx2 (interacts with) Ccnd3
					Lin28a (interacts with) Ccnd3
					Tcf25 (interacts with) Pmvk
					Hdac6 (interacts with) Nacc1
					Gatad1 (interacts with) Acat2
					Arnt (interacts with) Acat2
					Dnajc2 (interacts with) Arfip2
					Setd2 (interacts with) Ldha
					Npm1 (interacts with) Idi1
					Lin28a (interacts with) Rtn1
					Setd2 (interacts with) Senp2
					Gatad1 (interacts with) Tfdp1
					Ehmt2 (interacts with) Acat2
					Tcf25 (interacts with) Ankle2
					Hmga2 (interacts with) Spg20
					Dnajc2 (interacts with) Dnajc11
					Dnmt1 (interacts with) Aunip
					Vgll1 (interacts with) Sptbn2
					Msx2 (interacts with) Phlda2
					Tcf25 (interacts with) Sgo2a
					Nfxl1 (interacts with) Ldha
					Id3 (interacts with) Reep6
					Gatad1 (interacts with) Tlcd1
					Rnf8 (interacts with) Tlcd1
					Twist1 (interacts with) H1fx
					Setd2 (interacts with) Arhgap29
					Dnmt1 (interacts with) Nol8
					Mbd3 (interacts with) Srrm1
					Pcbd1 (interacts with) Phlda2
					Arnt (interacts with) Mreg
					Suv39h2 (interacts with) Ehmt2
					Rhox4b (interacts with) Rbmx
					Rhox4e (interacts with) Gm4737
					Mycn (interacts with) Myef2
					Dvl3 (interacts with) Bcl9l
					Morf4l2 (interacts with) Sel1l
					Twist1 (interacts with) Capn6
					Anxa4 (interacts with) Dnajc2
					Pcbd1 (interacts with) Midn
					Npm1 (interacts with) Vav3
					Setd2 (interacts with) G3bp2
					Dnmt3b (interacts with) Twsg1
					Yeats2 (interacts with) Senp2
					Myef2 (interacts with) Iars
					Rhox4b (interacts with) Spg20
					Hnrnpk (interacts with) Tfdp1
					Myef2 (interacts with) Jade1
					Hmga2 (interacts with) Hdac6
					Elmsan1 (interacts with) Wars
					Erf (interacts with) Pmvk
					Bcl9l (interacts with) Slc25a28
					Gatad1 (interacts with) Rhox4b
					Hmga2 (interacts with) Id3
					Rbmx (interacts with) Hdac6
					Cenpf (interacts with) Ccnd3
					Rhox4b (interacts with) Fam207a
					Tcf25 (interacts with) Ccnb1
					Msx2 (interacts with) Vgll1
					Id3 (interacts with) Apcdd1
					Lin28a (interacts with) Prrc2b
					Dnmt3b (interacts with) Cmah
					Dvl3 (interacts with) Rab4a
					Cenpf (interacts with) Tapbp
					Pcbd1 (interacts with) Pfkl
					Hnrnpk (interacts with) Klhdc3
					Smarcc1 (interacts with) Senp2
					Ncl (interacts with) Suv39h2
					Dnmt1 (interacts with) Pwp2
					Arnt (interacts with) Spg20
					Myef2 (interacts with) Wnt6
					Mycn (interacts with) Dnmt3b
					Twist1 (interacts with) Nav2
					Hmga2 (interacts with) Spin2c
					Nfxl1 (interacts with) Ipo8
					Hmga2 (interacts with) Pcm1
					Sin3a (interacts with) Atp6v1c1
					Lin28a (interacts with) Gart
					Pcbd1 (interacts with) Ehmt2
					Cenpf (interacts with) Ipo8
					Elmsan1 (interacts with) Men1
					Rbmx (interacts with) Setd2
					Rbmx (interacts with) Pcbd1
					Anxa4 (interacts with) Acat2
					Setd2 (interacts with) Rab4a
					Lin28a (interacts with) Cenpf
					Hdac6 (interacts with) Dhx32
					Vgll1 (interacts with) Wnt6
					Tfdp1 (interacts with) Epb41l4b
					Rbmx (interacts with) Cep170b
					Setd2 (interacts with) Bcl9l
					Pcbd1 (interacts with) Srrm1
					Rhox4e (interacts with) Jade1
					Tfdp1 (interacts with) Vav3
					Ncl (interacts with) Pwp2
					Msx2 (interacts with) Lin28a
					Mycn (interacts with) Lrrc42
					Pcbd1 (interacts with) Apcdd1
					Gatad1 (interacts with) Spg20
					Vgll1 (interacts with) Vav3
					Creb3l1 (interacts with) Gatad1
					Yeats2 (interacts with) Atxn2l
					Brwd1 (interacts with) Sel1l
					Rhox4e (interacts with) Slc25a28
					Gpbp1l1 (interacts with) Cmah
					Rhox4b (interacts with) Arfip2
					Twist1 (interacts with) Slc43a2
					Chek1 (interacts with) Hnrnph1
					Phf19 (interacts with) Pwp2
					Hmga2 (interacts with) Ints7
					Hmga2 (interacts with) Tceal8
					Rnf8 (interacts with) Klhdc3
					Rbmx (interacts with) Scd2
					Tcf25 (interacts with) Sae1
					Rbmx (interacts with) Iqgap3
					Nfxl1 (interacts with) Ncapg2
					Myef2 (interacts with) Tubb2b
					Hmga2 (interacts with) Atp6v1c1
					Setd2 (interacts with) Ankle2
					Gpbp1l1 (interacts with) Lamtor3
					Gpbp1l1 (interacts with) Ptpra
					Cenpf (interacts with) Gpbp1l1
					Hdac6 (interacts with) Fbrsl1
					Msx2 (interacts with) Mycn
					Rhox4e (interacts with) Ldha
					Ncl (interacts with) Ehmt2
					Cbx5 (interacts with) Srrm1
					Lin28a (interacts with) Lsr
					Mbd3 (interacts with) Spg20
					Dnajc2 (interacts with) Npm1
					Lin28a (interacts with) Lamtor3
					Rhox4e (interacts with) Rab1a
					Jade1 (interacts with) Mpp6
					Nfxl1 (interacts with) Peg10
					Erf (interacts with) Srrm1
					Elmsan1 (interacts with) Pwp2
					Npm1 (interacts with) Mdn1
					Erf (interacts with) Mycn
					Pcbd1 (interacts with) Rpl3
					Dvl3 (interacts with) Mpp6
					Twist1 (interacts with) Apcdd1
					Creb3l1 (interacts with) Cep170b
					Myef2 (interacts with) Midn
					Rnf8 (interacts with) Actr1b
					Phf19 (interacts with) Gm4737
					Gatad1 (interacts with) Fam207a
					Id3 (interacts with) Dhx32
					Cenpf (interacts with) Amt
					Vgll1 (interacts with) Npm1
					Rbmx (interacts with) Fam207a
					Hnrnpk (interacts with) Erf
					Cbx5 (interacts with) Vkorc1l1
					Erf (interacts with) Slc25a28
					Gpbp1l1 (interacts with) Cdca7l
					Setd2 (interacts with) Cmtm4
					Erf (interacts with) Dnmt3b
					Rhox4e (interacts with) Gstcd
					Tcf25 (interacts with) Txnrd1
					Dnmt1 (interacts with) Gm4737
					Jade1 (interacts with) Nav2
					Jade1 (interacts with) Klhdc3
					Erf (interacts with) Blmh
					Hdac6 (interacts with) Hsp90aa1
					Cbx5 (interacts with) Sel1l
					Gpbp1l1 (interacts with) Stx7
					Chek1 (interacts with) Slc38a4
					Dnmt3b (interacts with) Atp6v1c1
					Setd2 (interacts with) Slc38a4
					Cenpf (interacts with) Sptbn2
					Setd2 (interacts with) Gstcd
					Dnajc2 (interacts with) Rhox4e
					Npm1 (interacts with) Galnt1
					Chek1 (interacts with) Ube4a
					Dnmt3b (interacts with) Myef2
					Twist1 (interacts with) Tceal8
					Dnmt3b (interacts with) Slc30a1
					Pcbd1 (interacts with) Gatad1
					Mbd3 (interacts with) Dnajc11
					Creb3l1 (interacts with) Nacc1
					Dvl3 (interacts with) Slc25a28
					Suv39h2 (interacts with) Nifk
					Lin28a (interacts with) Nav1
					Phf19 (interacts with) Slc38a4
					Twist1 (interacts with) Ints7
					Morf4l2 (interacts with) Spin2c
					Cenpf (interacts with) Galnt1
					Bcl9l (interacts with) Lsr
					Gatad1 (interacts with) Mbd3
					Ncl (interacts with) Ube4a
					Id3 (interacts with) Tlcd1
					Gpbp1l1 (interacts with) Uhrf1
					Yeats2 (interacts with) Bend4
					Vgll1 (interacts with) Hnrnph1
					Yeats2 (interacts with) Ptpra
					Gpbp1l1 (interacts with) Senp2
					Brwd1 (interacts with) Twist1
					Hnrnpk (interacts with) Phlda2
					Gatad1 (interacts with) Amt
					Id3 (interacts with) Ccnd3
					Cenpf (interacts with) Sgo2a
					Vgll1 (interacts with) Txnrd1
					Rhox4e (interacts with) Bcl9l
					Nfxl1 (interacts with) Gm4737
					Arnt (interacts with) Hdac6
					Chek1 (interacts with) Ncl
					Vgll1 (interacts with) Kif23
					Rhox4b (interacts with) Slc43a2
					Cbx5 (interacts with) Apcdd1
					Rnf8 (interacts with) Anxa4
					Erf (interacts with) Smim10l2a
					Tcf25 (interacts with) Ipo8
					Lin28a (interacts with) Dhx32
					Ehmt2 (interacts with) Slc25a28
					Tfdp1 (interacts with) Gart
					Id3 (interacts with) Gldc
					Nfxl1 (interacts with) Cdca7
					Ncl (interacts with) Ung
					Hmga2 (interacts with) Lbr
					Elmsan1 (interacts with) Hnrnph1
					Dnmt1 (interacts with) Vav3
					Anxa4 (interacts with) Atp6v1c1
					Mycn (interacts with) Slc38a4
					Elmsan1 (interacts with) Cenpf
					Smarcc1 (interacts with) Utp6
					Lin28a (interacts with) Ccnb1
					Id3 (interacts with) Gsta4
					Myef2 (interacts with) Epb41l4b
					Hnrnpk (interacts with) Dnajc11
					Myef2 (interacts with) Mycn
					Anxa4 (interacts with) Erf
					Erf (interacts with) Ccnb1
					Sin3a (interacts with) Vav3
					Yeats2 (interacts with) Tlcd1
					Pcbd1 (interacts with) Sin3a
					Twist1 (interacts with) Gldc
					Jade1 (interacts with) Lbr
					Npm1 (interacts with) Pdcd7
					Suv39h2 (interacts with) Hyou1
					Twist1 (interacts with) Reep6
					Ncl (interacts with) Tuba4a
					Rhox4e (interacts with) Cmah
					Dnmt3b (interacts with) Lamtor3
					Yeats2 (interacts with) Txnrd1
					Pcbd1 (interacts with) Acat2
					Erf (interacts with) Bcl9l
					Setd2 (interacts with) Gpbp1l1
					Hnrnpk (interacts with) Tlcd1
					Dvl3 (interacts with) Sptbn2
					Morf4l2 (interacts with) Apcdd1
					Gatad1 (interacts with) Dnajc2
					ENSMUSG00000027478 (interacts with) ENSMUSG00000052593
					ENSMUSG00000015217 (interacts with) ENSMUSG00000035365
					ENSMUSG00000021469 (interacts with) ENSMUSG00000096188
					ENSMUSG00000071770 (interacts with) ENSMUSG00000096188
					ENSMUSG00000026605 (interacts with) ENSMUSG00000045136
					ENSMUSG00000071770 (interacts with) ENSMUSG00000010760
					ENSMUSG00000044791 (interacts with) ENSMUSG00000025261
					ENSMUSG00000020923 (interacts with) ENSMUSG00000024576
					ENSMUSG00000063382 (interacts with) ENSMUSG00000040029
					ENSMUSG00000027715 (interacts with) ENSMUSG00000045136
					ENSMUSG00000041215 (interacts with) ENSMUSG00000039262
					ENSMUSG00000025001 (interacts with) ENSMUSG00000032030
					ENSMUSG00000034525 (interacts with) ENSMUSG00000027303
					ENSMUSG00000066900 (interacts with) ENSMUSG00000016756
					ENSMUSG00000032745 (interacts with) ENSMUSG00000028434
					ENSMUSG00000026873 (interacts with) ENSMUSG00000028760
					ENSMUSG00000057113 (interacts with) ENSMUSG00000041431
					ENSMUSG00000021546 (interacts with) ENSMUSG00000060373
					ENSMUSG00000027751 (interacts with) ENSMUSG00000040029
					ENSMUSG00000026234 (interacts with) ENSMUSG00000028617
					ENSMUSG00000071770 (interacts with) ENSMUSG00000028760
					ENSMUSG00000026873 (interacts with) ENSMUSG00000025764
					ENSMUSG00000042557 (interacts with) ENSMUSG00000034165
					ENSMUSG00000031776 (interacts with) ENSMUSG00000026202
					ENSMUSG00000027715 (interacts with) ENSMUSG00000071770
					ENSMUSG00000027751 (interacts with) ENSMUSG00000001247
					ENSMUSG00000004099 (interacts with) ENSMUSG00000024378
					ENSMUSG00000025001 (interacts with) ENSMUSG00000032481
					ENSMUSG00000027201 (interacts with) ENSMUSG00000001228
					ENSMUSG00000042507 (interacts with) ENSMUSG00000072889
					ENSMUSG00000057113 (interacts with) ENSMUSG00000020925
					ENSMUSG00000004099 (interacts with) ENSMUSG00000033295
					ENSMUSG00000044791 (interacts with) ENSMUSG00000071770
					ENSMUSG00000021469 (interacts with) ENSMUSG00000031131
					ENSMUSG00000026605 (interacts with) ENSMUSG00000022865
					ENSMUSG00000013787 (interacts with) ENSMUSG00000019998
					ENSMUSG00000003233 (interacts with) ENSMUSG00000040414
					ENSMUSG00000032481 (interacts with) ENSMUSG00000041870
					ENSMUSG00000031131 (interacts with) ENSMUSG00000041431
					ENSMUSG00000031776 (interacts with) ENSMUSG00000028018
					ENSMUSG00000003233 (interacts with) ENSMUSG00000040029
					ENSMUSG00000057113 (interacts with) ENSMUSG00000040728
					ENSMUSG00000026646 (interacts with) ENSMUSG00000026377
					ENSMUSG00000029014 (interacts with) ENSMUSG00000048087
					ENSMUSG00000015217 (interacts with) ENSMUSG00000090083
					ENSMUSG00000042507 (interacts with) ENSMUSG00000039831
					ENSMUSG00000020098 (interacts with) ENSMUSG00000008450
					ENSMUSG00000027201 (interacts with) ENSMUSG00000022464
					ENSMUSG00000021546 (interacts with) ENSMUSG00000024378
					ENSMUSG00000015217 (interacts with) ENSMUSG00000038482
					ENSMUSG00000026491 (interacts with) ENSMUSG00000031131
					ENSMUSG00000026873 (interacts with) ENSMUSG00000047757
					ENSMUSG00000038482 (interacts with) ENSMUSG00000020186
					ENSMUSG00000032113 (interacts with) ENSMUSG00000032300
					ENSMUSG00000063382 (interacts with) ENSMUSG00000042719
					ENSMUSG00000026605 (interacts with) ENSMUSG00000032481
					ENSMUSG00000025001 (interacts with) ENSMUSG00000027018
					ENSMUSG00000057113 (interacts with) ENSMUSG00000058258
					ENSMUSG00000040857 (interacts with) ENSMUSG00000021266
					ENSMUSG00000044791 (interacts with) ENSMUSG00000072889
					ENSMUSG00000037169 (interacts with) ENSMUSG00000042557
					ENSMUSG00000027018 (interacts with) ENSMUSG00000034042
					ENSMUSG00000042557 (interacts with) ENSMUSG00000052593
					ENSMUSG00000015217 (interacts with) ENSMUSG00000050966
					ENSMUSG00000004099 (interacts with) ENSMUSG00000072889
					ENSMUSG00000015217 (interacts with) ENSMUSG00000026646
					ENSMUSG00000025764 (interacts with) ENSMUSG00000020149
					ENSMUSG00000030213 (interacts with) ENSMUSG00000041431
					ENSMUSG00000042507 (interacts with) ENSMUSG00000040029
					ENSMUSG00000003233 (interacts with) ENSMUSG00000029501
					ENSMUSG00000030213 (interacts with) ENSMUSG00000022272
					ENSMUSG00000029994 (interacts with) ENSMUSG00000067889
					ENSMUSG00000021546 (interacts with) ENSMUSG00000034165
					ENSMUSG00000025764 (interacts with) ENSMUSG00000009418
					ENSMUSG00000026234 (interacts with) ENSMUSG00000042719
					ENSMUSG00000027201 (interacts with) ENSMUSG00000059890
					ENSMUSG00000004099 (interacts with) ENSMUSG00000032115
					ENSMUSG00000050966 (interacts with) ENSMUSG00000063229
					ENSMUSG00000040857 (interacts with) ENSMUSG00000025871
					ENSMUSG00000042557 (interacts with) ENSMUSG00000035621
					ENSMUSG00000025764 (interacts with) ENSMUSG00000022464
					ENSMUSG00000040857 (interacts with) ENSMUSG00000032397
					ENSMUSG00000003233 (interacts with) ENSMUSG00000028760
					ENSMUSG00000025001 (interacts with) ENSMUSG00000025757
					ENSMUSG00000021469 (interacts with) ENSMUSG00000071770
					ENSMUSG00000042207 (interacts with) ENSMUSG00000041870
					ENSMUSG00000032481 (interacts with) ENSMUSG00000028617
					ENSMUSG00000050966 (interacts with) ENSMUSG00000021266
					ENSMUSG00000032745 (interacts with) ENSMUSG00000053838
					ENSMUSG00000026605 (interacts with) ENSMUSG00000021175
					ENSMUSG00000025764 (interacts with) ENSMUSG00000019478
					ENSMUSG00000027018 (interacts with) ENSMUSG00000041840
					ENSMUSG00000066900 (interacts with) ENSMUSG00000026878
					ENSMUSG00000027478 (interacts with) ENSMUSG00000039831
					ENSMUSG00000021546 (interacts with) ENSMUSG00000042557
					ENSMUSG00000032113 (interacts with) ENSMUSG00000063382
					ENSMUSG00000026234 (interacts with) ENSMUSG00000007850
					ENSMUSG00000015217 (interacts with) ENSMUSG00000041936
					ENSMUSG00000090083 (interacts with) ENSMUSG00000035621
					ENSMUSG00000027201 (interacts with) ENSMUSG00000041025
					ENSMUSG00000032745 (interacts with) ENSMUSG00000024576
					ENSMUSG00000041215 (interacts with) ENSMUSG00000025757
					ENSMUSG00000020923 (interacts with) ENSMUSG00000038909
					ENSMUSG00000032481 (interacts with) ENSMUSG00000027201
					ENSMUSG00000025764 (interacts with) ENSMUSG00000041025
					ENSMUSG00000027547 (interacts with) ENSMUSG00000022865
					ENSMUSG00000050966 (interacts with) ENSMUSG00000019478
					ENSMUSG00000032113 (interacts with) ENSMUSG00000060373
					ENSMUSG00000031131 (interacts with) ENSMUSG00000048087
					ENSMUSG00000090083 (interacts with) ENSMUSG00000060373
					ENSMUSG00000038482 (interacts with) ENSMUSG00000035575
					ENSMUSG00000003233 (interacts with) ENSMUSG00000022464
					ENSMUSG00000051316 (interacts with) ENSMUSG00000060036
					ENSMUSG00000026646 (interacts with) ENSMUSG00000027184
					ENSMUSG00000015217 (interacts with) ENSMUSG00000029014
					ENSMUSG00000021546 (interacts with) ENSMUSG00000072889
					ENSMUSG00000001472 (interacts with) ENSMUSG00000032745
					ENSMUSG00000027751 (interacts with) ENSMUSG00000041408
					ENSMUSG00000027478 (interacts with) ENSMUSG00000059811
					ENSMUSG00000060373 (interacts with) ENSMUSG00000023832
					ENSMUSG00000032481 (interacts with) ENSMUSG00000041431
					ENSMUSG00000029014 (interacts with) ENSMUSG00000042719
					ENSMUSG00000015217 (interacts with) ENSMUSG00000022855
					ENSMUSG00000063870 (interacts with) ENSMUSG00000026103
					ENSMUSG00000071770 (interacts with) ENSMUSG00000045136
					ENSMUSG00000027547 (interacts with) ENSMUSG00000024378
					ENSMUSG00000050966 (interacts with) ENSMUSG00000029174
					ENSMUSG00000015217 (interacts with) ENSMUSG00000001247
					ENSMUSG00000020098 (interacts with) ENSMUSG00000028760
					ENSMUSG00000025764 (interacts with) ENSMUSG00000033295
					ENSMUSG00000071770 (interacts with) ENSMUSG00000041025
					ENSMUSG00000027547 (interacts with) ENSMUSG00000040857
					ENSMUSG00000034042 (interacts with) ENSMUSG00000019998
					ENSMUSG00000034042 (interacts with) ENSMUSG00000020098
					ENSMUSG00000026646 (interacts with) ENSMUSG00000053838
					ENSMUSG00000020923 (interacts with) ENSMUSG00000026103
					ENSMUSG00000063870 (interacts with) ENSMUSG00000027751
					ENSMUSG00000029994 (interacts with) ENSMUSG00000052593
					ENSMUSG00000071770 (interacts with) ENSMUSG00000019478
					ENSMUSG00000040857 (interacts with) ENSMUSG00000029501
					ENSMUSG00000029014 (interacts with) ENSMUSG00000041936
					ENSMUSG00000090083 (interacts with) ENSMUSG00000042557
					ENSMUSG00000015217 (interacts with) ENSMUSG00000021392
					ENSMUSG00000042207 (interacts with) ENSMUSG00000029625
					ENSMUSG00000042207 (interacts with) ENSMUSG00000032481
					ENSMUSG00000031131 (interacts with) ENSMUSG00000025871
					ENSMUSG00000021469 (interacts with) ENSMUSG00000041025
					ENSMUSG00000026605 (interacts with) ENSMUSG00000025764
					ENSMUSG00000021546 (interacts with) ENSMUSG00000052593
					ENSMUSG00000038482 (interacts with) ENSMUSG00000022698
					ENSMUSG00000015217 (interacts with) ENSMUSG00000032030
					ENSMUSG00000063870 (interacts with) ENSMUSG00000003309
					ENSMUSG00000063870 (interacts with) ENSMUSG00000028617
					ENSMUSG00000057113 (interacts with) ENSMUSG00000026377
					ENSMUSG00000057113 (interacts with) ENSMUSG00000034042
					ENSMUSG00000026873 (interacts with) ENSMUSG00000060373
					ENSMUSG00000040857 (interacts with) ENSMUSG00000037851
					ENSMUSG00000027018 (interacts with) ENSMUSG00000027184
					ENSMUSG00000034042 (interacts with) ENSMUSG00000004317
					ENSMUSG00000020923 (interacts with) ENSMUSG00000032030
					ENSMUSG00000029994 (interacts with) ENSMUSG00000042557
					ENSMUSG00000027715 (interacts with) ENSMUSG00000018068
					ENSMUSG00000029994 (interacts with) ENSMUSG00000037351
					ENSMUSG00000034042 (interacts with) ENSMUSG00000024767
					ENSMUSG00000072889 (interacts with) ENSMUSG00000027201
					ENSMUSG00000072889 (interacts with) ENSMUSG00000037169
					ENSMUSG00000026605 (interacts with) ENSMUSG00000026202
					ENSMUSG00000020923 (interacts with) ENSMUSG00000027478
					ENSMUSG00000034042 (interacts with) ENSMUSG00000052833
					ENSMUSG00000032113 (interacts with) ENSMUSG00000026039
					ENSMUSG00000001472 (interacts with) ENSMUSG00000096188
					ENSMUSG00000026234 (interacts with) ENSMUSG00000035365
					ENSMUSG00000027201 (interacts with) ENSMUSG00000003309
					ENSMUSG00000021469 (interacts with) ENSMUSG00000022464
					ENSMUSG00000030213 (interacts with) ENSMUSG00000029501
					ENSMUSG00000042207 (interacts with) ENSMUSG00000040029
					ENSMUSG00000015217 (interacts with) ENSMUSG00000027303
					ENSMUSG00000042557 (interacts with) ENSMUSG00000022865
					ENSMUSG00000032481 (interacts with) ENSMUSG00000020923
					ENSMUSG00000034525 (interacts with) ENSMUSG00000035575
					ENSMUSG00000063382 (interacts with) ENSMUSG00000030811
					ENSMUSG00000015217 (interacts with) ENSMUSG00000006517
					ENSMUSG00000031131 (interacts with) ENSMUSG00000042719
					ENSMUSG00000015217 (interacts with) ENSMUSG00000035212
					ENSMUSG00000042507 (interacts with) ENSMUSG00000034042
					ENSMUSG00000032113 (interacts with) ENSMUSG00000092035
					ENSMUSG00000032745 (interacts with) ENSMUSG00000032481
					ENSMUSG00000063870 (interacts with) ENSMUSG00000029625
					ENSMUSG00000044791 (interacts with) ENSMUSG00000006517
					ENSMUSG00000037169 (interacts with) ENSMUSG00000021392
					ENSMUSG00000003119 (interacts with) ENSMUSG00000020149
					ENSMUSG00000015217 (interacts with) ENSMUSG00000028849
					ENSMUSG00000015217 (interacts with) ENSMUSG00000057113
					ENSMUSG00000021546 (interacts with) ENSMUSG00000019437
					ENSMUSG00000026605 (interacts with) ENSMUSG00000040029
					ENSMUSG00000044791 (interacts with) ENSMUSG00000033998
					ENSMUSG00000072889 (interacts with) ENSMUSG00000061607
					ENSMUSG00000063382 (interacts with) ENSMUSG00000029591
					ENSMUSG00000042507 (interacts with) ENSMUSG00000029174
					ENSMUSG00000063382 (interacts with) ENSMUSG00000057113
					ENSMUSG00000032745 (interacts with) ENSMUSG00000069539
					ENSMUSG00000027201 (interacts with) ENSMUSG00000007850
					ENSMUSG00000050966 (interacts with) ENSMUSG00000020098
					ENSMUSG00000038482 (interacts with) ENSMUSG00000092060
					ENSMUSG00000025764 (interacts with) ENSMUSG00000027478
					ENSMUSG00000026234 (interacts with) ENSMUSG00000038388
					ENSMUSG00000025001 (interacts with) ENSMUSG00000069539
					ENSMUSG00000029994 (interacts with) ENSMUSG00000013787
					ENSMUSG00000026646 (interacts with) ENSMUSG00000029518
					ENSMUSG00000027201 (interacts with) ENSMUSG00000041936
					ENSMUSG00000015217 (interacts with) ENSMUSG00000027201
					ENSMUSG00000033222 (interacts with) ENSMUSG00000041431
					ENSMUSG00000025764 (interacts with) ENSMUSG00000040414
					ENSMUSG00000026605 (interacts with) ENSMUSG00000000838
					ENSMUSG00000072889 (interacts with) ENSMUSG00000035621
					ENSMUSG00000027715 (interacts with) ENSMUSG00000019478
					ENSMUSG00000072889 (interacts with) ENSMUSG00000060373
					ENSMUSG00000026873 (interacts with) ENSMUSG00000063229
					ENSMUSG00000020098 (interacts with) ENSMUSG00000059890
					ENSMUSG00000015217 (interacts with) ENSMUSG00000032637
					ENSMUSG00000044791 (interacts with) ENSMUSG00000018572
					ENSMUSG00000090083 (interacts with) ENSMUSG00000052593
					ENSMUSG00000013787 (interacts with) ENSMUSG00000029591
					ENSMUSG00000021546 (interacts with) ENSMUSG00000029994
					ENSMUSG00000025764 (interacts with) ENSMUSG00000021546
					ENSMUSG00000025001 (interacts with) ENSMUSG00000053838
					ENSMUSG00000021604 (interacts with) ENSMUSG00000027303
					ENSMUSG00000032113 (interacts with) ENSMUSG00000050966
					ENSMUSG00000015217 (interacts with) ENSMUSG00000026039
					ENSMUSG00000001472 (interacts with) ENSMUSG00000022464
					ENSMUSG00000027751 (interacts with) ENSMUSG00000025757
					ENSMUSG00000031776 (interacts with) ENSMUSG00000025764
					ENSMUSG00000015217 (interacts with) ENSMUSG00000069539
					ENSMUSG00000026234 (interacts with) ENSMUSG00000022865
					ENSMUSG00000072889 (interacts with) ENSMUSG00000041431
					ENSMUSG00000090083 (interacts with) ENSMUSG00000037351
					ENSMUSG00000031131 (interacts with) ENSMUSG00000071770
					ENSMUSG00000060373 (interacts with) ENSMUSG00000033227
					ENSMUSG00000032745 (interacts with) ENSMUSG00000026039
					ENSMUSG00000025764 (interacts with) ENSMUSG00000040029
					ENSMUSG00000032745 (interacts with) ENSMUSG00000040728
					ENSMUSG00000060373 (interacts with) ENSMUSG00000052593
					ENSMUSG00000021604 (interacts with) ENSMUSG00000017478
					ENSMUSG00000060373 (interacts with) ENSMUSG00000020098
					ENSMUSG00000013787 (interacts with) ENSMUSG00000029994
					ENSMUSG00000032113 (interacts with) ENSMUSG00000069539
					ENSMUSG00000063382 (interacts with) ENSMUSG00000033998
					ENSMUSG00000021604 (interacts with) ENSMUSG00000032115
					ENSMUSG00000031131 (interacts with) ENSMUSG00000027303
					ENSMUSG00000042557 (interacts with) ENSMUSG00000029994
					ENSMUSG00000015217 (interacts with) ENSMUSG00000030811
					ENSMUSG00000041215 (interacts with) ENSMUSG00000032115
					ENSMUSG00000044791 (interacts with) ENSMUSG00000021392
					ENSMUSG00000015217 (interacts with) ENSMUSG00000025261
					ENSMUSG00000034525 (interacts with) ENSMUSG00000021392
					ENSMUSG00000050966 (interacts with) ENSMUSG00000022962
					ENSMUSG00000042507 (interacts with) ENSMUSG00000003316
					ENSMUSG00000029994 (interacts with) ENSMUSG00000023832
					ENSMUSG00000026605 (interacts with) ENSMUSG00000043687
					ENSMUSG00000015217 (interacts with) ENSMUSG00000037169
					ENSMUSG00000003119 (interacts with) ENSMUSG00000041846
					ENSMUSG00000026234 (interacts with) ENSMUSG00000060373
					ENSMUSG00000030213 (interacts with) ENSMUSG00000028617
					ENSMUSG00000026605 (interacts with) ENSMUSG00000040414
					ENSMUSG00000020923 (interacts with) ENSMUSG00000052833
					ENSMUSG00000060373 (interacts with) ENSMUSG00000024378
					ENSMUSG00000020923 (interacts with) ENSMUSG00000029174
					ENSMUSG00000072889 (interacts with) ENSMUSG00000034165
					ENSMUSG00000031131 (interacts with) ENSMUSG00000041936
					ENSMUSG00000063870 (interacts with) ENSMUSG00000022962
					ENSMUSG00000038482 (interacts with) ENSMUSG00000029174
					ENSMUSG00000040857 (interacts with) ENSMUSG00000067889
					ENSMUSG00000001472 (interacts with) ENSMUSG00000021175
					ENSMUSG00000071770 (interacts with) ENSMUSG00000001729
					ENSMUSG00000071770 (interacts with) ENSMUSG00000030213
					ENSMUSG00000032113 (interacts with) ENSMUSG00000001228
					ENSMUSG00000063382 (interacts with) ENSMUSG00000093930
					ENSMUSG00000030213 (interacts with) ENSMUSG00000025261
					ENSMUSG00000032481 (interacts with) ENSMUSG00000026103
					ENSMUSG00000015217 (interacts with) ENSMUSG00000026491
					ENSMUSG00000027478 (interacts with) ENSMUSG00000004317
					ENSMUSG00000042507 (interacts with) ENSMUSG00000027478
[truncated: 117 more rows]

## Sheet: E8.5_3_STRING
Node metrics					Edge information
name	BetweennessCentrality	ClosenessCentrality	Degree		interactions
Tnrc6c	0.0179397	0.349081	5		Polr1e (interacts with) Pwp1
Hmga2	0	0.323601	3		Polr1e (interacts with) Pwp2
Paip2	0.00049777	0.34456	3		Hmga2 (interacts with) Lin28a
Tardbp	0.0201208	0.430421	19		Polr1e (interacts with) Utp6
Dip2b	0	0.292952	1		Polr1e (interacts with) Wdr43
Gna11	0	0.257253	1		Polr1e (interacts with) Pum3
Eif3d	0.00277443	0.347258	7		Polr1e (interacts with) Ubtf
Metap2	0.00433484	0.347258	4		Ppp1r7 (interacts with) Ppp1r8
Ppp1r7	0	0.214863	1		Hnrnpa1 (interacts with) Prpf8
Atxn2l	0.00207105	0.336709	3		Hnrnpa1 (interacts with) Ncl
Ubtf	0.00110197	0.347258	3		Hnrnpa1 (interacts with) Hnrnpul1
Patl1	0.00169663	0.310748	4		Hnrnpa1 (interacts with) Hnrnpk
G3bp2	0.0105466	0.351852	7		Hnrnpa1 (interacts with) Srpk1
Hnrnpul1	0.00095786	0.423567	23		Hnrnpa1 (interacts with) Tardbp
Tex10	0.00278775	0.341026	12		Hnrnpa1 (interacts with) Lin28a
Hnrnpdl	0.0301619	0.373596	14		Hnrnpa1 (interacts with) Ssb
Pan2	0.002199	0.340153	5		Hnrnpa1 (interacts with) Hnrnpdl
Srsf10	0	0.357527	9		Hnrnpa1 (interacts with) Pcbp2
Pcbp2	0.00587932	0.405488	10		Hnrnpa1 (interacts with) Ilf3
Srp72	0.00160356	0.311475	2		Hnrnpa1 (interacts with) Srsf10
Cstf1	0.00111665	0.418239	22		Hnrnpa1 (interacts with) Npm1
Dnajc2	0.00037968	0.35	3		Hnrnpa1 (interacts with) Matr3
Znhit6	0	0.309302	4		Hnrnpa1 (interacts with) Srrm1
Gar1	0.0118291	0.399399	12		Hnrnpa1 (interacts with) Rbmx
Bcas2	3.418e-05	0.419558	22		Hnrnpa1 (interacts with) Rnps1
Srrm1	0.0205701	0.42492	25		Hnrnpa1 (interacts with) Sf1
Larp4	0	0.335013	2		Hnrnpa1 (interacts with) Hnrnpd
Cpsf4	0.0161542	0.419558	23		Hnrnpa1 (interacts with) Hnrnpa3
Ahnak	0	0.296214	1		Hnrnpa1 (interacts with) Srsf7
Sf1	0.0171771	0.419558	23		Prpf8 (interacts with) Srsf10
Dnajc8	3.418e-05	0.419558	22		Hnrnpa1 (interacts with) Hnrnpc
Hnrnph1	0.0338111	0.443333	32		Hnrnpa1 (interacts with) Hnrnpm
Pkp3	0.0298474	0.334171	3		Prpf8 (interacts with) Rbmx
Gigyf2	0	0.311475	1		Hnrnpa1 (interacts with) Hnrnpf
Hnrnph2	0.00450282	0.433225	26		Prpf8 (interacts with) Srrm1
Psme3	0.00804819	0.395833	6		Hnrnpa1 (interacts with) Hnrnph2
Hnrnpf	0.0267268	0.453925	32		Prpf8 (interacts with) Rnps1
Rnps1	0.0438632	0.457045	28		Hnrnpa1 (interacts with) Hnrnph1
Rpl22	0.00951778	0.398204	7		Prpf8 (interacts with) Srsf7
Mycl	0	0.273663	1		Hnrnpa1 (interacts with) Hnrnpl
Rbmx	0.00458098	0.420886	23		Prpf8 (interacts with) Srsf1
Srsf1	0.0440233	0.476703	36		Hnrnpa1 (interacts with) Srsf1
Hnrnpl	0.00560331	0.447811	28		Prpf8 (interacts with) Sf1
Ythdf1	0	0.323601	1		Hnrnpa3 (interacts with) Prpf8
Eif5a2	0	0.298206	2		Hnrnpa3 (interacts with) Hnrnpul1
Srsf7	0.00970286	0.4375	30		Hnrnpa3 (interacts with) Hnrnpk
Hnrnpm	0.0465716	0.471631	34		Hnrnpa3 (interacts with) Srsf7
Hnrnpd	0.0340932	0.465035	30		Hnrnpa3 (interacts with) Hnrnph1
Hnrnpa3	0.0328748	0.4375	27		Hnrnpa3 (interacts with) Tardbp
Hnrnpc	0.0580802	0.476703	30		Hnrnpa3 (interacts with) Pkp3
Grwd1	0.00509896	0.373596	18		Hnrnpa3 (interacts with) Hnrnpc
Nol9	0	0.292952	2		Hnrnpa3 (interacts with) Hnrnpdl
Wdr6	0	0.302273	2		Hnrnpa3 (interacts with) Matr3
Eif2a	0.00620262	0.308585	5		Hnrnpa3 (interacts with) Srrm1
Dhx9	0.15232	0.52988	42		Psme3 (interacts with) Srsf1
Prpf8	0.0274245	0.434641	26		Hnrnpa3 (interacts with) Rnps1
Fubp1	0.00024852	0.315914	3		Hnrnpa3 (interacts with) Rbmx
Zfp207	0.000141	0.322816	2		Psme3 (interacts with) Pwp2
Cldn3	0.0150376	0.260784	2		Hnrnpa3 (interacts with) Sf1
Cldn6	0	0.207165	1		Psme3 (interacts with) Ssb
Esrp1	0.0298474	0.35	6		Hnrnpa3 (interacts with) Hnrnpd
Ppp1r8	0.0150376	0.273101	2		Hnrnpa3 (interacts with) Hnrnpf
Eif4a1	0.0400664	0.440397	18		Hnrnpa3 (interacts with) Hnrnpm
Matr3	0.0110882	0.407975	15		Hnrnpa3 (interacts with) Hnrnph2
Bclaf1	0.00078193	0.341902	3		Hnrnpa3 (interacts with) Srsf1
Zranb2	0.00051394	0.325183	3		Hnrnpa3 (interacts with) Hnrnpl
Drosha	0.0628732	0.438944	19		Hnrnpc (interacts with) Prpf8
Ddx24	0.0386171	0.433225	19		Hnrnpc (interacts with) Ncl
Pwp1	0.0108637	0.375706	19		Hnrnpc (interacts with) Hnrnpul1
Nifk	0.0256514	0.415625	23		Hnrnpc (interacts with) Ythdf1
Nmd3	0.0156212	0.397015	19		Hnrnpc (interacts with) Hnrnpk
Ssb	0.0504753	0.452381	19		Pum3 (interacts with) Pwp1
Eif3c	0.0154567	0.373596	14		Hnrnpc (interacts with) Utp6
Dhx32	0.0446571	0.342784	13		Pum3 (interacts with) Pwp2
Twf1	0	0.292952	1		Pum3 (interacts with) Utp6
Kri1	0.00112223	0.341026	15		Hnrnpc (interacts with) Srsf7
Pwp2	0.0526645	0.411765	26		Pum3 (interacts with) Wdr43
Rpl3	0.0328277	0.422222	14		Hnrnpc (interacts with) Pcbp2
Utp6	0.0378182	0.413043	17		Pum3 (interacts with) Znhit6
Pcbp4	0.0150376	0.273663	2		Hnrnpc (interacts with) Hnrnph1
Dicer1	0.0310099	0.41433	16		Pum3 (interacts with) Pus7
Nop2	0.0147856	0.399399	20		Hnrnpc (interacts with) Tardbp
Wdr43	0.0117949	0.386628	19		Pum3 (interacts with) Tex10
Dhx30	0.00033066	0.323601	2		Hnrnpc (interacts with) Tia1
Hnrnpa1	0.0495043	0.496269	37		Pus7 (interacts with) Pwp1
Pum3	0.0276318	0.404255	23		Hnrnpc (interacts with) Srpk1
Polr1e	0.0138485	0.346354	15		Pus7 (interacts with) Pwp2
Steap1	0	0.296214	1		Pus7 (interacts with) Wdr43
Pus7	1.661e-05	0.330846	9		Hnrnpc (interacts with) Srrm1
Eif4b	0.0310132	0.440397	18		Hnrnpc (interacts with) Rnps1
Arhgap5	0	0.201515	1		Pwp1 (interacts with) Wdr6
Kazn	0.0150376	0.251894	2		Hnrnpc (interacts with) Rbmx
Fyttd1	0	0.342784	6		Pwp1 (interacts with) Tex10
Esrp2	0.0002258	0.350923	6		Hnrnpc (interacts with) Sf1
Naf1	0.00039959	0.330846	8		Pwp1 (interacts with) Utp6
Srpk1	0.00081856	0.384393	7		Hnrnpc (interacts with) Hnrnph2
Arih1	0	0.32598	3		Pwp1 (interacts with) Wdr43
Eif1ax	0.0153533	0.345455	7		Hnrnpc (interacts with) Hnrnpd
Eif4g1	0.0626672	0.450847	21		Pwp1 (interacts with) Pwp2
Eif4g3	0.0029529	0.361413	8		Hnrnpc (interacts with) Hnrnpf
Mdn1	0.00639269	0.38	6		Pwp2 (interacts with) Znhit6
Pnisr	0	0.30787	1		Hnrnpc (interacts with) Hnrnpm
Dgcr8	0.0155609	0.38	9		Pwp2 (interacts with) Ssb
Tnrc6a	0.00514704	0.381089	6		Hnrnpc (interacts with) Srsf1
Zc3h18	0	0.314421	1		Pwp2 (interacts with) Rpl3
Spon1	0	0.275934	1		Hnrnpc (interacts with) Hnrnpl
Lin28a	0.0163727	0.375706	7		Pwp2 (interacts with) Wdr6
Srp54a	0.0036663	0.305747	4		Pwp2 (interacts with) Tex10
Hnrnpk	0.0381483	0.466667	33		Hnrnpd (interacts with) Prpf8
Mrpp3	0	0.368421	5		Ddx1 (interacts with) Ppp1r8
Npm1	0.0122682	0.405488	10		Pwp2 (interacts with) Wdr43
Rpp25	0.00135408	0.375706	6		Hnrnpd (interacts with) Psme3
Csde1	0.00026748	0.354667	2		Ddx1 (interacts with) Dhx9
Paip1	0.00545926	0.383285	8		Pwp2 (interacts with) Utp6
Gpatch2	0	0.255769	1		Hnrnpd (interacts with) Paip1
Nudcd1	0.0150376	0.256757	2		Ddx1 (interacts with) Matr3
Caprin1	0.00127211	0.360434	5		Hnrnpd (interacts with) Hnrnpul1
Ddx3x	0.02156	0.40303	9		Ddx1 (interacts with) Drosha
Tia1	0.0327509	0.4375	19		Hnrnpd (interacts with) Hnrnpk
Fmr1	0.0391443	0.413043	11		Ddx1 (interacts with) Npm1
Pawr	0	0.259259	1		Hnrnpd (interacts with) Ilf3
Khdrbs3	0	0.319712	2		Ddx24 (interacts with) Pwp1
Rbm38	0	0.21521	1		Hnrnpd (interacts with) Srsf7
Myef2	0	0.318945	1		Hnrnpd (interacts with) Pcbp2
Ebag9	0	0.204615	1		Ddx24 (interacts with) Nifk
Ecd	0	0.303653	1		Hnrnpd (interacts with) Hnrnph1
Ilf3	0.00125831	0.415625	14		Ddx24 (interacts with) Nmd3
Larp4b	0	0.347258	1		Hnrnpd (interacts with) Hnrnph2
Pdcd7	0	0.328395	3		Hnrnpd (interacts with) Rbmx
Nsun2	0.00296335	0.376771	13		Ddx24 (interacts with) Eif3c
Eif2b1	0.00052551	0.273663	2		Hnrnpd (interacts with) Hnrnpm
Ddx1	0.0301453	0.372549	5		Hnrnpd (interacts with) Srsf1
Eri1	0	0.322034	2		Ddx24 (interacts with) Dhx32
Ncl	0.0957159	0.480144	22		Hnrnpd (interacts with) Hnrnpdl
					Ddx24 (interacts with) Dhx9
					Hnrnpd (interacts with) Sf1
					Hnrnpd (interacts with) Srrm1
					Ddx24 (interacts with) Kri1
					Hnrnpd (interacts with) Rnps1
					Hnrnpd (interacts with) Hnrnpf
					Ddx24 (interacts with) Pwp2
					Hnrnpd (interacts with) Hnrnpl
					Ddx24 (interacts with) Utp6
					Hnrnpdl (interacts with) Pcbp4
					Hnrnpdl (interacts with) Hnrnpul1
					Ddx24 (interacts with) Nop2
					Hnrnpdl (interacts with) Hnrnpk
					Hnrnpdl (interacts with) Srsf7
					Ddx24 (interacts with) Wdr43
					Hnrnpdl (interacts with) Pcbp2
					Hnrnpdl (interacts with) Hnrnph1
					Ddx24 (interacts with) Dhx30
					Hnrnpdl (interacts with) Hnrnph2
					Hnrnpdl (interacts with) Hnrnpm
					Hnrnpdl (interacts with) Srsf1
					Hnrnpdl (interacts with) Hnrnpl
					Ddx24 (interacts with) Pum3
					Hnrnpdl (interacts with) Hnrnpf
					Ddx24 (interacts with) Nsun2
					Hnrnpf (interacts with) Prpf8
					Hnrnpf (interacts with) Hnrnpul1
					Ddx24 (interacts with) Polr1e
					Hnrnpf (interacts with) Hnrnpk
					Hnrnpf (interacts with) Ilf3
					Ddx24 (interacts with) Pus7
					Hnrnpf (interacts with) Srsf7
					Ddx24 (interacts with) Drosha
					Rbmx (interacts with) Srsf7
					Hnrnpf (interacts with) Hnrnph1
					Arhgap5 (interacts with) Kazn
					Ddx24 (interacts with) Tex10
					Rbmx (interacts with) Rnps1
					Hnrnpf (interacts with) Tardbp
					Ddx24 (interacts with) Grwd1
					Rbmx (interacts with) Srrm1
					Hnrnpf (interacts with) Tia1
					Ddx3x (interacts with) Srsf1
					Rbmx (interacts with) Sf1
					Ddx3x (interacts with) Dhx30
					Rbmx (interacts with) Srsf1
					Hnrnpf (interacts with) Srsf10
					Ddx3x (interacts with) Eif4g3
					Hnrnpf (interacts with) Hnrnph2
					Hnrnpf (interacts with) Rbmx
					Ddx3x (interacts with) Eif1ax
					Hnrnpf (interacts with) Hnrnpm
					Ddx3x (interacts with) Patl1
					Arih1 (interacts with) Eif4g1
					Hnrnpf (interacts with) Srsf1
					Ddx3x (interacts with) Eif4g1
					Hnrnpf (interacts with) Sf1
					Arih1 (interacts with) Eif4g3
					Hnrnpf (interacts with) Srrm1
					Arih1 (interacts with) Eif4a1
					Hnrnpf (interacts with) Matr3
					Ddx3x (interacts with) Eif4b
					Hnrnpf (interacts with) Rnps1
					Hnrnpf (interacts with) Hnrnpl
					Hnrnph1 (interacts with) Prpf8
					Ddx3x (interacts with) Dhx9
					Hnrnph1 (interacts with) Pnisr
					Hnrnph1 (interacts with) Hnrnpul1
					Hnrnph1 (interacts with) Hnrnpk
					Hnrnph1 (interacts with) Ilf3
					Hnrnph1 (interacts with) Srsf7
					Dgcr8 (interacts with) Tnrc6a
					Rnps1 (interacts with) Zc3h18
					Hnrnph1 (interacts with) Matr3
					Hnrnph1 (interacts with) Tardbp
					Dgcr8 (interacts with) Spon1
					Rnps1 (interacts with) Srsf7
					Hnrnph1 (interacts with) Srsf10
					Rnps1 (interacts with) Rpl3
					Hnrnph1 (interacts with) Srrm1
					Dgcr8 (interacts with) Lin28a
					Rnps1 (interacts with) Srpk1
					Hnrnph1 (interacts with) Rnps1
					Dgcr8 (interacts with) Hnrnpa1
					Rnps1 (interacts with) Rpl22
					Hnrnph1 (interacts with) Hnrnph2
					Rnps1 (interacts with) Srsf1
					Hnrnph1 (interacts with) Sf1
					Dgcr8 (interacts with) Mrpp3
					Rnps1 (interacts with) Sf1
					Hnrnph1 (interacts with) Tia1
					Rnps1 (interacts with) Srrm1
					Hnrnph1 (interacts with) Rbmx
					Dgcr8 (interacts with) Rpp25
					Rpl22 (interacts with) Srp54a
					Hnrnph1 (interacts with) Hnrnpl
					Dgcr8 (interacts with) Dhx9
					Rpl22 (interacts with) Rpl3
					Hnrnph1 (interacts with) Hnrnpm
					Dgcr8 (interacts with) Dicer1
					Rpl3 (interacts with) Srp54a
					Hnrnph1 (interacts with) Srsf1
					Dgcr8 (interacts with) Drosha
					Hnrnph2 (interacts with) Prpf8
					Dhx32 (interacts with) Pwp1
					Dhx32 (interacts with) Nifk
					Dhx32 (interacts with) Nmd3
					Hnrnph2 (interacts with) Hnrnpul1
					Dhx32 (interacts with) Grwd1
					Hnrnph2 (interacts with) Hnrnpk
					Dhx32 (interacts with) Nop2
					Hnrnph2 (interacts with) Srsf7
					Hnrnph2 (interacts with) Npm1
					Dhx32 (interacts with) Gpatch2
					Hnrnph2 (interacts with) Tardbp
					Dhx32 (interacts with) Utp6
					Dhx32 (interacts with) Polr1e
					Hnrnph2 (interacts with) Srsf10
					Hnrnph2 (interacts with) Rnps1
					Dhx32 (interacts with) Nudcd1
					Hnrnph2 (interacts with) Srrm1
					Dhx32 (interacts with) Pum3
					Hnrnph2 (interacts with) Sf1
					Dhx32 (interacts with) Wdr43
					Hnrnph2 (interacts with) Rbmx
					Dhx32 (interacts with) Pwp2
					Hnrnph2 (interacts with) Hnrnpm
					Dhx9 (interacts with) Prpf8
					Hnrnph2 (interacts with) Hnrnpl
					Dhx9 (interacts with) Mrpp3
					Hnrnph2 (interacts with) Srsf1
					Dhx9 (interacts with) Ncl
					Hnrnpk (interacts with) Prpf8
					Dhx9 (interacts with) Hnrnpul1
					Dhx9 (interacts with) Ssb
					Hnrnpk (interacts with) Khdrbs3
					Dhx9 (interacts with) Npm1
					Hnrnpk (interacts with) Ncl
					Dhx9 (interacts with) Matr3
					Hnrnpk (interacts with) Hnrnpul1
					Dhx9 (interacts with) Eif4b
					Dhx9 (interacts with) Lin28a
					Hnrnpk (interacts with) Myef2
					Hnrnpk (interacts with) Tia1
					Dhx9 (interacts with) Rpp25
					Hnrnpk (interacts with) Srsf10
					Hnrnpk (interacts with) Ssb
					Dhx9 (interacts with) Ilf3
					Hnrnpk (interacts with) Matr3
					Hnrnpk (interacts with) Ilf3
					Dhx9 (interacts with) Larp4b
					Hnrnpk (interacts with) Tardbp
					Dhx9 (interacts with) Eif4a1
					Hnrnpk (interacts with) Rnps1
					Dhx9 (interacts with) Tnrc6a
					Hnrnpk (interacts with) Srrm1
					Dhx9 (interacts with) Tia1
					Hnrnpk (interacts with) Sf1
					Dhx9 (interacts with) Drosha
					Hnrnpk (interacts with) Rbmx
					Dhx9 (interacts with) Srrm1
					Hnrnpk (interacts with) Srsf7
					Dhx9 (interacts with) Dnajc8
					Hnrnpk (interacts with) Hnrnpl
					Dhx9 (interacts with) Dicer1
					Hnrnpk (interacts with) Srsf1
					Dhx9 (interacts with) Sf1
					Hnrnpk (interacts with) Hnrnpm
					Dhx9 (interacts with) Srsf7
					Dhx9 (interacts with) Rbmx
					Hnrnpl (interacts with) Prpf8
					Dhx9 (interacts with) Rnps1
					Hnrnpl (interacts with) Hnrnpul1
					Dhx9 (interacts with) Hnrnpa3
					Hnrnpl (interacts with) Ilf3
					Dhx9 (interacts with) Hnrnph2
					Hnrnpl (interacts with) Srsf7
					Dhx9 (interacts with) Hnrnpd
					Hnrnpl (interacts with) Pcbp2
					Dhx9 (interacts with) Hnrnpf
					Hnrnpl (interacts with) Tardbp
					Dhx9 (interacts with) Hnrnpc
					Hnrnpl (interacts with) Ssb
					Sf1 (interacts with) Srsf7
					Dhx9 (interacts with) Hnrnph1
					Hnrnpl (interacts with) Rbmx
					Sf1 (interacts with) Srpk1
					Dhx9 (interacts with) Hnrnpa1
					Hnrnpl (interacts with) Hnrnpm
					Sf1 (interacts with) Srsf1
					Dhx9 (interacts with) Srsf1
					Hnrnpl (interacts with) Srsf1
					Sf1 (interacts with) Srrm1
					Dhx9 (interacts with) Hnrnpm
					Hnrnpl (interacts with) Sf1
					Dhx9 (interacts with) Hnrnpk
					Hnrnpl (interacts with) Srrm1
					Dhx9 (interacts with) Hnrnpl
					Hnrnpl (interacts with) Matr3
					Hnrnpl (interacts with) Rnps1
					Hnrnpm (interacts with) Prpf8
					Dicer1 (interacts with) Mrpp3
					Hnrnpm (interacts with) Ncl
					Hnrnpm (interacts with) Hnrnpul1
					Hnrnpm (interacts with) Zfp207
					Dicer1 (interacts with) Eri1
					Hnrnpm (interacts with) Ilf3
					Dicer1 (interacts with) Hnrnpk
					Hnrnpm (interacts with) Srsf7
					Dicer1 (interacts with) Hnrnpa1
					Hnrnpm (interacts with) Tardbp
					Hnrnpm (interacts with) Ssb
					Dicer1 (interacts with) Tnrc6c
					Hnrnpm (interacts with) Tia1
					Dicer1 (interacts with) Hnrnpm
					Hnrnpm (interacts with) Srsf10
					Hnrnpm (interacts with) Rbmx
					Hnrnpm (interacts with) Matr3
					Dicer1 (interacts with) Hmga2
					Hnrnpm (interacts with) Sf1
					Dicer1 (interacts with) Hnrnpd
					Hnrnpm (interacts with) Rnps1
					Hnrnpm (interacts with) Srrm1
					Dicer1 (interacts with) Tardbp
					Hnrnpm (interacts with) Srsf1
					Hnrnpul1 (interacts with) Prpf8
					Dicer1 (interacts with) Fmr1
					Hnrnpul1 (interacts with) Srrm1
					Hnrnpul1 (interacts with) Rnps1
					Dicer1 (interacts with) Lin28a
					Hnrnpul1 (interacts with) Srsf7
					Dicer1 (interacts with) Rpp25
					Hnrnpul1 (interacts with) Sf1
					Dicer1 (interacts with) Drosha
					Hnrnpul1 (interacts with) Srsf1
					Dicer1 (interacts with) Tnrc6a
					Hnrnpul1 (interacts with) Rbmx
					Dip2b (interacts with) Fmr1
					Atxn2l (interacts with) Ncl
					Atxn2l (interacts with) Patl1
					Atxn2l (interacts with) G3bp2
					Srp54a (interacts with) Srp72
					Srp72 (interacts with) Srrm1
					Srpk1 (interacts with) Srsf7
					Srpk1 (interacts with) Srsf1
					Srrm1 (interacts with) Srsf7
					Srrm1 (interacts with) Zranb2
					Srrm1 (interacts with) Srsf1
					Srsf1 (interacts with) Srsf7
					Srsf1 (interacts with) Tardbp
					Srsf1 (interacts with) Ssb
					Srsf1 (interacts with) Tia1
					Srsf1 (interacts with) Srsf10
					Srsf10 (interacts with) Srsf7
					Dnajc2 (interacts with) Npm1
					Srsf7 (interacts with) Tia1
					Dnajc2 (interacts with) Pum3
					Srsf7 (interacts with) Tardbp
					Dnajc2 (interacts with) Ssb
					Ssb (interacts with) Wdr43
					Ssb (interacts with) Tardbp
					Dnajc8 (interacts with) Prpf8
					Dnajc8 (interacts with) Hnrnpul1
					Dnajc8 (interacts with) Hnrnpk
					Dnajc8 (interacts with) Hnrnpa1
					Dnajc8 (interacts with) Srsf7
					Dnajc8 (interacts with) Hnrnph1
					Dnajc8 (interacts with) Hnrnpd
					Dnajc8 (interacts with) Hnrnpa3
					Dnajc8 (interacts with) Rnps1
					Dnajc8 (interacts with) Rbmx
					Dnajc8 (interacts with) Hnrnpc
					Dnajc8 (interacts with) Hnrnph2
					Bcas2 (interacts with) Srrm1
					Dnajc8 (interacts with) Srsf1
					Bcas2 (interacts with) Hnrnpul1
					Dnajc8 (interacts with) Sf1
					Dnajc8 (interacts with) Srrm1
					Bcas2 (interacts with) Cpsf4
					Dnajc8 (interacts with) Hnrnpl
					Dnajc8 (interacts with) Hnrnpm
					Bcas2 (interacts with) Dnajc8
					Dnajc8 (interacts with) Hnrnpf
					Bcas2 (interacts with) Hnrnph1
					Bcas2 (interacts with) Hnrnph2
					Bcas2 (interacts with) Hnrnpf
					Bcas2 (interacts with) Hnrnpk
					Bcas2 (interacts with) Rnps1
					Bcas2 (interacts with) Rbmx
					Bcas2 (interacts with) Cstf1
					Bcas2 (interacts with) Srsf1
					Bcas2 (interacts with) Hnrnpl
					Bcas2 (interacts with) Srsf7
					Bcas2 (interacts with) Hnrnpm
					Tardbp (interacts with) Zranb2
					Bcas2 (interacts with) Hnrnpd
					Bcas2 (interacts with) Hnrnpa3
					Bcas2 (interacts with) Hnrnpc
					Bcas2 (interacts with) Sf1
					Tex10 (interacts with) Utp6
					Bcas2 (interacts with) Hnrnpa1
					Tex10 (interacts with) Wdr43
					Tia1 (interacts with) Tnrc6a
					Bcas2 (interacts with) Dhx9
					Bcas2 (interacts with) Prpf8
					Ilf3 (interacts with) Ncl
					Ilf3 (interacts with) Tia1
					Ilf3 (interacts with) Ssb
					Ilf3 (interacts with) Tardbp
					Ilf3 (interacts with) Srsf1
					Ilf3 (interacts with) Matr3
					Bclaf1 (interacts with) Psme3
					Bclaf1 (interacts with) Zranb2
					Bclaf1 (interacts with) Hnrnpd
					Drosha (interacts with) Pwp1
					Drosha (interacts with) Mrpp3
					Drosha (interacts with) Nifk
					Drosha (interacts with) Nmd3
					Drosha (interacts with) Eri1
					Drosha (interacts with) Hnrnpa1
					Drosha (interacts with) Nop2
					Drosha (interacts with) Lin28a
					Drosha (interacts with) Hmga2
					Drosha (interacts with) Pum3
					Twf1 (interacts with) Utp6
					Drosha (interacts with) Rpp25
					Drosha (interacts with) Tardbp
					Drosha (interacts with) Tnrc6a
					Drosha (interacts with) Srpk1
					Utp6 (interacts with) Wdr43
					Kazn (interacts with) Pkp3
					Khdrbs3 (interacts with) Rbmx
					Caprin1 (interacts with) Ddx3x
					Caprin1 (interacts with) Srsf1
					Caprin1 (interacts with) Tia1
					Caprin1 (interacts with) G3bp2
					Caprin1 (interacts with) Fmr1
					Ebag9 (interacts with) Nudcd1
					Ecd (interacts with) Prpf8
					Eif1ax (interacts with) Eif3c
					Eif1ax (interacts with) Gna11
					Eif1ax (interacts with) Eif4g1
					Eif1ax (interacts with) Eif3d
					Eif1ax (interacts with) Eif4b
					Eif1ax (interacts with) Eif4a1
					Eif2a (interacts with) G3bp2
					Eif2a (interacts with) Metap2
					Eif2a (interacts with) Eif2b1
					Eif2a (interacts with) Eif3d
					Eif2a (interacts with) Eif3c
					Eif2b1 (interacts with) Polr1e
					Eif3c (interacts with) Pwp1
					Eif3c (interacts with) Paip1
					Eif3c (interacts with) Grwd1
					Eif3c (interacts with) Pwp2
					Eif3c (interacts with) Nop2
					Eif3c (interacts with) Pum3
					Eif3c (interacts with) Eif4g3
					Eif3c (interacts with) Eif4a1
					Eif3c (interacts with) Eif4g1
					Eif3c (interacts with) Eif4b
					Eif3c (interacts with) Eif3d
					Eif3d (interacts with) Eif4g1
					Eif3d (interacts with) Rpl3
					Eif3d (interacts with) Eif4b
					Eif3d (interacts with) Eif4a1
					Eif4a1 (interacts with) Pan2
					Eif4a1 (interacts with) Paip1
					Eif4a1 (interacts with) Ncl
					Eif4a1 (interacts with) Hnrnpa1
					Eif4a1 (interacts with) Eif4g1
					Eif4a1 (interacts with) Pcbp2
					Kri1 (interacts with) Pwp1
					Eif4a1 (interacts with) Rpl3
					Kri1 (interacts with) Nifk
					Eif4a1 (interacts with) Eif4g3
					Kri1 (interacts with) Nmd3
					Eif4a1 (interacts with) Fmr1
					Eif4a1 (interacts with) Tia1
					Kri1 (interacts with) Znhit6
					Eif4a1 (interacts with) Hnrnpf
					Kri1 (interacts with) Tex10
[truncated: 227 more rows]

## Sheet: E8.5_3_GENIE3
Node metrics					Edge information
[truncated: 855 more rows]

[truncated: 8 more sheets: E9.5_1_STRING, E9.5_1_GENIE3, E9.5_2_STRING, E9.5_2_GENIE3, E9.5_3_STRING, E9.5_3_GENIE3, E9.5_4_STRING, E9.5_5_STRING]
