# Supplementary material for: Identifying novel regulators of placental development using time-series transcriptome data
Source: Life Sci Alliance. 2022 Dec 13;6(2):e202201788. doi: 10.26508/lsa.202201788 (PMC9748866; doi:10.26508/lsa.202201788)
Supplement: Supplementary file 5 [file LSA-2022-01788_TableS5.xlsx]

## Sheet: e7.5_1_STRING
ID	Description	GeneRatio	BgRatio	pvalue	p.adjust	qvalue	geneID	Count	Rank	Fold
GO:0050900	leukocyte migration	0.23622	0.0161711	1.46295e-26	2.41762e-23	1.52412e-23	Itgb2/Mmp9/Ccl6/Stk10/Pecam1/Cxcl14/Cd200/Capn1/Ccr1/Cxcr2/Sell/Il1rn/Il1b/Tlr2/Csf3r/Cxcl1/Cxcl10/Ccl5/Selplg/Ccr2/Spn/Cd177/Cd47/S100a9/Ptafr/Fcer1g/Ptk2b/Ccr1l1/Ano6/C5ar2	30	1	14.6076
GO:0006954	inflammatory response	0.299213	0.0322948	1.89766e-26	2.41762e-23	1.52412e-23	Itgb2/Hck/Hmox1/Cybb/Ncf1/Cd68/Ccl6/Sdc1/Ly86/Il1rap/Gsdmd/Cd200/C3/Ccr1/Il1r2/Cxcr2/Il1rn/Il1b/Tlr2/F3/Cxcl1/Hp/Cdh5/Cxcl10/Ccl5/Themis2/Ctss/Serpinb9/Ccr2/Cd14/Spn/Cd47/S100a9/Ptafr/Fcer1g/Ccr1l1/Ano6/C5ar2	38	2	9.26505
GO:0002684	positive regulation of immune system process	0.314961	0.040736	6.22911e-25	5.29059e-22	3.3353e-22	Itgb2/Hmox1/Cr1l/Cd274/Mmp9/Vsir/Pecam1/Cxcl14/Fyb/C3/Capn1/Ccr1/Cxcr2/Ptprc/Sell/Card9/Il1b/Tlr2/Fgr/Cxcl1/Clec4d/Sash3/Il2rg/Il15/Cxcl10/Ccl5/Themis2/Hcar2/Ccr2/Spn/Cd177/Ezr/Cd47/Ptafr/Fcer1g/Ptk2b/Ccr1l1/Ano6/Cd59b/C5ar2	40	3	7.73175
GO:0097529	myeloid leukocyte migration	0.173228	0.0098639	2.40332e-21	1.53092e-18	9.65124e-19	Itgb2/Ccl6/Pecam1/Cd200/Ccr1/Cxcr2/Sell/Il1rn/Il1b/Csf3r/Cxcl1/Cxcl10/Ccl5/Ccr2/Cd177/Cd47/S100a9/Fcer1g/Ptk2b/Ccr1l1/Ano6/C5ar2	22	4	17.5619
GO:0030334	regulation of cell migration	0.283465	0.0425381	3.24625e-20	1.65429e-17	1.0429e-17	Hmox1/Cd274/Mmp9/Vsir/Stk10/Pecam1/Cxcl14/Plau/Cd200/Capn1/Cd63/Sdc3/Ccr1/Cxcr2/Ptprc/Sell/Il1rn/Dll4/Il1b/Tlr2/F3/Fgr/Nr2f2/Cdh5/Plet1/Cxcl10/Ccl5/Rap2b/Ccr2/Spn/Ptafr/Ptk2b/Ccr1l1/Ano6/Afdn/C5ar2	36	5	6.66379
GO:0009617	response to bacterium	0.259843	0.0360886	1.61342e-19	6.26789e-17	3.95142e-17	Cd52/Hck/Ncf1/Cd274/Cd68/Plscr3/Ly86/Mtdh/Gsdmd/C3/Ncf2/Lcn2/Card9/Il1rn/Il1b/Tlr2/Fgr/Cxcl1/Clec4d/Hp/Cxcl10/Ccl5/Lrg1/Pfpl/Serpinb9/Mpeg1/Cd14/Spn/Cd47/Ptafr/Fcer1g/Fcgr4/Lyz2	33	6	7.20013
GO:2000145	regulation of cell motility	0.283465	0.0447669	1.72195e-19	6.26789e-17	3.95142e-17	Hmox1/Cd274/Mmp9/Vsir/Stk10/Pecam1/Cxcl14/Plau/Cd200/Capn1/Cd63/Sdc3/Ccr1/Cxcr2/Ptprc/Sell/Il1rn/Dll4/Il1b/Tlr2/F3/Fgr/Nr2f2/Cdh5/Plet1/Cxcl10/Ccl5/Rap2b/Ccr2/Spn/Ptafr/Ptk2b/Ccr1l1/Ano6/Afdn/C5ar2	36	7	6.33201
GO:0002685	regulation of leukocyte migration	0.15748	0.00948452	5.5141e-19	1.75624e-16	1.10717e-16	Mmp9/Stk10/Pecam1/Cxcl14/Cd200/Capn1/Ccr1/Cxcr2/Sell/Il1b/Tlr2/Cxcl10/Ccl5/Ccr2/Spn/Ptafr/Ptk2b/Ccr1l1/Ano6/C5ar2	20	8	16.6039
GO:0040012	regulation of locomotion	0.283465	0.0470432	8.59643e-19	2.43374e-16	1.53429e-16	Hmox1/Cd274/Mmp9/Vsir/Stk10/Pecam1/Cxcl14/Plau/Cd200/Capn1/Cd63/Sdc3/Ccr1/Cxcr2/Ptprc/Sell/Il1rn/Dll4/Il1b/Tlr2/F3/Fgr/Nr2f2/Cdh5/Plet1/Cxcl10/Ccl5/Rap2b/Ccr2/Spn/Ptafr/Ptk2b/Ccr1l1/Ano6/Afdn/C5ar2	36	9	6.02562
GO:0007159	leukocyte cell-cell adhesion	0.181102	0.0154123	2.5594e-18	6.52135e-16	4.1112e-16	Itgb2/Cd274/Vsir/Stk10/Pecam1/Capn1/Ptprc/Sell/Il1b/Sash3/Il2rg/Il15/Ccl5/Fgl2/Selplg/Ccr2/Spn/Cd177/Cd47/S100a9/Ptafr/Cd59b/Slfn1	23	10	11.7505
GO:0050776	regulation of immune response	0.23622	0.0328164	9.65174e-18	2.23569e-15	1.40943e-15	Itgb2/Hmox1/Cr1l/Cd274/Vsir/Fyb/Cd200/Samsn1/C3/Ccr1/Ptprc/Card9/Il1b/Tlr2/Fgr/Clec4d/Sash3/Il15/Themis2/Fgl2/Serpinb9/Ccr2/Spn/Cd177/Ezr/Cd47/Ptafr/Fcer1g/Cd59b/C5ar2	30	11	7.19824
GO:0002687	positive regulation of leukocyte migration	0.133858	0.00678143	1.44993e-17	3.07868e-15	1.94087e-15	Mmp9/Pecam1/Cxcl14/Capn1/Ccr1/Cxcr2/Sell/Il1b/Tlr2/Cxcl10/Ccl5/Ccr2/Spn/Ptafr/Ptk2b/Ccr1l1/Ano6	17	12	19.7389
GO:0098542	defense response to other organism	0.259843	0.0426803	2.44701e-17	4.79615e-15	3.0236e-15	Hck/Cybb/Ncf1/Cr1l/Ccl6/Ly86/Il1rap/Gsdmd/C3/Ccr1/Ptprc/Lcn2/Card9/Il1b/Tlr2/Fgr/Cxcl1/Clec4d/Il15/Hp/Cxcl10/Ccl5/Fgl2/Pfpl/Serpinb9/Mpeg1/Cd14/Spn/Cd177/Cd47/S100a9/Fcer1g/Lyz2	33	13	6.08811
GO:0030595	leukocyte chemotaxis	0.149606	0.0100536	3.53136e-17	6.42708e-15	4.05177e-15	Itgb2/Ccl6/Cxcl14/Ccr1/Cxcr2/Sell/Il1rn/Il1b/Csf3r/Cxcl1/Cxcl10/Ccl5/Ccr2/S100a9/Fcer1g/Ptk2b/Ccr1l1/Ano6/C5ar2	19	14	14.8809
GO:0030335	positive regulation of cell migration	0.204724	0.025703	1.79006e-16	3.04072e-14	1.91694e-14	Hmox1/Cd274/Mmp9/Vsir/Pecam1/Cxcl14/Plau/Capn1/Ccr1/Cxcr2/Ptprc/Sell/Il1b/Tlr2/F3/Fgr/Cdh5/Plet1/Cxcl10/Ccl5/Ccr2/Spn/Ptafr/Ptk2b/Ccr1l1/Ano6	26	15	7.96499
GO:0001775	cell activation	0.259843	0.0461896	2.48799e-16	3.96213e-14	2.49782e-14	Itgb2/Spi1/Hmox1/Cd274/Vsir/Lcp1/Cd200/Samsn1/Cxcr2/Ptprc/Dll4/Il1b/Tlr2/Fgr/Clec4d/Sash3/Il2rg/Il15/Cxcl10/Ccl5/Rap2b/Fgl2/Selplg/Ccr2/Spn/Cd177/Cd47/Ptafr/Fcer1g/Fcgr4/Ptk2b/Cd59b/Slfn1	33	16	5.62556
GO:0098609	cell-cell adhesion	0.228346	0.0345236	3.45038e-16	5.17151e-14	3.26024e-14	Itgb2/Cd274/Vsir/Stk10/Pecam1/Il1rap/Cd200/Capn1/Ptprc/Sell/Il1rn/Il1b/Sash3/Il2rg/Il15/Cdh5/Ccl5/Rap2b/Fgl2/Selplg/Ccr2/Spn/Cd177/Cd47/S100a9/Ptafr/Afdn/Cd59b/Slfn1	29	17	6.61421
GO:2000147	positive regulation of cell motility	0.204724	0.0267463	4.65029e-16	6.58274e-14	4.14991e-14	Hmox1/Cd274/Mmp9/Vsir/Pecam1/Cxcl14/Plau/Capn1/Ccr1/Cxcr2/Ptprc/Sell/Il1b/Tlr2/F3/Fgr/Cdh5/Plet1/Cxcl10/Ccl5/Ccr2/Spn/Ptafr/Ptk2b/Ccr1l1/Ano6	26	18	7.6543
GO:1990266	neutrophil migration	0.11811	0.00564329	5.20522e-16	6.98047e-14	4.40064e-14	Itgb2/Ccl6/Pecam1/Cxcr2/Sell/Il1rn/Il1b/Csf3r/Cxcl1/Cxcl10/Ccl5/Cd177/S100a9/Fcer1g/C5ar2	15	19	20.9293
GO:0045321	leukocyte activation	0.244094	0.0411154	5.49563e-16	7.00143e-14	4.41386e-14	Itgb2/Spi1/Hmox1/Cd274/Vsir/Lcp1/Cd200/Samsn1/Cxcr2/Ptprc/Dll4/Il1b/Tlr2/Fgr/Clec4d/Sash3/Il2rg/Il15/Ccl5/Fgl2/Selplg/Ccr2/Spn/Cd177/Cd47/Ptafr/Fcer1g/Fcgr4/Ptk2b/Cd59b/Slfn1	31	20	5.93682
GO:0040017	positive regulation of locomotion	0.204724	0.0275051	9.07006e-16	1.05303e-13	6.63857e-14	Hmox1/Cd274/Mmp9/Vsir/Pecam1/Cxcl14/Plau/Capn1/Ccr1/Cxcr2/Ptprc/Sell/Il1b/Tlr2/F3/Fgr/Cdh5/Plet1/Cxcl10/Ccl5/Ccr2/Spn/Ptafr/Ptk2b/Ccr1l1/Ano6	26	21	7.44314
GO:0032101	regulation of response to external stimulus	0.244094	0.0418741	9.09214e-16	1.05303e-13	6.63857e-14	Ly86/Cxcl14/Plau/Cd200/C3/Ccr1/Il1r2/Cxcr2/Sell/Card9/Il1b/Tlr2/Fgr/Cxcl1/Il15/Cdh5/Cxcl10/Ccl5/Nenf/Ctss/Fgl2/Serpinb9/Ccr2/Spn/Cd47/S100a9/Fcer1g/Ptk2b/Ccr1l1/Ano6/C5ar2	31	22	5.82924
GO:0051272	positive regulation of cellular component movement	0.204724	0.0276474	1.02563e-15	1.13622e-13	7.163e-14	Hmox1/Cd274/Mmp9/Vsir/Pecam1/Cxcl14/Plau/Capn1/Ccr1/Cxcr2/Ptprc/Sell/Il1b/Tlr2/F3/Fgr/Cdh5/Plet1/Cxcl10/Ccl5/Ccr2/Spn/Ptafr/Ptk2b/Ccr1l1/Ano6	26	23	7.40484
GO:0002252	immune effector process	0.220472	0.0355195	6.0025e-15	6.37266e-13	4.01746e-13	Itgb2/Hmox1/Ncf1/Cr1l/Vsir/Lcp1/C3/Ptprc/Card9/Il1b/Tlr2/Fgr/Cxcl1/Clec4d/Sash3/Il15/Cxcl10/Ccl5/Fgl2/Serpinb9/Ccr2/Spn/Cd177/Cd47/Ptafr/Fcer1g/Ptk2b/Cd59b	28	24	6.20708
GO:0002697	regulation of immune effector process	0.173228	0.0196804	6.31184e-15	6.42889e-13	4.05291e-13	Itgb2/Hmox1/Cr1l/Vsir/C3/Ptprc/Il1b/Tlr2/Fgr/Cxcl1/Sash3/Il15/Ccl5/Fgl2/Serpinb9/Ccr2/Spn/Cd177/Cd47/Ptafr/Fcer1g/Cd59b	22	25	8.80209
GO:0001817	regulation of cytokine production	0.212598	0.0327216	6.56009e-15	6.42889e-13	4.05291e-13	Hmox1/Cybb/Cd274/Vsir/Il1rap/Gsdmd/Cd200/C3/Il1r2/Ptprc/Card9/Il1rn/Il1b/Tlr2/Fgr/Sash3/Il15/Ccl5/Cd300c2/Ccr2/Cd14/Spn/Ezr/Cd47/Ptafr/Fcer1g/C5ar2	27	26	6.49719
GO:0097530	granulocyte migration	0.11811	0.0069237	1.16507e-14	1.09948e-12	6.93137e-13	Itgb2/Ccl6/Pecam1/Cxcr2/Sell/Il1rn/Il1b/Csf3r/Cxcl1/Cxcl10/Ccl5/Cd177/S100a9/Fcer1g/C5ar2	15	27	17.0588
GO:0060326	cell chemotaxis	0.149606	0.0142742	2.28665e-14	2.08085e-12	1.31182e-12	Itgb2/Ccl6/Cxcl14/Ccr1/Cxcr2/Sell/Il1rn/Il1b/Csf3r/Cxcl1/Cxcl10/Ccl5/Ccr2/S100a9/Fcer1g/Ptk2b/Ccr1l1/Ano6/C5ar2	19	28	10.4809
GO:0030593	neutrophil chemotaxis	0.102362	0.00478968	3.81995e-14	3.35628e-12	2.11588e-12	Itgb2/Ccl6/Cxcr2/Sell/Il1rn/Il1b/Csf3r/Cxcl1/Cxcl10/Ccl5/S100a9/Fcer1g/C5ar2	13	29	21.3714
GO:0001816	cytokine production	0.212598	0.0364205	8.62752e-14	7.32764e-12	4.61951e-12	Hmox1/Cybb/Cd274/Vsir/Il1rap/Gsdmd/Cd200/C3/Il1r2/Ptprc/Card9/Il1rn/Il1b/Tlr2/Fgr/Sash3/Il15/Ccl5/Cd300c2/Ccr2/Cd14/Spn/Ezr/Cd47/Ptafr/Fcer1g/C5ar2	27	30	5.83732
GO:0002694	regulation of leukocyte activation	0.181102	0.0250865	9.62193e-14	7.9086e-12	4.98576e-12	Itgb2/Hmox1/Cd274/Vsir/Cd200/Samsn1/Ptprc/Il1b/Fgr/Clec4d/Sash3/Il2rg/Il15/Ccl5/Fgl2/Ccr2/Spn/Cd177/Cd47/Ptafr/Fcer1g/Cd59b/Slfn1	23	31	7.2191
GO:0006909	phagocytosis	0.125984	0.00976905	1.20625e-13	9.6048e-12	6.05508e-12	Itgb2/Hck/Pecam1/C3/Ptprc/Ncf2/Il1b/Tlr2/Fgr/Il2rg/Il15/Ccr2/Cd47/Rab31/Fcer1g/Ano6	16	32	12.8963
GO:0045123	cellular extravasation	0.0866142	0.00312989	1.97478e-13	1.52477e-11	9.61248e-12	Itgb2/Pecam1/Capn1/Sell/Ccl5/Selplg/Ccr2/Spn/Cd177/Cd47/Ptafr	11	33	27.6732
GO:0002683	negative regulation of immune system process	0.165354	0.0215773	4.08947e-13	2.99297e-11	1.88684e-11	Hmox1/Cr1l/Cd274/Cd68/Vsir/Cd200/Samsn1/Ccr1/Cxcr2/Ptprc/Fgl2/Serpinb9/Ccr2/Spn/Ezr/Cd47/Fcer1g/Ptk2b/Cd59b/C5ar2/Slfn1	21	34	7.66336
GO:0032103	positive regulation of response to external stimulus	0.15748	0.0191113	4.11122e-13	2.99297e-11	1.88684e-11	Ly86/Cxcl14/C3/Ccr1/Cxcr2/Sell/Card9/Il1b/Tlr2/Cxcl1/Cxcl10/Ccl5/Ctss/Ccr2/Cd47/S100a9/Fcer1g/Ptk2b/Ccr1l1/Ano6	20	35	8.24017
GO:0001819	positive regulation of cytokine production	0.165354	0.0216721	4.44967e-13	3.14938e-11	1.98544e-11	Cybb/Cd274/Il1rap/Gsdmd/Cd200/C3/Ptprc/Card9/Il1rn/Il1b/Tlr2/Fgr/Sash3/Il15/Ccl5/Cd300c2/Ccr2/Cd14/Spn/Ptafr/Fcer1g	21	36	7.62982
GO:0050865	regulation of cell activation	0.181102	0.0270783	4.7198e-13	3.24436e-11	2.04532e-11	Itgb2/Hmox1/Cd274/Vsir/Cd200/Samsn1/Ptprc/Il1b/Fgr/Clec4d/Sash3/Il2rg/Il15/Ccl5/Fgl2/Ccr2/Spn/Cd177/Cd47/Ptafr/Fcer1g/Cd59b/Slfn1	23	37	6.6881
GO:0036230	granulocyte activation	0.0708661	0.00165979	4.83853e-13	3.24436e-11	2.04532e-11	Itgb2/Cxcr2/Il15/Ccl5/Ccr2/Cd177/Ptafr/Fcer1g/Fcgr4	9	38	42.6958
GO:0050778	positive regulation of immune response	0.173228	0.0245175	5.42036e-13	3.5413e-11	2.23251e-11	Itgb2/Cr1l/Cd274/Fyb/C3/Ptprc/Card9/Il1b/Tlr2/Fgr/Sash3/Il15/Themis2/Ccr2/Spn/Cd177/Ezr/Cd47/Ptafr/Fcer1g/Cd59b/C5ar2	22	39	7.06551
GO:0071621	granulocyte chemotaxis	0.102362	0.0058804	5.71837e-13	3.6426e-11	2.29638e-11	Itgb2/Ccl6/Cxcr2/Sell/Il1rn/Il1b/Csf3r/Cxcl1/Cxcl10/Ccl5/S100a9/Fcer1g/C5ar2	13	40	17.4074
GO:0002696	positive regulation of leukocyte activation	0.141732	0.015033	7.05534e-13	4.38464e-11	2.76417e-11	Itgb2/Cd274/Vsir/Ptprc/Il1b/Fgr/Clec4d/Sash3/Il2rg/Il15/Ccl5/Ccr2/Spn/Cd177/Cd47/Ptafr/Fcer1g/Cd59b	18	41	9.4281
GO:0002443	leukocyte mediated immunity	0.149606	0.017736	1.1083e-12	6.72366e-11	4.23875e-11	Itgb2/Hmox1/Ncf1/Cr1l/Vsir/C3/Ptprc/Il1b/Tlr2/Fgr/Cxcl1/Sash3/Fgl2/Serpinb9/Ccr2/Spn/Cd177/Ptafr/Fcer1g	19	42	8.43516
GO:0050764	regulation of phagocytosis	0.0944882	0.00493195	1.45146e-12	8.60072e-11	5.42208e-11	Hck/C3/Ptprc/Il1b/Tlr2/Fgr/Il2rg/Il15/Cd47/Rab31/Fcer1g/Ano6	12	43	19.1584
GO:0050867	positive regulation of cell activation	0.141732	0.0157917	1.61971e-12	9.23212e-11	5.82013e-11	Itgb2/Cd274/Vsir/Ptprc/Il1b/Fgr/Clec4d/Sash3/Il2rg/Il15/Ccl5/Ccr2/Spn/Cd177/Cd47/Ptafr/Fcer1g/Cd59b	18	44	8.9751
GO:0002526	acute inflammatory response	0.0944882	0.00497937	1.63048e-12	9.23212e-11	5.82013e-11	C3/Cxcr2/Il1rn/Il1b/F3/Cxcl1/Hp/Ccl5/Serpinb9/Spn/Fcer1g/Ano6	12	45	18.9759
GO:1903555	regulation of tumor necrosis factor superfamily cytokine production	0.110236	0.00796699	1.70638e-12	9.31476e-11	5.87223e-11	Cybb/Cd274/Vsir/Ptprc/Card9/Tlr2/Sash3/Ccr2/Cd14/Spn/Cd47/Ptafr/Fcer1g/C5ar2	14	46	13.8366
GO:0002703	regulation of leukocyte mediated immunity	0.125984	0.0116185	1.75308e-12	9.31476e-11	5.87223e-11	Itgb2/Hmox1/Vsir/C3/Ptprc/Il1b/Tlr2/Fgr/Cxcl1/Sash3/Serpinb9/Ccr2/Spn/Cd177/Ptafr/Fcer1g	16	47	10.8434
GO:1903039	positive regulation of leukocyte cell-cell adhesion	0.11811	0.00972163	1.75474e-12	9.31476e-11	5.87223e-11	Itgb2/Cd274/Vsir/Capn1/Ptprc/Il1b/Sash3/Il2rg/Il15/Ccl5/Ccr2/Spn/Cd47/Ptafr/Cd59b	15	48	12.1492
GO:0022409	positive regulation of cell-cell adhesion	0.125984	0.011666	1.86568e-12	9.70152e-11	6.11606e-11	Itgb2/Cd274/Vsir/Capn1/Ptprc/Il1b/Sash3/Il2rg/Il15/Ccl5/Ccr2/Spn/Cd47/Ptafr/Afdn/Cd59b	16	49	10.7993
GO:1903037	regulation of leukocyte cell-cell adhesion	0.133858	0.0138948	2.28007e-12	1.16192e-10	7.32503e-11	Itgb2/Cd274/Vsir/Capn1/Ptprc/Il1b/Sash3/Il2rg/Il15/Ccl5/Fgl2/Ccr2/Spn/Cd47/Ptafr/Cd59b/Slfn1	17	50	9.63368
GO:0071706	tumor necrosis factor superfamily cytokine production	0.110236	0.00815668	2.35601e-12	1.17708e-10	7.42059e-11	Cybb/Cd274/Vsir/Ptprc/Card9/Tlr2/Sash3/Ccr2/Cd14/Spn/Cd47/Ptafr/Fcer1g/C5ar2	14	51	13.5148
GO:0019221	cytokine-mediated signaling pathway	0.141732	0.0162185	2.53489e-12	1.2421e-10	7.83045e-11	Spi1/Ccl6/Il1rap/Ccr1/Il1r2/Cxcr2/Ptprc/Il1rn/Il1b/F3/Cxcl1/Il2rg/Il15/Cxcl10/Ccl5/Ccr2/Fcer1g/Ptk2b	18	52	8.73891
GO:0002688	regulation of leukocyte chemotaxis	0.0944882	0.00526391	3.19624e-12	1.53661e-10	9.68713e-11	Cxcl14/Ccr1/Cxcr2/Sell/Il1b/Cxcl10/Ccl5/Ccr2/Ptk2b/Ccr1l1/Ano6/C5ar2	12	53	17.9502
GO:0002274	myeloid leukocyte activation	0.11811	0.0101959	3.49571e-12	1.64946e-10	1.03986e-10	Itgb2/Spi1/Hmox1/Cd200/Cxcr2/Tlr2/Fgr/Clec4d/Il15/Ccl5/Ccr2/Cd177/Ptafr/Fcer1g/Fcgr4	15	54	11.5841
GO:0022407	regulation of cell-cell adhesion	0.149606	0.0191113	4.10619e-12	1.90229e-10	1.19924e-10	Itgb2/Cd274/Vsir/Capn1/Ptprc/Il1rn/Il1b/Sash3/Il2rg/Il15/Ccl5/Fgl2/Ccr2/Spn/Cd47/Ptafr/Afdn/Cd59b/Slfn1	19	55	7.82816
GO:0002690	positive regulation of leukocyte chemotaxis	0.0866142	0.00412576	4.62986e-12	2.10659e-10	1.32804e-10	Cxcl14/Ccr1/Cxcr2/Sell/Il1b/Cxcl10/Ccl5/Ccr2/Ptk2b/Ccr1l1/Ano6	11	56	20.9935
GO:0042119	neutrophil activation	0.0629921	0.00137525	5.34562e-12	2.38959e-10	1.50645e-10	Itgb2/Cxcr2/Il15/Ccl5/Cd177/Ptafr/Fcer1g/Fcgr4	8	57	45.804
GO:0032680	regulation of tumor necrosis factor production	0.102362	0.00787215	2.42996e-11	1.06751e-09	6.72981e-10	Cybb/Vsir/Ptprc/Card9/Tlr2/Sash3/Ccr2/Cd14/Spn/Cd47/Ptafr/Fcer1g/C5ar2	13	58	13.0031
GO:0030155	regulation of cell adhesion	0.181102	0.0330535	2.72839e-11	1.1783e-09	7.42824e-10	Itgb2/Cd274/Vsir/Plau/Capn1/Cd63/Ptprc/Il1rn/Il1b/Sash3/Il2rg/Il15/Plet1/Ccl5/Fgl2/Ccr2/Spn/Cd47/Ptafr/Ptk2b/Afdn/Cd59b/Slfn1	23	59	5.47906
GO:0032640	tumor necrosis factor production	0.102362	0.00801442	3.04759e-11	1.29421e-09	8.159e-10	Cybb/Vsir/Ptprc/Card9/Tlr2/Sash3/Ccr2/Cd14/Spn/Cd47/Ptafr/Fcer1g/C5ar2	13	60	12.7723
GO:0045087	innate immune response	0.173228	0.0305876	4.13095e-11	1.72552e-09	1.0878e-09	Hck/Cybb/Cr1l/Ccl6/Ly86/Il1rap/Gsdmd/C3/Ccr1/Lcn2/Card9/Tlr2/Fgr/Clec4d/Ccl5/Serpinb9/Mpeg1/Cd14/Cd177/Cd47/S100a9/Fcer1g	22	61	5.66336
GO:0060627	regulation of vesicle-mediated transport	0.165354	0.0276948	4.5624e-11	1.875e-09	1.18204e-09	Itgb2/Hck/Hmox1/Sdc1/C3/Cd63/Ptprc/Il1b/Tlr2/Fgr/Il2rg/Il15/Ccr2/Cd14/Cd177/Ezr/Cd47/Rab31/Ptafr/Fcer1g/Ano6	21	62	5.97059
GO:0045765	regulation of angiogenesis	0.125984	0.0146536	5.7967e-11	2.34444e-09	1.47799e-09	Itgb2/Hmox1/Cybb/Mmp9/Mtdh/C3/Cxcr2/Dll4/Il1b/F3/Cdh5/Cxcl10/Ccl5/Lrg1/Ccr2/Ptk2b	16	63	8.59751
GO:0045785	positive regulation of cell adhesion	0.141732	0.0197752	6.73319e-11	2.68065e-09	1.68994e-09	Itgb2/Cd274/Vsir/Capn1/Cd63/Ptprc/Il1b/Sash3/Il2rg/Il15/Ccl5/Ccr2/Spn/Cd47/Ptafr/Ptk2b/Afdn/Cd59b	18	64	7.16717
GO:0006935	chemotaxis	0.165354	0.0286432	8.49074e-11	3.32837e-09	2.09828e-09	Itgb2/Ccl6/Cxcl14/Ccr1/Cxcr2/Sell/Il1rn/Il1b/Csf3r/Cxcl1/Cxcl10/Ccl5/Ccr2/S100a9/Ptafr/Fcer1g/Ptk2b/Ext1/Ccr1l1/Ano6/C5ar2	21	65	5.77289
GO:0042330	taxis	0.165354	0.0287855	9.30028e-11	3.59047e-09	2.26351e-09	Itgb2/Ccl6/Cxcl14/Ccr1/Cxcr2/Sell/Il1rn/Il1b/Csf3r/Cxcl1/Cxcl10/Ccl5/Ccr2/S100a9/Ptafr/Fcer1g/Ptk2b/Ext1/Ccr1l1/Ano6/C5ar2	21	66	5.74436
GO:0045766	positive regulation of angiogenesis	0.102362	0.00877318	9.50108e-11	3.61325e-09	2.27787e-09	Itgb2/Hmox1/Cybb/Mmp9/Mtdh/C3/Cxcr2/Il1b/F3/Cdh5/Ccl5/Lrg1/Ptk2b	13	67	11.6676
GO:0042742	defense response to bacterium	0.11811	0.0131835	1.34983e-10	5.0579e-09	3.18861e-09	Hck/Ncf1/Gsdmd/Lcn2/Card9/Tlr2/Fgr/Clec4d/Hp/Pfpl/Serpinb9/Mpeg1/Spn/Fcer1g/Lyz2	15	68	8.95896
GO:0002886	regulation of myeloid leukocyte mediated immunity	0.0708661	0.00298762	1.40805e-10	5.19957e-09	3.27793e-09	Itgb2/Hmox1/C3/Fgr/Cxcl1/Ccr2/Cd177/Ptafr/Fcer1g	9	69	23.7199
GO:0048514	blood vessel morphogenesis	0.165354	0.0295917	1.54284e-10	5.58363e-09	3.52004e-09	Itgb2/Spi1/Hmox1/Cybb/Mmp9/Pecam1/Plau/Mtdh/C3/Cxcr2/Dll4/Il1b/F3/Nr2f2/Cdh5/Cxcl10/Ccl5/Lrg1/Anpep/Ccr2/Ptk2b	21	70	5.58786
GO:0042110	T cell activation	0.149606	0.0236164	1.55588e-10	5.58363e-09	3.52004e-09	Itgb2/Cd274/Vsir/Lcp1/Ptprc/Dll4/Il1b/Clec4d/Sash3/Il2rg/Il15/Ccl5/Fgl2/Ccr2/Spn/Cd47/Fcer1g/Cd59b/Slfn1	19	71	6.33484
GO:0031347	regulation of defense response	0.15748	0.0271257	2.27282e-10	8.04327e-09	5.07066e-09	Cd200/C3/Ccr1/Il1r2/Card9/Il1b/Tlr2/Fgr/Cxcl1/Il15/Cdh5/Ccl5/Ctss/Fgl2/Serpinb9/Ccr2/Spn/Cd47/S100a9/Fcer1g	20	72	5.80557
GO:0051046	regulation of secretion	0.19685	0.0439133	2.37841e-10	8.30164e-09	5.23354e-09	Itgb2/Hmox1/Prl8a9/Cd274/Sdc1/Il1rap/Gsdmd/Cd200/Il1r2/Il1rn/Il1b/Tlr2/Fgr/Ccl5/Anpep/Cd300c2/Hcar2/Ccr2/Cd14/Cd177/Ezr/S100a9/Ptafr/Fcer1g/C5ar2	25	73	4.4827
GO:1901342	regulation of vasculature development	0.125984	0.0162659	2.70294e-10	9.30689e-09	5.86727e-09	Itgb2/Hmox1/Cybb/Mmp9/Mtdh/C3/Cxcr2/Dll4/Il1b/F3/Cdh5/Cxcl10/Ccl5/Lrg1/Ccr2/Ptk2b	16	74	7.74528
GO:0001525	angiogenesis	0.149606	0.0244701	2.82841e-10	9.60904e-09	6.05775e-09	Itgb2/Hmox1/Cybb/Mmp9/Pecam1/Plau/Mtdh/C3/Cxcr2/Dll4/Il1b/F3/Cdh5/Cxcl10/Ccl5/Lrg1/Anpep/Ccr2/Ptk2b	19	75	6.11385
GO:0046649	lymphocyte activation	0.173228	0.0339071	2.93307e-10	9.83352e-09	6.19927e-09	Itgb2/Spi1/Cd274/Vsir/Lcp1/Samsn1/Ptprc/Dll4/Il1b/Clec4d/Sash3/Il2rg/Il15/Ccl5/Fgl2/Ccr2/Spn/Cd47/Fcer1g/Ptk2b/Cd59b/Slfn1	22	76	5.1089
GO:1904018	positive regulation of vasculature development	0.102362	0.00967421	3.20537e-10	1.06069e-08	6.68679e-09	Itgb2/Hmox1/Cybb/Mmp9/Mtdh/C3/Cxcr2/Il1b/F3/Cdh5/Ccl5/Lrg1/Ptk2b	13	77	10.5809
GO:0002444	myeloid leukocyte mediated immunity	0.0787402	0.00459999	3.54281e-10	1.15732e-08	7.29599e-09	Itgb2/Hmox1/Ncf1/C3/Fgr/Cxcl1/Ccr2/Cd177/Ptafr/Fcer1g	10	78	17.1175
GO:0032760	positive regulation of tumor necrosis factor production	0.0787402	0.00464741	3.92549e-10	1.2661e-08	7.98174e-09	Cybb/Ptprc/Card9/Tlr2/Sash3/Ccr2/Cd14/Spn/Ptafr/Fcer1g	10	79	16.9428
GO:1903557	positive regulation of tumor necrosis factor superfamily cytokine production	0.0787402	0.00469484	4.34452e-10	1.38373e-08	8.72334e-09	Cybb/Ptprc/Card9/Tlr2/Sash3/Ccr2/Cd14/Spn/Ptafr/Fcer1g	10	80	16.7717
GO:0002237	response to molecule of bacterial origin	0.125984	0.0172144	6.1761e-10	1.9328e-08	1.21848e-08	Cd274/Cd68/Plscr3/Ly86/Mtdh/Ncf2/Card9/Il1rn/Il1b/Tlr2/Cxcl1/Cxcl10/Ccl5/Cd14/Ptafr/Fcgr4	16	81	7.31854
GO:0050766	positive regulation of phagocytosis	0.0708661	0.00350927	6.22016e-10	1.9328e-08	1.21848e-08	C3/Ptprc/Il1b/Il2rg/Il15/Cd47/Rab31/Fcer1g/Ano6	9	82	20.194
GO:0050921	positive regulation of chemotaxis	0.0866142	0.00668658	9.24924e-10	2.8394e-08	1.79002e-08	Cxcl14/Ccr1/Cxcr2/Sell/Il1b/Cxcl10/Ccl5/Ccr2/Ptk2b/Ccr1l1/Ano6	11	83	12.9534
GO:0090026	positive regulation of monocyte chemotaxis	0.0472441	0.000901029	1.07805e-09	3.27008e-08	2.06153e-08	Ccr1/Cxcl10/Ccl5/Ccr2/Ccr1l1/Ano6	6	84	52.4335
GO:0071674	mononuclear cell migration	0.0708661	0.00388865	1.58399e-09	4.74823e-08	2.99339e-08	Ccl6/Pecam1/Ccr1/Cxcl10/Ccl5/Ccr2/Cd47/Ccr1l1/Ano6	9	85	18.2238
GO:0050870	positive regulation of T cell activation	0.0944882	0.00896287	1.65869e-09	4.91436e-08	3.09812e-08	Cd274/Vsir/Ptprc/Il1b/Sash3/Il2rg/Il15/Ccl5/Ccr2/Spn/Cd47/Cd59b	12	86	10.5422
GO:0072593	reactive oxygen species metabolic process	0.110236	0.0135629	2.04186e-09	5.97453e-08	3.76648e-08	Itgb2/Cybb/Ncf1/Plau/Ncf2/Il1b/Tlr2/Cxcl1/Hp/Cd177/Hbb-b1/Cd47/Ptk2b/Hbb-bt	14	87	8.1278
GO:2000401	regulation of lymphocyte migration	0.0629921	0.00275051	2.06342e-09	5.97453e-08	3.76648e-08	Stk10/Cxcl14/Cd200/Cxcl10/Ccl5/Ccr2/Spn/Ptk2b	8	88	22.902
GO:0001568	blood vessel development	0.165354	0.0342391	2.13536e-09	6.1019e-08	3.84678e-08	Itgb2/Spi1/Hmox1/Cybb/Mmp9/Pecam1/Plau/Mtdh/C3/Cxcr2/Dll4/Il1b/F3/Nr2f2/Cdh5/Cxcl10/Ccl5/Lrg1/Anpep/Ccr2/Ptk2b	21	89	4.8294
GO:0061756	leukocyte adhesion to vascular endothelial cell	0.0551181	0.00175464	2.1553e-09	6.1019e-08	3.84678e-08	Itgb2/Capn1/Sell/Selplg/Ccr2/Spn/Ptafr	7	90	31.4129
GO:0050777	negative regulation of immune response	0.0866142	0.00754019	3.31601e-09	9.28483e-08	5.85336e-08	Hmox1/Cr1l/Vsir/Samsn1/Ccr1/Ptprc/Fgl2/Serpinb9/Ccr2/Spn/Cd59b	11	91	11.487
GO:0008284	positive regulation of cell population proliferation	0.188976	0.0462844	3.64998e-09	1.01089e-07	6.37285e-08	Hck/Hmox1/Prl8a9/Cd274/Mmp9/Plau/Cxcr2/Ptprc/Dll4/Il1b/F3/Cxcl1/Sash3/Il15/Cxcl10/Ccl5/Lrg1/Ccr2/Spn/Cd47/Ptafr/Ptk2b/Cd59b/C5ar2	24	92	4.08294
GO:0002699	positive regulation of immune effector process	0.102362	0.0120453	4.65298e-09	1.27482e-07	8.03673e-08	Itgb2/Hmox1/C3/Ptprc/Il1b/Tlr2/Fgr/Cxcl1/Sash3/Ccr2/Cd177/Ptafr/Fcer1g	13	93	8.49808
GO:0001944	vasculature development	0.165354	0.0358515	4.80944e-09	1.30367e-07	8.2186e-08	Itgb2/Spi1/Hmox1/Cybb/Mmp9/Pecam1/Plau/Mtdh/C3/Cxcr2/Dll4/Il1b/F3/Nr2f2/Cdh5/Cxcl10/Ccl5/Lrg1/Anpep/Ccr2/Ptk2b	21	94	4.6122
GO:0072676	lymphocyte migration	0.0708661	0.00445772	5.41143e-09	1.4514e-07	9.14997e-08	Ccl6/Stk10/Cxcl14/Cd200/Cxcl10/Ccl5/Ccr2/Spn/Ptk2b	9	95	15.8974
GO:0042098	T cell proliferation	0.0944882	0.0100062	5.77709e-09	1.53334e-07	9.66649e-08	Itgb2/Cd274/Vsir/Ptprc/Il1b/Sash3/Il15/Ccl5/Ccr2/Spn/Cd59b/Slfn1	12	96	9.443
GO:0050863	regulation of T cell activation	0.110236	0.0147484	5.97338e-09	1.56909e-07	9.8919e-08	Cd274/Vsir/Ptprc/Il1b/Sash3/Il2rg/Il15/Ccl5/Fgl2/Ccr2/Spn/Cd47/Cd59b/Slfn1	14	97	7.47444
GO:0072358	cardiovascular system development	0.165354	0.036468	6.48329e-09	1.68505e-07	1.06229e-07	Itgb2/Spi1/Hmox1/Cybb/Mmp9/Pecam1/Plau/Mtdh/C3/Cxcr2/Dll4/Il1b/F3/Nr2f2/Cdh5/Cxcl10/Ccl5/Lrg1/Anpep/Ccr2/Ptk2b	21	98	4.53424
GO:0002888	positive regulation of myeloid leukocyte mediated immunity	0.0551181	0.00203917	6.54708e-09	1.68505e-07	1.06229e-07	Itgb2/C3/Fgr/Cxcl1/Cd177/Ptafr/Fcer1g	7	99	27.0297
GO:0032623	interleukin-2 production	0.0629921	0.00317731	6.71082e-09	1.70992e-07	1.07797e-07	Il1rap/Ptprc/Card9/Il1b/Sash3/Ccr2/Ezr/Fcer1g	8	100	19.8256
GO:0071677	positive regulation of mononuclear cell migration	0.0472441	0.00118556	6.83181e-09	1.72351e-07	1.08654e-07	Ccr1/Cxcl10/Ccl5/Ccr2/Ccr1l1/Ano6	6	101	39.8494
GO:0050920	regulation of chemotaxis	0.0944882	0.0101959	7.13527e-09	1.78242e-07	1.12368e-07	Cxcl14/Ccr1/Cxcr2/Sell/Il1b/Cxcl10/Ccl5/Ccr2/Ptk2b/Ccr1l1/Ano6/C5ar2	12	102	9.26731
GO:1903530	regulation of secretion by cell	0.173228	0.0403566	7.31107e-09	1.8086e-07	1.14018e-07	Itgb2/Hmox1/Cd274/Sdc1/Il1rap/Gsdmd/Cd200/Il1r2/Il1rn/Il1b/Tlr2/Fgr/Ccl5/Cd300c2/Hcar2/Ccr2/Cd14/Cd177/Ezr/Ptafr/Fcer1g/C5ar2	22	103	4.29244
GO:0050707	regulation of cytokine secretion	0.0944882	0.0103381	8.33556e-09	2.04221e-07	1.28746e-07	Cd274/Il1rap/Gsdmd/Cd200/Il1r2/Il1b/Tlr2/Fgr/Cd300c2/Cd14/Ezr/C5ar2	12	104	9.13978
GO:0002698	negative regulation of immune effector process	0.0787402	0.00635463	8.51855e-09	2.06717e-07	1.30319e-07	Hmox1/Cr1l/Vsir/Ptprc/Fgl2/Serpinb9/Ccr2/Spn/Cd47/Cd59b	10	105	12.391
GO:0090025	regulation of monocyte chemotaxis	0.0472441	0.00123299	8.83772e-09	2.12439e-07	1.33926e-07	Ccr1/Cxcl10/Ccl5/Ccr2/Ccr1l1/Ano6	6	106	38.3168
GO:0042102	positive regulation of T cell proliferation	0.0708661	0.00474226	9.38892e-09	2.23579e-07	1.40949e-07	Cd274/Ptprc/Il1b/Sash3/Il15/Ccl5/Ccr2/Spn/Cd59b	9	107	14.9435
GO:0042129	regulation of T cell proliferation	0.0866142	0.00834637	9.63069e-09	2.27213e-07	1.4324e-07	Cd274/Vsir/Ptprc/Il1b/Sash3/Il15/Ccl5/Ccr2/Spn/Cd59b/Slfn1	11	108	10.3775
GO:0002366	leukocyte activation involved in immune response	0.102362	0.0128515	1.01113e-08	2.36364e-07	1.49009e-07	Itgb2/Hmox1/Lcp1/Ptprc/Fgr/Clec4d/Fgl2/Ccr2/Spn/Cd177/Ptafr/Fcer1g/Ptk2b	13	109	7.96499
GO:0050901	leukocyte tethering or rolling	0.0472441	0.00128041	1.13069e-08	2.6191e-07	1.65114e-07	Capn1/Sell/Selplg/Ccr2/Spn/Ptafr	6	110	36.8976
GO:0002263	cell activation involved in immune response	0.102362	0.0130412	1.20399e-08	2.76376e-07	1.74234e-07	Itgb2/Hmox1/Lcp1/Ptprc/Fgr/Clec4d/Fgl2/Ccr2/Spn/Cd177/Ptafr/Fcer1g/Ptk2b	13	111	7.84913
GO:0002253	activation of immune response	0.102362	0.0131361	1.31238e-08	2.98567e-07	1.88224e-07	Cr1l/Fyb/C3/Ptprc/Il1b/Tlr2/Themis2/Spn/Ezr/Cd47/Fcer1g/Cd59b/C5ar2	13	112	7.79246
GO:0071219	cellular response to molecule of bacterial origin	0.102362	0.0131835	1.36982e-08	3.08876e-07	1.94723e-07	Cd274/Cd68/Plscr3/Ly86/Mtdh/Il1rn/Il1b/Tlr2/Cxcl1/Cxcl10/Ccl5/Cd14/Fcgr4	13	113	7.76443
GO:0043300	regulation of leukocyte degranulation	0.0551181	0.00232371	1.69383e-08	3.78586e-07	2.38669e-07	Itgb2/Hmox1/Fgr/Ccr2/Cd177/Ptafr/Fcer1g	7	114	23.7199
GO:0055065	metal ion homeostasis	0.149606	0.0317731	2.0325e-08	4.50331e-07	2.83899e-07	Cd52/Hmox1/Scara5/Slc22a17/Fth1/Ccr1/Cxcr2/Ptprc/Lcn2/Il1b/Cxcl1/Cdh5/Cxcl10/Ccl5/Anpep/Ccr2/Ptk2b/Ccr1l1/C5ar2	19	115	4.70858
GO:0032496	response to lipopolysaccharide	0.110236	0.0163608	2.21503e-08	4.86542e-07	3.06727e-07	Cd274/Cd68/Plscr3/Ly86/Mtdh/Ncf2/Il1rn/Il1b/Cxcl1/Cxcl10/Ccl5/Cd14/Ptafr/Fcgr4	14	116	6.73783
GO:0051047	positive regulation of secretion	0.133858	0.0253711	2.35443e-08	5.12742e-07	3.23244e-07	Itgb2/Prl8a9/Cd274/Sdc1/Il1rap/Gsdmd/Il1b/Tlr2/Fgr/Cd300c2/Hcar2/Cd14/Cd177/Ezr/S100a9/Ptafr/Fcer1g	17	117	5.27602
GO:0002831	regulation of response to biotic stimulus	0.102362	0.0138948	2.55177e-08	5.51009e-07	3.47368e-07	Cd274/Ly86/Ccr1/Card9/Il1b/Tlr2/Fgr/Cxcl1/Il15/Ccl5/Fgl2/Serpinb9/Spn	13	118	7.36693
GO:0071345	cellular response to cytokine stimulus	0.173228	0.0437236	3.06885e-08	6.57095e-07	4.14247e-07	Spi1/Ccl6/Syngr1/Il1rap/Ccr1/Il1r2/Cxcr2/Ptprc/Il1rn/Il1b/Tlr2/F3/Cxcl1/Il2rg/Il15/Cxcl10/Ccl5/Ccr2/Cd47/Fcer1g/Ptk2b/Rufy4	22	119	3.96189
GO:0002548	monocyte chemotaxis	0.0551181	0.00256082	3.4062e-08	7.23249e-07	4.55952e-07	Ccl6/Ccr1/Cxcl10/Ccl5/Ccr2/Ccr1l1/Ano6	7	120	21.5236
GO:0032675	regulation of interleukin-6 production	0.0787402	0.0073505	3.44491e-08	7.25424e-07	4.57323e-07	Il1rap/Cd200/Card9/Il1rn/Il1b/Tlr2/Cd47/Ptafr/Fcer1g/C5ar2	10	121	10.7122
GO:0071216	cellular response to biotic stimulus	0.102362	0.0142742	3.5036e-08	7.31736e-07	4.61302e-07	Cd274/Cd68/Plscr3/Ly86/Mtdh/Il1rn/Il1b/Tlr2/Cxcl1/Cxcl10/Ccl5/Cd14/Fcgr4	13	122	7.17114
GO:0050663	cytokine secretion	0.0944882	0.0119031	3.98902e-08	8.26344e-07	5.20945e-07	Cd274/Il1rap/Gsdmd/Cd200/Il1r2/Il1b/Tlr2/Fgr/Cd300c2/Cd14/Ezr/C5ar2	12	123	7.93814
GO:0051249	regulation of lymphocyte activation	0.11811	0.0204391	5.15485e-08	1.05924e-06	6.67768e-07	Cd274/Vsir/Samsn1/Ptprc/Il1b/Sash3/Il2rg/Il15/Ccl5/Fgl2/Ccr2/Spn/Cd47/Cd59b/Slfn1	15	124	5.77863
GO:0042089	cytokine biosynthetic process	0.0708661	0.00578556	5.38743e-08	1.09817e-06	6.92313e-07	Cybb/Il1rap/Ptprc/Card9/Il1b/Tlr2/Ccr2/Spn/Ptafr	9	125	12.2488
GO:0032635	interleukin-6 production	0.0787402	0.0077773	5.88486e-08	1.19005e-06	7.50234e-07	Il1rap/Cd200/Card9/Il1rn/Il1b/Tlr2/Cd47/Ptafr/Fcer1g/C5ar2	10	126	10.1244
GO:0002521	leukocyte differentiation	0.133858	0.0271257	6.19869e-08	1.24364e-06	7.8402e-07	Spi1/Vsir/Ccr1/Ptprc/Dll4/Il1b/Tlr2/Clec4d/Sash3/Il2rg/Il15/Ccl5/Fgl2/Ccr2/Spn/Fcer1g/Ptk2b	17	127	4.93474
GO:0002250	adaptive immune response	0.11811	0.0207711	6.36166e-08	1.26637e-06	7.98346e-07	Cr1l/Cd274/Vsir/Samsn1/C3/Ptprc/Il1b/Clec4d/Sash3/Fgl2/Serpinb9/Ccr2/Spn/Fcer1g/Ptk2b	15	128	5.68628
GO:0051251	positive regulation of lymphocyte activation	0.0944882	0.0125196	6.93808e-08	1.37041e-06	8.63934e-07	Cd274/Vsir/Ptprc/Il1b/Sash3/Il2rg/Il15/Ccl5/Ccr2/Spn/Cd47/Cd59b	12	129	7.54724
GO:0042107	cytokine metabolic process	0.0708661	0.00607009	8.16923e-08	1.60117e-06	1.00941e-06	Cybb/Il1rap/Ptprc/Card9/Il1b/Tlr2/Ccr2/Spn/Ptafr	9	130	11.6746
GO:0002705	positive regulation of leukocyte mediated immunity	0.0787402	0.00810926	8.72879e-08	1.69778e-06	1.07032e-06	Itgb2/C3/Ptprc/Il1b/Fgr/Cxcl1/Sash3/Cd177/Ptafr/Fcer1g	10	131	9.7099
GO:0071222	cellular response to lipopolysaccharide	0.0944882	0.0128041	8.86435e-08	1.71109e-06	1.07871e-06	Cd274/Cd68/Plscr3/Ly86/Mtdh/Il1rn/Il1b/Cxcl1/Cxcl10/Ccl5/Cd14/Fcgr4	12	132	7.37953
GO:0006875	cellular metal ion homeostasis	0.133858	0.0278845	9.20396e-08	1.75474e-06	1.10623e-06	Cd52/Hmox1/Scara5/Fth1/Ccr1/Cxcr2/Ptprc/Lcn2/Il1b/Cxcl1/Cdh5/Cxcl10/Ccl5/Ccr2/Ptk2b/Ccr1l1/C5ar2	17	133	4.80046
GO:0030217	T cell differentiation	0.0944882	0.0128515	9.22821e-08	1.75474e-06	1.10623e-06	Vsir/Ptprc/Dll4/Il1b/Clec4d/Sash3/Il2rg/Il15/Fgl2/Ccr2/Spn/Fcer1g	12	134	7.3523
GO:0055080	cation homeostasis	0.149606	0.0349979	9.30774e-08	1.75675e-06	1.10749e-06	Cd52/Hmox1/Scara5/Slc22a17/Fth1/Ccr1/Cxcr2/Ptprc/Lcn2/Il1b/Cxcl1/Cdh5/Cxcl10/Ccl5/Anpep/Ccr2/Ptk2b/Ccr1l1/C5ar2	19	135	4.27473
GO:0042554	superoxide anion generation	0.0472441	0.00180206	9.98925e-08	1.85785e-06	1.17123e-06	Itgb2/Cybb/Ncf1/Ncf2/Cxcl1/Cd177	6	136	26.2167
GO:2000403	positive regulation of lymphocyte migration	0.0472441	0.00180206	9.98925e-08	1.85785e-06	1.17123e-06	Cxcl14/Cxcl10/Ccl5/Ccr2/Spn/Ptk2b	6	137	26.2167
GO:0035239	tube morphogenesis	0.165354	0.0431546	1.15576e-07	2.13398e-06	1.34531e-06	Itgb2/Spi1/Hmox1/Cybb/Mmp9/Pecam1/Plau/Mtdh/C3/Cxcr2/Dll4/Il1b/F3/Nr2f2/Cdh5/Cxcl10/Ccl5/Lrg1/Anpep/Ccr2/Ptk2b	21	138	3.83168
GO:0098771	inorganic ion homeostasis	0.149606	0.0356618	1.24586e-07	2.28379e-06	1.43975e-06	Cd52/Hmox1/Scara5/Slc22a17/Fth1/Ccr1/Cxcr2/Ptprc/Lcn2/Il1b/Cxcl1/Cdh5/Cxcl10/Ccl5/Anpep/Ccr2/Ptk2b/Ccr1l1/C5ar2	19	139	4.19514
GO:0030098	lymphocyte differentiation	0.110236	0.0188742	1.29907e-07	2.3643e-06	1.49051e-06	Spi1/Vsir/Ptprc/Dll4/Il1b/Clec4d/Sash3/Il2rg/Il15/Fgl2/Ccr2/Spn/Fcer1g/Ptk2b	14	140	5.84058
GO:1901623	regulation of lymphocyte chemotaxis	0.0393701	0.000995874	1.37886e-07	2.49173e-06	1.57084e-06	Cxcl14/Cxcl10/Ccl5/Ccr2/Ptk2b	5	141	39.5332
GO:0050727	regulation of inflammatory response	0.102362	0.0161237	1.44523e-07	2.59327e-06	1.63485e-06	Cd200/C3/Il1r2/Il1b/Tlr2/Cdh5/Ccl5/Ctss/Ccr2/Spn/Cd47/S100a9/Fcer1g	13	142	6.34856
GO:0050671	positive regulation of lymphocyte proliferation	0.0708661	0.00649689	1.46705e-07	2.61402e-06	1.64794e-06	Cd274/Ptprc/Il1b/Sash3/Il15/Ccl5/Ccr2/Spn/Cd59b	9	143	10.9077
GO:0050670	regulation of lymphocyte proliferation	0.0866142	0.0109072	1.50076e-07	2.6555e-06	1.67409e-06	Cd274/Vsir/Ptprc/Il1b/Sash3/Il15/Ccl5/Ccr2/Spn/Cd59b/Slfn1	11	144	7.94101
GO:0032944	regulation of mononuclear cell proliferation	0.0866142	0.011002	1.63756e-07	2.87758e-06	1.81409e-06	Cd274/Vsir/Ptprc/Il1b/Sash3/Il15/Ccl5/Ccr2/Spn/Cd59b/Slfn1	11	145	7.87256
GO:0032946	positive regulation of mononuclear cell proliferation	0.0708661	0.00659174	1.66121e-07	2.89916e-06	1.82769e-06	Cd274/Ptprc/Il1b/Sash3/Il15/Ccl5/Ccr2/Spn/Cd59b	9	146	10.7508
GO:0050729	positive regulation of inflammatory response	0.0708661	0.00668658	1.87735e-07	3.25408e-06	2.05144e-06	C3/Il1b/Tlr2/Ccl5/Ctss/Ccr2/Cd47/S100a9/Fcer1g	9	147	10.5983
GO:0043299	leukocyte degranulation	0.0551181	0.00327216	1.92562e-07	3.31519e-06	2.08997e-06	Itgb2/Hmox1/Fgr/Ccr2/Cd177/Ptafr/Fcer1g	7	148	16.8446
GO:1903706	regulation of hemopoiesis	0.110236	0.0195381	1.97947e-07	3.38503e-06	2.134e-06	Spi1/Vsir/Ccr1/Ptprc/Il1b/Csf3r/Cxcl1/Sash3/Il2rg/Il15/Ccl5/Fgl2/Ccr2/Ptk2b	14	149	5.64211
GO:1903532	positive regulation of secretion by cell	0.11811	0.023	2.37094e-07	4.02743e-06	2.53898e-06	Itgb2/Cd274/Sdc1/Il1rap/Gsdmd/Il1b/Tlr2/Fgr/Cd300c2/Hcar2/Cd14/Cd177/Ezr/Ptafr/Fcer1g	15	150	5.13524
GO:0070665	positive regulation of leukocyte proliferation	0.0708661	0.0069237	2.52786e-07	4.26555e-06	2.6891e-06	Cd274/Ptprc/Il1b/Sash3/Il15/Ccl5/Ccr2/Spn/Cd59b	9	151	10.2353
GO:0070663	regulation of leukocyte proliferation	0.0866142	0.0116185	2.82942e-07	4.74299e-06	2.99009e-06	Cd274/Vsir/Ptprc/Il1b/Sash3/Il15/Ccl5/Ccr2/Spn/Cd59b/Slfn1	11	152	7.45483
GO:0042108	positive regulation of cytokine biosynthetic process	0.0551181	0.00350927	3.13289e-07	5.21739e-06	3.28916e-06	Cybb/Ptprc/Il1b/Tlr2/Ccr2/Spn/Ptafr	7	153	15.7064
GO:0002460	adaptive immune response based on somatic recombination of immune receptors built from immunoglobulin superfamily domains	0.0944882	0.0144165	3.18556e-07	5.27066e-06	3.32274e-06	Cr1l/Cd274/Vsir/C3/Ptprc/Il1b/Sash3/Fgl2/Serpinb9/Ccr2/Spn/Fcer1g	12	154	6.55419
GO:0042035	regulation of cytokine biosynthetic process	0.0629921	0.00521648	3.39678e-07	5.58387e-06	3.52019e-06	Cybb/Ptprc/Card9/Il1b/Tlr2/Ccr2/Spn/Ptafr	8	155	12.0756
GO:0002438	acute inflammatory response to antigenic stimulus	0.0393701	0.00118556	3.53129e-07	5.76576e-06	3.63486e-06	C3/Cxcr2/Serpinb9/Spn/Fcer1g	5	156	33.2079
GO:0030003	cellular cation homeostasis	0.133858	0.0306824	3.55269e-07	5.76576e-06	3.63486e-06	Cd52/Hmox1/Scara5/Fth1/Ccr1/Cxcr2/Ptprc/Lcn2/Il1b/Cxcl1/Cdh5/Cxcl10/Ccl5/Ccr2/Ptk2b/Ccr1l1/C5ar2	17	157	4.3627
GO:0002819	regulation of adaptive immune response	0.0787402	0.00948452	3.75632e-07	6.05766e-06	3.81888e-06	Cd274/Vsir/Samsn1/C3/Ptprc/Il1b/Sash3/Ccr2/Spn/Fcer1g	10	158	8.30197
GO:0050830	defense response to Gram-positive bacterium	0.0629921	0.00535875	4.17915e-07	6.69716e-06	4.22204e-06	Hck/Ncf1/Gsdmd/Card9/Tlr2/Fgr/Mpeg1/Lyz2	8	159	11.755
GO:0046651	lymphocyte proliferation	0.0944882	0.0148433	4.34729e-07	6.92305e-06	4.36445e-06	Itgb2/Cd274/Vsir/Ptprc/Il1b/Sash3/Il15/Ccl5/Ccr2/Spn/Cd59b/Slfn1	12	160	6.36573
GO:0006887	exocytosis	0.102362	0.0177835	4.42281e-07	6.99958e-06	4.41269e-06	Itgb2/Hck/Hmox1/Sdc1/Syngr1/Ccr1/Fgr/Ccl5/Ccr2/Cd177/Rab31/Ptafr/Fcer1g	13	161	5.75603
GO:0050801	ion homeostasis	0.149606	0.0387917	4.51359e-07	7.09915e-06	4.47546e-06	Cd52/Hmox1/Scara5/Slc22a17/Fth1/Ccr1/Cxcr2/Ptprc/Lcn2/Il1b/Cxcl1/Cdh5/Cxcl10/Ccl5/Anpep/Ccr2/Ptk2b/Ccr1l1/C5ar2	19	162	3.85666
GO:0032943	mononuclear cell proliferation	0.0944882	0.0149381	4.65167e-07	7.27145e-06	4.58408e-06	Itgb2/Cd274/Vsir/Ptprc/Il1b/Sash3/Il15/Ccl5/Ccr2/Spn/Cd59b/Slfn1	12	163	6.32531
GO:0006873	cellular ion homeostasis	0.133858	0.0313463	4.78641e-07	7.43645e-06	4.6881e-06	Cd52/Hmox1/Scara5/Fth1/Ccr1/Cxcr2/Ptprc/Lcn2/Il1b/Cxcl1/Cdh5/Cxcl10/Ccl5/Ccr2/Ptk2b/Ccr1l1/C5ar2	17	164	4.2703
GO:0002768	immune response-regulating cell surface receptor signaling pathway	0.0787402	0.00976905	4.93056e-07	7.61398e-06	4.80002e-06	Fyb/Ptprc/Tlr2/Clec4d/Themis2/Spn/Ezr/Cd47/Fcer1g/C5ar2	10	165	8.06016
GO:0071675	regulation of mononuclear cell migration	0.0472441	0.00237113	5.42023e-07	8.31973e-06	5.24494e-06	Ccr1/Cxcl10/Ccl5/Ccr2/Ccr1l1/Ano6	6	166	19.9247
GO:0002764	immune response-regulating signaling pathway	0.0787402	0.00991132	5.62994e-07	8.53874e-06	5.38301e-06	Fyb/Ptprc/Tlr2/Clec4d/Themis2/Spn/Ezr/Cd47/Fcer1g/C5ar2	10	167	7.94447
GO:1903708	positive regulation of hemopoiesis	0.0787402	0.00991132	5.62994e-07	8.53874e-06	5.38301e-06	Vsir/Ccr1/Ptprc/Il1b/Cxcl1/Sash3/Il2rg/Il15/Ccl5/Ccr2	10	168	7.94447
GO:0018108	peptidyl-tyrosine phosphorylation	0.0944882	0.0152226	5.68181e-07	8.56643e-06	5.40047e-06	Itgb2/Hck/Ncf1/Frk/Pecam1/Samsn1/Ptprc/Fgr/Il15/Ccl5/Rap2b/Ptk2b	12	169	6.20708
GO:0048247	lymphocyte chemotaxis	0.0472441	0.00241855	6.1128e-07	9.162e-06	5.77593e-06	Ccl6/Cxcl14/Cxcl10/Ccl5/Ccr2/Ptk2b	6	170	19.534
GO:0018212	peptidyl-tyrosine modification	0.0944882	0.0153649	6.26923e-07	9.34151e-06	5.8891e-06	Itgb2/Hck/Ncf1/Frk/Pecam1/Samsn1/Ptprc/Fgr/Il15/Ccl5/Rap2b/Ptk2b	12	171	6.14961
GO:0002718	regulation of cytokine production involved in immune response	0.0551181	0.00388865	6.36003e-07	9.42172e-06	5.93966e-06	Hmox1/Vsir/Il1b/Tlr2/Sash3/Ccr2/Fcer1g	7	172	14.1741
GO:0030097	hemopoiesis	0.15748	0.0438185	6.59521e-07	9.71364e-06	6.12369e-06	Spi1/Vsir/Ccr1/Ptprc/Dll4/Il1b/Tlr2/Csf3r/Cxcl1/Clec4d/Sash3/Il2rg/Il15/Ccl5/Fgl2/Ccr2/Spn/Hbb-b1/Fcer1g/Ptk2b	20	173	3.59393
GO:0031349	positive regulation of defense response	0.0866142	0.0128989	7.97444e-07	1.15807e-05	7.30075e-06	C3/Card9/Il1b/Tlr2/Cxcl1/Ccl5/Ctss/Ccr2/Cd47/S100a9/Fcer1g	11	174	6.71483
GO:0003158	endothelium development	0.0629921	0.00583298	7.99925e-07	1.15807e-05	7.30075e-06	Pecam1/Dll4/Il1b/Nr2f2/Cdh5/Cxcl10/Ezr/Afdn	8	175	10.7993
GO:0032609	interferon-gamma production	0.0629921	0.00583298	7.99925e-07	1.15807e-05	7.30075e-06	Cd274/Vsir/Il1b/Sash3/Ccr2/Cd14/Spn/Cd47	8	176	10.7993
GO:0002275	myeloid cell activation involved in immune response	0.0551181	0.00407834	8.81172e-07	1.26136e-05	7.95191e-06	Itgb2/Hmox1/Fgr/Ccr2/Cd177/Ptafr/Fcer1g	7	178	13.5148
GO:1902107	positive regulation of leukocyte differentiation	0.0708661	0.00806184	9.1358e-07	1.30045e-05	8.19831e-06	Vsir/Ccr1/Ptprc/Il1b/Sash3/Il2rg/Il15/Ccl5/Ccr2	9	179	8.79032
GO:0042533	tumor necrosis factor biosynthetic process	0.0393701	0.00142268	9.24598e-07	1.30159e-05	8.20551e-06	Cybb/Card9/Tlr2/Ccr2/Spn	5	180	27.6732
GO:0042534	regulation of tumor necrosis factor biosynthetic process	0.0393701	0.00142268	9.24598e-07	1.30159e-05	8.20551e-06	Cybb/Card9/Tlr2/Ccr2/Spn	5	181	27.6732
GO:0002791	regulation of peptide secretion	0.11811	0.0256556	9.41612e-07	1.31826e-05	8.31058e-06	Cd274/Il1rap/Gsdmd/Cd200/Il1r2/Il1b/Tlr2/Fgr/Ccl5/Cd300c2/Hcar2/Cd14/Ezr/S100a9/C5ar2	15	182	4.60368
GO:0051187	cofactor catabolic process	0.0472441	0.00260824	9.64807e-07	1.34335e-05	8.46877e-06	Hmox1/Ncf1/Ncf2/Hp/Hbb-b1/Hbb-bt	6	183	18.1134
GO:0070661	leukocyte proliferation	0.0944882	0.0160763	1.00943e-06	1.39785e-05	8.81233e-06	Itgb2/Cd274/Vsir/Ptprc/Il1b/Sash3/Il15/Ccl5/Ccr2/Spn/Cd59b/Slfn1	12	184	5.8775
GO:0002704	negative regulation of leukocyte mediated immunity	0.0472441	0.00265566	1.07528e-06	1.48099e-05	9.33647e-06	Hmox1/Vsir/Ptprc/Serpinb9/Ccr2/Spn	6	185	17.7899
GO:0043302	positive regulation of leukocyte degranulation	0.0393701	0.0014701	1.0971e-06	1.50291e-05	9.4747e-06	Itgb2/Fgr/Cd177/Ptafr/Fcer1g	5	186	26.7805
GO:0007229	integrin-mediated signaling pathway	0.0551181	0.00422061	1.11321e-06	1.51683e-05	9.56243e-06	Itgb2/Fyb/Cd63/Fgr/Cd177/Fcer1g/Ptk2b	7	187	13.0593
GO:0032653	regulation of interleukin-10 production	0.0472441	0.00270309	1.1959e-06	1.61599e-05	1.01876e-05	Cd274/Vsir/Tlr2/Sash3/Cd47/Fcer1g	6	188	17.4778
GO:0002449	lymphocyte mediated immunity	0.0866142	0.0135629	1.30344e-06	1.74798e-05	1.10197e-05	Cr1l/Vsir/C3/Ptprc/Il1b/Sash3/Fgl2/Serpinb9/Ccr2/Spn/Fcer1g	11	190	6.38613
GO:0002437	inflammatory response to antigenic stimulus	0.0472441	0.00275051	1.32734e-06	1.77072e-05	1.1163e-05	Cd68/C3/Cxcr2/Serpinb9/Spn/Fcer1g	6	191	17.1765
GO:0032663	regulation of interleukin-2 production	0.0472441	0.00279793	1.47036e-06	1.95129e-05	1.23014e-05	Ptprc/Card9/Il1b/Sash3/Ccr2/Ezr	6	192	16.8854
GO:0048534	hematopoietic or lymphoid organ development	0.15748	0.0461896	1.49004e-06	1.96716e-05	1.24014e-05	Spi1/Vsir/Ccr1/Ptprc/Dll4/Il1b/Tlr2/Csf3r/Cxcl1/Clec4d/Sash3/Il2rg/Il15/Ccl5/Fgl2/Ccr2/Spn/Hbb-b1/Fcer1g/Ptk2b	20	193	3.40943
GO:0070098	chemokine-mediated signaling pathway	0.0472441	0.00284535	1.62573e-06	2.12587e-05	1.3402e-05	Ccl6/Ccr1/Cxcl1/Cxcl10/Ccl5/Ptk2b	6	194	16.6039
GO:0002822	regulation of adaptive immune response based on somatic recombination of immune receptors built from immunoglobulin superfamily domains	0.0708661	0.00872576	1.76461e-06	2.29046e-05	1.44396e-05	Cd274/Vsir/C3/Ptprc/Il1b/Sash3/Ccr2/Spn/Fcer1g	9	196	8.12149
GO:0002446	neutrophil mediated immunity	0.0393701	0.00161237	1.77088e-06	2.29046e-05	1.44396e-05	Itgb2/Ncf1/Cxcl1/Cd177/Ptafr	5	197	24.4176
GO:0032613	interleukin-10 production	0.0472441	0.00289278	1.79424e-06	2.30895e-05	1.45561e-05	Cd274/Vsir/Tlr2/Sash3/Cd47/Fcer1g	6	198	16.3317
GO:0002706	regulation of lymphocyte mediated immunity	0.0708661	0.0088206	1.92961e-06	2.47067e-05	1.55757e-05	Vsir/C3/Ptprc/Il1b/Sash3/Serpinb9/Ccr2/Spn/Fcer1g	9	199	8.03416
GO:0050708	regulation of protein secretion	0.110236	0.0237113	1.98373e-06	2.52727e-05	1.59325e-05	Cd274/Il1rap/Gsdmd/Cd200/Il1r2/Il1b/Tlr2/Fgr/Ccl5/Cd300c2/Hcar2/Cd14/Ezr/C5ar2	14	200	4.6491
GO:0002695	negative regulation of leukocyte activation	0.0708661	0.00886802	2.01698e-06	2.55685e-05	1.61189e-05	Hmox1/Cd274/Vsir/Cd200/Samsn1/Fgl2/Ccr2/Spn/Slfn1	9	201	7.9912
GO:0042060	wound healing	0.0944882	0.0172144	2.05812e-06	2.59608e-05	1.63663e-05	Hmox1/Sdc1/Pecam1/Plau/C3/F3/Plet1/Rap2b/Ccr2/S100a9/Fcer1g/Ano6	12	202	5.4889
GO:0032755	positive regulation of interleukin-6 production	0.0551181	0.00469484	2.28845e-06	2.83057e-05	1.78445e-05	Il1rap/Card9/Il1rn/Il1b/Tlr2/Ptafr/Fcer1g	7	206	11.7402
GO:0002920	regulation of humoral immune response	0.0393701	0.00170721	2.37624e-06	2.91089e-05	1.83509e-05	Cr1l/C3/Ptprc/Il1b/Cd59b	5	207	23.061
GO:0030574	collagen catabolic process	0.0393701	0.00170721	2.37624e-06	2.91089e-05	1.83509e-05	Mmp9/Vsir/Ctss/Mmp1b/Mmp1a	5	208	23.061
GO:0002790	peptide secretion	0.125984	0.0316309	2.63523e-06	3.21271e-05	2.02536e-05	Cd274/Il1rap/Gsdmd/Cd200/Il1r2/Il1rn/Il1b/Tlr2/Fgr/Ccl5/Cd300c2/Hcar2/Cd14/Ezr/S100a9/C5ar2	16	209	3.98295
GO:0002429	immune response-activating cell surface receptor signaling pathway	0.0708661	0.00919998	2.72981e-06	3.31216e-05	2.08806e-05	Fyb/Ptprc/Tlr2/Themis2/Spn/Ezr/Cd47/Fcer1g/C5ar2	9	210	7.70286
GO:0002757	immune response-activating signal transduction	0.0708661	0.0092474	2.84751e-06	3.42238e-05	2.15754e-05	Fyb/Ptprc/Tlr2/Themis2/Spn/Ezr/Cd47/Fcer1g/C5ar2	9	212	7.66336
GO:0006801	superoxide metabolic process	0.0472441	0.00317731	3.1311e-06	3.74556e-05	2.36128e-05	Itgb2/Cybb/Ncf1/Ncf2/Cxcl1/Cd177	6	213	14.8692
GO:0002367	cytokine production involved in immune response	0.0551181	0.00493195	3.18534e-06	3.79263e-05	2.39096e-05	Hmox1/Vsir/Il1b/Tlr2/Sash3/Ccr2/Fcer1g	7	214	11.1757
GO:0070372	regulation of ERK1 and ERK2 cascade	0.0866142	0.0148907	3.2162e-06	3.81157e-05	2.4029e-05	Ccl6/Psca/C3/Ccr1/Ptprc/Il1b/Tlr2/Ccl5/Ezr/Ptk2b/C5ar2	11	215	5.81667
GO:0002700	regulation of production of molecular mediator of immune response	0.0629921	0.00706596	3.39305e-06	4.00254e-05	2.52329e-05	Hmox1/Vsir/Ptprc/Il1b/Tlr2/Sash3/Ccr2/Fcer1g	8	216	8.91487
GO:2000377	regulation of reactive oxygen species metabolic process	0.0708661	0.00953194	3.64965e-06	4.26574e-05	2.68922e-05	Itgb2/Plau/Il1b/Tlr2/Cxcl1/Hp/Cd177/Cd47/Ptk2b	9	218	7.4346
GO:1990868	response to chemokine	0.0472441	0.00331958	4.0536e-06	4.69481e-05	2.95971e-05	Ccl6/Ccr1/Cxcl1/Cxcl10/Ccl5/Ptk2b	6	219	14.2319
GO:1990869	cellular response to chemokine	0.0472441	0.00331958	4.0536e-06	4.69481e-05	2.95971e-05	Ccl6/Ccr1/Cxcl1/Cxcl10/Ccl5/Ptk2b	6	220	14.2319
GO:0006959	humoral immune response	0.0708661	0.00967421	4.1188e-06	4.74216e-05	2.98956e-05	Cr1l/C3/Ptprc/Il1b/Cxcl1/Cxcl10/Ccr2/S100a9/Cd59b	9	221	7.32527
GO:0045580	regulation of T cell differentiation	0.0629921	0.00725566	4.13171e-06	4.74216e-05	2.98956e-05	Vsir/Ptprc/Il1b/Sash3/Il2rg/Il15/Fgl2/Ccr2	8	222	8.6818
GO:0050715	positive regulation of cytokine secretion	0.0629921	0.00730308	4.33632e-06	4.95468e-05	3.12354e-05	Cd274/Il1rap/Gsdmd/Il1b/Tlr2/Fgr/Cd300c2/Cd14	8	223	8.62542
GO:0045621	positive regulation of lymphocyte differentiation	0.0551181	0.00516906	4.35816e-06	4.95741e-05	3.12526e-05	Vsir/Ptprc/Il1b/Sash3/Il2rg/Il15/Ccr2	7	224	10.6631
GO:0046633	alpha-beta T cell proliferation	0.0393701	0.00194433	4.61114e-06	5.19844e-05	3.27721e-05	Cd274/Vsir/Ptprc/Il15/Ccr2	5	225	20.2487
GO:0032649	regulation of interferon-gamma production	0.0551181	0.00521648	4.63126e-06	5.19844e-05	3.27721e-05	Cd274/Vsir/Il1b/Sash3/Ccr2/Cd14/Cd47	7	226	10.5661
GO:2000379	positive regulation of reactive oxygen species metabolic process	0.0551181	0.00521648	4.63126e-06	5.19844e-05	3.27721e-05	Itgb2/Plau/Il1b/Tlr2/Cxcl1/Cd177/Ptk2b	7	227	10.5661
GO:0009306	protein secretion	0.11811	0.0293072	4.81261e-06	5.3678e-05	3.38398e-05	Cd274/Il1rap/Gsdmd/Cd200/Il1r2/Il1rn/Il1b/Tlr2/Fgr/Ccl5/Cd300c2/Hcar2/Cd14/Ezr/C5ar2	15	228	4.03008
GO:0050866	negative regulation of cell activation	0.0708661	0.0098639	4.82428e-06	5.3678e-05	3.38398e-05	Hmox1/Cd274/Vsir/Cd200/Samsn1/Fgl2/Ccr2/Spn/Slfn1	9	229	7.1844
GO:0007204	positive regulation of cytosolic calcium ion concentration	0.0866142	0.0155546	4.87823e-06	5.40423e-05	3.40695e-05	Cd52/Ccr1/Cxcr2/Ptprc/Il1b/Cxcl1/Cxcl10/Ccr2/Ptk2b/Ccr1l1/C5ar2	11	230	5.56839
GO:0035592	establishment of protein localization to extracellular region	0.11811	0.0293546	4.90725e-06	5.41284e-05	3.41238e-05	Cd274/Il1rap/Gsdmd/Cd200/Il1r2/Il1rn/Il1b/Tlr2/Fgr/Ccl5/Cd300c2/Hcar2/Cd14/Ezr/C5ar2	15	231	4.02357
GO:0046631	alpha-beta T cell activation	0.0629921	0.00744535	5.00243e-06	5.49405e-05	3.46357e-05	Cd274/Vsir/Ptprc/Sash3/Il2rg/Il15/Ccr2/Spn	8	232	8.4606
GO:0070371	ERK1 and ERK2 cascade	0.0866142	0.0156969	5.31907e-06	5.81673e-05	3.667e-05	Ccl6/Psca/C3/Ccr1/Ptprc/Il1b/Tlr2/Ccl5/Ezr/Ptk2b/C5ar2	11	233	5.51792
GO:0071692	protein localization to extracellular region	0.11811	0.0296865	5.61762e-06	6.11683e-05	3.85619e-05	Cd274/Il1rap/Gsdmd/Cd200/Il1r2/Il1rn/Il1b/Tlr2/Fgr/Ccl5/Cd300c2/Hcar2/Cd14/Ezr/C5ar2	15	234	3.97858
GO:0006874	cellular calcium ion homeostasis	0.102362	0.0225731	6.15974e-06	6.65043e-05	4.19258e-05	Cd52/Ccr1/Cxcr2/Ptprc/Il1b/Cxcl1/Cdh5/Cxcl10/Ccl5/Ccr2/Ptk2b/Ccr1l1/C5ar2	13	236	4.53469
GO:0002793	positive regulation of peptide secretion	0.0866142	0.0160763	6.66918e-06	7.17007e-05	4.52017e-05	Cd274/Il1rap/Gsdmd/Il1b/Tlr2/Fgr/Cd300c2/Hcar2/Cd14/Ezr/S100a9	11	237	5.38771
GO:0002440	production of molecular mediator of immune response	0.0708661	0.0102907	6.80006e-06	7.28007e-05	4.58952e-05	Hmox1/Vsir/Ptprc/Il1b/Tlr2/Sash3/Fgl2/Ccr2/Fcer1g	9	238	6.88643
GO:0070374	positive regulation of ERK1 and ERK2 cascade	0.0708661	0.0103381	7.05725e-06	7.49245e-05	4.72341e-05	Ccl6/C3/Ccr1/Ptprc/Il1b/Tlr2/Ccl5/Ptk2b/C5ar2	9	240	6.85484
GO:0001934	positive regulation of protein phosphorylation	0.149606	0.0471855	7.97842e-06	8.43528e-05	5.31779e-05	Ncf1/Mmp9/Ccl6/Stk10/Pecam1/C3/Ccr1/Ptprc/Card9/Il1rn/Il1b/Tlr2/Il15/Ccl5/Rap2b/Nenf/Spn/Ptk2b/C5ar2	19	241	3.1706
GO:0009611	response to wounding	0.102362	0.0231896	8.22245e-06	8.6336e-05	5.44281e-05	Hmox1/Sdc1/Pecam1/Plau/Lcp1/C3/F3/Plet1/Rap2b/Ccr2/S100a9/Fcer1g/Ano6	13	242	4.41413
GO:2000404	regulation of T cell migration	0.0393701	0.00218144	8.23377e-06	8.6336e-05	5.44281e-05	Cd200/Cxcl10/Ccl5/Ccr2/Spn	5	243	18.0478
GO:0035821	modulation of process of other organism	0.0551181	0.00573813	8.70031e-06	9.00996e-05	5.68008e-05	Mmp9/Gsdmd/Tlr2/Ccl5/Serpinb9/Mpeg1/S100a9	7	245	9.60558
GO:1903409	reactive oxygen species biosynthetic process	0.0551181	0.00573813	8.70031e-06	9.00996e-05	5.68008e-05	Itgb2/Cybb/Ncf1/Il1b/Tlr2/Cd47/Ptk2b	7	246	9.60558
GO:0055082	cellular chemical homeostasis	0.133858	0.0388865	8.73414e-06	9.00996e-05	5.68008e-05	Cd52/Hmox1/Scara5/Fth1/Ccr1/Cxcr2/Ptprc/Lcn2/Il1b/Cxcl1/Cdh5/Cxcl10/Ccl5/Ccr2/Ptk2b/Ccr1l1/C5ar2	17	247	3.44228
GO:0055074	calcium ion homeostasis	0.102362	0.0233319	8.77727e-06	9.01793e-05	5.6851e-05	Cd52/Ccr1/Cxcr2/Ptprc/Il1b/Cxcl1/Cdh5/Cxcl10/Ccl5/Ccr2/Ptk2b/Ccr1l1/C5ar2	13	248	4.38722
GO:0072503	cellular divalent inorganic cation homeostasis	0.102362	0.0237587	1.06451e-05	0.000108495	6.83979e-05	Cd52/Ccr1/Cxcr2/Ptprc/Il1b/Cxcl1/Cdh5/Cxcl10/Ccl5/Ccr2/Ptk2b/Ccr1l1/C5ar2	13	250	4.30841
GO:0002673	regulation of acute inflammatory response	0.0393701	0.00232371	1.12899e-05	0.000114609	7.22519e-05	C3/Il1b/Ccl5/Spn/Fcer1g	5	251	16.9428
GO:0071622	regulation of granulocyte chemotaxis	0.0393701	0.00237113	1.24842e-05	0.000126229	7.95774e-05	Cxcr2/Sell/Il1b/Ccl5/C5ar2	5	252	16.6039
GO:1902533	positive regulation of intracellular signal transduction	0.141732	0.044435	1.30824e-05	0.000131754	8.30609e-05	Ncf1/Ccl6/Mtdh/C3/Ccr1/Ptprc/Card9/Il1rn/Il1b/Tlr2/F3/Fgr/Ccl5/Nenf/Cd14/S100a9/Ptk2b/C5ar2	18	253	3.18966
GO:0031663	lipopolysaccharide-mediated signaling pathway	0.0393701	0.00241855	1.37747e-05	0.000138181	8.71122e-05	Ly86/Mtdh/Il1b/Ccl5/Cd14	5	254	16.2784
GO:0019725	cellular homeostasis	0.141732	0.0446247	1.38529e-05	0.00013842	8.7263e-05	Cd52/Hmox1/Scara5/Fth1/Ccr1/Cxcr2/Ptprc/Lcn2/Il1b/Cxcl1/Cdh5/Cxcl10/Ccl5/Ccr2/Ptk2b/Ccr1l1/Ano6/C5ar2	18	255	3.1761
GO:1902105	regulation of leukocyte differentiation	0.0787402	0.0142268	1.41125e-05	0.000140463	8.85513e-05	Vsir/Ccr1/Ptprc/Il1b/Sash3/Il2rg/Il15/Ccl5/Fgl2/Ccr2	10	256	5.53465
GO:0043410	positive regulation of MAPK cascade	0.102362	0.0246597	1.57758e-05	0.000156408	9.86028e-05	Ncf1/Ccl6/C3/Ccr1/Ptprc/Card9/Il1rn/Il1b/Tlr2/Ccl5/Nenf/Ptk2b/C5ar2	13	257	4.15098
GO:0002456	T cell mediated immunity	0.0551181	0.0063072	1.61491e-05	0.000159488	0.000100545	Vsir/Ptprc/Il1b/Sash3/Serpinb9/Ccr2/Spn	7	258	8.73891
GO:0042743	hydrogen peroxide metabolic process	0.0393701	0.0025134	1.66664e-05	0.000163962	0.000103365	Cybb/Ncf1/Hp/Hbb-b1/Hbb-bt	5	259	15.6641
GO:0051480	regulation of cytosolic calcium ion concentration	0.0866142	0.0177835	1.71381e-05	0.000167954	0.000105882	Cd52/Ccr1/Cxcr2/Ptprc/Il1b/Cxcl1/Cxcl10/Ccr2/Ptk2b/Ccr1l1/C5ar2	11	260	4.87049
GO:0045619	regulation of lymphocyte differentiation	0.0629921	0.0088206	1.72757e-05	0.000168653	0.000106323	Vsir/Ptprc/Il1b/Sash3/Il2rg/Il15/Fgl2/Ccr2	8	261	7.14148
GO:0072507	divalent inorganic cation homeostasis	0.102362	0.0248969	1.74438e-05	0.000169645	0.000106948	Cd52/Ccr1/Cxcr2/Ptprc/Il1b/Cxcl1/Cdh5/Cxcl10/Ccl5/Ccr2/Ptk2b/Ccr1l1/C5ar2	13	262	4.11145
GO:0050714	positive regulation of protein secretion	0.0787402	0.0146062	1.77041e-05	0.000171521	0.000108131	Cd274/Il1rap/Gsdmd/Il1b/Tlr2/Fgr/Cd300c2/Hcar2/Cd14/Ezr	10	263	5.39089
GO:0002824	positive regulation of adaptive immune response based on somatic recombination of immune receptors built from immunoglobulin superfamily domains	0.0551181	0.00640205	1.77935e-05	0.000171734	0.000108265	Cd274/C3/Ptprc/Il1b/Sash3/Ccr2/Fcer1g	7	264	8.60945
GO:0034113	heterotypic cell-cell adhesion	0.0393701	0.00256082	1.8279e-05	0.000175754	0.000110799	Itgb2/Cd200/Ptprc/Il1rn/Il1b	5	265	15.374
GO:0002709	regulation of T cell mediated immunity	0.0472441	0.00431546	1.85894e-05	0.000178067	0.000112258	Vsir/Ptprc/Il1b/Sash3/Ccr2/Spn	6	266	10.9477
GO:0008285	negative regulation of cell population proliferation	0.11811	0.0330061	1.96629e-05	0.000187644	0.000118295	Hmox1/Cd274/Mmp9/Vsir/Cd200/Fth1/Dll4/Il1b/Tlr2/Nr2f2/Il15/Cdh5/Spn/Ptk2b/Slfn1	15	267	3.57843
GO:0090087	regulation of peptide transport	0.125984	0.037369	2.11771e-05	0.000201341	0.00012693	Cd274/Lcp1/Il1rap/Gsdmd/Cd200/Il1r2/Il1b/Tlr2/Fgr/Ccl5/Cd300c2/Hcar2/Cd14/Ezr/S100a9/C5ar2	16	268	3.37136
GO:0006911	phagocytosis, engulfment	0.0393701	0.00265566	2.18668e-05	0.000207125	0.000130576	Itgb2/C3/Rab31/Fcer1g/Ano6	5	269	14.8249
GO:0070555	response to interleukin-1	0.0472441	0.00445772	2.23757e-05	0.00021116	0.00013312	Ccl6/Il1r2/Il1rn/Il1b/Ccl5/Cd47	6	270	10.5983
GO:0023061	signal release	0.125984	0.0375587	2.25217e-05	0.000211754	0.000133495	Cd274/Il1rap/Gsdmd/Cd200/Il1r2/Il1rn/Il1b/Tlr2/Fgr/Ccl5/Cd300c2/Hcar2/Cd14/Ezr/Fcer1g/C5ar2	16	271	3.35433
GO:0002285	lymphocyte activation involved in immune response	0.0629921	0.00919998	2.33949e-05	0.000219155	0.00013816	Lcp1/Ptprc/Clec4d/Fgl2/Ccr2/Spn/Fcer1g/Ptk2b	8	272	6.84698
GO:0010942	positive regulation of cell death	0.11811	0.0335278	2.35852e-05	0.000220129	0.000138774	Hmox1/Cd274/Mmp9/Capn1/Cxcr2/Ptprc/Ncf2/Card9/Il1b/F3/Hp/Ccl5/Hcar2/S100a9/Ano6	15	273	3.52276
GO:0045582	positive regulation of T cell differentiation	0.0472441	0.00450515	2.37673e-05	0.000221019	0.000139335	Vsir/Ptprc/Il1b/Sash3/Il2rg/Ccr2	6	274	10.4867
GO:0072678	T cell migration	0.0393701	0.00270309	2.38543e-05	0.000221021	0.000139337	Cd200/Cxcl10/Ccl5/Ccr2/Spn	5	275	14.5649
GO:0002821	positive regulation of adaptive immune response	0.0551181	0.00673401	2.46767e-05	0.000227812	0.000143618	Cd274/C3/Ptprc/Il1b/Sash3/Ccr2/Fcer1g	7	276	8.18504
GO:0048771	tissue remodeling	0.0629921	0.00929483	2.51805e-05	0.000230791	0.000145496	Tmbim1/Mmp9/Capn1/Dll4/Ctss/Ccr2/Fcgr4/Ptk2b	8	278	6.77712
GO:0045055	regulated exocytosis	0.0708661	0.0121876	2.61694e-05	0.000238995	0.000150668	Itgb2/Hmox1/Syngr1/Fgr/Ccr2/Cd177/Rab31/Ptafr/Fcer1g	9	279	5.81461
GO:0051051	negative regulation of transport	0.102362	0.0258927	2.62641e-05	0.000239003	0.000150673	Hmox1/Mmp9/Cd200/Il1r2/Il1rn/Il1b/Tlr2/Anpep/Ccr2/Ezr/Cd47/Ptk2b/C5ar2	13	280	3.95332
GO:0033993	response to lipid	0.125984	0.0381278	2.70225e-05	0.00024503	0.000154472	Cd274/Cd68/Plscr3/Ly86/Mtdh/Ncf2/Il1rn/Il1b/Tlr2/Cxcl1/Cxcl10/Ccl5/Cd14/Ptafr/Fcgr4/Ptk2b	16	281	3.30427
GO:0001818	negative regulation of cytokine production	0.0708661	0.0124721	3.13547e-05	0.000282303	0.00017797	Hmox1/Cd274/Vsir/Cd200/Il1r2/Ptprc/Tlr2/Ezr/C5ar2	9	283	5.68196
GO:0035710	CD4-positive, alpha-beta T cell activation	0.0472441	0.00474226	3.18095e-05	0.000284388	0.000179285	Cd274/Vsir/Sash3/Il2rg/Ccr2/Spn	6	284	9.96236
GO:0045921	positive regulation of exocytosis	0.0472441	0.00474226	3.18095e-05	0.000284388	0.000179285	Itgb2/Sdc1/Fgr/Cd177/Ptafr/Fcer1g	6	285	9.96236
GO:0050730	regulation of peptidyl-tyrosine phosphorylation	0.0708661	0.0125196	3.22984e-05	0.000287749	0.000181403	Itgb2/Ncf1/Pecam1/Samsn1/Ptprc/Il15/Ccl5/Rap2b/Ptk2b	9	286	5.66043
GO:0043065	positive regulation of apoptotic process	0.110236	0.0305401	3.4473e-05	0.00030499	0.000192273	Hmox1/Cd274/Mmp9/Capn1/Cxcr2/Ptprc/Ncf2/Card9/Il1b/F3/Ccl5/Hcar2/S100a9/Ano6	14	288	3.60955
GO:0023014	signal transduction by protein phosphorylation	0.125984	0.0389814	3.52743e-05	0.00030887	0.000194719	Ncf1/Ccl6/Stk10/Psca/C3/Ccr1/Ptprc/Card9/Il1rn/Il1b/Tlr2/Ccl5/Nenf/Ezr/Ptk2b/C5ar2	16	290	3.23191
GO:0051048	negative regulation of secretion	0.0708661	0.0126618	3.52752e-05	0.00030887	0.000194719	Hmox1/Cd200/Il1r2/Il1rn/Il1b/Anpep/Ccr2/Ezr/C5ar2	9	291	5.59683
GO:1903307	positive regulation of regulated secretory pathway	0.0393701	0.0029402	3.59903e-05	0.000314053	0.000197986	Itgb2/Fgr/Cd177/Ptafr/Fcer1g	5	292	13.3903
GO:0043068	positive regulation of programmed cell death	0.110236	0.0307773	3.7495e-05	0.000326066	0.000205559	Hmox1/Cd274/Mmp9/Capn1/Cxcr2/Ptprc/Ncf2/Card9/Il1b/F3/Ccl5/Hcar2/S100a9/Ano6	14	293	3.58174
GO:0032677	regulation of interleukin-8 production	0.0393701	0.00298762	3.89055e-05	0.000337181	0.000212567	Ptprc/Il1b/Tlr2/Cd14/C5ar2	5	294	13.1777
GO:0046634	regulation of alpha-beta T cell activation	0.0472441	0.00493195	3.97049e-05	0.000340633	0.000214743	Cd274/Vsir/Ptprc/Sash3/Il2rg/Ccr2	6	297	9.57919
GO:0009615	response to virus	0.0708661	0.0129464	4.1931e-05	0.000357916	0.000225638	Ptprc/Lcn2/Card9/Il1b/Il15/Cxcl10/Ccl5/Fgl2/Spn	9	298	5.47383
GO:2000514	regulation of CD4-positive, alpha-beta T cell activation	0.0393701	0.00303505	4.20003e-05	0.000357916	0.000225638	Cd274/Vsir/Sash3/Il2rg/Ccr2	5	299	12.9718
GO:0051223	regulation of protein transport	0.11811	0.0353298	4.29959e-05	0.000365178	0.000230216	Cd274/Lcp1/Il1rap/Gsdmd/Cd200/Il1r2/Il1b/Tlr2/Fgr/Ccl5/Cd300c2/Hcar2/Cd14/Ezr/C5ar2	15	300	3.34307
GO:0099024	plasma membrane invagination	0.0393701	0.00308247	4.52822e-05	0.000379537	0.000239268	Itgb2/C3/Rab31/Fcer1g/Ano6	5	304	12.7723
GO:0043408	regulation of MAPK cascade	0.11811	0.0355195	4.56918e-05	0.000381714	0.000240641	Ncf1/Ccl6/Psca/C3/Ccr1/Ptprc/Card9/Il1rn/Il1b/Tlr2/Ccl5/Nenf/Ezr/Ptk2b/C5ar2	15	305	3.32522
GO:0007596	blood coagulation	0.0551181	0.00749277	4.88746e-05	0.000406969	0.000256562	Plau/C3/F3/Rap2b/S100a9/Fcer1g/Ano6	7	306	7.35617
GO:2000106	regulation of leukocyte apoptotic process	0.0472441	0.00512164	4.90998e-05	0.000407513	0.000256905	Cd274/Cxcr2/Ccl5/Hcar2/Serpinb9/Fcer1g	6	307	9.22441
GO:0007599	hemostasis	0.0551181	0.00758761	5.29368e-05	0.000435106	0.0002743	Plau/C3/F3/Rap2b/S100a9/Fcer1g/Ano6	7	310	7.26422
GO:0045446	endothelial cell differentiation	0.0472441	0.00521648	5.4422e-05	0.000445876	0.00028109	Pecam1/Il1b/Nr2f2/Cdh5/Ezr/Afdn	6	311	9.05669
GO:0050817	coagulation	0.0551181	0.00763504	5.50692e-05	0.000449732	0.000283521	Plau/C3/F3/Rap2b/S100a9/Fcer1g/Ano6	7	312	7.2191
GO:0045428	regulation of nitric oxide biosynthetic process	0.0393701	0.00322474	5.63293e-05	0.000458553	0.000289082	Itgb2/Il1b/Tlr2/Cd47/Ptk2b	5	313	12.2088
GO:0032637	interleukin-8 production	0.0393701	0.00327216	6.04391e-05	0.000487338	0.000307229	Ptprc/Il1b/Tlr2/Cd14/C5ar2	5	316	12.0318
GO:0002286	T cell activation involved in immune response	0.0472441	0.00535875	6.32609e-05	0.000508482	0.000320558	Lcp1/Clec4d/Fgl2/Ccr2/Spn/Fcer1g	6	317	8.81625
GO:0001885	endothelial cell development	0.0393701	0.00331958	6.47765e-05	0.000518218	0.000326696	Pecam1/Il1b/Cdh5/Ezr/Afdn	5	318	11.86
GO:0006898	receptor-mediated endocytosis	0.0629921	0.0106227	6.48789e-05	0.000518218	0.000326696	Itgb2/C3/Cd63/Cxcr2/Cd14/Ezr/Rab31/Fcer1g	8	319	5.92998
GO:0070201	regulation of establishment of protein localization	0.11811	0.0367051	6.61748e-05	0.000526917	0.00033218	Cd274/Lcp1/Il1rap/Gsdmd/Cd200/Il1r2/Il1b/Tlr2/Fgr/Ccl5/Cd300c2/Hcar2/Cd14/Ezr/C5ar2	15	320	3.21782
GO:0002292	T cell differentiation involved in immune response	0.0393701	0.003367	6.935e-05	0.000550479	0.000347034	Clec4d/Fgl2/Ccr2/Spn/Fcer1g	5	321	11.6929
GO:0071396	cellular response to lipid	0.102362	0.028501	7.01249e-05	0.000554902	0.000349822	Cd274/Cd68/Plscr3/Ly86/Mtdh/Il1rn/Il1b/Cxcl1/Cxcl10/Ccl5/Cd14/Fcgr4/Ptk2b	13	322	3.59153
GO:0010324	membrane invagination	0.0393701	0.00341443	7.41684e-05	0.00058148	0.000366578	Itgb2/C3/Rab31/Fcer1g/Ano6	5	325	11.5305
GO:0001906	cell killing	0.0551181	0.00815668	8.35333e-05	0.000650896	0.000410339	Ncf1/Cr1l/C3/Ptprc/Cxcl1/Serpinb9/Cd59b	7	327	6.75742
GO:0051607	defense response to virus	0.0629921	0.0110495	8.54215e-05	0.000663579	0.000418335	Ptprc/Card9/Il1b/Il15/Cxcl10/Ccl5/Fgl2/Spn	8	328	5.70092
GO:0002262	myeloid cell homeostasis	0.0551181	0.00820411	8.66254e-05	0.000670886	0.000422941	Spi1/Hmox1/Cxcr2/Hcar2/Ccr2/Hbb-b1/Fcer1g	7	329	6.71836
GO:0032102	negative regulation of response to external stimulus	0.0787402	0.0177835	9.27883e-05	0.000712122	0.000448938	Plau/Cd200/Ccr1/Il1r2/Cdh5/Nenf/Fgl2/Serpinb9/Spn/C5ar2	10	332	4.42772
GO:0006809	nitric oxide biosynthetic process	0.0393701	0.00360412	9.60718e-05	0.000732907	0.000462041	Itgb2/Il1b/Tlr2/Cd47/Ptk2b	5	333	10.9236
GO:0071347	cellular response to interleukin-1	0.0393701	0.00360412	9.60718e-05	0.000732907	0.000462041	Ccl6/Il1r2/Il1rn/Ccl5/Cd47	5	334	10.9236
GO:1903531	negative regulation of secretion by cell	0.0629921	0.011334	0.00010191	0.000772817	0.000487201	Hmox1/Cd200/Il1r2/Il1rn/Il1b/Ccr2/Ezr/C5ar2	8	336	5.5578
GO:0000165	MAPK cascade	0.11811	0.0381752	0.000102461	0.000774693	0.000488384	Ncf1/Ccl6/Psca/C3/Ccr1/Ptprc/Card9/Il1rn/Il1b/Tlr2/Ccl5/Nenf/Ezr/Ptk2b/C5ar2	15	337	3.0939
GO:0048872	homeostasis of number of cells	0.0708661	0.0147958	0.000116569	0.000868475	0.000547506	Spi1/Hmox1/Cxcr2/Sash3/Hcar2/Ccr2/Hbb-b1/Fcer1g/Afdn	9	342	4.7896
GO:0046209	nitric oxide metabolic process	0.0393701	0.00379381	0.000122635	0.000908357	0.000572648	Itgb2/Il1b/Tlr2/Cd47/Ptk2b	5	343	10.3775
GO:0050688	regulation of defense response to virus	0.0393701	0.00379381	0.000122635	0.000908357	0.000572648	Il1b/Il15/Ccl5/Fgl2/Spn	5	344	10.3775
GO:0017157	regulation of exocytosis	0.0629921	0.011666	0.000124394	0.000918713	0.000579177	Itgb2/Hmox1/Sdc1/Fgr/Ccr2/Cd177/Ptafr/Fcer1g	8	345	5.39965
GO:0031623	receptor internalization	0.0472441	0.00607009	0.000126187	0.000929263	0.000585828	Itgb2/Cd63/Cxcr2/Ezr/Rab31/Fcer1g	6	346	7.7831
GO:1903305	regulation of regulated secretory pathway	0.0551181	0.00891545	0.000145365	0.00105525	0.00066525	Itgb2/Hmox1/Fgr/Ccr2/Cd177/Ptafr/Fcer1g	7	351	6.18232
GO:0071887	leukocyte apoptotic process	0.0472441	0.00625978	0.00014938	0.00108131	0.000681679	Cd274/Cxcr2/Ccl5/Hcar2/Serpinb9/Fcer1g	6	352	7.54724
GO:2001057	reactive nitrogen species metabolic process	0.0393701	0.0039835	0.000154495	0.00111517	0.000703026	Itgb2/Il1b/Tlr2/Cd47/Ptk2b	5	353	9.8833
GO:0055072	iron ion homeostasis	0.0393701	0.00412576	0.000182271	0.00129991	0.000819493	Hmox1/Scara5/Slc22a17/Fth1/Lcn2	5	355	9.54249
GO:0006897	endocytosis	0.0866142	0.0234268	0.000201684	0.00141568	0.000892475	Itgb2/Scara5/C3/Cd63/Cxcr2/Cd14/Cd177/Ezr/Rab31/Fcer1g/Ano6	11	363	3.69723
GO:0000302	response to reactive oxygen species	0.0551181	0.00957936	0.000226024	0.00156923	0.00098928	Hmox1/Ncf1/Mmp9/Capn1/Lcn2/Hp/Ptk2b	7	367	5.75384
GO:0030336	negative regulation of cell migration	0.0629921	0.0127567	0.000228959	0.00158529	0.000999402	Cd200/Cd63/Il1rn/Dll4/Nr2f2/Rap2b/Afdn/C5ar2	8	368	4.93797
GO:0043112	receptor metabolic process	0.0551181	0.00981647	0.000262335	0.00179686	0.00113278	Itgb2/Capn1/Cd63/Cxcr2/Ezr/Rab31/Fcer1g	7	372	5.61486
GO:0051345	positive regulation of hydrolase activity	0.0866142	0.0242804	0.000274049	0.00186705	0.00117703	Ccl6/Vsir/Cd200/Ptprc/Card9/F3/Ccl5/S100a9/Ptafr/Ptk2b/Afdn	11	374	3.56725
GO:0051336	regulation of hydrolase activity	0.125984	0.0466638	0.000282817	0.00192165	0.00121145	Mmp9/Ccl6/Vsir/Pecam1/Cd200/Ptprc/Card9/F3/Ccl5/Serpinb6b/Serpinb9/S100a9/Ptafr/Serpinb9g/Ptk2b/Afdn	16	375	2.69983
GO:2000146	negative regulation of cell motility	0.0629921	0.0133732	0.000314539	0.00210907	0.0013296	Cd200/Cd63/Il1rn/Dll4/Nr2f2/Rap2b/Afdn/C5ar2	8	380	4.71034
GO:0010631	epithelial cell migration	0.0629921	0.0134206	0.000322079	0.00215395	0.0013579	Itgb2/Hmox1/Mmp9/Pecam1/Cd63/Dll4/Nr2f2/Ptk2b	8	381	4.69369
GO:0090132	epithelium migration	0.0629921	0.0135154	0.0003376	0.00225185	0.00141961	Itgb2/Hmox1/Mmp9/Pecam1/Cd63/Dll4/Nr2f2/Ptk2b	8	382	4.66075
GO:0090130	tissue migration	0.0629921	0.0136103	0.000353727	0.00234103	0.00147584	Itgb2/Hmox1/Mmp9/Pecam1/Cd63/Dll4/Nr2f2/Ptk2b	8	385	4.62828
GO:0017144	drug metabolic process	0.0866142	0.0252288	0.000379089	0.00249593	0.00157349	Itgb2/Cybb/Ncf1/Il1b/Tlr2/Hp/Pdxk/Hbb-b1/Cd47/Ptk2b/Hbb-bt	11	386	3.43314
GO:0007162	negative regulation of cell adhesion	0.0629921	0.0137525	0.000379091	0.00249593	0.00157349	Cd274/Vsir/Ptprc/Il1rn/Plet1/Fgl2/Spn/Slfn1	8	387	4.5804
GO:0051222	positive regulation of protein transport	0.0787402	0.0211979	0.000381105	0.00249764	0.00157457	Cd274/Il1rap/Gsdmd/Il1b/Tlr2/Fgr/Cd300c2/Hcar2/Cd14/Ezr	10	388	3.71453
GO:0051250	negative regulation of lymphocyte activation	0.0472441	0.00744535	0.000381312	0.00249764	0.00157457	Cd274/Vsir/Samsn1/Fgl2/Spn/Slfn1	6	389	6.34545
GO:0002702	positive regulation of production of molecular mediator of immune response	0.0393701	0.0048371	0.000382393	0.0024983	0.00157498	Ptprc/Il1b/Tlr2/Sash3/Fcer1g	5	390	8.13918
GO:0031348	negative regulation of defense response	0.0551181	0.0104804	0.000389574	0.00253223	0.00159638	Cd200/Ccr1/Il1r2/Cdh5/Fgl2/Serpinb9/Spn	7	392	5.25917
GO:0016999	antibiotic metabolic process	0.0393701	0.00488453	0.000399985	0.00256902	0.00161957	Cybb/Ncf1/Hp/Hbb-b1/Hbb-bt	5	394	8.06016
GO:0046427	positive regulation of receptor signaling pathway via JAK-STAT	0.0393701	0.00488453	0.000399985	0.00256902	0.00161957	Prl8a9/Pecam1/Il15/Ccl5/Ptk2b	5	395	8.06016
GO:1903426	regulation of reactive oxygen species biosynthetic process	0.0393701	0.00488453	0.000399985	0.00256902	0.00161957	Itgb2/Il1b/Tlr2/Cd47/Ptk2b	5	396	8.06016
GO:0016485	protein processing	0.0551181	0.0105278	0.000400275	0.00256902	0.00161957	Vsir/Cpm/Plau/Capn1/Il1r2/F3/Ctss	7	397	5.23548
GO:0042136	neurotransmitter biosynthetic process	0.0393701	0.00493195	0.000418181	0.0026772	0.00168776	Itgb2/Il1b/Tlr2/Cd47/Ptk2b	5	398	7.98266
GO:1904894	positive regulation of receptor signaling pathway via STAT	0.0393701	0.00507422	0.00047653	0.00300544	0.0018947	Prl8a9/Pecam1/Il15/Ccl5/Ptk2b	5	404	7.75885
GO:0043066	negative regulation of apoptotic process	0.11811	0.0442453	0.000498496	0.00313597	0.00197699	Hck/Hmox1/Tmbim1/Mmp9/Mtdh/Cxcr2/Il1rn/Il1b/Pdxk/Ccl5/Serpinb9/Fcer1g/Ptk2b/Cd59b/Bcl2a1b	15	405	2.66944
GO:1904951	positive regulation of establishment of protein localization	0.0787402	0.0219567	0.000501517	0.00313597	0.00197699	Cd274/Il1rap/Gsdmd/Il1b/Tlr2/Fgr/Cd300c2/Hcar2/Cd14/Ezr	10	407	3.58616
GO:0046425	regulation of receptor signaling pathway via JAK-STAT	0.0472441	0.00787215	0.000512587	0.00319333	0.00201315	Prl8a9/Pecam1/Ptprc/Il15/Ccl5/Ptk2b	6	409	6.00142
GO:0032963	collagen metabolic process	0.0393701	0.00516906	0.0005187	0.00322353	0.00203219	Mmp9/Vsir/Ctss/Mmp1b/Mmp1a	5	410	7.61648
GO:0043269	regulation of ion transport	0.102362	0.0351401	0.000537705	0.00333351	0.00210152	Cybb/Mmp9/Cd63/Ccr1/Il1rn/Il1b/Cxcl1/Cxcl10/Ccl5/Ctss/Ptafr/Ptk2b/Ano6	13	411	2.91297
GO:1904892	regulation of receptor signaling pathway via STAT	0.0472441	0.00810926	0.000599354	0.00367076	0.00231413	Prl8a9/Pecam1/Ptprc/Il15/Ccl5/Ptk2b	6	416	5.82594
GO:0043069	negative regulation of programmed cell death	0.11811	0.0450515	0.000600749	0.00367076	0.00231413	Hck/Hmox1/Tmbim1/Mmp9/Mtdh/Cxcr2/Il1rn/Il1b/Pdxk/Ccl5/Serpinb9/Fcer1g/Ptk2b/Cd59b/Bcl2a1b	15	417	2.62167
GO:0040013	negative regulation of locomotion	0.0629921	0.015033	0.000681093	0.00413196	0.00260488	Cd200/Cd63/Il1rn/Dll4/Nr2f2/Rap2b/Afdn/C5ar2	8	419	4.19027
GO:0051271	negative regulation of cellular component movement	0.0629921	0.015033	0.000681093	0.00413196	0.00260488	Cd200/Cd63/Il1rn/Dll4/Nr2f2/Rap2b/Afdn/C5ar2	8	420	4.19027
GO:0046777	protein autophosphorylation	0.0551181	0.0115711	0.000701766	0.0042372	0.00267123	Hck/Frk/Stk10/Ptprc/Fgr/Rap2b/Ptk2b	7	422	4.76342
GO:0045807	positive regulation of endocytosis	0.0393701	0.00554844	0.000715995	0.0043129	0.00271895	C3/Cd63/Cd14/Rab31/Ano6	5	423	7.0957
GO:0030099	myeloid cell differentiation	0.0708661	0.0190165	0.00073238	0.00440119	0.00277461	Spi1/Ccr1/Tlr2/Csf3r/Il15/Ccl5/Hbb-b1/Fcer1g/Ptk2b	9	424	3.72657
GO:0001659	temperature homeostasis	0.0472441	0.00848864	0.00076144	0.00455434	0.00287116	Lcn2/Il1rn/Il1b/Il15/Ccl5/Ccr2	6	426	5.56557
GO:0048871	multicellular organismal homeostasis	0.0787402	0.0231896	0.000763743	0.0045572	0.00287296	Lcn2/Il1rn/Il1b/Sash3/Il15/Ccl5/Ctss/Ccr2/Fcgr4/Ptk2b	10	427	3.39549
GO:0043270	positive regulation of ion transport	0.0629921	0.0154598	0.000816729	0.00481719	0.00303686	Ccr1/Il1b/Cxcl1/Cxcl10/Ccl5/Ctss/Ptafr/Ano6	8	432	4.07459
GO:0042542	response to hydrogen peroxide	0.0393701	0.00573813	0.000833434	0.00490436	0.00309182	Hmox1/Capn1/Lcn2/Hp/Ptk2b	5	433	6.86113
GO:0050868	negative regulation of T cell activation	0.0393701	0.00583298	0.000897268	0.00524367	0.00330572	Cd274/Vsir/Fgl2/Spn/Slfn1	5	436	6.74957
GO:0016064	immunoglobulin mediated immune response	0.0393701	0.00592782	0.000964674	0.00558634	0.00352175	Cr1l/C3/Ptprc/Fgl2/Fcer1g	5	439	6.64157
GO:0031341	regulation of cell killing	0.0393701	0.00592782	0.000964674	0.00558634	0.00352175	Cr1l/Ptprc/Cxcl1/Serpinb9/Cd59b	5	440	6.64157
GO:0007259	receptor signaling pathway via JAK-STAT	0.0472441	0.00901029	0.00103737	0.00595317	0.00375301	Prl8a9/Pecam1/Ptprc/Il15/Ccl5/Ptk2b	6	444	5.24335
GO:0022408	negative regulation of cell-cell adhesion	0.0472441	0.00905771	0.00106581	0.00608898	0.00383863	Cd274/Vsir/Il1rn/Fgl2/Spn/Slfn1	6	446	5.2159
GO:0050852	T cell receptor signaling pathway	0.0393701	0.00607009	0.00107275	0.00611491	0.00385498	Fyb/Ptprc/Themis2/Spn/Ezr	5	447	6.48591
GO:0019724	B cell mediated immunity	0.0393701	0.00611751	0.0011107	0.006289	0.00396473	Cr1l/C3/Ptprc/Fgl2/Fcer1g	5	448	6.43563
GO:0051092	positive regulation of NF-kappaB transcription factor activity	0.0393701	0.00611751	0.0011107	0.006289	0.00396473	Itgb2/Mtdh/Il1rap/Il1b/Tlr2	5	449	6.43563
GO:0055076	transition metal ion homeostasis	0.0393701	0.00611751	0.0011107	0.006289	0.00396473	Hmox1/Scara5/Slc22a17/Fth1/Lcn2	5	450	6.43563
GO:0052548	regulation of endopeptidase activity	0.0629921	0.0162659	0.0011319	0.00638073	0.00402255	Mmp9/Vsir/Card9/F3/Serpinb6b/Serpinb9/S100a9/Serpinb9g	8	452	3.87264
GO:0050878	regulation of body fluid levels	0.0629921	0.0163134	0.0011531	0.00647159	0.00407983	Prl8a9/Plau/C3/F3/Rap2b/S100a9/Fcer1g/Ano6	8	454	3.86138
GO:0050731	positive regulation of peptidyl-tyrosine phosphorylation	0.0472441	0.0092474	0.00118563	0.00662498	0.00417653	Ncf1/Pecam1/Ptprc/Il15/Ccl5/Ptk2b	6	455	5.1089
GO:0097696	receptor signaling pathway via STAT	0.0472441	0.0092474	0.00118563	0.00662498	0.00417653	Prl8a9/Pecam1/Ptprc/Il15/Ccl5/Ptk2b	6	456	5.1089
GO:0001936	regulation of endothelial cell proliferation	0.0393701	0.00625978	0.00123051	0.00680119	0.00428762	Hmox1/Dll4/F3/Nr2f2/Lrg1	5	461	6.28937
GO:0002708	positive regulation of lymphocyte mediated immunity	0.0393701	0.00640205	0.00135964	0.00740247	0.00466668	C3/Ptprc/Il1b/Sash3/Fcer1g	5	467	6.14961
GO:1903038	negative regulation of leukocyte cell-cell adhesion	0.0393701	0.00640205	0.00135964	0.00740247	0.00466668	Cd274/Vsir/Fgl2/Spn/Slfn1	5	468	6.14961
GO:0043542	endothelial cell migration	0.0472441	0.00957936	0.00141987	0.0077139	0.00486302	Itgb2/Hmox1/Pecam1/Dll4/Nr2f2/Ptk2b	6	469	4.93186
GO:0007160	cell-matrix adhesion	0.0472441	0.00967421	0.00149287	0.00807605	0.00509132	Itgb2/Pecam1/Plau/Cd63/Plet1/Ptk2b	6	471	4.88351
GO:0098742	cell-cell adhesion via plasma-membrane adhesion molecules	0.0472441	0.00972163	0.00153042	0.00824421	0.00519733	Pecam1/Il1rap/Sell/Il1rn/Cdh5/Cd177	6	473	4.85969
GO:0050678	regulation of epithelial cell proliferation	0.0629921	0.017167	0.00159208	0.00846893	0.005339	Hmox1/Plau/Dll4/F3/Nr2f2/Ccl5/Lrg1/C5ar2	8	479	3.66938
GO:0051604	protein maturation	0.0551181	0.0134206	0.0016546	0.00878315	0.00553709	Vsir/Cpm/Plau/Capn1/Il1r2/F3/Ctss	7	480	4.10698
GO:0019722	calcium-mediated signaling	0.0472441	0.0100062	0.0017711	0.00936256	0.00590237	Ccr1/Cxcr2/Ptprc/Ccr2/Ptk2b/Ccr1l1	6	482	4.7215
GO:0019233	sensory perception of pain	0.0393701	0.00682885	0.00180719	0.00947472	0.00597307	Il1rn/Ctss/Ccr2/Ptafr/Fcgr4	5	485	5.76526
GO:0046330	positive regulation of JNK cascade	0.0393701	0.00682885	0.00180719	0.00947472	0.00597307	Ncf1/Card9/Il1rn/Il1b/Ptk2b	5	486	5.76526
GO:0001935	endothelial cell proliferation	0.0393701	0.0069237	0.00191974	0.00988181	0.00622971	Hmox1/Dll4/F3/Nr2f2/Lrg1	5	495	5.68628
GO:0030100	regulation of endocytosis	0.0472441	0.0102433	0.00199275	0.0101754	0.00641479	C3/Cd63/Cd14/Cd177/Rab31/Ano6	6	499	4.6122
GO:0031098	stress-activated protein kinase signaling cascade	0.0551181	0.0138948	0.00201371	0.0102619	0.0064693	Ncf1/Stk10/Card9/Il1rn/Il1b/Ezr/Ptk2b	7	500	3.96681
GO:0042133	neurotransmitter metabolic process	0.0393701	0.00701854	0.00203734	0.0103616	0.00653216	Itgb2/Il1b/Tlr2/Cd47/Ptk2b	5	501	5.60944
GO:0002573	myeloid leukocyte differentiation	0.0472441	0.0103855	0.00213545	0.0107745	0.0067925	Spi1/Ccr1/Tlr2/Il15/Ccl5/Fcer1g	6	505	4.54902
GO:0051186	cofactor metabolic process	0.0629921	0.0181154	0.00222545	0.0111843	0.00705084	Hmox1/Cybb/Ncf1/Ncf2/Hp/Pdxk/Hbb-b1/Hbb-bt	8	507	3.47726
GO:0002833	positive regulation of response to biotic stimulus	0.0393701	0.00725566	0.0023543	0.0116738	0.00735941	Cd274/Ly86/Card9/Tlr2/Cxcl1	5	513	5.42612
GO:0050709	negative regulation of protein secretion	0.0393701	0.0073505	0.00249061	0.0122748	0.00773832	Cd200/Il1r2/Il1b/Ezr/C5ar2	5	517	5.35611
GO:0010632	regulation of epithelial cell migration	0.0472441	0.0107175	0.0024984	0.0122894	0.00774753	Hmox1/Mmp9/Cd63/Dll4/Nr2f2/Ptk2b	6	518	4.40812
GO:0034762	regulation of transmembrane transport	0.0787402	0.027268	0.00253891	0.0124168	0.00782781	Cybb/Mmp9/C3/Cd63/Il1b/Cxcl10/Ctss/Ptafr/Ptk2b/Ano6	10	521	2.88764
GO:0048015	phosphatidylinositol-mediated signaling	0.0393701	0.00754019	0.00278032	0.0133125	0.00839249	Ncf1/Fgr/Ccl5/Ezr/Ptafr	5	532	5.22136
GO:0097191	extrinsic apoptotic signaling pathway	0.0472441	0.0109546	0.00278476	0.0133125	0.00839249	Hmox1/Tmbim1/Ptprc/Lcn2/Il1b/Bcl2a1b	6	533	4.31271
GO:0051235	maintenance of location	0.0551181	0.0148433	0.00291094	0.0138637	0.00873998	C3/Fth1/Ptprc/Lcn2/Il1b/Cxcl10/Ptk2b	7	535	3.71334
GO:0048017	inositol lipid-mediated signaling	0.0393701	0.00768246	0.00301308	0.0143234	0.00902976	Ncf1/Fgr/Ccl5/Ezr/Ptafr	5	536	5.12467
GO:0032872	regulation of stress-activated MAPK cascade	0.0472441	0.0111443	0.00303102	0.0143285	0.00903298	Ncf1/Card9/Il1rn/Il1b/Ezr/Ptk2b	6	539	4.2393
GO:0051090	regulation of DNA-binding transcription factor activity	0.0629921	0.0190639	0.00304227	0.0143285	0.00903299	Itgb2/Hck/Hmox1/Mtdh/Il1rap/Cd200/Il1b/Tlr2	8	541	3.30427
GO:0050851	antigen receptor-mediated signaling pathway	0.0393701	0.00772988	0.0030937	0.0145225	0.00915528	Fyb/Ptprc/Themis2/Spn/Ezr	5	542	5.09323
GO:0070302	regulation of stress-activated protein kinase signaling cascade	0.0472441	0.0112392	0.0031601	0.0146399	0.0092293	Ncf1/Card9/Il1rn/Il1b/Ezr/Ptk2b	6	550	4.20353
GO:0009991	response to extracellular stimulus	0.0629921	0.0192061	0.00318267	0.0147177	0.00927835	Prl8a9/Mmp9/Cd68/Gsdmd/Ptprc/Sell/Il1b/Nenf	8	551	3.27979
GO:0002792	negative regulation of peptide secretion	0.0393701	0.00782473	0.0032596	0.0149379	0.00941716	Cd200/Il1r2/Il1b/Ezr/C5ar2	5	556	5.0315
GO:0048660	regulation of smooth muscle cell proliferation	0.0393701	0.00787215	0.00334491	0.0153013	0.00964628	Hmox1/Mmp9/Il15/Ccl5/Ptafr	5	557	5.00119
GO:0001667	ameboidal-type cell migration	0.0629921	0.0193958	0.00337767	0.0153943	0.00970493	Itgb2/Hmox1/Mmp9/Pecam1/Cd63/Dll4/Nr2f2/Ptk2b	8	558	3.24771
GO:0051091	positive regulation of DNA-binding transcription factor activity	0.0472441	0.011666	0.00379236	0.0167605	0.0105662	Itgb2/Mtdh/Il1rap/Cd200/Il1b/Tlr2	6	575	4.04974
GO:0052547	regulation of peptidase activity	0.0629921	0.0197752	0.00379546	0.0167605	0.0105662	Mmp9/Vsir/Card9/F3/Serpinb6b/Serpinb9/S100a9/Serpinb9g	8	576	3.18541
GO:0048659	smooth muscle cell proliferation	0.0393701	0.00810926	0.00379575	0.0167605	0.0105662	Hmox1/Mmp9/Il15/Ccl5/Ptafr	5	577	4.85495
GO:0030162	regulation of proteolysis	0.0866142	0.0337649	0.00387007	0.017031	0.0107367	Mmp9/Vsir/Il1r2/Card9/Il1b/F3/Serpinb6b/Serpinb9/S100a9/Serpinb9g/Ptk2b	11	579	2.56521
GO:0032874	positive regulation of stress-activated MAPK cascade	0.0393701	0.00815668	0.00389089	0.0170931	0.0107759	Ncf1/Card9/Il1rn/Il1b/Ptk2b	5	580	4.82673
GO:0070304	positive regulation of stress-activated protein kinase signaling cascade	0.0393701	0.00820411	0.00398773	0.0174884	0.011025	Ncf1/Card9/Il1rn/Il1b/Ptk2b	5	581	4.79883
GO:0031644	regulation of nervous system process	0.0393701	0.00825153	0.00408628	0.0176777	0.0111444	Ctss/Ptafr/Fcgr4/Ptk2b/Afdn	5	586	4.77125
GO:0001933	negative regulation of protein phosphorylation	0.0629921	0.0201072	0.00419294	0.0181078	0.0114156	Pecam1/Psca/Samsn1/Ptprc/Il1b/Nr2f2/Ezr/Slfn1	8	590	3.13282
GO:0009896	positive regulation of catabolic process	0.0629921	0.0203917	0.00455859	0.019269	0.0121476	Hmox1/Vsir/Mtdh/Il1b/Tlr2/Ezr/Ptk2b/Rufy4	8	598	3.0891
GO:0050673	epithelial cell proliferation	0.0629921	0.0203917	0.00455859	0.019269	0.0121476	Hmox1/Plau/Dll4/F3/Nr2f2/Ccl5/Lrg1/C5ar2	8	599	3.0891
GO:0051403	stress-activated MAPK cascade	0.0472441	0.0123299	0.00495642	0.0206019	0.0129879	Ncf1/Card9/Il1rn/Il1b/Ezr/Ptk2b	6	613	3.83168
GO:0061024	membrane organization	0.0787402	0.0301133	0.00510605	0.0211548	0.0133365	Itgb2/Plscr3/Syngr1/C3/Ptprc/Atp11b/S100a9/Rab31/Fcer1g/Ano6	10	615	2.61479
GO:0032956	regulation of actin cytoskeleton organization	0.0551181	0.0165031	0.00518361	0.0212686	0.0134082	Hck/Pecam1/Capn1/Tlr2/Fgr/Cd47/Ptk2b	7	621	3.33987
GO:0030001	metal ion transport	0.0944882	0.0406886	0.00567503	0.0231042	0.0145654	Scara5/Slc22a17/Fth1/Cd63/Ccr1/Ptprc/Lcn2/Cxcl1/Cxcl10/Ccl5/Ptk2b/Ano6	12	625	2.32223
GO:0045088	regulation of innate immune response	0.0393701	0.00905771	0.00603993	0.0241597	0.0152308	Ccr1/Card9/Tlr2/Fgr/Serpinb9	5	636	4.34658
GO:0046328	regulation of JNK cascade	0.0393701	0.00905771	0.00603993	0.0241597	0.0152308	Ncf1/Card9/Il1rn/Il1b/Ptk2b	5	637	4.34658
GO:0044706	multi-multicellular organism process	0.0393701	0.00910514	0.00617215	0.0246499	0.0155398	Prl8a9/Cr1l/Mmp9/Nr2f2/Ptafr	5	638	4.32394
GO:0031331	positive regulation of cellular catabolic process	0.0551181	0.017167	0.00639396	0.0253372	0.0159731	Hmox1/Mtdh/Il1b/Tlr2/Ezr/Ptk2b/Rufy4	7	643	3.21071
GO:0007169	transmembrane receptor protein tyrosine kinase signaling pathway	0.0708661	0.0264144	0.00662839	0.0261442	0.0164819	Hck/Ncf1/Mmp9/Frk/Cd63/Il1b/F3/Fgr/Ptk2b	9	646	2.68286
GO:0007249	I-kappaB kinase/NF-kappaB signaling	0.0393701	0.00934225	0.00686395	0.0269897	0.0170149	Mtdh/Card9/Il1rn/Il1b/Tlr2	5	648	4.2142
GO:0050679	positive regulation of epithelial cell proliferation	0.0393701	0.00943709	0.00715528	0.0277499	0.0174941	Hmox1/F3/Ccl5/Lrg1/C5ar2	5	657	4.17184
GO:0030036	actin cytoskeleton organization	0.0787402	0.0317257	0.0072801	0.028191	0.0177723	Hck/Pecam1/Lcp1/Capn1/Tlr2/Fgr/Ezr/Cd47/S100a9/Ptk2b	10	658	2.4819
GO:0010720	positive regulation of cell development	0.0787402	0.0317731	0.00735346	0.0284319	0.0179241	Neu1/Il1rap/Il1b/Tlr2/Cdh5/Ccl5/Ccr2/S100a9/Ptk2b/Afdn	10	659	2.4782
GO:0042326	negative regulation of phosphorylation	0.0629921	0.0222886	0.00766153	0.0294381	0.0185584	Pecam1/Psca/Samsn1/Ptprc/Il1b/Nr2f2/Ezr/Slfn1	8	660	2.8262
GO:0072659	protein localization to plasma membrane	0.0472441	0.0135629	0.00778585	0.0297427	0.0187504	Tmbim1/Fyb/Ezr/Rab31/Fcer1g/Afdn	6	667	3.48334
GO:0007167	enzyme linked receptor protein signaling pathway	0.0944882	0.0425855	0.0080386	0.030628	0.0193086	Hck/Ncf1/Mmp9/Frk/Vsir/Cd63/Il1b/F3/Fgr/Cdh5/Lrg1/Ptk2b	12	668	2.21879
GO:0007254	JNK cascade	0.0393701	0.00972163	0.00808103	0.030732	0.0193742	Ncf1/Card9/Il1rn/Il1b/Ptk2b	5	670	4.04974
GO:0043086	negative regulation of catalytic activity	0.0787402	0.0322948	0.00819883	0.0311335	0.0196273	Tmbim1/Mmp9/Pecam1/Ptprc/Il1b/Nr2f2/Hp/Serpinb6b/Serpinb9/Serpinb9g	10	671	2.43817
GO:0051224	negative regulation of protein transport	0.0393701	0.00981647	0.00840727	0.0312726	0.0197149	Cd200/Il1r2/Il1b/Ezr/C5ar2	5	684	4.01061
GO:1902115	regulation of organelle assembly	0.0393701	0.00981647	0.00840727	0.0312726	0.0197149	Hck/Sdc1/Lcp1/Il1rap/Ezr	5	685	4.01061
GO:0031400	negative regulation of protein modification process	0.0708661	0.0275525	0.00862056	0.0320192	0.0201856	Spi1/Pecam1/Psca/Samsn1/Ptprc/Il1b/Nr2f2/Ezr/Slfn1	9	686	2.57204
GO:0034765	regulation of ion transmembrane transport	0.0629921	0.023	0.00916394	0.0336451	0.0212106	Cybb/Mmp9/Cd63/Cxcl10/Ctss/Ptafr/Ptk2b/Ano6	8	694	2.73879
GO:1904950	negative regulation of establishment of protein localization	0.0393701	0.0100536	0.00926264	0.0339586	0.0214082	Cd200/Il1r2/Il1b/Ezr/C5ar2	5	695	3.91602
GO:0050769	positive regulation of neurogenesis	0.0708661	0.0279793	0.00947486	0.0345873	0.0218046	Neu1/Il1rap/Il1b/Tlr2/Ccl5/Ccr2/S100a9/Ptk2b/Afdn	9	698	2.5328
GO:0045637	regulation of myeloid cell differentiation	0.0393701	0.0102433	0.00998882	0.0360503	0.0227269	Spi1/Ccr1/Csf3r/Ccl5/Ptk2b	5	705	3.8435
GO:0051651	maintenance of location in cell	0.0393701	0.0102433	0.00998882	0.0360503	0.0227269	Fth1/Ptprc/Lcn2/Cxcl10/Ptk2b	5	706	3.8435
GO:0032271	regulation of protein polymerization	0.0393701	0.0103381	0.0103662	0.0373066	0.0235189	Pecam1/Capn1/Tlr2/Cdh5/Ptk2b	5	708	3.80824
GO:0032970	regulation of actin filament-based process	0.0551181	0.0188742	0.0104672	0.0376168	0.0237145	Hck/Pecam1/Capn1/Tlr2/Fgr/Cd47/Ptk2b	7	709	2.92029
GO:0044057	regulation of system process	0.0708661	0.028501	0.0106045	0.0376582	0.0237406	Ncf1/Il1b/Ctss/Anpep/Hcar2/Ptafr/Fcgr4/Ptk2b/Afdn	9	711	2.48645
GO:0006979	response to oxidative stress	0.0551181	0.0190639	0.0110148	0.0386581	0.0243709	Hmox1/Ncf1/Mmp9/Capn1/Lcn2/Hp/Ptk2b	7	726	2.89123
GO:0007015	actin filament organization	0.0551181	0.0191587	0.0112963	0.0395372	0.0249251	Pecam1/Lcp1/Capn1/Tlr2/Ezr/Cd47/Ptk2b	7	728	2.87692
GO:0097190	apoptotic signaling pathway	0.0708661	0.0289752	0.0117171	0.0406747	0.0256422	Hmox1/Tmbim1/Mmp9/Ptprc/Lcn2/Il1b/Spn/S100a9/Bcl2a1b	9	734	2.44575
GO:0070997	neuron death	0.0551181	0.0194907	0.0123229	0.0422026	0.0266055	Hmox1/Plau/Cd200/Ncf2/Il1b/Ccl5/Ptk2b	7	744	2.82792
GO:0021700	developmental maturation	0.0472441	0.0151752	0.0130428	0.0441929	0.0278602	C3/Cd63/Il15/Cdh5/Ptk2b/Ano6	6	752	3.11324
GO:2001234	negative regulation of apoptotic signaling pathway	0.0393701	0.0110495	0.0135125	0.0453621	0.0285973	Hmox1/Tmbim1/Mmp9/Il1b/Bcl2a1b	5	759	3.56308
GO:0043254	regulation of protein-containing complex assembly	0.0551181	0.0199175	0.0137399	0.0459438	0.028964	Hck/Pecam1/Lcp1/Capn1/Tlr2/Cdh5/Ptk2b	7	761	2.76732
GO:2001233	regulation of apoptotic signaling pathway	0.0551181	0.0199175	0.0137399	0.0459438	0.028964	Hmox1/Tmbim1/Mmp9/Ptprc/Il1b/S100a9/Bcl2a1b	7	762	2.76732
GO:0034764	positive regulation of transmembrane transport	0.0393701	0.0111917	0.0142111	0.0470258	0.0296461	C3/Cxcl10/Ctss/Ptafr/Ano6	5	770	3.51778
GO:0033002	muscle cell proliferation	0.0393701	0.0112392	0.0144493	0.0476901	0.0300649	Hmox1/Mmp9/Il15/Ccl5/Ptafr	5	772	3.50294
GO:0010959	regulation of metal ion transport	0.0551181	0.0201546	0.0145758	0.0480456	0.030289	Cd63/Ccr1/Cxcl1/Cxcl10/Ccl5/Ptk2b/Ano6	7	773	2.73477
GO:0001894	tissue homeostasis	0.0393701	0.0112866	0.0146901	0.0483597	0.030487	Sash3/Ctss/Ccr2/Fcgr4/Ptk2b	5	774	3.48822
GO:0045862	positive regulation of proteolysis	0.0472441	0.0157443	0.0153821	0.0497327	0.0313526	Vsir/Card9/Il1b/F3/S100a9/Ptk2b	6	787	3.00071
GO:0019932	second-messenger-mediated signaling	0.0551181	0.0204866	0.0158066	0.0509167	0.032099	Ccr1/Cxcr2/Ptprc/Cxcl10/Ccr2/Ptk2b/Ccr1l1	7	791	2.69045
GO:0030029	actin filament-based process	0.0787402	0.0358989	0.016256	0.0520354	0.0328043	Hck/Pecam1/Lcp1/Capn1/Tlr2/Fgr/Ezr/Cd47/S100a9/Ptk2b	10	796	2.19339
GO:0031589	cell-substrate adhesion	0.0472441	0.0162185	0.0175424	0.0554567	0.0349611	Itgb2/Pecam1/Plau/Cd63/Plet1/Ptk2b	6	806	2.91297
GO:0051493	regulation of cytoskeleton organization	0.0629921	0.0258927	0.017616	0.0555084	0.0349937	Hck/Pecam1/Capn1/Tlr2/Fgr/Cdh5/Cd47/Ptk2b	8	807	2.43281
GO:0002064	epithelial cell development	0.0393701	0.0119031	0.0180696	0.0564923	0.035614	Pecam1/Il1b/Cdh5/Ezr/Afdn	5	815	3.30756
GO:0044403	symbiotic process	0.0472441	0.0163608	0.0182293	0.0567827	0.0357971	Ncf1/Mmp9/Tlr2/Cxcl1/Ccl5/Serpinb9	6	818	2.88764
GO:0051962	positive regulation of nervous system development	0.0708661	0.0313463	0.0186368	0.0578398	0.0364635	Neu1/Il1rap/Il1b/Tlr2/Ccl5/Ccr2/S100a9/Ptk2b/Afdn	9	821	2.26075
GO:0051347	positive regulation of transferase activity	0.0629921	0.0262247	0.018858	0.0579617	0.0365403	Ncf1/Stk10/Cd200/Ptprc/Il1rn/Il1b/Fgr/Ptk2b	8	829	2.40202
GO:0009636	response to toxic substance	0.0472441	0.0165979	0.0194147	0.059244	0.0373488	Hmox1/Capn1/Lcn2/Hp/Ccl5/Ptk2b	6	835	2.84639
GO:0072657	protein localization to membrane	0.0629921	0.0264144	0.0195954	0.0596546	0.0376076	Itgb2/Tmbim1/Ncf1/Fyb/Ezr/Rab31/Fcer1g/Afdn	8	836	2.38477
GO:0045859	regulation of protein kinase activity	0.0708661	0.0316309	0.0196328	0.0596949	0.037633	Ncf1/Stk10/Ptprc/Il1rn/Il1b/Fgr/Nr2f2/Rap2b/Ptk2b	9	838	2.24041
GO:1902903	regulation of supramolecular fiber organization	0.0472441	0.0166927	0.0199033	0.0603017	0.0380155	Pecam1/Capn1/Tlr2/Cdh5/Cd47/Ptk2b	6	841	2.83022
GO:0110053	regulation of actin filament organization	0.0393701	0.012235	0.020086	0.0607829	0.0383189	Pecam1/Capn1/Tlr2/Cd47/Ptk2b	5	842	3.21782
GO:1904062	regulation of cation transmembrane transport	0.0472441	0.0167876	0.0204003	0.061442	0.0387344	Mmp9/Cd63/Cxcl10/Ctss/Ptk2b/Ano6	6	846	2.81423
GO:0010563	negative regulation of phosphorus metabolic process	0.0629921	0.0266515	0.0205458	0.0617343	0.0389187	Pecam1/Psca/Samsn1/Ptprc/Il1b/Nr2f2/Ezr/Slfn1	8	847	2.36355
GO:0045936	negative regulation of phosphate metabolic process	0.0629921	0.0266515	0.0205458	0.0617343	0.0389187	Pecam1/Psca/Samsn1/Ptprc/Il1b/Nr2f2/Ezr/Slfn1	8	848	2.36355
GO:1990778	protein localization to cell periphery	0.0472441	0.0169773	0.0214194	0.063583	0.0400842	Tmbim1/Fyb/Ezr/Rab31/Fcer1g/Afdn	6	856	2.78278
GO:0042493	response to drug	0.0866142	0.0431546	0.021618	0.0640496	0.0403783	Hmox1/Cybb/Mmp9/Capn1/Sell/Lcn2/Card9/Il1b/Hp/Hbb-b1/Ptk2b	11	860	2.00707
GO:0071695	anatomical structure maturation	0.0393701	0.0126144	0.0225652	0.0665465	0.0419524	C3/Il15/Cdh5/Ptk2b/Ano6	5	864	3.12104
GO:0034599	cellular response to oxidative stress	0.0393701	0.0126618	0.0228884	0.0671886	0.0423572	Hmox1/Ncf1/Mmp9/Capn1/Lcn2	5	868	3.10935
GO:0030198	extracellular matrix organization	0.0393701	0.0128515	0.0242114	0.0697068	0.0439447	Mmp9/Lcp1/Ctss/Mmp1b/Mmp1a	5	885	3.06346
GO:0043062	extracellular structure organization	0.0393701	0.0128989	0.0245496	0.0703627	0.0443582	Mmp9/Lcp1/Ctss/Mmp1b/Mmp1a	5	889	3.05219
GO:1901214	regulation of neuron death	0.0472441	0.0175464	0.0246826	0.0706643	0.0445484	Hmox1/Cd200/Ncf2/Il1b/Ccl5/Ptk2b	6	890	2.69253
GO:0033674	positive regulation of kinase activity	0.0551181	0.0225731	0.0252799	0.0720903	0.0454473	Ncf1/Stk10/Ptprc/Il1rn/Il1b/Fgr/Ptk2b	7	891	2.44176
GO:0042113	B cell activation	0.0393701	0.0131361	0.0262867	0.0745865	0.047021	Samsn1/Ptprc/Sash3/Il2rg/Ptk2b	5	898	2.9971
GO:0051258	protein polymerization	0.0393701	0.0131835	0.0266434	0.0753466	0.0475002	Pecam1/Capn1/Tlr2/Cdh5/Ptk2b	5	901	2.98632
GO:0034329	cell junction assembly	0.0472441	0.0178783	0.0267323	0.0755142	0.0476058	Pecam1/Il1rap/Tlr2/Cdh5/Ptk2b/Afdn	6	902	2.64254
GO:0008015	blood circulation	0.0551181	0.0231422	0.0284229	0.0791492	0.0498974	Hmox1/Capn1/Cxcr2/Ncf2/Nr2f2/Cdh5/Ptafr	7	915	2.38171

## Sheet: e7.5_1_GENIE3
ID	Description	GeneRatio	BgRatio	pvalue	p.adjust	qvalue	geneID	Count	Rank	Fold
GO:0009132	nucleoside diphosphate metabolic process	0.0353357	0.00535875	2.97618e-06	0.0104851	0.00906637	Pfkl/Prxl2c/Myc/Nudt5/Dtymk/Ak4/Pkm/Tigar/Eno1b/Pgk1	10	1	6.59401
GO:1901135	carbohydrate derivative metabolic process	0.102473	0.0424906	1.16952e-05	0.0133385	0.0115337	Ppard/Gmpr2/Impdh1/Neu1/Pfkl/Prxl2c/Myc/Pmm1/Rhoq/Nudt5/Dtymk/Uck2/Il1b/Rpn2/Ak4/Nppb/Mogs/Hddc3/Pkm/Engase/G6pc3/Gnptab/Ggta1/Amdhd2/Tigar/Alg14/Alg13/Eno1b/Pgk1	29	2	2.41167
GO:0019752	carboxylic acid metabolic process	0.0989399	0.0419216	2.45769e-05	0.0133385	0.0115337	Ppard/Mthfd2/Cars/Tysnd1/Pfkl/Prxl2c/Ero1l/Myc/Pcyox1l/Nars/Cd74/Psat1/Glul/Il1b/Tars2/Yars/Asns/Pkm/Mtrr/Amdhd2/Tigar/Mthfd1l/Hpdl/Phgdh/Eno1b/Pgk1/Sars/H2-Ke6	28	3	2.36012
GO:0030224	monocyte differentiation	0.0176678	0.00137525	3.8326e-05	0.0133385	0.0115337	Gmpr2/Myc/Cd74/Ctnnbip1/Fes	5	4	12.847
GO:1903131	mononuclear cell differentiation	0.0176678	0.00137525	3.8326e-05	0.0133385	0.0115337	Gmpr2/Myc/Cd74/Ctnnbip1/Fes	5	5	12.847
GO:0055086	nucleobase-containing small molecule metabolic process	0.0671378	0.0232371	3.83342e-05	0.0133385	0.0115337	Gmpr2/Impdh1/Pfkl/Prxl2c/Myc/Pmm1/Rhoq/Nudt5/Dtymk/Uck2/Ak4/Nppb/Hddc3/Pkm/Tigar/Dnph1/Mthfd1l/Eno1b/Pgk1	19	6	2.88926
GO:0006520	cellular amino acid metabolic process	0.0459364	0.0119979	4.05274e-05	0.0133385	0.0115337	Cars/Ero1l/Pcyox1l/Nars/Psat1/Glul/Tars2/Yars/Asns/Mtrr/Hpdl/Phgdh/Sars	13	8	3.8287
GO:0006165	nucleoside diphosphate phosphorylation	0.0282686	0.00455257	4.55369e-05	0.0133385	0.0115337	Pfkl/Prxl2c/Myc/Ak4/Pkm/Tigar/Eno1b/Pgk1	8	9	6.20936
GO:0019693	ribose phosphate metabolic process	0.0530035	0.0158866	5.14958e-05	0.0133385	0.0115337	Gmpr2/Impdh1/Pfkl/Prxl2c/Myc/Rhoq/Nudt5/Uck2/Ak4/Nppb/Hddc3/Pkm/Tigar/Eno1b/Pgk1	15	11	3.33637
GO:0043436	oxoacid metabolic process	0.0989399	0.043771	5.24873e-05	0.0133385	0.0115337	Ppard/Mthfd2/Cars/Tysnd1/Pfkl/Prxl2c/Ero1l/Myc/Pcyox1l/Nars/Cd74/Psat1/Glul/Il1b/Tars2/Yars/Asns/Pkm/Mtrr/Amdhd2/Tigar/Mthfd1l/Hpdl/Phgdh/Eno1b/Pgk1/Sars/H2-Ke6	28	12	2.2604
GO:0046939	nucleotide phosphorylation	0.0282686	0.00464741	5.28085e-05	0.0133385	0.0115337	Pfkl/Prxl2c/Myc/Ak4/Pkm/Tigar/Eno1b/Pgk1	8	13	6.08264
GO:1901068	guanosine-containing compound metabolic process	0.0176678	0.0014701	5.36454e-05	0.0133385	0.0115337	Gmpr2/Impdh1/Rhoq/Ak4/Hddc3	5	14	12.0181
GO:0009185	ribonucleoside diphosphate metabolic process	0.0282686	0.00469484	5.67918e-05	0.0133385	0.0115337	Pfkl/Prxl2c/Myc/Nudt5/Pkm/Tigar/Eno1b/Pgk1	8	15	6.0212
GO:0006753	nucleoside phosphate metabolic process	0.0600707	0.0201546	6.72223e-05	0.0148015	0.0127988	Gmpr2/Impdh1/Pfkl/Prxl2c/Myc/Rhoq/Nudt5/Dtymk/Uck2/Ak4/Nppb/Hddc3/Pkm/Tigar/Dnph1/Eno1b/Pgk1	17	16	2.98049
GO:0034660	ncRNA metabolic process	0.0600707	0.0203443	7.53725e-05	0.0156198	0.0135064	Qtrt1/Bud23/Cars/Nars/Pa2g4/Hras/Wdr75/Gar1/Tars2/Yars/Dkc1/Pus3/Pelo/Rpl5/Rrp1/Utp14a/Sars	17	17	2.9527
GO:0006082	organic acid metabolic process	0.0989399	0.0450515	8.60809e-05	0.0168479	0.0145683	Ppard/Mthfd2/Cars/Tysnd1/Pfkl/Prxl2c/Ero1l/Myc/Pcyox1l/Nars/Cd74/Psat1/Glul/Il1b/Tars2/Yars/Asns/Pkm/Mtrr/Amdhd2/Tigar/Mthfd1l/Hpdl/Phgdh/Eno1b/Pgk1/Sars/H2-Ke6	28	18	2.19615
GO:0016052	carbohydrate catabolic process	0.0318021	0.00659174	0.000111363	0.0206491	0.0178552	Neu1/Pfkl/Prxl2c/Myc/Nudt5/Pkm/Tigar/Eno1b/Pgk1	9	19	4.82454
GO:0006096	glycolytic process	0.024735	0.00393607	0.000126612	0.0207912	0.017978	Pfkl/Prxl2c/Myc/Pkm/Tigar/Eno1b/Pgk1	7	20	6.28418
GO:0005975	carbohydrate metabolic process	0.0671378	0.0255133	0.000131384	0.0207912	0.017978	Gys1/Neu1/Pfkl/Prxl2c/Il6st/Myc/Pmm1/Nudt5/Coq2/Mogs/Pkm/G6pc3/Gnptab/Midn/Ggta1/Amdhd2/Tigar/Eno1b/Pgk1	19	21	2.63148
GO:0009259	ribonucleotide metabolic process	0.04947	0.0153649	0.000132861	0.0207912	0.017978	Gmpr2/Impdh1/Pfkl/Prxl2c/Myc/Rhoq/Uck2/Ak4/Nppb/Hddc3/Pkm/Tigar/Eno1b/Pgk1	14	22	3.21967
GO:0006757	ATP generation from ADP	0.024735	0.0039835	0.000136559	0.0207912	0.017978	Pfkl/Prxl2c/Myc/Pkm/Tigar/Eno1b/Pgk1	7	23	6.20936
GO:0043086	negative regulation of catalytic activity	0.0777385	0.0322948	0.000141637	0.0207912	0.017978	Rasa4/Tmbim1/Dbndd2/Nle1/Trim27/Sema4d/Hras/Smad7/Il1b/Egln1/Ubash3b/Mtrr/Myo1d/Midn/Palm/Tigar/Ppp1r15a/Mrtfa/Serpinb6b/Sfn/Rpl5/Arrb2	22	24	2.40715
GO:0002683	negative regulation of immune system process	0.0600707	0.0215773	0.000152966	0.021556	0.0186394	Htra1/Cr1l/Cd68/Trim27/Myc/Cd74/Smad7/Pla2g2f/Clec2d/Ubash3b/Ythdf3/Spn/Ezr/Pcbp2/Fcer1g/Arrb2/Cd59b	17	25	2.78398
GO:0019637	organophosphate metabolic process	0.0883392	0.0396453	0.000166871	0.0224472	0.01941	Ppard/Gmpr2/Impdh1/Pfkl/Prxl2c/Myc/Agpat4/Rhoq/Nudt5/Dtymk/Uck2/Lpcat4/Pla2g12a/Ak4/Pla2g2f/Nppb/Hddc3/Pkm/Pdxk/G6pc3/Tigar/Dnph1/Cept1/Eno1b/Pgk1	25	26	2.22824
GO:0009117	nucleotide metabolic process	0.0565371	0.0197278	0.000172034	0.0224472	0.01941	Gmpr2/Impdh1/Pfkl/Prxl2c/Myc/Rhoq/Dtymk/Uck2/Ak4/Nppb/Hddc3/Pkm/Tigar/Dnph1/Eno1b/Pgk1	16	27	2.86586
GO:0046031	ADP metabolic process	0.024735	0.00426803	0.000210396	0.024903	0.0215335	Pfkl/Prxl2c/Myc/Pkm/Tigar/Eno1b/Pgk1	7	28	5.79541
GO:0006418	tRNA aminoacylation for protein translation	0.0176678	0.00194433	0.000212061	0.024903	0.0215335	Cars/Nars/Tars2/Yars/Sars	5	29	9.08687
GO:0009123	nucleoside monophosphate metabolic process	0.0176678	0.00194433	0.000212061	0.024903	0.0215335	Gmpr2/Impdh1/Uck2/Ak4/Dnph1	5	30	9.08687
GO:0046717	acid secretion	0.0282686	0.00573813	0.000231647	0.0263256	0.0227635	Hip1r/Slc1a5/Myc/Il1rn/Il1b/Pla2g12a/Pla2g2f/Pak1	8	31	4.92644
GO:0006605	protein targeting	0.0424028	0.0124721	0.000242754	0.0267257	0.0231095	Hap1/Timm13/Timm9/Pmm1/Hras/Pak1/Gnptab/Zdhhc18/Tram2/Timm8a1/Vps37b/Tomm5	12	32	3.3998
GO:0032623	interleukin-2 production	0.0212014	0.00317731	0.000278414	0.0268471	0.0232145	Trim27/Il1rap/Homer2/Il1b/Ezr/Fcer1g	6	34	6.67275
GO:0044283	small molecule biosynthetic process	0.0671378	0.0271731	0.000291762	0.0268471	0.0232145	Gmpr2/Impdh1/Cd74/Psat1/Nudt5/Glul/Il1b/Coq2/Asns/Hddc3/Pkm/Pdxk/Mtrr/G6pc3/Dnph1/Mthfd1l/Phgdh/Pgk1/H2-Ke6	19	35	2.47074
GO:0009135	purine nucleoside diphosphate metabolic process	0.024735	0.00450515	0.000293985	0.0268471	0.0232145	Pfkl/Prxl2c/Myc/Pkm/Tigar/Eno1b/Pgk1	7	36	5.49038
GO:0009179	purine ribonucleoside diphosphate metabolic process	0.024735	0.00450515	0.000293985	0.0268471	0.0232145	Pfkl/Prxl2c/Myc/Pkm/Tigar/Eno1b/Pgk1	7	37	5.49038
GO:0030036	actin cytoskeleton organization	0.0742049	0.0317257	0.000295075	0.0268471	0.0232145	Hip1r/Aif1l/Trim27/Rhoq/Hras/Rab13/Zyx/Pak1/Arhgef7/Tpm1/Fhl3/Asap3/Vill/Shtn1/Mrtfa/Tacstd2/Ezr/Fes/S100a9/Grb2/Tmsb10	21	38	2.33895
GO:0043039	tRNA aminoacylation	0.0176678	0.00208659	0.000297399	0.0268471	0.0232145	Cars/Nars/Tars2/Yars/Sars	5	39	8.46731
GO:0032869	cellular response to insulin stimulus	0.0353357	0.00919998	0.000304821	0.0268471	0.0232145	Atp2b1/Rhoq/Il1b/Rab13/Enho/Slc25a33/Pak1/Pkm/Irs3/Grb2	10	40	3.84084
GO:0022613	ribonucleoprotein complex biogenesis	0.0530035	0.0187319	0.000313089	0.0269028	0.0232627	Mcts1/Bud23/Rps25/Nle1/Luc7l3/Pa2g4/Wdr75/Glul/Nop56/Gar1/Dkc1/Rpl5/Rrp1/Utp14a/Rpl13a	15	41	2.82958
GO:0043038	amino acid activation	0.0176678	0.00213402	0.00033094	0.0277595	0.0240035	Cars/Nars/Tars2/Yars/Sars	5	42	8.27915
GO:0009150	purine ribonucleotide metabolic process	0.0459364	0.0148907	0.000346652	0.0284013	0.0245584	Gmpr2/Impdh1/Pfkl/Prxl2c/Myc/Rhoq/Ak4/Nppb/Hddc3/Pkm/Tigar/Eno1b/Pgk1	13	43	3.08491
GO:0042254	ribosome biogenesis	0.0424028	0.0131835	0.000401261	0.0314782	0.027219	Bud23/Rps25/Nle1/Pa2g4/Wdr75/Glul/Nop56/Gar1/Dkc1/Rpl5/Rrp1/Utp14a	12	44	3.21636
GO:0002792	negative regulation of peptide secretion	0.0318021	0.00782473	0.000402077	0.0314782	0.027219	Srgn/Pfkl/Trim27/Cd74/Il1b/Enho/Sergef/Midn/Ezr	9	45	4.06431
GO:0044087	regulation of cellular component biogenesis	0.0918728	0.0449092	0.000461699	0.0346312	0.0299454	Hip1r/Ralb/Bud23/Hap1/Phf23/Trim27/Sema4d/Il1rap/Rhoq/Hras/Wdr75/Ctnnbip1/Pak1/Tpm1/Dnm2/Palm/Fam110c/Asap3/Pde4dip/Vill/Tacstd2/Ezr/Fes/Grb2/Rpl13a/Tmsb10	26	46	2.04575
GO:0002698	negative regulation of immune effector process	0.0282686	0.00635463	0.000462012	0.0346312	0.0299454	Htra1/Cr1l/Smad7/Clec2d/Spn/Pcbp2/Arrb2/Cd59b	8	47	4.4485
GO:0043069	negative regulation of programmed cell death	0.0918728	0.0450515	0.000484042	0.0355267	0.0307197	Tcf7/Hip1r/Ppard/Nes/Tmbim1/Nle1/Mtdh/Myc/Cd74/Pa2g4/Hras/Il1rn/Il1b/Aldh2/Asns/Pdxk/Tnfrsf23/Tigar/Mrtfa/Sfn/Set/Fcer1g/Arrb2/Cd59b/Bnip3/Insl3	26	48	2.03929
GO:0030031	cell projection assembly	0.0600707	0.0239484	0.000510442	0.0366997	0.031734	B9d1/Aif1l/Hap1/Rhoq/Hras/Stx2/Arhgef7/Ift57/Dnm2/Cep19/Palm/Fam110c/Shtn1/Tacstd2/Ezr/Ano6/Wdr90	17	49	2.50834
GO:0030029	actin filament-based process	0.0777385	0.0358989	0.000603534	0.042525	0.0367711	Hip1r/Aif1l/Sri/Trim27/Rhoq/Hras/Rab13/Zyx/Pak1/Arhgef7/Tpm1/Fhl3/Asap3/Vill/Shtn1/Mrtfa/Tacstd2/Ezr/Fes/S100a9/Grb2/Tmsb10	22	50	2.16548
GO:0046128	purine ribonucleoside metabolic process	0.0176678	0.00246597	0.000652225	0.0450547	0.0389585	Gmpr2/Impdh1/Rhoq/Ak4/Hddc3	5	51	7.16465
GO:0072521	purine-containing compound metabolic process	0.04947	0.0181154	0.00069902	0.0472882	0.0408898	Gmpr2/Impdh1/Pfkl/Prxl2c/Myc/Rhoq/Ak4/Nppb/Hddc3/Pkm/Tigar/Mthfd1l/Eno1b/Pgk1	14	52	2.73082
GO:0006163	purine nucleotide metabolic process	0.0459364	0.0160763	0.000711404	0.0472882	0.0408898	Gmpr2/Impdh1/Pfkl/Prxl2c/Myc/Rhoq/Ak4/Nppb/Hddc3/Pkm/Tigar/Eno1b/Pgk1	13	53	2.85741
GO:0006090	pyruvate metabolic process	0.024735	0.00526391	0.000753625	0.0491671	0.0425145	Pfkl/Prxl2c/Myc/Pkm/Tigar/Eno1b/Pgk1	7	54	4.69898
GO:0044089	positive regulation of cellular component biogenesis	0.0600707	0.0250865	0.000854488	0.0528134	0.0456674	Hip1r/Ralb/Bud23/Hap1/Trim27/Sema4d/Il1rap/Rhoq/Hras/Wdr75/Pak1/Tpm1/Dnm2/Palm/Pde4dip/Fes/Grb2	17	57	2.39454
GO:0006839	mitochondrial transport	0.0318021	0.00872576	0.000880857	0.0535044	0.046265	Hip1r/Timm13/Timm9/Sfxn2/Slc25a33/Slc25a15/Timm8a1/Bnip3/Tomm5	9	58	3.64463
GO:0009119	ribonucleoside metabolic process	0.0176678	0.00270309	0.000995102	0.0565443	0.0488935	Gmpr2/Impdh1/Rhoq/Ak4/Hddc3	5	60	6.53617
GO:0042278	purine nucleoside metabolic process	0.0176678	0.00270309	0.000995102	0.0565443	0.0488935	Gmpr2/Impdh1/Rhoq/Ak4/Hddc3	5	61	6.53617
GO:0090303	positive regulation of wound healing	0.0176678	0.00270309	0.000995102	0.0565443	0.0488935	Ppard/Hras/S100a9/Ano6/Insl3	5	62	6.53617
GO:0032868	response to insulin	0.0353357	0.0107649	0.0010334	0.0571366	0.0494057	Atp2b1/Rhoq/Il1b/Rab13/Enho/Slc25a33/Pak1/Pkm/Irs3/Grb2	10	63	3.28248
GO:0120031	plasma membrane bounded cell projection assembly	0.0565371	0.0233319	0.001066	0.0571366	0.0494057	B9d1/Aif1l/Hap1/Rhoq/Hras/Stx2/Arhgef7/Ift57/Dnm2/Cep19/Palm/Shtn1/Tacstd2/Ezr/Ano6/Wdr90	16	64	2.42317
GO:1901607	alpha-amino acid biosynthetic process	0.0176678	0.00275051	0.0010772	0.0571366	0.0494057	Psat1/Glul/Asns/Mtrr/Phgdh	5	66	6.42348

## Sheet: e7.5_2_GENIE3
ID	Description	GeneRatio	BgRatio	pvalue	p.adjust	qvalue	geneID	Count	Rank	Fold
GO:0048514	blood vessel morphogenesis	0.134615	0.0295917	2.29702e-11	7.486e-08	5.89972e-08	Fasl/Hmox1/Mmp9/Ptgis/Sema6a/Itgb3/Pecam1/Plau/Adamts1/Cela1/Sos1/Itga7/Stat1/Cxcr2/Dab2ip/Ecm1/F3/Adamts9/Nr2f2/Adm/Fgfr1/Hpgd/Grn/Prdm1/Anpep/Chd7/C1galt1/Ptk2b	28	1	4.54909
GO:0035239	tube morphogenesis	0.158654	0.0431546	9.26293e-11	1.35473e-07	1.06767e-07	Fasl/Hmox1/Gata3/Mmp9/Ptgis/Sema6a/Itgb3/Pecam1/Plau/Adamts1/Cela1/Sos1/Itga7/Stat1/Sema4c/Cxcr2/Dab2ip/Ecm1/F3/Tfap2c/Adamts9/Nr2f2/Adm/Fgfr1/Hpgd/Grn/Prdm1/Anpep/Chd7/C1galt1/Bcl2/Ptk2b/Irx1	33	2	3.67641
GO:0001568	blood vessel development	0.139423	0.0342391	1.36728e-10	1.35473e-07	1.06767e-07	Fasl/Hmox1/Mmp9/Ptgis/Sema6a/Itgb3/Pecam1/Plau/Adamts1/Cela1/Sos1/Itga7/Cflar/Stat1/Cxcr2/Dab2ip/Ecm1/F3/Adamts9/Nr2f2/Adm/Fgfr1/Hpgd/Grn/Prdm1/Anpep/Chd7/C1galt1/Ptk2b	29	3	4.07204
GO:0030335	positive regulation of cell migration	0.120192	0.025703	1.66276e-10	1.35473e-07	1.06767e-07	Hmox1/Gata3/Mmp9/Map2k3/Sema6a/Itgb3/Pecam1/Plau/Adamts1/Sema4c/Cxcr2/Dab2ip/F3/Sema4b/Fgfr1/Plet1/Sema3f/Grn/Akap12/S100a14/Dock8/Bcl2/Ptk2b/Mapk3/Ccr1l1	25	4	4.67619
GO:2000147	positive regulation of cell motility	0.120192	0.0267463	3.81077e-10	2.17138e-07	1.71127e-07	Hmox1/Gata3/Mmp9/Map2k3/Sema6a/Itgb3/Pecam1/Plau/Adamts1/Sema4c/Cxcr2/Dab2ip/F3/Sema4b/Fgfr1/Plet1/Sema3f/Grn/Akap12/S100a14/Dock8/Bcl2/Ptk2b/Mapk3/Ccr1l1	25	5	4.49379
GO:0001944	vasculature development	0.139423	0.0358515	3.99764e-10	2.17138e-07	1.71127e-07	Fasl/Hmox1/Mmp9/Ptgis/Sema6a/Itgb3/Pecam1/Plau/Adamts1/Cela1/Sos1/Itga7/Cflar/Stat1/Cxcr2/Dab2ip/Ecm1/F3/Adamts9/Nr2f2/Adm/Fgfr1/Hpgd/Grn/Prdm1/Anpep/Chd7/C1galt1/Ptk2b	29	6	3.88891
GO:0072358	cardiovascular system development	0.139423	0.036468	5.92645e-10	2.73487e-07	2.15535e-07	Fasl/Hmox1/Mmp9/Ptgis/Sema6a/Itgb3/Pecam1/Plau/Adamts1/Cela1/Sos1/Itga7/Cflar/Stat1/Cxcr2/Dab2ip/Ecm1/F3/Adamts9/Nr2f2/Adm/Fgfr1/Hpgd/Grn/Prdm1/Anpep/Chd7/C1galt1/Ptk2b	29	7	3.82317
GO:0040017	positive regulation of locomotion	0.120192	0.0275051	6.7922e-10	2.73487e-07	2.15535e-07	Hmox1/Gata3/Mmp9/Map2k3/Sema6a/Itgb3/Pecam1/Plau/Adamts1/Sema4c/Cxcr2/Dab2ip/F3/Sema4b/Fgfr1/Plet1/Sema3f/Grn/Akap12/S100a14/Dock8/Bcl2/Ptk2b/Mapk3/Ccr1l1	25	8	4.36982
GO:0051272	positive regulation of cellular component movement	0.120192	0.0276474	7.55257e-10	2.73487e-07	2.15535e-07	Hmox1/Gata3/Mmp9/Map2k3/Sema6a/Itgb3/Pecam1/Plau/Adamts1/Sema4c/Cxcr2/Dab2ip/F3/Sema4b/Fgfr1/Plet1/Sema3f/Grn/Akap12/S100a14/Dock8/Bcl2/Ptk2b/Mapk3/Ccr1l1	25	9	4.34733
GO:0030334	regulation of cell migration	0.149038	0.0425381	1.17966e-09	3.84452e-07	3.02987e-07	Hmox1/Gata3/Mmp9/Map2k3/Sema6a/Itgb3/Pecam1/Plau/Cd200/Adamts1/Sema4c/Cxcr2/Dab2ip/Ecm1/F3/Adamts9/Sema4b/Nr2f2/Fgfr1/Plet1/Sema3f/Grn/Akap12/Ddx58/S100a14/Dock8/Bcl2/Ptk2b/Mapk3/Ccr1l1/C5ar2	31	10	3.50365
GO:2000145	regulation of cell motility	0.149038	0.0447669	3.96683e-09	1.17526e-06	9.26226e-07	Hmox1/Gata3/Mmp9/Map2k3/Sema6a/Itgb3/Pecam1/Plau/Cd200/Adamts1/Sema4c/Cxcr2/Dab2ip/Ecm1/F3/Adamts9/Sema4b/Nr2f2/Fgfr1/Plet1/Sema3f/Grn/Akap12/Ddx58/S100a14/Dock8/Bcl2/Ptk2b/Mapk3/Ccr1l1/C5ar2	31	11	3.32921
GO:0001525	angiogenesis	0.105769	0.0244701	9.38318e-09	2.41821e-06	1.90579e-06	Fasl/Hmox1/Mmp9/Ptgis/Sema6a/Itgb3/Pecam1/Plau/Adamts1/Cela1/Stat1/Cxcr2/Dab2ip/Ecm1/F3/Adamts9/Adm/Fgfr1/Grn/Anpep/C1galt1/Ptk2b	22	12	4.32239
GO:1901342	regulation of vasculature development	0.0865385	0.0162659	9.64611e-09	2.41821e-06	1.90579e-06	Fasl/Hmox1/Mmp9/Ptgis/Sema6a/Itgb3/Adamts1/Cela1/Cflar/Stat1/Cxcr2/Dab2ip/Ecm1/F3/Adamts9/Adm/Grn/Ptk2b	18	13	5.32022
GO:0040012	regulation of locomotion	0.149038	0.0470432	1.26027e-08	2.7388e-06	2.15845e-06	Hmox1/Gata3/Mmp9/Map2k3/Sema6a/Itgb3/Pecam1/Plau/Cd200/Adamts1/Sema4c/Cxcr2/Dab2ip/Ecm1/F3/Adamts9/Sema4b/Nr2f2/Fgfr1/Plet1/Sema3f/Grn/Akap12/Ddx58/S100a14/Dock8/Bcl2/Ptk2b/Mapk3/Ccr1l1/C5ar2	31	14	3.16812
GO:0045765	regulation of angiogenesis	0.0817308	0.0146536	1.26057e-08	2.7388e-06	2.15845e-06	Fasl/Hmox1/Mmp9/Ptgis/Sema6a/Itgb3/Adamts1/Cela1/Stat1/Cxcr2/Dab2ip/Ecm1/F3/Adamts9/Adm/Grn/Ptk2b	17	15	5.57753
GO:0032101	regulation of response to external stimulus	0.134615	0.0418741	5.09203e-08	1.03718e-05	8.17404e-06	Ier3/Gata3/Ptgis/Sema6a/Enpp3/Nfkbia/Plau/Cd200/Irf7/Stat1/Sema4c/Cxcr2/Tyro3/Smpdl3b/Sema4b/Fgfr1/Sema3f/Grn/Nenf/Prdm1/Ddx58/S100a14/Cd47/Ptk2b/Gstp1/Mapk3/Ccr1l1/C5ar2	28	16	3.21476
GO:0051336	regulation of hydrolase activity	0.139423	0.0466638	1.36748e-07	2.52786e-05	1.99221e-05	Fasl/Mmp9/Pecam1/Cd200/Rcan1/Cflar/Stat1/Rgs16/Atp1b1/Dab2ip/Ecm1/F3/Asph/Hpca/Rgs10/Fgfr1/Arhgap27/Grn/Siah2/Myh6/Tbc1d12/Dock8/Oas1a/Adap1/Serpinb9g/Ptk2b/Mapk3/Oas1g/Tnnc1	29	17	2.98782
GO:0001667	ameboidal-type cell migration	0.0865385	0.0193958	1.39618e-07	2.52786e-05	1.99221e-05	Hmox1/Gata3/Mmp9/Map2k3/Sema6a/Itgb3/Pecam1/Itgb4/Sema4c/Dab2ip/Adamts9/Sema4b/Nr2f2/Fgfr1/Sema3f/Grn/Akap12/Ptk2b	18	18	4.4617
GO:0032102	negative regulation of response to external stimulus	0.0817308	0.0177835	2.0751e-07	3.55933e-05	2.80512e-05	Ier3/Gata3/Ptgis/Sema6a/Enpp3/Plau/Cd200/Sema4c/Tyro3/Smpdl3b/Sema4b/Sema3f/Grn/Nenf/Prdm1/Gstp1/C5ar2	17	19	4.59588
GO:0044706	multi-multicellular organism process	0.0576923	0.00910514	4.82114e-07	7.85605e-05	6.19136e-05	Prl8a9/Mmp9/Ptgis/Itgb4/Slc6a4/Ctsl/Prl2a1/Nr2f2/Hpgd/Grn/Prdm1/Mapk3	12	20	6.33624
GO:0007565	female pregnancy	0.0528846	0.00768246	6.42973e-07	9.97833e-05	7.86393e-05	Prl8a9/Mmp9/Ptgis/Itgb4/Ctsl/Prl2a1/Nr2f2/Hpgd/Grn/Prdm1/Mapk3	11	21	6.88381
GO:0002685	regulation of leukocyte migration	0.0576923	0.00948452	7.45131e-07	0.000107694	8.48737e-05	Mmp9/Itgb3/Pecam1/Cd200/Cxcr2/Ecm1/S100a14/Dock8/Ptk2b/Mapk3/Ccr1l1/C5ar2	12	22	6.08279
GO:0060706	cell differentiation involved in embryonic placenta development	0.0288462	0.00156495	7.60037e-07	0.000107694	8.48737e-05	Ascl2/Cts7/Nr2f2/Prdm1/Gjb5/Cts8	6	23	18.4327
GO:1904018	positive regulation of vasculature development	0.0576923	0.00967421	9.19219e-07	0.000120543	9.50002e-05	Hmox1/Mmp9/Ptgis/Itgb3/Cela1/Cflar/Cxcr2/Ecm1/F3/Adm/Grn/Ptk2b	12	24	5.96352
GO:0060707	trophoblast giant cell differentiation	0.0240385	0.000901029	9.24695e-07	0.000120543	9.50002e-05	Cts7/Nr2f2/Prdm1/Gjb5/Cts8	5	25	26.6789
GO:0006954	inflammatory response	0.105769	0.0322948	1.1348e-06	0.000142243	0.000112102	Ier3/Hmox1/Gata3/Ptgis/Map2k3/Enpp3/Sdc1/Nfkbia/Cd200/Cela1/Cxcr2/Dab2ip/Tyro3/Ecm1/F3/Smpdl3b/Grn/Cd14/Cd47/Gstp1/Ccr1l1/C5ar2	22	26	3.27512
GO:0001890	placenta development	0.0528846	0.00825153	1.30467e-06	0.000157479	0.000124109	Ascl2/Ptgis/Cts7/Ctsl/Pcdh12/Nr2f2/Adm/Prdm1/Gjb5/Cts8/Mapk3	11	27	6.40907
GO:0045766	positive regulation of angiogenesis	0.0528846	0.00877318	2.3763e-06	0.000276585	0.000217977	Hmox1/Mmp9/Ptgis/Itgb3/Cela1/Cxcr2/Ecm1/F3/Adm/Grn/Ptk2b	11	28	6.02799
GO:0010594	regulation of endothelial cell migration	0.0480769	0.00754019	4.17965e-06	0.000469706	0.000370176	Hmox1/Gata3/Map2k3/Itgb3/Dab2ip/Adamts9/Nr2f2/Fgfr1/Grn/Ptk2b	10	29	6.37609
GO:0043542	endothelial cell migration	0.0528846	0.00957936	5.54508e-06	0.000602381	0.000474737	Hmox1/Gata3/Map2k3/Itgb3/Pecam1/Dab2ip/Adamts9/Nr2f2/Fgfr1/Grn/Ptk2b	11	30	5.52068
GO:0050900	leukocyte migration	0.0673077	0.0161711	7.93188e-06	0.000833871	0.000657175	Gata3/Mmp9/Itgb3/Pecam1/Cd200/Cxcr2/Ecm1/S100a14/Dock8/Cd47/Ptk2b/Mapk3/Ccr1l1/C5ar2	14	31	4.16222
GO:0072001	renal system development	0.0625	0.0142268	9.48616e-06	0.000966106	0.000761389	Nid1/Gata3/Mmp9/Itgb3/Itgb4/Adamts1/Cflar/Stat1/Cxcr2/Fgfr1/C1galt1/Bcl2/Irx1	13	32	4.39313
GO:0050920	regulation of chemotaxis	0.0528846	0.0101959	1.00213e-05	0.000989683	0.00077997	Sema6a/Sema4c/Cxcr2/Sema4b/Fgfr1/Sema3f/S100a14/Ptk2b/Mapk3/Ccr1l1/C5ar2	11	33	5.18687
GO:0002687	positive regulation of leukocyte migration	0.0432692	0.00678143	1.26677e-05	0.00119419	0.000941144	Mmp9/Itgb3/Pecam1/Cxcr2/S100a14/Dock8/Ptk2b/Mapk3/Ccr1l1	9	34	6.38055
GO:0048608	reproductive structure development	0.0769231	0.0216247	1.2825e-05	0.00119419	0.000941144	Ascl2/Gata3/Ptgis/Cts7/Ctsl/Adamts1/Pcdh12/Tyro3/Nr2f2/Adm/Prdm1/Chd7/Gjb5/Bcl2/Cts8/Mapk3	16	35	3.55719
GO:0061458	reproductive system development	0.0769231	0.0218144	1.42809e-05	0.00127079	0.00100151	Ascl2/Gata3/Ptgis/Cts7/Ctsl/Adamts1/Pcdh12/Tyro3/Nr2f2/Adm/Prdm1/Chd7/Gjb5/Bcl2/Cts8/Mapk3	16	36	3.52625
GO:0001893	maternal placenta development	0.0240385	0.00151752	1.44276e-05	0.00127079	0.00100151	Ptgis/Ctsl/Nr2f2/Prdm1/Mapk3	5	37	15.8406
GO:0050678	regulation of epithelial cell proliferation	0.0673077	0.017167	1.55241e-05	0.00133139	0.00104927	Hmox1/Gata3/Itgb3/Ctsl/Plau/Cflar/Stat1/Dab2ip/Ecm1/F3/Nr2f2/Fgfr1/Grn/C5ar2	14	38	3.92077
GO:0010632	regulation of epithelial cell migration	0.0528846	0.0107175	1.59954e-05	0.00133664	0.00105341	Hmox1/Gata3/Mmp9/Map2k3/Itgb3/Dab2ip/Adamts9/Nr2f2/Fgfr1/Grn/Ptk2b	11	39	4.93442
GO:0050728	negative regulation of inflammatory response	0.0432692	0.00711339	1.85803e-05	0.00149249	0.00117623	Ier3/Gata3/Ptgis/Enpp3/Cd200/Tyro3/Smpdl3b/Grn/Gstp1	9	40	6.08279
GO:0001892	embryonic placenta development	0.0384615	0.0054536	1.87763e-05	0.00149249	0.00117623	Ascl2/Cts7/Pcdh12/Nr2f2/Adm/Prdm1/Gjb5/Cts8	8	41	7.05251
GO:0008285	negative regulation of cell population proliferation	0.0961538	0.0330061	1.98353e-05	0.00153913	0.00121299	Hmox1/Ascl2/Gata3/Mmp9/Enpp3/Slc6a4/Ctsl/Cd200/Rps6ka2/Ifitm3/Stat1/Dab2ip/Asph/Nr2f2/Adm/Prdm1/Kctd11/Bcl2/Ptk2b/Gstp1	20	42	2.91321
GO:0051607	defense response to virus	0.0528846	0.0110495	2.12316e-05	0.00160916	0.00126818	Gpam/Ifitm3/Irf7/Stat1/Rtp4/Ddx58/Ifnk/Bst2/Oas1a/Bcl2/Oas1g	11	43	4.78617
GO:0050673	epithelial cell proliferation	0.0721154	0.0203917	2.57488e-05	0.00188359	0.00148446	Hmox1/Gata3/Itgb3/Ctsl/Plau/Cflar/Stat1/Dab2ip/Ecm1/F3/Tfap2c/Nr2f2/Fgfr1/Grn/C5ar2	15	44	3.5365
GO:0010631	epithelial cell migration	0.0576923	0.0134206	2.60085e-05	0.00188359	0.00148446	Hmox1/Gata3/Mmp9/Map2k3/Itgb3/Pecam1/Dab2ip/Adamts9/Nr2f2/Fgfr1/Grn/Ptk2b	12	45	4.29879
GO:0090132	epithelium migration	0.0576923	0.0135154	2.78672e-05	0.00197433	0.00155597	Hmox1/Gata3/Mmp9/Map2k3/Itgb3/Pecam1/Dab2ip/Adamts9/Nr2f2/Fgfr1/Grn/Ptk2b	12	46	4.26862
GO:0090130	tissue migration	0.0576923	0.0136103	2.98405e-05	0.00203936	0.00160722	Hmox1/Gata3/Mmp9/Map2k3/Itgb3/Pecam1/Dab2ip/Adamts9/Nr2f2/Fgfr1/Grn/Ptk2b	12	47	4.23888
GO:0009611	response to wounding	0.0769231	0.0231896	3.00365e-05	0.00203936	0.00160722	Hmox1/Sdc1/Itgb3/Pecam1/Itgb4/Plau/Lcp1/Cflar/Tyro3/Pear1/F3/Adm/Plet1/Grn/Entpd1/Bcl2	16	48	3.31713
GO:0008284	positive regulation of cell population proliferation	0.115385	0.0462844	3.6677e-05	0.00243939	0.00192249	Fasl/Hmox1/Prl8a9/Mmp9/Itgb3/Plau/Hcls1/Prl2a1/Adamts1/Gpam/Cflar/Stat1/Cxcr2/Ecm1/F3/Adm/Tial1/Fgfr1/Hpgd/Grn/Cd47/Bcl2/Ptk2b/C5ar2	24	49	2.49295
GO:0001655	urogenital system development	0.0625	0.0163134	3.98286e-05	0.00259603	0.00204593	Nid1/Gata3/Mmp9/Itgb3/Itgb4/Adamts1/Cflar/Stat1/Cxcr2/Fgfr1/C1galt1/Bcl2/Irx1	13	50	3.83121
GO:0051345	positive regulation of hydrolase activity	0.0769231	0.0242804	5.19571e-05	0.00332016	0.00261662	Fasl/Cd200/Stat1/Rgs16/Atp1b1/F3/Asph/Hpca/Rgs10/Fgfr1/Arhgap27/Grn/Tbc1d12/Dock8/Ptk2b/Mapk3	16	51	3.16812
GO:0010595	positive regulation of endothelial cell migration	0.0336538	0.00464741	5.31836e-05	0.00333318	0.00262688	Hmox1/Gata3/Map2k3/Itgb3/Fgfr1/Grn/Ptk2b	7	52	7.24141
GO:0002221	pattern recognition receptor signaling pathway	0.0384615	0.00663916	7.68377e-05	0.00472479	0.00372361	Nfkbia/Irf7/Dab2ip/Tyro3/Smpdl3b/Ddx58/S100a14/Cd14	8	53	5.79313
GO:0050919	negative chemotaxis	0.0240385	0.00213402	7.88827e-05	0.00476072	0.00375193	Sema6a/Itgb3/Sema4c/Sema4b/Sema3f	5	54	11.2644
GO:0002224	toll-like receptor signaling pathway	0.0336538	0.00497937	8.25616e-05	0.00489215	0.00385551	Nfkbia/Irf7/Dab2ip/Tyro3/Smpdl3b/S100a14/Cd14	7	55	6.75865
GO:0009615	response to virus	0.0528846	0.0129464	8.92939e-05	0.00519659	0.00409543	Gpam/Ifitm3/Irf7/Stat1/Rtp4/Ddx58/Ifnk/Bst2/Oas1a/Bcl2/Oas1g	11	56	4.0849
GO:0010634	positive regulation of epithelial cell migration	0.0384615	0.00682885	9.36239e-05	0.00535299	0.00421869	Hmox1/Gata3/Mmp9/Map2k3/Itgb3/Fgfr1/Grn/Ptk2b	8	57	5.63221
GO:0060135	maternal process involved in female pregnancy	0.0240385	0.00222886	9.74683e-05	0.00547671	0.0043162	Ptgis/Ctsl/Nr2f2/Prdm1/Mapk3	5	58	10.7851
GO:0001701	in utero embryonic development	0.0769231	0.0257505	0.000103227	0.00570197	0.00449373	Ascl2/Gata3/Cts7/Pcdh12/Atp1b1/Tfap2c/Nr2f2/Adm/Fgfr1/Grn/Prdm1/Myh6/Chd7/Gjb5/Tanc2/Cts8	16	59	2.98725
GO:0008015	blood circulation	0.0721154	0.0231422	0.0001073	0.00578245	0.00455716	Ier3/Hmox1/Map2k3/Slc6a4/Rps6ka2/Stat1/Cxcr2/Atp1b1/Nr2f2/Adm/Akap12/Myh6/Chd7/Tnnt1/Tnnc1	15	60	3.11618
GO:0001822	kidney development	0.0528846	0.0132309	0.000108232	0.00578245	0.00455716	Nid1/Gata3/Mmp9/Itgb3/Adamts1/Cflar/Cxcr2/Fgfr1/C1galt1/Bcl2/Irx1	11	61	3.99705
GO:0030036	actin cytoskeleton organization	0.0865385	0.0317257	0.000120321	0.00632461	0.00498443	Itgb3/Pecam1/Ctsl/Lcp1/Hcls1/Lima1/Cflar/Tpm4/Cdc42ep3/Mical2/Myh6/Bst2/Cd47/Bcl2/Ptk2b/Tnnt1/Wipf1/Wipf3	18	62	2.72771
GO:0002684	positive regulation of immune system process	0.100962	0.040736	0.000125164	0.00647477	0.00510277	Hmox1/Gata3/Mmp9/Enpp3/Itgb3/Pecam1/Hcls1/Gpam/Irf7/Stat1/Cxcr2/Prdm1/Ddx58/S100a14/Dock8/Cd47/Bcl2/Ptk2b/Mapk3/Ccr1l1/C5ar2	21	63	2.47844
GO:0003013	circulatory system process	0.0721154	0.0237587	0.000143105	0.00713865	0.00562598	Ier3/Hmox1/Map2k3/Slc6a4/Rps6ka2/Stat1/Cxcr2/Atp1b1/Nr2f2/Adm/Akap12/Myh6/Chd7/Tnnt1/Tnnc1	15	65	3.03532
GO:0031663	lipopolysaccharide-mediated signaling pathway	0.0240385	0.00241855	0.000144569	0.00713865	0.00562598	Nfkbia/Stat1/Prdm1/Cd14/Mapk3	5	66	9.9392
GO:0002252	immune effector process	0.0913462	0.0355195	0.00016634	0.00797209	0.00628281	Hmox1/Gata3/Enpp3/Lcp1/Gpam/Ifitm3/Irf7/Stat1/Rtp4/Grn/Ddx58/Ifnk/Bst2/Oas1a/Cd47/Bcl2/Ptk2b/Mapk3/Oas1g	19	68	2.57172
GO:0030029	actin filament-based process	0.0913462	0.0358989	0.000190405	0.00899319	0.00708754	Itgb3/Pecam1/Ctsl/Lcp1/Hcls1/Lima1/Cflar/Tpm4/Cdc42ep3/Mical2/Myh6/Bst2/Cd47/Bcl2/Ptk2b/Tnnt1/Wipf1/Wipf3/Tnnc1	19	69	2.54454
GO:0007160	cell-matrix adhesion	0.0432692	0.00967421	0.000200063	0.00931437	0.00734066	Nid1/Itgb3/Pecam1/Itgb4/Plau/Adamts9/Plet1/Bcl2/Ptk2b	9	70	4.47264
GO:0050922	negative regulation of chemotaxis	0.0240385	0.00260824	0.000207369	0.00951854	0.00750157	Sema6a/Sema4c/Sema4b/Sema3f/C5ar2	5	71	9.21635
GO:1901135	carbohydrate derivative metabolic process	0.100962	0.0424906	0.000222603	0.0100759	0.00794081	Ugp2/Ier3/Aprt/B4galt5/Upp1/Cela1/Nudt3/Gpam/Ugcg/Gne/Far1/Fbxo27/Gk5/Csgalnact2/C1galt1/Entpd1/B3gnt2/B4galt3/Rpia/Fbxo6/Bcl2	21	72	2.37609
GO:0043330	response to exogenous dsRNA	0.0240385	0.00265566	0.000225891	0.0100846	0.00794771	Nfkbia/Stat1/Ddx58/Ifnk/Mapk3	5	73	9.05177
GO:0097529	myeloid leukocyte migration	0.0432692	0.0098639	0.000231167	0.0101807	0.00802342	Pecam1/Cd200/Cxcr2/S100a14/Cd47/Ptk2b/Mapk3/Ccr1l1/C5ar2	9	74	4.38663
GO:0098542	defense response to other organism	0.100962	0.0426803	0.000236365	0.0102709	0.00809448	Gata3/Gpam/Trim8/Ifitm3/Irf7/Stat1/Dab2ip/Tyro3/Smpdl3b/Rtp4/Grn/Prdm1/Ddx58/Ifnk/Bst2/Cd14/Oas1a/Cd47/Bcl2/Mapk3/Oas1g	21	75	2.36553
GO:0030162	regulation of proteolysis	0.0865385	0.0337649	0.000258201	0.0110552	0.00871259	Fasl/Nedd8/Mmp9/Rps6ka2/Anks1/Cflar/Stat1/Dab2ip/Ecm1/F3/Asph/Plk3/Grn/Siah2/Serpinb9g/Ptk2b/Mapk3/Arih2	18	76	2.56297
GO:0001775	cell activation	0.105769	0.0461896	0.000263	0.0110552	0.00871259	Hmox1/Gata3/Enpp3/Itgb3/Lcp1/Cd200/Satb1/Sos1/Gpam/Cxcr2/Tyro3/Pear1/Mpzl2/Grn/Prdm1/Chd7/Ifnk/Entpd1/Dock8/Cd47/Bcl2/Ptk2b	22	77	2.28989
GO:2000401	regulation of lymphocyte migration	0.0240385	0.00275051	0.000266684	0.0110552	0.00871259	Itgb3/Cd200/Ecm1/Dock8/Ptk2b	5	78	8.73964
GO:0014031	mesenchymal cell development	0.0288462	0.00426803	0.000267984	0.0110552	0.00871259	Sema6a/Sema4c/Sema4b/Sema3f/Bcl2/Mapk3	6	79	6.75865
GO:0048589	developmental growth	0.0913462	0.037369	0.000315014	0.0125199	0.00986692	Gata3/Sema6a/Slc6a4/Plau/Cela1/Sos1/Gpam/Cflar/Sema4c/Ecm1/Tfap2c/Sema4b/Adm/Fgfr1/Sema3f/Myh6/Chd7/Bcl2/Arih2	19	82	2.44444
GO:0071345	cellular response to cytokine stimulus	0.100962	0.0437236	0.000326302	0.0125242	0.00987031	Gata3/Nfkbia/Hcls1/Ifitm3/Irf7/Stat1/Cxcr2/Dab2ip/Ecm1/F3/Ugcg/Ctbp2/Adamts7/Ifnk/B3gnt2/Dock8/Cd47/Ptk2b/Rpl3/Rufy4/Mapk3	21	83	2.30908
GO:0040013	negative regulation of locomotion	0.0528846	0.015033	0.000326651	0.0125242	0.00987031	Gata3/Sema6a/Cd200/Sema4c/Dab2ip/Adamts9/Sema4b/Nr2f2/Sema3f/Bcl2/C5ar2	11	84	3.51791
GO:0051271	negative regulation of cellular component movement	0.0528846	0.015033	0.000326651	0.0125242	0.00987031	Gata3/Sema6a/Cd200/Sema4c/Dab2ip/Adamts9/Sema4b/Nr2f2/Sema3f/Bcl2/C5ar2	11	85	3.51791
GO:0045069	regulation of viral genome replication	0.0288462	0.00445772	0.000339219	0.0126598	0.00997717	Pabpc1/Ifitm3/Bst2/Oas1a/Bcl2/Oas1g	6	86	6.47105
GO:0072676	lymphocyte migration	0.0288462	0.00445772	0.000339219	0.0126598	0.00997717	Gata3/Itgb3/Cd200/Ecm1/Dock8/Ptk2b	6	87	6.47105
GO:0001936	regulation of endothelial cell proliferation	0.0336538	0.00625978	0.000341841	0.0126598	0.00997717	Hmox1/Itgb3/Stat1/Ecm1/F3/Nr2f2/Fgfr1	7	88	5.3762
GO:0031348	negative regulation of defense response	0.0432692	0.0104804	0.000361264	0.0130649	0.0102964	Ier3/Gata3/Ptgis/Enpp3/Cd200/Tyro3/Smpdl3b/Grn/Gstp1	9	89	4.12859
GO:0014911	positive regulation of smooth muscle cell migration	0.0240385	0.0029402	0.000364806	0.0130649	0.0102964	Itgb3/Plau/Adamts1/F3/Bcl2	5	90	8.17579
GO:0043331	response to dsRNA	0.0240385	0.0029402	0.000364806	0.0130649	0.0102964	Nfkbia/Stat1/Ddx58/Ifnk/Mapk3	5	91	8.17579
GO:0007204	positive regulation of cytosolic calcium ion concentration	0.0528846	0.0155546	0.000435431	0.0154247	0.0121562	Fasl/Itgb3/Cxcr2/Asph/Adm/Cib2/Chd7/Bcl2/Ptk2b/Ccr1l1/C5ar2	11	92	3.39993
GO:0048525	negative regulation of viral process	0.0288462	0.00469484	0.000448218	0.0157069	0.0123786	Trim8/Ifitm3/Stat1/Bst2/Oas1a/Oas1g	6	93	6.14423
GO:0050792	regulation of viral process	0.0384615	0.00867833	0.000479678	0.0161886	0.0127583	Pabpc1/Trim8/Ifitm3/Stat1/Bst2/Oas1a/Bcl2/Oas1g	8	96	4.4319
GO:0050801	ion homeostasis	0.0913462	0.0387917	0.00049827	0.01657	0.0130589	Fasl/Hmox1/Itgb3/Slc30a5/Gpam/Cxcr2/Atp1b1/Asph/Adm/Grn/Cib2/Anpep/Chd7/Lipg/Bcl2/Ptk2b/Mapk3/Ccr1l1/C5ar2	19	98	2.35479
GO:0007292	female gamete generation	0.0336538	0.00673401	0.000530846	0.017475	0.0137721	Plau/Adamts1/Rps6ka2/Sos1/Inhbb/Bcl2/Ptk2b	7	99	4.9976
GO:0016032	viral process	0.0480769	0.013468	0.000542726	0.0176874	0.0139395	Mmp9/Itgb3/Pabpc1/Trim8/Ifitm3/Stat1/Bst2/Oas1a/Bcl2/Oas1g	10	100	3.56971
GO:0031347	regulation of defense response	0.0721154	0.0271257	0.000581857	0.0187629	0.0147871	Ier3/Gata3/Ptgis/Enpp3/Nfkbia/Cd200/Irf7/Stat1/Tyro3/Smpdl3b/Grn/Ddx58/Cd47/Gstp1/Mapk3	15	101	2.65856
GO:0050727	regulation of inflammatory response	0.0528846	0.0161237	0.000587241	0.0187629	0.0147871	Ier3/Gata3/Ptgis/Enpp3/Nfkbia/Cd200/Tyro3/Smpdl3b/Grn/Cd47/Gstp1	11	102	3.27993
GO:1903900	regulation of viral life cycle	0.0336538	0.00687627	0.000601369	0.0189513	0.0149355	Pabpc1/Trim8/Ifitm3/Bst2/Oas1a/Bcl2/Oas1g	7	103	4.8942
GO:0010657	muscle cell apoptotic process	0.0288462	0.00497937	0.000613092	0.0189513	0.0149355	Hmox1/Rps6ka2/Cflar/Cxcr2/Bcl2/Ptk2b	6	104	5.79313
GO:0002683	negative regulation of immune system process	0.0625	0.0215773	0.000616116	0.0189513	0.0149355	Hmox1/Enpp3/Nfkbia/Cd200/Gpam/Cxcr2/Tyro3/Smpdl3b/Grn/Prdm1/Cd47/Ptk2b/C5ar2	13	105	2.89657
GO:0019221	cytokine-mediated signaling pathway	0.0528846	0.0162185	0.000616397	0.0189513	0.0149355	Nfkbia/Ifitm3/Irf7/Stat1/Cxcr2/Ecm1/F3/Ugcg/Ifnk/Ptk2b/Mapk3	11	106	3.26075
GO:0001935	endothelial cell proliferation	0.0336538	0.0069237	0.000626462	0.0190807	0.0150375	Hmox1/Itgb3/Stat1/Ecm1/F3/Nr2f2/Fgfr1	7	107	4.86068
GO:0050878	regulation of body fluid levels	0.0528846	0.0163134	0.000646751	0.0195163	0.0153808	Prl8a9/Aprt/Itgb3/Plau/Prl2a1/Tyro3/Pear1/F3/Ugcg/Adm/Entpd1	11	108	3.2418
GO:0048609	multicellular organismal reproductive process	0.0913462	0.0397875	0.000676173	0.0200691	0.0158164	Ptgis/Slc6a4/Ctsl/Plau/Rai14/Nectin3/Adamts1/Rps6ka2/Sos1/Tyro3/Nr2f2/Tial1/Grn/Inhbb/Prdm1/Bcl2/Ptk2b/Mapk3/Wipf3	19	109	2.29585
GO:0048661	positive regulation of smooth muscle cell proliferation	0.0288462	0.00507422	0.000677385	0.0200691	0.0158164	Hmox1/Mmp9/Itgb3/Adamts1/Stat1/Hpgd	6	110	5.68485
GO:0030003	cellular cation homeostasis	0.0769231	0.0306824	0.000720122	0.0207688	0.0163679	Fasl/Hmox1/Itgb3/Slc30a5/Cxcr2/Atp1b1/Asph/Adm/Grn/Cib2/Chd7/Bcl2/Ptk2b/Mapk3/Ccr1l1/C5ar2	16	113	2.50707
GO:0034404	nucleobase-containing small molecule biosynthetic process	0.0240385	0.00346185	0.000775835	0.0221794	0.0174796	Aprt/Enpp3/Upp1/Nudt3/Entpd1	5	114	6.94382
GO:0032504	multicellular organism reproduction	0.0913462	0.0403092	0.000789564	0.0223118	0.017584	Ptgis/Slc6a4/Ctsl/Plau/Rai14/Nectin3/Adamts1/Rps6ka2/Sos1/Tyro3/Nr2f2/Tial1/Grn/Inhbb/Prdm1/Bcl2/Ptk2b/Mapk3/Wipf3	19	115	2.26614
GO:0043903	regulation of interspecies interactions between organisms	0.0384615	0.00938967	0.000804391	0.0223118	0.017584	Pabpc1/Trim8/Ifitm3/Stat1/Bst2/Oas1a/Bcl2/Oas1g	8	116	4.09615
GO:0002688	regulation of leukocyte chemotaxis	0.0288462	0.00526391	0.000821545	0.0223118	0.017584	Cxcr2/S100a14/Ptk2b/Mapk3/Ccr1l1/C5ar2	6	119	5.47999
GO:0019079	viral genome replication	0.0288462	0.00526391	0.000821545	0.0223118	0.017584	Pabpc1/Ifitm3/Bst2/Oas1a/Bcl2/Oas1g	6	120	5.47999
GO:0050679	positive regulation of epithelial cell proliferation	0.0384615	0.00943709	0.000831123	0.0223854	0.0176419	Hmox1/Itgb3/Cflar/Ecm1/F3/Fgfr1/Grn/C5ar2	8	121	4.07557
GO:0090087	regulation of peptide transport	0.0865385	0.037369	0.000848471	0.0226653	0.0178626	Gata3/Itgb3/Lcp1/Cd200/Hcls1/Gpam/Asph/Plk3/Hpca/Rab8b/Inhbb/Akap12/Ddx58/Chd7/Cd14/Mapk3/C5ar2/Wipf1	18	122	2.31578
GO:0019058	viral life cycle	0.0384615	0.00948452	0.000858565	0.0227485	0.0179281	Itgb3/Pabpc1/Trim8/Ifitm3/Bst2/Oas1a/Bcl2/Oas1g	8	123	4.05519
GO:0008625	extrinsic apoptotic signaling pathway via death domain receptors	0.0240385	0.00355669	0.000877437	0.0228851	0.0180358	Fasl/Hmox1/Cflar/Dab2ip/Bcl2	5	124	6.75865
GO:0051046	regulation of secretion	0.0961538	0.0439133	0.000877765	0.0228851	0.0180358	Hmox1/Prl8a9/Gata3/Sdc1/Slc6a4/Cd200/Prl2a1/Gpam/Fgfr1/Rab8b/Inhbb/Akap12/Anpep/Ddx58/Chd7/Entpd1/Cd14/Mapk3/Sept5/C5ar2	20	125	2.18963
GO:2000377	regulation of reactive oxygen species metabolic process	0.0384615	0.00953194	0.000886729	0.0229353	0.0180754	Ier3/Ptgis/Plau/Cflar/Cd47/Bcl2/Ptk2b/Gstp1	8	126	4.03502
GO:0006873	cellular ion homeostasis	0.0769231	0.0313463	0.000902544	0.0231606	0.0182529	Fasl/Hmox1/Itgb3/Slc30a5/Cxcr2/Atp1b1/Asph/Adm/Grn/Cib2/Chd7/Bcl2/Ptk2b/Mapk3/Ccr1l1/C5ar2	16	127	2.45397
GO:0000302	response to reactive oxygen species	0.0384615	0.00957936	0.000915631	0.0233128	0.0183729	Hmox1/Mmp9/Cflar/Plk3/Bcl2/Ptk2b/Gstp1/Mapk3	8	128	4.01504
GO:0016525	negative regulation of angiogenesis	0.0288462	0.00540617	0.000944373	0.0237027	0.0186801	Fasl/Sema6a/Adamts1/Stat1/Dab2ip/Adamts9	6	129	5.33578
GO:0045321	leukocyte activation	0.0913462	0.0411154	0.000996969	0.024381	0.0192147	Hmox1/Gata3/Enpp3/Lcp1/Cd200/Satb1/Sos1/Gpam/Cxcr2/Tyro3/Mpzl2/Grn/Prdm1/Chd7/Ifnk/Dock8/Cd47/Bcl2/Ptk2b	19	132	2.2217
GO:0042060	wound healing	0.0528846	0.0172144	0.00100247	0.024381	0.0192147	Hmox1/Sdc1/Itgb3/Pecam1/Plau/Cflar/Tyro3/Pear1/F3/Plet1/Entpd1	11	134	3.07212
GO:0055080	cation homeostasis	0.0817308	0.0349979	0.00107799	0.0258152	0.020345	Fasl/Hmox1/Itgb3/Slc30a5/Cxcr2/Atp1b1/Asph/Adm/Grn/Cib2/Anpep/Chd7/Bcl2/Ptk2b/Mapk3/Ccr1l1/C5ar2	17	135	2.33531
GO:2000181	negative regulation of blood vessel morphogenesis	0.0288462	0.00559586	0.00112957	0.0262948	0.020723	Fasl/Sema6a/Adamts1/Stat1/Dab2ip/Adamts9	6	140	5.15491
GO:0070372	regulation of ERK1 and ERK2 cascade	0.0480769	0.0148907	0.00116715	0.0269769	0.0212605	Sema6a/Itgb3/Psca/Cflar/Dab2ip/Akap12/Ptk2b/Gstp1/Mapk3/C5ar2	10	141	3.22866
GO:0051480	regulation of cytosolic calcium ion concentration	0.0528846	0.0177835	0.00130103	0.0290549	0.0228982	Fasl/Itgb3/Cxcr2/Asph/Adm/Cib2/Chd7/Bcl2/Ptk2b/Ccr1l1/C5ar2	11	145	2.97381
GO:0071674	mononuclear cell migration	0.0240385	0.00388865	0.00131219	0.0290549	0.0228982	Pecam1/S100a14/Cd47/Mapk3/Ccr1l1	5	146	6.1817
GO:1903901	negative regulation of viral life cycle	0.0240385	0.00388865	0.00131219	0.0290549	0.0228982	Trim8/Ifitm3/Bst2/Oas1a/Oas1g	5	147	6.1817
GO:0098771	inorganic ion homeostasis	0.0817308	0.0356618	0.00131946	0.0290549	0.0228982	Fasl/Hmox1/Itgb3/Slc30a5/Cxcr2/Atp1b1/Asph/Adm/Grn/Cib2/Anpep/Chd7/Bcl2/Ptk2b/Mapk3/Ccr1l1/C5ar2	17	148	2.29183
GO:0042089	cytokine biosynthetic process	0.0288462	0.00578556	0.00134142	0.0292068	0.0230179	Irf9/Gata3/Map2k3/Irf7/Inhbb/Akap12	6	149	4.98589
GO:0021700	developmental maturation	0.0480769	0.0151752	0.00134428	0.0292068	0.0230179	Gata3/B4galt5/Ctsl/Rps6ka2/Anks1/Dab2ip/Sez6l2/Fgfr1/Bcl2/Ptk2b	10	150	3.16812
GO:0001817	regulation of cytokine production	0.0769231	0.0327216	0.00140812	0.0300626	0.0236924	Hmox1/Gata3/Map2k3/Cd200/Gpam/Irf7/Stat1/Fgfr1/Inhbb/Akap12/Ddx58/Cd14/Cd47/Gstp1/Mapk3/C5ar2	16	152	2.35084
GO:0072503	cellular divalent inorganic cation homeostasis	0.0625	0.0237587	0.00147647	0.0301629	0.0237714	Fasl/Itgb3/Slc30a5/Cxcr2/Atp1b1/Asph/Adm/Cib2/Chd7/Bcl2/Ptk2b/Ccr1l1/C5ar2	13	158	2.63061
GO:0048762	mesenchymal cell differentiation	0.0384615	0.0103381	0.0014901	0.0301629	0.0237714	Sema6a/Sema4c/Dab2ip/Sema4b/Fgfr1/Sema3f/Bcl2/Mapk3	8	160	3.72036
GO:0050707	regulation of cytokine secretion	0.0384615	0.0103381	0.0014901	0.0301629	0.0237714	Gata3/Cd200/Gpam/Akap12/Ddx58/Cd14/Mapk3/C5ar2	8	161	3.72036
GO:0006665	sphingolipid metabolic process	0.0288462	0.00592782	0.00151925	0.0304254	0.0239783	B4galt5/Sgpp1/Ugcg/Smpdl3b/Elovl5/B4galt3	6	162	4.86623
GO:0010038	response to metal ion	0.0432692	0.0128515	0.00153374	0.0304254	0.0239783	Hmox1/Mmp9/Slc30a5/Asph/Hpca/Bcl2/Mapk3/S100a16/Tnnc1	9	163	3.36686
GO:0014032	neural crest cell development	0.0240385	0.00403092	0.00154041	0.0304254	0.0239783	Sema6a/Sema4c/Sema4b/Sema3f/Mapk3	5	164	5.96352
GO:0032606	type I interferon production	0.0240385	0.00403092	0.00154041	0.0304254	0.0239783	Irf9/Irf7/Stat1/Ddx58/Cd14	5	165	5.96352
GO:0043009	chordate embryonic development	0.0865385	0.0394556	0.00155887	0.0306045	0.0241195	Ascl2/Gata3/Cts7/Pcdh12/Sema4c/Atp1b1/Tfap2c/Nr2f2/Adm/Fgfr1/Grn/Prdm1/Myh6/Chd7/Gjb5/Tanc2/Cts8/Itpk1	18	166	2.19331
GO:0014910	regulation of smooth muscle cell migration	0.0240385	0.00407834	0.00162259	0.0316352	0.0249317	Itgb3/Plau/Adamts1/F3/Bcl2	5	167	5.89417
GO:0019637	organophosphate metabolic process	0.0865385	0.0396453	0.00164318	0.0316352	0.0249317	Ugp2/Ier3/Aprt/Enpp3/Upp1/Sgpp1/Nudt3/Gpam/Dab2ip/Hpca/Smpdl3b/Far1/Gk5/Entpd1/Oas1a/Rpia/Itpk1/Ptk2b	18	168	2.18282
GO:0001816	cytokine production	0.0817308	0.0364205	0.00165019	0.0316352	0.0249317	Irf9/Hmox1/Gata3/Map2k3/Cd200/Gpam/Irf7/Stat1/Fgfr1/Inhbb/Akap12/Ddx58/Cd14/Cd47/Gstp1/Mapk3/C5ar2	17	170	2.24408
GO:0002690	positive regulation of leukocyte chemotaxis	0.0240385	0.00412576	0.00170795	0.0321382	0.0253282	Cxcr2/S100a14/Ptk2b/Mapk3/Ccr1l1	5	171	5.82643
GO:0042107	cytokine metabolic process	0.0288462	0.00607009	0.0017145	0.0321382	0.0253282	Irf9/Gata3/Map2k3/Irf7/Inhbb/Akap12	6	172	4.75218
GO:0070371	ERK1 and ERK2 cascade	0.0480769	0.0156969	0.00172574	0.0321382	0.0253282	Sema6a/Itgb3/Psca/Cflar/Dab2ip/Akap12/Ptk2b/Gstp1/Mapk3/C5ar2	10	175	3.06283
GO:0045862	positive regulation of proteolysis	0.0480769	0.0157443	0.00176437	0.0326709	0.025748	Fasl/Stat1/Dab2ip/F3/Asph/Plk3/Grn/Ptk2b/Mapk3/Arih2	10	176	3.05361
GO:1901343	negative regulation of vasculature development	0.0288462	0.00616494	0.00185487	0.0335834	0.0264671	Fasl/Sema6a/Adamts1/Stat1/Dab2ip/Adamts9	6	180	4.67907
GO:0009792	embryo development ending in birth or egg hatching	0.0865385	0.0402618	0.00194438	0.0350095	0.027591	Ascl2/Gata3/Cts7/Pcdh12/Sema4c/Atp1b1/Tfap2c/Nr2f2/Adm/Fgfr1/Grn/Prdm1/Myh6/Chd7/Gjb5/Tanc2/Cts8/Itpk1	18	181	2.1494
GO:0034612	response to tumor necrosis factor	0.0336538	0.00844122	0.00197905	0.035438	0.0279288	Nfkbia/Stat1/Dab2ip/Adamts7/Cd14/Ptk2b/Mapk3	7	182	3.98685
GO:0044262	cellular carbohydrate metabolic process	0.0432692	0.0134206	0.0020601	0.0366875	0.0289134	Ugp2/Ier3/B4galt5/Pcdh12/Gnptg/Gk5/B3gnt2/Itpk1/Ptk2b	9	183	3.22409
GO:0048864	stem cell development	0.0240385	0.00431546	0.0020826	0.0366875	0.0289134	Sema6a/Sema4c/Sema4b/Sema3f/Mapk3	5	185	5.57032
GO:0097191	extrinsic apoptotic signaling pathway	0.0384615	0.0109546	0.00214151	0.0373775	0.0294572	Fasl/Hmox1/Sgpp1/Cflar/Dab2ip/Fgfr1/Siah2/Bcl2	8	186	3.51099
GO:0006875	cellular metal ion homeostasis	0.0673077	0.0278845	0.00218261	0.0373775	0.0294572	Fasl/Hmox1/Itgb3/Slc30a5/Cxcr2/Atp1b1/Asph/Adm/Cib2/Chd7/Bcl2/Ptk2b/Ccr1l1/C5ar2	14	187	2.4138
GO:0001938	positive regulation of endothelial cell proliferation	0.0240385	0.00436288	0.00218493	0.0373775	0.0294572	Hmox1/Itgb3/Ecm1/F3/Fgfr1	5	188	5.50977
GO:0014033	neural crest cell differentiation	0.0240385	0.00436288	0.00218493	0.0373775	0.0294572	Sema6a/Sema4c/Sema4b/Sema3f/Mapk3	5	189	5.50977
GO:0031589	cell-substrate adhesion	0.0480769	0.0162185	0.00219058	0.0373775	0.0294572	Nid1/Itgb3/Pecam1/Itgb4/Plau/Tyro3/Adamts9/Plet1/Bcl2/Ptk2b	10	190	2.96432
GO:0032386	regulation of intracellular transport	0.0480769	0.0162185	0.00219058	0.0373775	0.0294572	Ier3/Hmox1/Lcp1/Hcls1/Asph/Plk3/Hpca/Mapk3/Wipf1/Tnnc1	10	191	2.96432
GO:0072593	reactive oxygen species metabolic process	0.0432692	0.0135629	0.00221194	0.0375453	0.0295895	Ier3/Ptgis/Plau/Cflar/Hbb-b1/Cd47/Bcl2/Ptk2b/Gstp1	9	192	3.19027
GO:0072507	divalent inorganic cation homeostasis	0.0625	0.0248969	0.00222524	0.0375753	0.0296132	Fasl/Itgb3/Slc30a5/Cxcr2/Atp1b1/Asph/Adm/Cib2/Chd7/Bcl2/Ptk2b/Ccr1l1/C5ar2	13	193	2.51036
GO:0023061	signal release	0.0817308	0.0375587	0.00227601	0.0380238	0.0299666	Gata3/Slc6a4/Cd200/Gpam/Adm/Ctbp2/Fgfr1/Rab8b/Inhbb/Akap12/Ddx58/Chd7/Entpd1/Cd14/Mapk3/Sept5/C5ar2	17	195	2.17608
GO:0014909	smooth muscle cell migration	0.0240385	0.0044103	0.00229089	0.0380238	0.0299666	Itgb3/Plau/Adamts1/F3/Bcl2	5	196	5.45053
GO:0048732	gland development	0.0576923	0.0220515	0.00233117	0.0380238	0.0299666	Hmox1/Prl8a9/Aprt/Gata3/Plau/Prl2a1/Cela1/Cflar/Tfap2c/Fgfr1/Bcl2/Mapk3	12	199	2.61625
GO:0044403	symbiotic process	0.0480769	0.0163608	0.00233346	0.0380238	0.0299666	Mmp9/Itgb3/Pabpc1/Trim8/Ifitm3/Stat1/Bst2/Oas1a/Bcl2/Oas1g	10	200	2.93855
GO:0033002	muscle cell proliferation	0.0384615	0.0112392	0.00250915	0.0401614	0.0316512	Hmox1/Mmp9/Itgb3/Adamts1/Cflar/Stat1/Fgfr1/Hpgd	8	203	3.4221
GO:0007173	epidermal growth factor receptor signaling pathway	0.0240385	0.00450515	0.00251394	0.0401614	0.0316512	Fasl/Mmp9/Sos1/Dab2ip/Ptk2b	5	204	5.33578
GO:0051047	positive regulation of secretion	0.0625	0.0253711	0.00261818	0.0412206	0.032486	Prl8a9/Gata3/Sdc1/Slc6a4/Prl2a1/Fgfr1/Rab8b/Inhbb/Akap12/Ddx58/Cd14/Mapk3/Sept5	13	207	2.46343
GO:0030004	cellular monovalent inorganic cation homeostasis	0.0240385	0.00455257	0.00263119	0.0412262	0.0324904	Fasl/Atp1b1/Grn/Bcl2/Mapk3	5	208	5.2802
GO:0045596	negative regulation of cell differentiation	0.0817308	0.0382226	0.00272536	0.0423181	0.0333509	Ascl2/Gata3/Mmp9/Sema6a/Itgb3/Slc6a4/Nfkbia/Cflar/Sema4c/Dab2ip/Sema4b/Fgfr1/Adamts7/Sema3f/Kctd11/Bcl2/Ptk2b	17	209	2.13828
GO:0055065	metal ion homeostasis	0.0721154	0.0317731	0.00275877	0.0424096	0.033423	Fasl/Hmox1/Itgb3/Slc30a5/Cxcr2/Atp1b1/Asph/Adm/Cib2/Anpep/Chd7/Bcl2/Ptk2b/Ccr1l1/C5ar2	15	212	2.2697
GO:0006935	chemotaxis	0.0673077	0.0286432	0.00278256	0.0424651	0.0334668	Gata3/Sema6a/Itgb3/Sema4c/Cxcr2/Sema4b/Fgfr1/Sema3f/S100a14/B3gnt2/Ptk2b/Mapk3/Ccr1l1/C5ar2	14	213	2.34986
GO:0050921	positive regulation of chemotaxis	0.0288462	0.00668658	0.00278844	0.0424651	0.0334668	Cxcr2/Fgfr1/S100a14/Ptk2b/Mapk3/Ccr1l1	6	214	4.31403
GO:0006874	cellular calcium ion homeostasis	0.0576923	0.0225731	0.00281954	0.042739	0.0336827	Fasl/Itgb3/Cxcr2/Atp1b1/Asph/Adm/Cib2/Chd7/Bcl2/Ptk2b/Ccr1l1/C5ar2	12	215	2.55579
GO:0007259	receptor signaling pathway via JAK-STAT	0.0336538	0.00901029	0.00285309	0.0429596	0.0338565	Prl8a9/Pecam1/Hcls1/Prl2a1/Stat1/Ifnk/Ptk2b	7	216	3.73505
GO:0042330	taxis	0.0673077	0.0287855	0.00290891	0.0429596	0.0338565	Gata3/Sema6a/Itgb3/Sema4c/Cxcr2/Sema4b/Fgfr1/Sema3f/S100a14/B3gnt2/Ptk2b/Mapk3/Ccr1l1/C5ar2	14	218	2.33825
GO:0043087	regulation of GTPase activity	0.0432692	0.0141319	0.00291079	0.0429596	0.0338565	Pecam1/Rgs16/Dab2ip/Rgs10/Arhgap27/Tbc1d12/Dock8/Adap1/Ptk2b	9	219	3.06181
GO:0052547	regulation of peptidase activity	0.0528846	0.0197752	0.00297276	0.0436407	0.0343933	Fasl/Mmp9/Cflar/Stat1/Ecm1/F3/Asph/Grn/Siah2/Serpinb9g/Mapk3	11	222	2.67429
GO:0051223	regulation of protein transport	0.0769231	0.0353298	0.00303037	0.0442869	0.0349026	Gata3/Itgb3/Lcp1/Cd200/Hcls1/Gpam/Asph/Plk3/Hpca/Inhbb/Akap12/Ddx58/Cd14/Mapk3/C5ar2/Wipf1	16	223	2.17728
GO:0051051	negative regulation of transport	0.0625	0.0258927	0.00311441	0.0451105	0.0355516	Ier3/Hmox1/Mmp9/Itgb3/Cd200/Inhbb/Anpep/Bst2/Entpd1/Cd47/Bcl2/Ptk2b/C5ar2	13	225	2.4138
GO:0010660	regulation of muscle cell apoptotic process	0.0240385	0.00474226	0.00314008	0.0451114	0.0355523	Hmox1/Cflar/Cxcr2/Bcl2/Ptk2b	5	226	5.06899
GO:0031099	regeneration	0.0288462	0.00687627	0.00320285	0.0453829	0.0357663	Hmox1/Plau/Cflar/Adm/Grn/Bcl2	6	229	4.19503
GO:0072006	nephron development	0.0288462	0.00687627	0.00320285	0.0453829	0.0357663	Nid1/Gata3/Itgb3/Cflar/Bcl2/Irx1	6	230	4.19503
GO:0097696	receptor signaling pathway via STAT	0.0336538	0.0092474	0.00329407	0.0462732	0.036468	Prl8a9/Pecam1/Hcls1/Prl2a1/Stat1/Ifnk/Ptk2b	7	232	3.63928
GO:0003205	cardiac chamber development	0.0336538	0.00929483	0.00338819	0.047391	0.0373489	Gata3/Adamts1/Sos1/Prdm1/Myh6/Chd7/Tnnc1	7	233	3.62071
GO:0010522	regulation of calcium ion transport into cytosol	0.0240385	0.0048371	0.00341951	0.047422	0.0373733	Itgb3/Asph/Chd7/Bcl2/Ptk2b	5	234	4.9696
GO:0050886	endocrine process	0.0240385	0.0048371	0.00341951	0.047422	0.0373733	Gata3/Rps6ka2/Fgfr1/Rab8b/Inhbb	5	235	4.9696
GO:0003206	cardiac chamber morphogenesis	0.0288462	0.00701854	0.00354258	0.0484196	0.0381595	Gata3/Adamts1/Sos1/Myh6/Chd7/Tnnc1	6	237	4.10999
GO:0055086	nucleobase-containing small molecule metabolic process	0.0576923	0.0232371	0.00355828	0.0484196	0.0381595	Ugp2/Ier3/Aprt/Enpp3/Upp1/Nudt3/Gpam/Gne/Hpca/Far1/Entpd1/Oas1a	12	238	2.48277
GO:0050663	cytokine secretion	0.0384615	0.0119031	0.00355959	0.0484196	0.0381595	Gata3/Cd200/Gpam/Akap12/Ddx58/Cd14/Mapk3/C5ar2	8	239	3.23123
GO:0046427	positive regulation of receptor signaling pathway via JAK-STAT	0.0240385	0.00488453	0.00356572	0.0484196	0.0381595	Prl8a9/Pecam1/Hcls1/Prl2a1/Ptk2b	5	240	4.92135
GO:0055067	monovalent inorganic cation homeostasis	0.0288462	0.00706596	0.00366156	0.0488177	0.0384733	Fasl/Atp1b1/Grn/Anpep/Bcl2/Mapk3	6	241	4.08241
GO:0055074	calcium ion homeostasis	0.0576923	0.0233319	0.00367552	0.0488177	0.0384733	Fasl/Itgb3/Cxcr2/Atp1b1/Asph/Adm/Cib2/Chd7/Bcl2/Ptk2b/Ccr1l1/C5ar2	12	242	2.47268
GO:0007169	transmembrane receptor protein tyrosine kinase signaling pathway	0.0625	0.0264144	0.00368492	0.0488177	0.0384733	Fasl/Gata3/Mmp9/Sema6a/Frk/Itgb3/Anks1/Sos1/Dab2ip/Tyro3/F3/Fgfr1/Ptk2b	13	246	2.36614
GO:0010506	regulation of autophagy	0.0384615	0.0119979	0.00373391	0.0492664	0.0388269	Hmox1/Dram1/Trim8/Plk3/Lzts1/Bcl2/Rufy4/Mapk3	8	247	3.20569
GO:0048469	cell maturation	0.0336538	0.00948452	0.00378531	0.0496817	0.0391542	Gata3/B4galt5/Rps6ka2/Anks1/Fgfr1/Bcl2/Ptk2b	7	248	3.54829
GO:0006897	endocytosis	0.0576923	0.0234268	0.00379587	0.0496817	0.0391542	Itgb3/Ifitm3/Cxcr2/Pear1/Hpca/Adm/Arhgap27/Grn/Cd14/Mapk3/Wipf1/Wipf3	12	249	2.46267
GO:0038127	ERBB signaling pathway	0.0240385	0.00497937	0.00387154	0.0504694	0.039775	Fasl/Mmp9/Sos1/Dab2ip/Ptk2b	5	250	4.82761
GO:0048568	embryonic organ development	0.0576923	0.0235216	0.00391937	0.0508894	0.040106	Ascl2/Gata3/Cts7/Pcdh12/Nr2f2/Adm/Fgfr1/Prdm1/Chd7/Gjb5/Cts8/Mapk3	12	251	2.45274
GO:0048872	homeostasis of number of cells	0.0432692	0.0147958	0.00393533	0.0508939	0.0401095	Hmox1/Gata3/Hcls1/Sos1/Gpam/Stat1/Cxcr2/Hbb-b1/Bcl2	9	252	2.92442
GO:0042110	T cell activation	0.0576923	0.0236164	0.00404609	0.0514493	0.0405472	Gata3/Lcp1/Satb1/Sos1/Gpam/Mpzl2/Prdm1/Chd7/Ifnk/Dock8/Cd47/Bcl2	12	253	2.44289
GO:0014812	muscle cell migration	0.0240385	0.00507422	0.0041957	0.0517946	0.0408194	Itgb3/Plau/Adamts1/F3/Bcl2	5	263	4.73737
GO:1904894	positive regulation of receptor signaling pathway via STAT	0.0240385	0.00507422	0.0041957	0.0517946	0.0408194	Prl8a9/Pecam1/Hcls1/Prl2a1/Ptk2b	5	264	4.73737
GO:0070201	regulation of establishment of protein localization	0.0769231	0.0367051	0.00437667	0.0538248	0.0424194	Gata3/Itgb3/Lcp1/Cd200/Hcls1/Gpam/Asph/Plk3/Hpca/Inhbb/Akap12/Ddx58/Cd14/Mapk3/C5ar2/Wipf1	16	265	2.09571
GO:1903530	regulation of secretion by cell	0.0817308	0.0403566	0.00469917	0.057358	0.0452039	Hmox1/Gata3/Sdc1/Slc6a4/Cd200/Gpam/Fgfr1/Rab8b/Inhbb/Akap12/Ddx58/Chd7/Entpd1/Cd14/Mapk3/Sept5/C5ar2	17	267	2.02521
GO:0060402	calcium ion transport into cytosol	0.0288462	0.00744535	0.00472311	0.0574351	0.0452647	Fasl/Itgb3/Asph/Chd7/Bcl2/Ptk2b	6	268	3.87439
GO:0007596	blood coagulation	0.0288462	0.00749277	0.00487017	0.057736	0.0455018	Itgb3/Plau/Tyro3/Pear1/F3/Entpd1	6	270	3.84987
GO:0043065	positive regulation of apoptotic process	0.0673077	0.0305401	0.00489401	0.057736	0.0455018	Fasl/Hmox1/Mmp9/Ptgis/Rps6ka2/Stat1/Cxcr2/Dab2ip/F3/Adm/Hpgd/Grn/Inhbb/Akap12	14	271	2.20391
GO:0045087	innate immune response	0.0673077	0.0305876	0.00495996	0.0581457	0.0458247	Gata3/Trim8/Ifitm3/Irf7/Stat1/Dab2ip/Tyro3/Smpdl3b/Grn/Prdm1/Ddx58/Bst2/Cd14/Cd47	14	278	2.20049
GO:0071695	anatomical structure maturation	0.0384615	0.0126144	0.00503367	0.0585883	0.0461735	Gata3/B4galt5/Ctsl/Rps6ka2/Anks1/Fgfr1/Bcl2/Ptk2b	8	280	3.04902
GO:0007599	hemostasis	0.0288462	0.00758761	0.00517436	0.0600115	0.0472951	Itgb3/Plau/Tyro3/Pear1/F3/Entpd1	6	281	3.80174
GO:0043068	positive regulation of programmed cell death	0.0673077	0.0307773	0.005231	0.0603319	0.0475476	Fasl/Hmox1/Mmp9/Ptgis/Rps6ka2/Stat1/Cxcr2/Dab2ip/F3/Adm/Hpgd/Grn/Inhbb/Akap12	14	282	2.18693
GO:0001952	regulation of cell-matrix adhesion	0.0240385	0.00535875	0.00528408	0.0603319	0.0475476	Itgb3/Plau/Plet1/Bcl2/Ptk2b	5	283	4.48583
GO:0050817	coagulation	0.0288462	0.00763504	0.00533157	0.0603319	0.0475476	Itgb3/Plau/Tyro3/Pear1/F3/Entpd1	6	286	3.77813
GO:0071356	cellular response to tumor necrosis factor	0.0288462	0.00763504	0.00533157	0.0603319	0.0475476	Nfkbia/Stat1/Dab2ip/Adamts7/Ptk2b/Mapk3	6	287	3.77813
GO:1903169	regulation of calcium ion transmembrane transport	0.0288462	0.00763504	0.00533157	0.0603319	0.0475476	Itgb3/Atp1b1/Asph/Hpca/Chd7/Ptk2b	6	288	3.77813
GO:0008544	epidermis development	0.0432692	0.015602	0.00553739	0.0622289	0.0490426	Sgpp1/Ctsl/Satb1/Sos1/Ugcg/Tfap2c/Fgfr1/Sprr2f/Bcl2	9	290	2.77331
GO:0060047	heart contraction	0.0336538	0.0101959	0.0055963	0.0626747	0.049394	Map2k3/Rps6ka2/Atp1b1/Adm/Myh6/Tnnt1/Tnnc1	7	291	3.30074
GO:0030198	extracellular matrix organization	0.0384615	0.0128515	0.00561666	0.0626873	0.049404	Nid1/Mmp9/Itgb3/Lcp1/Cflar/Adamts9/Mmp1b/Mmp1a	8	292	2.99276
GO:0051209	release of sequestered calcium ion into cytosol	0.0240385	0.0054536	0.00568746	0.0631966	0.0498053	Fasl/Itgb3/Asph/Chd7/Ptk2b	5	293	4.40782
GO:0043062	extracellular structure organization	0.0384615	0.0128989	0.0057392	0.0634036	0.0499684	Nid1/Mmp9/Itgb3/Lcp1/Cflar/Adamts9/Mmp1b/Mmp1a	8	295	2.98176

## Sheet: e7.5_3_GENIE3
ID	Description	GeneRatio	BgRatio	pvalue	p.adjust	qvalue	geneID	Count	Rank	Fold
GO:0030029	actin filament-based process	0.136752	0.0358989	4.45314e-06	0.00394524	0.00366544	Scin/Inpp5k/Myo1c/Shroom1/Efs/Capn1/Pam/Rap1gds1/Was/Jam3/Micall2/Amot/Capg/Sema3e/Fat1/Myl6	16	1	3.80937
GO:0030036	actin cytoskeleton organization	0.128205	0.0317257	4.48586e-06	0.00394524	0.00366544	Scin/Inpp5k/Myo1c/Shroom1/Efs/Capn1/Pam/Rap1gds1/Was/Jam3/Micall2/Amot/Capg/Sema3e/Fat1	15	2	4.04105
GO:0097435	supramolecular fiber organization	0.128205	0.0325319	6.06649e-06	0.00394524	0.00366544	Scin/Inpp5k/Myo1c/Shroom1/P4ha1/Nav3/Efs/Capn1/Rap1gds1/Was/Cdh5/Micall2/Capg/Fat1/Fignl2	15	3	3.94091
GO:1902904	negative regulation of supramolecular fiber organization	0.0598291	0.00706596	1.97881e-05	0.00965162	0.00896711	Scin/Inpp5k/Nav3/Capn1/Was/Cdh5/Capg	7	4	8.46722
GO:0051494	negative regulation of cytoskeleton organization	0.0598291	0.00749277	2.88731e-05	0.0112663	0.0104673	Scin/Inpp5k/Nav3/Capn1/Was/Cdh5/Capg	7	5	7.98491
GO:0051493	regulation of cytoskeleton organization	0.102564	0.0258927	5.22901e-05	0.017003	0.0157971	Scin/Inpp5k/Rassf1/Myo1c/Nav3/Capn1/Pam/Was/Cdh5/Jam3/Capg/Sema3e	12	6	3.96112
GO:0007015	actin filament organization	0.0854701	0.0191587	8.60169e-05	0.0239741	0.0222739	Scin/Inpp5k/Myo1c/Shroom1/Efs/Capn1/Was/Micall2/Capg/Fat1	10	7	4.46116
GO:0032956	regulation of actin cytoskeleton organization	0.0769231	0.0165031	0.000141559	0.0345227	0.0320743	Scin/Inpp5k/Myo1c/Capn1/Pam/Was/Jam3/Capg/Sema3e	9	8	4.66114
GO:0051258	protein polymerization	0.0683761	0.0131835	0.0001628	0.0352913	0.0327884	Scin/Myo1c/Nav3/Capn1/Was/Cdh5/Micall2/Capg	8	9	5.1865
GO:0032271	regulation of protein polymerization	0.0598291	0.0103381	0.00021723	0.0388543	0.0360987	Scin/Myo1c/Nav3/Capn1/Was/Cdh5/Capg	7	10	5.78723
GO:0016311	dephosphorylation	0.0769231	0.0174989	0.000219066	0.0388543	0.0360987	Acp5/Inpp5k/Nt5c/Impa2/Ptprn/Nceh1/Cdh5/Itga1/Plpp2	9	11	4.39587
GO:0015748	organophosphate ester transport	0.042735	0.0048371	0.000261794	0.0425634	0.0395447	Slc44a4/Pltp/Abcc1/Atp10a/Atp11b	5	12	8.83484
GO:0032970	regulation of actin filament-based process	0.0769231	0.0188742	0.000381478	0.0531617	0.0493913	Scin/Inpp5k/Myo1c/Capn1/Pam/Was/Jam3/Capg/Sema3e	9	14	4.07557

## Sheet: e8.5_1_STRING
ID	Description	GeneRatio	BgRatio	pvalue	p.adjust	qvalue	geneID	Count	Rank	Fold
GO:0007167	enzyme linked receptor protein signaling pathway	0.189189	0.0425855	8.65841e-14	3.17157e-10	2.03518e-10	Akt1/Mapkapk2/Sulf1/Erbb3/Frs2/Srebf1/Slc9a3r1/Msx2/Il6st/Dab2/Nfatc4/Cidea/Smad2/Men1/Pdgfa/Creb1/Parp1/Tsc1/Rab14/Creb3l1/Ptpra/Areg/Fgf15/Casp3/Neo1/Ccnd3/Rbpj/Myorg/Igf2/Adam17/Mapk14/Acvr2b/Mapk1/Cdkn2b/Peg10	35	1	4.44258
GO:0040012	regulation of locomotion	0.194595	0.0470432	3.03003e-13	5.5495e-10	3.56108e-10	Sp1/Akt1/Apoe/Pkn2/Phlda2/Sulf1/Rock2/Slc9a3r1/Il6st/Dab2/Ajuba/Has2/Abcc1/Capn1/Slk/Pdgfa/Actr3/Mpzl1/Itga4/Neo1/Atm/Twist1/Ctnna1/Nexn/Rbpj/Dag1/Agrn/Ssh1/Tubb2b/Igf2/Adam17/Mapk14/Adam10/Unc5c/Mospd2/Ano6	36	2	4.13651
GO:0070848	response to growth factor	0.151351	0.0294968	1.17853e-12	1.43898e-09	9.23388e-10	Akt1/Mapkapk2/Sulf1/Frs2/Rock2/Msx2/Dab2/Has2/Cidea/Smad2/Men1/Creb1/Actr3/Parp1/Rab14/Creb3l1/Rab35/Fgf15/Casp3/Neo1/Dync1li2/Rbpj/Adam17/Mapk14/Acvr2b/Mapk1/Cdkn2b/Peg10	28	3	5.1311
GO:2000145	regulation of cell motility	0.183784	0.0447669	1.89591e-12	1.73618e-09	1.1141e-09	Sp1/Akt1/Apoe/Pkn2/Phlda2/Sulf1/Rock2/Slc9a3r1/Il6st/Dab2/Ajuba/Has2/Abcc1/Capn1/Slk/Pdgfa/Actr3/Mpzl1/Itga4/Neo1/Atm/Twist1/Ctnna1/Nexn/Rbpj/Dag1/Ssh1/Igf2/Adam17/Mapk14/Adam10/Unc5c/Mospd2/Ano6	34	4	4.10535
GO:0071363	cellular response to growth factor stimulus	0.140541	0.0288804	2.63796e-11	1.93257e-08	1.24012e-08	Akt1/Mapkapk2/Sulf1/Frs2/Msx2/Dab2/Has2/Cidea/Smad2/Men1/Creb1/Actr3/Parp1/Rab14/Creb3l1/Rab35/Fgf15/Casp3/Neo1/Dync1li2/Rbpj/Adam17/Mapk14/Acvr2b/Cdkn2b/Peg10	26	5	4.8663
GO:0030334	regulation of cell migration	0.167568	0.0425381	5.8209e-11	3.55366e-08	2.28036e-08	Sp1/Akt1/Apoe/Phlda2/Sulf1/Rock2/Slc9a3r1/Il6st/Dab2/Ajuba/Has2/Abcc1/Capn1/Slk/Pdgfa/Actr3/Mpzl1/Itga4/Neo1/Atm/Nexn/Rbpj/Dag1/Ssh1/Igf2/Adam17/Mapk14/Adam10/Unc5c/Mospd2/Ano6	31	6	3.93924
GO:1903827	regulation of cellular protein localization	0.124324	0.0259402	5.47565e-10	2.74118e-07	1.759e-07	Akt1/Dvl3/Akap1/Srebf1/Rock2/Ywhae/Hsp90aa1/Dab2/Csnk1e/Ap2m1/Cdh2/Actr3/Parp1/Dnaja1/Pcm1/Acsl3/Cct2/Dag1/Ssh1/Mapk14/Adam10/Cd2ap/Mapk1	23	7	4.79274
GO:0000904	cell morphogenesis involved in differentiation	0.151351	0.0385546	5.98673e-10	2.74118e-07	1.759e-07	Golga2/Apoe/Wdr1/Pitpna/Rab1a/Dbnl/Rock2/Slc9a3r1/Pafah1b1/Hsp90aa1/Dab2/Has2/Nfatc4/Cdh2/Creb1/Actr3/Lamc1/Itga4/Hspg2/Cttn/Neo1/Golga4/Nexn/Dag1/Agrn/Tubb2b/Adam10/Unc5c	28	8	3.92564
GO:0007169	transmembrane receptor protein tyrosine kinase signaling pathway	0.124324	0.0264144	7.77063e-10	3.16265e-07	2.02945e-07	Akt1/Mapkapk2/Sulf1/Erbb3/Frs2/Srebf1/Slc9a3r1/Nfatc4/Pdgfa/Tsc1/Rab14/Creb3l1/Ptpra/Areg/Fgf15/Casp3/Ccnd3/Rbpj/Myorg/Igf2/Adam17/Mapk14/Mapk1	23	9	4.70669
GO:0048732	gland development	0.113514	0.0220515	9.12219e-10	3.34146e-07	2.14419e-07	Lsr/Sp1/Rps6ka1/Sulf1/Frs2/Slc9a3r1/Msx2/Igf2r/Smad2/Capn1/Fasn/Pdgfa/Creb1/Areg/Fkbp4/Atm/Scd1/Rbpj/Dag1/Igf2/Mapk1	21	10	5.14765
GO:0007417	central nervous system development	0.156757	0.0423484	1.10168e-09	3.66861e-07	2.35412e-07	Lsr/Akt1/Dvl3/Wdr1/Napa/Frs2/Ogdh/Pafah1b1/Ywhae/Hsp90aa1/Vcan/Il6st/Cdh2/Csnk1d/Creb1/Actr3/Tsc1/Ptpra/Hspg2/Wasf3/Pcm1/Atm/Ror1/Rab3gap1/Rbpj/Dag1/Unc5c/Mapk1/Sptbn2	29	11	3.7016
GO:0034330	cell junction organization	0.135135	0.0319628	1.22664e-09	3.74433e-07	2.40272e-07	Lsr/Apoe/Pkn2/Wdr1/Utrn/Dbnl/Rock2/Pafah1b1/Ajuba/Ywhaz/Nfatc4/Cdh2/Slk/Actr3/Lamc1/Tsc1/Wasf3/Cttn/Ctnna1/Dag1/Agrn/Ssh1/Mapk14/Adam10/Sptbn2	25	12	4.22789
GO:0050767	regulation of neurogenesis	0.162162	0.0459051	1.63919e-09	4.61227e-07	2.95967e-07	Akt1/Golga2/Apoe/Dvl3/Wdr1/Hey2/Dbnl/Pafah1b1/Il6st/Dab2/Nfatc4/Hes7/Cdh2/Csnk1d/Creb1/Actr3/Tsc1/Ptpra/Cttn/Pcm1/Neo1/Ctnna1/Golga4/Rbpj/Dag1/Agrn/Tubb2b/Adam17/Adam10/Cdkn2b	30	13	3.53256
GO:0007507	heart development	0.12973	0.0300185	1.76281e-09	4.61227e-07	2.95967e-07	Dvl3/Erbb3/Hey2/Frs2/Trip11/Msx2/Vcan/Has2/Nfatc4/Smad2/Creb1/Tsc1/Itga4/Hspg2/Fgf15/Casp3/Atm/Ap2b1/Twist1/Rbpj/Mapk14/Myl3/Acvr2b/Mapk1	24	14	4.32166
GO:0006886	intracellular protein transport	0.156757	0.044435	3.27699e-09	8.00242e-07	5.13511e-07	Akt1/Ap1m2/Napa/Akap1/Rab4a/Rab1a/Srebf1/Ywhae/Sel1l/Sec23a/Hsp90aa1/Ywhaz/Ap2m1/Actr3/Tsc1/Rab14/Tbc1d1/Rab35/Gga2/Arfip2/Fam53b/Cttn/Pcm1/Ap2b1/Tbc1d16/Mapk14/Stam2/Arl1/Mapk1	29	15	3.52778
GO:0090100	positive regulation of transmembrane receptor protein serine/threonine kinase signaling pathway	0.0594595	0.00531133	4.27747e-09	9.67933e-07	6.21117e-07	Sulf1/Msx2/Dab2/Smad2/Men1/Parp1/Neo1/Rbpj/Adam17/Acvr2b/Cdkn2b	11	16	11.1948
GO:0043009	chordate embryonic development	0.145946	0.0394556	4.49218e-09	9.67933e-07	6.21117e-07	Sp1/Akt1/Dvl3/Phlda2/Arnt/Sulf1/Hey2/Rock2/Apob/Dab2/Hes7/Smad2/Men1/Plk4/Tsc1/Itga4/Hspg2/Atp11a/Casp3/Pth1r/Atm/Twist1/Rbpj/Igf2/Sh3pxd2a/Adam10/Mapk1	27	17	3.69899
GO:0051338	regulation of transferase activity	0.145946	0.0399772	5.93264e-09	1.20729e-06	7.74713e-07	Akt1/Apoe/Dvl3/Erbb3/Frs2/Slc9a3r1/Hsp90aa1/Dab2/Ajuba/Men1/Slk/Pdgfa/Pfkfb2/Tsc1/Dnaja1/Dusp16/Casp3/Vav3/Cct2/Ccnd3/Dag1/Agrn/Igf2/Adam17/Acvr2b/Mapk1/Cdkn2b	27	18	3.65073
GO:0009792	embryo development ending in birth or egg hatching	0.145946	0.0402618	6.8906e-09	1.32844e-06	8.52449e-07	Sp1/Akt1/Dvl3/Phlda2/Arnt/Sulf1/Hey2/Rock2/Apob/Dab2/Hes7/Smad2/Men1/Plk4/Tsc1/Itga4/Hspg2/Atp11a/Casp3/Pth1r/Atm/Twist1/Rbpj/Igf2/Sh3pxd2a/Adam10/Mapk1	27	19	3.62493
GO:0040017	positive regulation of locomotion	0.118919	0.0275051	8.78766e-09	1.60946e-06	1.03278e-06	Sp1/Akt1/Rock2/Il6st/Dab2/Has2/Abcc1/Capn1/Pdgfa/Actr3/Mpzl1/Itga4/Atm/Twist1/Ssh1/Tubb2b/Igf2/Adam17/Mapk14/Adam10/Mospd2/Ano6	22	20	4.32352
GO:0051272	positive regulation of cellular component movement	0.118919	0.0276474	9.6437e-09	1.68214e-06	1.07942e-06	Sp1/Akt1/Rock2/Il6st/Dab2/Has2/Abcc1/Capn1/Pdgfa/Actr3/Mpzl1/Itga4/Atm/Twist1/Ssh1/Tubb2b/Igf2/Adam17/Mapk14/Adam10/Mospd2/Ano6	22	21	4.30127
GO:0061564	axon development	0.108108	0.0241381	2.4449e-08	4.07076e-06	2.61218e-06	Golga2/Apoe/Pitpna/Dbnl/Pafah1b1/Hsp90aa1/Cdh2/Creb1/Actr3/Itga4/Cttn/Casp3/Neo1/Golga4/Nexn/Dag1/Agrn/Tubb2b/Adam17/Unc5c	20	22	4.47873
GO:2000147	positive regulation of cell motility	0.113514	0.0267463	2.69674e-08	4.29485e-06	2.75598e-06	Sp1/Akt1/Rock2/Il6st/Dab2/Has2/Abcc1/Capn1/Pdgfa/Actr3/Mpzl1/Itga4/Atm/Twist1/Ssh1/Igf2/Adam17/Mapk14/Adam10/Mospd2/Ano6	21	23	4.24408
GO:0035239	tube morphogenesis	0.145946	0.0431546	2.92487e-08	4.46409e-06	2.86458e-06	Sp1/Akt1/Apoe/Dvl3/Sulf1/Hey2/Rock2/Apob/Msx2/Has2/Nfatc4/Cdh2/Smad2/Pdgfa/Tsc1/Creb3l1/Hspg2/Areg/Stim1/Casp3/Vav3/Twist1/Rbpj/Dag1/Igf2/Mapk14/Acvr2b	27	24	3.38194
GO:0043549	regulation of kinase activity	0.12973	0.034903	3.22409e-08	4.54654e-06	2.91749e-06	Akt1/Apoe/Dvl3/Erbb3/Frs2/Slc9a3r1/Hsp90aa1/Dab2/Ajuba/Men1/Slk/Pdgfa/Pfkfb2/Tsc1/Dnaja1/Dusp16/Casp3/Vav3/Ccnd3/Dag1/Agrn/Adam17/Acvr2b/Cdkn2b	24	25	3.71686
GO:0042063	gliogenesis	0.0864865	0.0154598	3.22714e-08	4.54654e-06	2.91749e-06	Akt1/Wdr1/Erbb3/Pafah1b1/Vcan/Il6st/Cdh2/Creb1/Actr3/Ptpra/Areg/Wasf3/Ror1/Dag1/Mapk1/Cdkn2b	16	26	5.5943
GO:0048667	cell morphogenesis involved in neuron differentiation	0.118919	0.0299711	4.05739e-08	5.50453e-06	3.53222e-06	Golga2/Apoe/Pitpna/Dbnl/Rock2/Slc9a3r1/Pafah1b1/Hsp90aa1/Nfatc4/Cdh2/Creb1/Actr3/Itga4/Cttn/Neo1/Golga4/Nexn/Dag1/Agrn/Tubb2b/Adam10/Unc5c	22	27	3.96779
GO:0022604	regulation of cell morphogenesis	0.108108	0.0250865	4.60752e-08	5.82428e-06	3.73741e-06	Golga2/Apoe/Dvl3/Wdr1/Dbnl/Slc9a3r1/Pafah1b1/Dab2/Myo10/Has2/Nfatc4/Cdh2/Actr3/Camsap1/Wasf3/Cttn/Golga4/Agrn/Tubb2b/Adam10	20	28	4.30941
GO:0001890	placenta development	0.0648649	0.00825153	4.61109e-08	5.82428e-06	3.73741e-06	Sp1/Akt1/Phlda2/Arnt/Hey2/Plk4/Itga4/Rbpj/Igf2/Mapk14/Mapk1/Peg10	12	29	7.86095
GO:0048858	cell projection morphogenesis	0.124324	0.0333381	6.02699e-08	7.35895e-06	4.7222e-06	Golga2/Apoe/Dvl3/Pacsin2/Pitpna/Dbnl/Rock2/Pafah1b1/Hsp90aa1/Nfatc4/Cdh2/Creb1/Actr3/Itga4/Cttn/Neo1/Golga4/Nexn/Dag1/Agrn/Tubb2b/Adam10/Unc5c	23	30	3.7292
GO:0030335	positive regulation of cell migration	0.108108	0.025703	6.84486e-08	7.92779e-06	5.08722e-06	Sp1/Akt1/Rock2/Il6st/Dab2/Has2/Abcc1/Capn1/Pdgfa/Actr3/Mpzl1/Itga4/Atm/Ssh1/Igf2/Adam17/Mapk14/Adam10/Mospd2/Ano6	20	31	4.20604
GO:0001892	embryonic placenta development	0.0540541	0.0054536	7.117e-08	7.92779e-06	5.08722e-06	Sp1/Akt1/Phlda2/Arnt/Hey2/Plk4/Itga4/Rbpj/Igf2/Mapk1	10	32	9.91163
GO:0010256	endomembrane system organization	0.0918919	0.0185897	7.14215e-08	7.92779e-06	5.08722e-06	Akt1/Golga2/Surf4/Pacsin2/Rab1a/Pafah1b1/Trip11/Ywhaz/Csnk1d/Creb1/Atp2a2/Rab3gap1/Lman1/Agrn/Arl1/Mapk1/Ano6	17	33	4.94317
GO:0048568	embryonic organ development	0.102703	0.0235216	8.31915e-08	8.96266e-06	5.75129e-06	Sp1/Akt1/Dvl3/Phlda2/Arnt/Hey2/Frs2/Slc9a3r1/Smad2/Men1/Plk4/Pdgfa/Itga4/Hspg2/Twist1/Rbpj/Tubb2b/Igf2/Mapk1	19	34	4.36631
GO:0045859	regulation of protein kinase activity	0.118919	0.0316309	1.03953e-07	1.06697e-05	6.84667e-06	Akt1/Apoe/Dvl3/Erbb3/Frs2/Slc9a3r1/Hsp90aa1/Dab2/Ajuba/Men1/Slk/Pdgfa/Tsc1/Dnaja1/Dusp16/Casp3/Ccnd3/Dag1/Agrn/Adam17/Acvr2b/Cdkn2b	22	35	3.75959
GO:0032990	cell part morphogenesis	0.124324	0.0343814	1.04862e-07	1.06697e-05	6.84667e-06	Golga2/Apoe/Dvl3/Pacsin2/Pitpna/Dbnl/Rock2/Pafah1b1/Hsp90aa1/Nfatc4/Cdh2/Creb1/Actr3/Itga4/Cttn/Neo1/Golga4/Nexn/Dag1/Agrn/Tubb2b/Adam10/Unc5c	23	36	3.61604
GO:0050808	synapse organization	0.0972973	0.0215299	1.11527e-07	1.10412e-05	7.08505e-06	Apoe/Utrn/Dbnl/Rock2/Pafah1b1/Ywhaz/Nfatc4/Cdh2/Actr3/Tsc1/Wasf3/Cttn/Dag1/Agrn/Ssh1/Mapk14/Adam10/Sptbn2	18	37	4.51918
GO:0048589	developmental growth	0.12973	0.037369	1.15027e-07	1.1088e-05	7.11512e-06	Akt1/Apoe/Phlda2/Hey2/Dbnl/Pafah1b1/Hsp90aa1/Msx2/Smad2/Men1/Creb1/Actr3/Itga4/Areg/Cttn/Atm/Golga4/Rbpj/Agrn/Igf2/Mapk14/Acvr2b/Mapk1/Sptbn2	24	38	3.47159
GO:0048812	neuron projection morphogenesis	0.118919	0.0323422	1.52554e-07	1.43283e-05	9.19439e-06	Golga2/Apoe/Dvl3/Pitpna/Dbnl/Rock2/Pafah1b1/Hsp90aa1/Nfatc4/Cdh2/Creb1/Actr3/Itga4/Cttn/Neo1/Golga4/Nexn/Dag1/Agrn/Tubb2b/Adam10/Unc5c	22	39	3.6769
GO:0090092	regulation of transmembrane receptor protein serine/threonine kinase signaling pathway	0.0702703	0.0111443	1.67675e-07	1.53548e-05	9.8531e-06	Sulf1/Msx2/Dab2/Cidea/Smad2/Men1/Parp1/Neo1/Rbpj/Adam17/Acvr2b/Cdkn2b/Peg10	13	40	6.30549
GO:0033365	protein localization to organelle	0.12973	0.0385546	2.03814e-07	1.78545e-05	1.14571e-05	Akt1/Pacsin2/Akap1/Srebf1/Rock2/Ywhae/Hsp90aa1/Ywhaz/Ap2m1/Csnk1d/Parp1/Dnaja1/Rab35/Fam53b/Pcm1/Cct2/Ap2b1/Rab3gap1/Dag1/Mapk14/Adam10/Arl1/Cd2ap/Mapk1	24	41	3.36483
GO:0007409	axonogenesis	0.0972973	0.0224309	2.0472e-07	1.78545e-05	1.14571e-05	Golga2/Apoe/Pitpna/Dbnl/Pafah1b1/Hsp90aa1/Cdh2/Creb1/Actr3/Itga4/Cttn/Neo1/Golga4/Nexn/Dag1/Agrn/Tubb2b/Unc5c	18	42	4.33765
GO:0046394	carboxylic acid biosynthetic process	0.0756757	0.0133732	2.09885e-07	1.78793e-05	1.1473e-05	Elovl1/Srebf1/Acly/Has2/Fasn/Scd2/Ugdh/Fgf15/Acsl3/Ccnd3/Scd1/Degs1/Elovl6/Ldha	14	43	5.65877
GO:0016053	organic acid biosynthetic process	0.0756757	0.0134206	2.19134e-07	1.80238e-05	1.15658e-05	Elovl1/Srebf1/Acly/Has2/Fasn/Scd2/Ugdh/Fgf15/Acsl3/Ccnd3/Scd1/Degs1/Elovl6/Ldha	14	44	5.63877
GO:0030155	regulation of cell adhesion	0.118919	0.0330535	2.21423e-07	1.80238e-05	1.15658e-05	Akt1/Erbb3/Utrn/Hsp90aa1/Il6st/Dab2/Myo10/Has2/Capn1/Men1/Slk/Tsc1/Itga4/Casp3/Vav3/Atm/Rbpj/Dag1/Igf2/Mapk14/Adam10/Fbln2	22	45	3.59777
GO:0120039	plasma membrane bounded cell projection morphogenesis	0.118919	0.033101	2.26905e-07	1.80685e-05	1.15945e-05	Golga2/Apoe/Dvl3/Pitpna/Dbnl/Rock2/Pafah1b1/Hsp90aa1/Nfatc4/Cdh2/Creb1/Actr3/Itga4/Cttn/Neo1/Golga4/Nexn/Dag1/Agrn/Tubb2b/Adam10/Unc5c	22	46	3.59261
GO:0048598	embryonic morphogenesis	0.113514	0.0304453	2.37551e-07	1.85138e-05	1.18802e-05	Sp1/Dvl3/Sulf1/Frs2/Rock2/Slc9a3r1/Msx2/Smad2/Men1/Tsc1/Itga4/Supt20/Hspg2/Ugdh/Casp3/Twist1/Rbpj/Dag1/Igf2/Acvr2b/Mapk1	21	47	3.72844
GO:0023014	signal transduction by protein phosphorylation	0.12973	0.0389814	2.48966e-07	1.86115e-05	1.19429e-05	Akt1/Apoe/Dvl3/Mapkapk2/Frs2/Rock2/Slc9a3r1/Pafah1b1/Ywhae/Dab2/Ajuba/Cdh2/Men1/Slk/Rps6ka6/Pdgfa/Dnaja1/Dusp16/Fgf15/Dag1/Igf2/Adam17/Mapk14/Mapk1	24	48	3.32799
GO:0032989	cellular component morphogenesis	0.12973	0.0389814	2.48966e-07	1.86115e-05	1.19429e-05	Golga2/Apoe/Dvl3/Wdr1/Pacsin2/Pitpna/Dbnl/Rock2/Pafah1b1/Hsp90aa1/Nfatc4/Cdh2/Creb1/Actr3/Itga4/Cttn/Neo1/Golga4/Nexn/Dag1/Agrn/Tubb2b/Adam10/Unc5c	24	49	3.32799
GO:0010942	positive regulation of cell death	0.118919	0.0335278	2.82184e-07	2.06728e-05	1.32656e-05	Akt1/Slc9a3r1/Msx2/Nfatc4/Igf2r/Capn1/Men1/Slk/Creb1/Parp1/Itga4/Dnaja1/Casp3/Atm/Ctnna1/Degs1/Agrn/Ssh1/Adam17/Adam10/Unc5c/Ano6	22	50	3.54688
GO:0001503	ossification	0.0864865	0.0182103	3.01817e-07	2.16776e-05	1.39104e-05	Sp1/Akt1/Msx2/Il6st/Men1/Creb3l1/Hspg2/Areg/Pth1r/Twist1/Rbpj/Igf2/Mapk14/Acvr2b/Mapk1/Ano6	16	51	4.74932
GO:0008361	regulation of cell size	0.0648649	0.00991132	3.40592e-07	2.39921e-05	1.53956e-05	Akt1/Apoe/Dbnl/Slc9a3r1/Pafah1b1/Hsp90aa1/Creb1/Actr3/Tsc1/Cttn/Golga4/Ano6	12	52	6.54452
GO:0071559	response to transforming growth factor beta	0.0648649	0.00995874	3.58501e-07	2.47771e-05	1.58994e-05	Rock2/Dab2/Cidea/Smad2/Men1/Creb1/Actr3/Parp1/Adam17/Acvr2b/Cdkn2b/Peg10	12	53	6.51336
GO:0008610	lipid biosynthetic process	0.102703	0.0259402	3.74727e-07	2.5016e-05	1.60526e-05	Akt1/Apoe/Elovl1/Srebf1/Apob/Acly/Dab2/Ajuba/Fasn/Scd2/Pdgfa/Creb1/Fgf15/Acsl3/Scd1/Degs1/Elovl6/Igf2/Hmgcs1	19	54	3.95922
GO:0019216	regulation of lipid metabolic process	0.0810811	0.0162185	3.75616e-07	2.5016e-05	1.60526e-05	Lsr/Akt1/Apoe/Srebf1/Apob/Dab2/Cidea/Pdgfa/Creb1/Fgf15/Acsl3/Vav3/Twist1/Scd1/Igf2	15	55	4.99929
GO:0006897	endocytosis	0.0972973	0.0234268	3.86807e-07	2.53013e-05	1.62357e-05	Apoe/Mapkapk2/Pacsin2/Rab4a/Rab1a/Dbnl/Scamp1/Dab2/Csnk1e/Ap2m1/Itga4/Hspg2/Cttn/Synrg/Ap2b1/Cd2ap/Mapk1/Ano6	18	56	4.15326
GO:0051347	positive regulation of transferase activity	0.102703	0.0262247	4.42012e-07	2.84051e-05	1.82274e-05	Akt1/Dvl3/Erbb3/Frs2/Hsp90aa1/Dab2/Ajuba/Slk/Pdgfa/Pfkfb2/Vav3/Cct2/Ccnd3/Dag1/Agrn/Igf2/Adam17/Acvr2b/Mapk1	19	57	3.91626
GO:0048639	positive regulation of developmental growth	0.0648649	0.0101959	4.61233e-07	2.91292e-05	1.86921e-05	Akt1/Apoe/Hey2/Dbnl/Pafah1b1/Creb1/Golga4/Rbpj/Agrn/Igf2/Mapk14/Mapk1	12	58	6.36189
GO:0072657	protein localization to membrane	0.102703	0.0264144	4.92818e-07	3.05965e-05	1.96336e-05	Akt1/Apoe/Rock2/Slc9a3r1/Sec23a/Hsp90aa1/Dab2/Ap2m1/Cdh2/Actr3/Itga4/Gga2/Acsl3/Rab3gap1/Golga4/Dag1/Agrn/Ssh1/Adam10	19	59	3.88814
GO:0032535	regulation of cellular component size	0.0864865	0.018969	5.20071e-07	3.17503e-05	2.0374e-05	Akt1/Apoe/Wdr1/Dbnl/Slc9a3r1/Pafah1b1/Hsp90aa1/Ap2m1/Capn1/Creb1/Actr3/Tsc1/Cttn/Specc1l/Golga4/Ano6	16	60	4.55935
GO:0010563	negative regulation of phosphorus metabolic process	0.102703	0.0266515	5.6381e-07	3.31245e-05	2.12558e-05	Akt1/Apoe/Akap1/Rock2/Slc9a3r1/Pafah1b1/Ywhae/Dab2/Ajuba/Men1/Rps6ka6/Pdgfa/Parp1/Dnaja1/Dusp16/Casp3/Twist1/Dag1/Cdkn2b	19	61	3.85354
GO:0045936	negative regulation of phosphate metabolic process	0.102703	0.0266515	5.6381e-07	3.31245e-05	2.12558e-05	Akt1/Apoe/Akap1/Rock2/Slc9a3r1/Pafah1b1/Ywhae/Dab2/Ajuba/Men1/Rps6ka6/Pdgfa/Parp1/Dnaja1/Dusp16/Casp3/Twist1/Dag1/Cdkn2b	19	62	3.85354
GO:0048638	regulation of developmental growth	0.0864865	0.0191113	5.74191e-07	3.31245e-05	2.12558e-05	Akt1/Apoe/Phlda2/Hey2/Dbnl/Pafah1b1/Men1/Creb1/Actr3/Cttn/Golga4/Rbpj/Agrn/Igf2/Mapk14/Mapk1	16	63	4.52541
GO:0048729	tissue morphogenesis	0.113514	0.0321525	5.78752e-07	3.31245e-05	2.12558e-05	Dvl3/Wdr1/Sulf1/Hey2/Frs2/Rock2/Slc9a3r1/Pafah1b1/Msx2/Dab2/Ajuba/Nfatc4/Smad2/Pdgfa/Tsc1/Areg/Casp3/Twist1/Rbpj/Dag1/Myl3	21	64	3.53047
GO:0051098	regulation of binding	0.0864865	0.019301	6.54274e-07	3.65753e-05	2.34702e-05	Akt1/Golga2/Apoe/Phlda2/Hey2/Msx2/Dab2/Csnk1e/Nfatc4/Smad2/Men1/Actr3/Parp1/Itga4/Twist1/Agrn	16	65	4.48093
GO:0000165	MAPK cascade	0.124324	0.0381752	6.59015e-07	3.65753e-05	2.34702e-05	Akt1/Apoe/Dvl3/Mapkapk2/Frs2/Rock2/Slc9a3r1/Pafah1b1/Ywhae/Dab2/Ajuba/Cdh2/Men1/Rps6ka6/Pdgfa/Dnaja1/Dusp16/Fgf15/Dag1/Igf2/Adam17/Mapk14/Mapk1	23	66	3.25668
GO:0045927	positive regulation of growth	0.0756757	0.0147484	6.83488e-07	3.73674e-05	2.39785e-05	Akt1/Apoe/Hey2/Dbnl/Pafah1b1/Creb1/Golga4/Rbpj/Agrn/Igf2/Adam17/Mapk14/Adam10/Mapk1	14	67	5.1311
GO:0007178	transmembrane receptor protein serine/threonine kinase signaling pathway	0.0810811	0.0171196	7.43587e-07	4.00259e-05	2.56844e-05	Sulf1/Msx2/Dab2/Cidea/Smad2/Men1/Creb1/Parp1/Neo1/Rbpj/Adam17/Mapk14/Acvr2b/Cdkn2b/Peg10	15	68	4.73617
GO:0044283	small molecule biosynthetic process	0.102703	0.0271731	7.53968e-07	4.00259e-05	2.56844e-05	Apoe/Elovl1/Srebf1/Apob/Acly/Dab2/Has2/Fasn/Scd2/Ugdh/Fgf15/Pth1r/Acsl3/Ccnd3/Scd1/Degs1/Elovl6/Ldha/Hmgcs1	19	69	3.77957
GO:1902532	negative regulation of intracellular signal transduction	0.0972973	0.0245649	7.68104e-07	4.01938e-05	2.57921e-05	Akt1/Apoe/Slc9a3r1/Pafah1b1/Dab2/Ajuba/Capn1/Men1/Rps6ka6/Tsc1/Creb3l1/Dnaja1/Dusp16/Hyou1/Atm/Twist1/Dag1/Cd2ap	18	70	3.96083
GO:0072330	monocarboxylic acid biosynthetic process	0.0594595	0.0088206	7.94562e-07	4.09927e-05	2.63048e-05	Elovl1/Srebf1/Acly/Fasn/Scd2/Fgf15/Acsl3/Scd1/Degs1/Elovl6/Ldha	11	71	6.74098
GO:0001944	vasculature development	0.118919	0.0358515	8.68909e-07	4.42058e-05	2.83666e-05	Sp1/Akt1/Apoe/Sulf1/Hey2/Rock2/Apob/Has2/Nfatc4/Cdh2/Pdgfa/Creb3l1/Hspg2/Stim1/Vav3/Ap2b1/Rbpj/Igf2/Mapk14/Adam10/Acvr2b/Mapk1	22	72	3.31699
GO:0061061	muscle structure development	0.113514	0.0332432	9.89605e-07	4.96565e-05	3.18643e-05	Akt1/Wdr1/Erbb3/Hey2/Utrn/Frs2/Nfatc4/Cdh2/Creb1/Tsc1/Atp2a2/Stim1/Neo1/Twist1/Rbpj/Myorg/Igf2/Mapk14/Myl3/Mapk1/Flnc	21	73	3.41464
GO:0043065	positive regulation of apoptotic process	0.108108	0.0305401	1.05074e-06	5.20118e-05	3.33757e-05	Akt1/Slc9a3r1/Msx2/Nfatc4/Igf2r/Capn1/Men1/Slk/Creb1/Itga4/Dnaja1/Casp3/Atm/Ctnna1/Degs1/Agrn/Adam17/Adam10/Unc5c/Ano6	20	74	3.53987
GO:0072358	cardiovascular system development	0.118919	0.036468	1.15177e-06	5.62526e-05	3.6097e-05	Sp1/Akt1/Apoe/Sulf1/Hey2/Rock2/Apob/Has2/Nfatc4/Cdh2/Pdgfa/Creb3l1/Hspg2/Stim1/Vav3/Ap2b1/Rbpj/Igf2/Mapk14/Adam10/Acvr2b/Mapk1	22	75	3.26091
GO:0043068	positive regulation of programmed cell death	0.108108	0.0307773	1.18354e-06	5.70433e-05	3.66044e-05	Akt1/Slc9a3r1/Msx2/Nfatc4/Igf2r/Capn1/Men1/Slk/Creb1/Itga4/Dnaja1/Casp3/Atm/Ctnna1/Degs1/Agrn/Adam17/Adam10/Unc5c/Ano6	20	76	3.5126
GO:0099173	postsynapse organization	0.0594595	0.0092474	1.26593e-06	6.00021e-05	3.8503e-05	Apoe/Dbnl/Rock2/Pafah1b1/Cdh2/Actr3/Cttn/Agrn/Ssh1/Adam10/Sptbn2	11	77	6.42985
GO:0034329	cell junction assembly	0.0810811	0.0178783	1.27769e-06	6.00021e-05	3.8503e-05	Lsr/Pkn2/Wdr1/Dbnl/Rock2/Ajuba/Cdh2/Slk/Actr3/Lamc1/Tsc1/Cttn/Ctnna1/Agrn/Sptbn2	15	78	4.53516
GO:0045834	positive regulation of lipid metabolic process	0.0540541	0.00744535	1.30109e-06	6.03276e-05	3.87119e-05	Akt1/Apoe/Srebf1/Dab2/Creb1/Acsl3/Vav3/Twist1/Scd1/Igf2	10	79	7.26011
GO:0050673	epithelial cell proliferation	0.0864865	0.0203917	1.34488e-06	6.15788e-05	3.95147e-05	Sp1/Akt1/Apoe/Rps6ka1/Sulf1/Frs2/Dab2/Has2/Men1/Itga4/Areg/Twist1/Igf2/Adam17/Mapk1/Cdkn2b	16	80	4.24126
GO:0007030	Golgi organization	0.0486486	0.00583298	1.41215e-06	6.38605e-05	4.09789e-05	Golga2/Surf4/Rab1a/Trip11/Ywhaz/Csnk1d/Lman1/Arl1/Mapk1	9	81	8.34028
GO:0001701	in utero embryonic development	0.0972973	0.0257505	1.50413e-06	6.71905e-05	4.31158e-05	Sp1/Akt1/Phlda2/Arnt/Hey2/Apob/Dab2/Smad2/Plk4/Itga4/Atp11a/Pth1r/Twist1/Rbpj/Igf2/Sh3pxd2a/Adam10/Mapk1	18	82	3.77847
GO:0010638	positive regulation of organelle organization	0.102703	0.0285484	1.56798e-06	6.90005e-05	4.42773e-05	Wdr1/Surf4/Srebf1/Rock2/Msx2/Akap8/Men1/Slk/Plk4/Actr3/Tsc1/Cttn/Cct2/Atm/Wbp2/Rab3gap1/Lman1/Igf2/Mapk1	19	83	3.59749
GO:0001568	blood vessel development	0.113514	0.0342391	1.58232e-06	6.90005e-05	4.42773e-05	Sp1/Akt1/Apoe/Sulf1/Hey2/Rock2/Apob/Has2/Nfatc4/Cdh2/Pdgfa/Creb3l1/Hspg2/Stim1/Vav3/Ap2b1/Rbpj/Igf2/Mapk14/Acvr2b/Mapk1	21	84	3.31532
GO:0002009	morphogenesis of an epithelium	0.0972973	0.0262721	1.99609e-06	8.60195e-05	5.51982e-05	Dvl3/Wdr1/Sulf1/Frs2/Rock2/Slc9a3r1/Pafah1b1/Msx2/Dab2/Ajuba/Nfatc4/Pdgfa/Tsc1/Areg/Casp3/Twist1/Rbpj/Dag1	18	85	3.70344
GO:0010975	regulation of neuron projection development	0.102703	0.02907	2.04491e-06	8.70988e-05	5.58908e-05	Akt1/Golga2/Apoe/Dvl3/Dbnl/Pafah1b1/Dab2/Nfatc4/Cdh2/Actr3/Tsc1/Cttn/Neo1/Golga4/Rbpj/Agrn/Tubb2b/Adam17/Adam10	19	86	3.53294
GO:0031589	cell-substrate adhesion	0.0756757	0.0162185	2.09799e-06	8.83325e-05	5.66824e-05	Utrn/Rab1a/Dab2/Ajuba/Has2/Men1/Slk/Lamc1/Tsc1/Itga4/Hspg2/Cttn/Dag1/Fbln2	14	87	4.666
GO:0007179	transforming growth factor beta receptor signaling pathway	0.0540541	0.00787215	2.15735e-06	8.90461e-05	5.71403e-05	Dab2/Cidea/Smad2/Men1/Creb1/Parp1/Adam17/Acvr2b/Cdkn2b/Peg10	10	88	6.86649
GO:0071560	cellular response to transforming growth factor beta stimulus	0.0594595	0.00976905	2.16355e-06	8.90461e-05	5.71403e-05	Dab2/Cidea/Smad2/Men1/Creb1/Actr3/Parp1/Adam17/Acvr2b/Cdkn2b/Peg10	11	89	6.08651
GO:0042692	muscle cell differentiation	0.0810811	0.0187319	2.27181e-06	9.24625e-05	5.93326e-05	Akt1/Wdr1/Hey2/Frs2/Nfatc4/Cdh2/Tsc1/Atp2a2/Stim1/Neo1/Rbpj/Myorg/Igf2/Mapk14/Flnc	15	90	4.3285
GO:0033993	response to lipid	0.118919	0.0381278	2.38305e-06	9.56531e-05	6.138e-05	Akt1/Mapkapk2/Srebf1/Rock2/Msx2/Dab2/Nfatc4/Igf2r/Akap8/Smad2/Scd2/Creb1/Parp1/Dnaja1/Areg/Fkbp4/Atm/Wbp2/Scd1/Adam17/Mapk14/Mapk1	22	91	3.11896
GO:0010769	regulation of cell morphogenesis involved in differentiation	0.0756757	0.0164082	2.40243e-06	9.56531e-05	6.138e-05	Golga2/Apoe/Dbnl/Pafah1b1/Dab2/Has2/Nfatc4/Cdh2/Actr3/Cttn/Golga4/Agrn/Tubb2b/Adam10	14	92	4.61206
GO:0060322	head development	0.108108	0.0325319	2.75185e-06	0.000108387	6.95516e-05	Dvl3/Napa/Frs2/Ogdh/Pafah1b1/Ywhae/Cdh2/Csnk1d/Creb1/Tsc1/Itga4/Hspg2/Pcm1/Specc1l/Atm/Rab3gap1/Rbpj/Unc5c/Mapk1/Sptbn2	20	93	3.32314
GO:0046890	regulation of lipid biosynthetic process	0.0540541	0.00810926	2.81835e-06	0.000109826	7.04744e-05	Akt1/Apoe/Srebf1/Apob/Dab2/Pdgfa/Creb1/Fgf15/Acsl3/Igf2	10	94	6.66572
GO:0048608	reproductive structure development	0.0864865	0.0216247	2.86868e-06	0.000109976	7.05708e-05	Sp1/Akt1/Phlda2/Arnt/Sulf1/Hey2/Frs2/Plk4/Itga4/Fkbp4/Atm/Rbpj/Igf2/Mapk14/Mapk1/Peg10	16	95	3.99943
GO:0006633	fatty acid biosynthetic process	0.0486486	0.00635463	2.88225e-06	0.000109976	7.05708e-05	Elovl1/Srebf1/Acly/Fasn/Scd2/Acsl3/Scd1/Degs1/Elovl6	9	96	7.65563
GO:0061458	reproductive system development	0.0864865	0.0218144	3.20739e-06	0.00012112	7.77223e-05	Sp1/Akt1/Phlda2/Arnt/Sulf1/Hey2/Frs2/Plk4/Itga4/Fkbp4/Atm/Rbpj/Igf2/Mapk14/Mapk1/Peg10	16	97	3.96465
GO:0000226	microtubule cytoskeleton organization	0.0972973	0.0274577	3.69687e-06	0.00013818	8.86694e-05	Golga2/Rock2/Pafah1b1/Slk/Csnk1d/Plk4/Tuba4a/Camsap1/Tuba8/Fkbp4/Pcm1/Specc1l/Dync1li2/Dag1/Ckap5/Haus1/Agrn/Tubb2b	18	98	3.54354
GO:0001501	skeletal system development	0.0918919	0.0249443	4.17827e-06	0.000154596	9.92034e-05	Sp1/Sulf1/Pafah1b1/Trip11/Msx2/Vcan/Has2/Hes7/Smad2/Men1/Pdgfa/Hspg2/Pth1r/Twist1/Mapk14/Acvr2b/Ano6	17	99	3.68389
GO:0050807	regulation of synapse organization	0.0648649	0.0126618	4.44794e-06	0.000161704	0.000103764	Apoe/Dbnl/Pafah1b1/Ywhaz/Nfatc4/Cdh2/Actr3/Dag1/Agrn/Ssh1/Mapk14/Adam10	12	100	5.12287
GO:0043409	negative regulation of MAPK cascade	0.0540541	0.00853606	4.45867e-06	0.000161704	0.000103764	Akt1/Apoe/Slc9a3r1/Pafah1b1/Dab2/Men1/Rps6ka6/Dnaja1/Dusp16/Dag1	10	101	6.33243
GO:0051146	striated muscle cell differentiation	0.0702703	0.0149855	4.6462e-06	0.000166853	0.000107069	Akt1/Wdr1/Hey2/Frs2/Cdh2/Tsc1/Stim1/Neo1/Rbpj/Myorg/Igf2/Mapk14/Flnc	13	102	4.68921
GO:0033674	positive regulation of kinase activity	0.0864865	0.0225731	4.95098e-06	0.000176072	0.000112985	Akt1/Dvl3/Erbb3/Frs2/Hsp90aa1/Dab2/Ajuba/Slk/Pdgfa/Pfkfb2/Vav3/Ccnd3/Dag1/Agrn/Adam17/Acvr2b	16	103	3.83139
GO:0040008	regulation of growth	0.108108	0.0341917	5.78353e-06	0.000197318	0.000126618	Akt1/Apoe/Phlda2/Hey2/Dbnl/Pafah1b1/Dab2/Men1/Creb1/Actr3/Parp1/Cttn/Golga4/Rbpj/Agrn/Igf2/Adam17/Mapk14/Adam10/Mapk1	20	105	3.16182
GO:0060485	mesenchyme development	0.0648649	0.0129938	5.79138e-06	0.000197318	0.000126618	Erbb3/Hey2/Msx2/Dab2/Has2/Smad2/Itga4/Fgf15/Twist1/Rbpj/Dag1/Mapk1	12	106	4.99199
GO:0090287	regulation of cellular response to growth factor stimulus	0.0648649	0.0129938	5.79138e-06	0.000197318	0.000126618	Sulf1/Msx2/Dab2/Cidea/Smad2/Men1/Creb3l1/Neo1/Rbpj/Adam17/Cdkn2b/Peg10	12	107	4.99199
GO:0120035	regulation of plasma membrane bounded cell projection organization	0.113514	0.0372267	5.81774e-06	0.000197318	0.000126618	Akt1/Golga2/Apoe/Dvl3/Dbnl/Pafah1b1/Hsp90aa1/Dab2/Myo10/Nfatc4/Cdh2/Actr3/Tsc1/Cttn/Neo1/Golga4/Rbpj/Agrn/Tubb2b/Adam17/Adam10	21	108	3.04925
GO:0060317	cardiac epithelial to mesenchymal transition	0.027027	0.00142268	5.87198e-06	0.000197331	0.000126626	Hey2/Msx2/Has2/Twist1/Rbpj	5	109	18.9973
GO:0045664	regulation of neuron differentiation	0.113514	0.0372741	5.93218e-06	0.000197542	0.000126761	Akt1/Golga2/Apoe/Dvl3/Hey2/Dbnl/Pafah1b1/Dab2/Nfatc4/Cdh2/Csnk1d/Actr3/Tsc1/Cttn/Neo1/Golga4/Rbpj/Agrn/Tubb2b/Adam17/Adam10	21	110	3.04537
GO:0050803	regulation of synapse structure or activity	0.0648649	0.0131361	6.46861e-06	0.000213464	0.000136979	Apoe/Dbnl/Pafah1b1/Ywhaz/Nfatc4/Cdh2/Actr3/Dag1/Agrn/Ssh1/Mapk14/Adam10	12	111	4.93793
GO:0010243	response to organonitrogen compound	0.124324	0.043771	6.52742e-06	0.000213481	0.00013699	Sp1/Akt1/Apoe/Foxred2/Srebf1/Rock2/Slc9a3r1/Sel1l/Capn1/Creb1/Parp1/Tsc1/Itga4/Ptpra/Atp2a2/Casp3/Ccnd3/Ctnna1/Ssh1/Igf2/Mapk14/Mapk1/Hmgcs1	23	112	2.84033
GO:0031344	regulation of cell projection organization	0.113514	0.0376535	6.9239e-06	0.000224445	0.000144025	Akt1/Golga2/Apoe/Dvl3/Dbnl/Pafah1b1/Hsp90aa1/Dab2/Myo10/Nfatc4/Cdh2/Actr3/Tsc1/Cttn/Neo1/Golga4/Rbpj/Agrn/Tubb2b/Adam17/Adam10	21	113	3.01468
GO:0001934	positive regulation of protein phosphorylation	0.12973	0.0471855	6.99242e-06	0.000224677	0.000144174	Akt1/Apoe/Dvl3/Erbb3/Frs2/Rock2/Hsp90aa1/Il6st/Dab2/Ajuba/Cdh2/Slk/Csnk1d/Pdgfa/Areg/Fgf15/Ccnd3/Atm/Dag1/Agrn/Igf2/Adam17/Acvr2b/Mapk1	24	114	2.74936
GO:0062012	regulation of small molecule metabolic process	0.0702703	0.015602	7.18022e-06	0.000228706	0.000146759	Akt1/Apoe/Phlda2/Srebf1/Apob/Dab2/Has2/Pfkfb2/Parp1/Fgf15/Pth1r/Twist1/Igf2	13	115	4.50392
GO:0022612	gland morphogenesis	0.0486486	0.00711339	7.26846e-06	0.00022952	0.000147282	Rps6ka1/Sulf1/Frs2/Slc9a3r1/Msx2/Capn1/Pdgfa/Areg/Dag1	9	116	6.83903
GO:0055025	positive regulation of cardiac muscle tissue development	0.0324324	0.00256082	7.65419e-06	0.000239635	0.000153772	Erbb3/Hey2/Creb1/Rbpj/Mapk14/Mapk1	6	117	12.6649
GO:0015914	phospholipid transport	0.0378378	0.00388865	7.79467e-06	0.000241965	0.000155268	Apoe/Pitpna/Abcc1/Mttp/Atp11a/Osbpl5/Ano6	7	118	9.73032
GO:0030278	regulation of ossification	0.0594595	0.0112392	8.29112e-06	0.000255213	0.000163769	Msx2/Il6st/Men1/Creb3l1/Areg/Twist1/Rbpj/Mapk14/Acvr2b/Mapk1/Ano6	11	119	5.29039
GO:1901652	response to peptide	0.0756757	0.0184	8.93431e-06	0.00027272	0.000175003	Sp1/Akt1/Srebf1/Rock2/Capn1/Creb1/Parp1/Tsc1/Itga4/Ptpra/Atp2a2/Ccnd3/Igf2/Mapk14	14	120	4.11282
GO:0009306	protein secretion	0.0972973	0.0293072	9.0321e-06	0.000273426	0.000175456	Apoe/Rab1a/Pfkl/Srebf1/Pafah1b1/Sel1l/Mia2/Cidea/Smad2/Pfkfb2/Parp1/Mttp/Neo1/Twist1/Rbpj/Mapk14/Acvr2b/Cd2ap	18	121	3.31992
GO:0035592	establishment of protein localization to extracellular region	0.0972973	0.0293546	9.23201e-06	0.000277187	0.00017787	Apoe/Rab1a/Pfkl/Srebf1/Pafah1b1/Sel1l/Mia2/Cidea/Smad2/Pfkfb2/Parp1/Mttp/Neo1/Twist1/Rbpj/Mapk14/Acvr2b/Cd2ap	18	122	3.31455
GO:0010001	glial cell differentiation	0.0594595	0.0114763	1.00941e-05	0.0002964	0.000190198	Akt1/Wdr1/Erbb3/Il6st/Cdh2/Actr3/Ptpra/Wasf3/Ror1/Dag1/Mapk1	11	124	5.18108
GO:0043408	regulation of MAPK cascade	0.108108	0.0355195	1.01146e-05	0.0002964	0.000190198	Akt1/Apoe/Dvl3/Frs2/Rock2/Slc9a3r1/Pafah1b1/Dab2/Ajuba/Cdh2/Men1/Rps6ka6/Pdgfa/Dnaja1/Dusp16/Fgf15/Dag1/Igf2/Adam17/Mapk1	20	125	3.04363
GO:0048514	blood vessel morphogenesis	0.0972973	0.0295917	1.02925e-05	0.000299217	0.000192006	Sp1/Akt1/Apoe/Sulf1/Hey2/Rock2/Apob/Has2/Nfatc4/Cdh2/Pdgfa/Creb3l1/Hspg2/Stim1/Vav3/Rbpj/Igf2/Mapk14	18	126	3.28799
GO:0090066	regulation of anatomical structure size	0.0918919	0.0267463	1.04222e-05	0.000300279	0.000192688	Akt1/Apoe/Wdr1/Dbnl/Rock2/Slc9a3r1/Pafah1b1/Hsp90aa1/Ap2m1/Capn1/Creb1/Actr3/Tsc1/Cttn/Specc1l/Golga4/Ano6	17	127	3.43568
GO:0043393	regulation of protein binding	0.0594595	0.0115237	1.0493e-05	0.000300279	0.000192688	Akt1/Golga2/Apoe/Phlda2/Dab2/Csnk1e/Nfatc4/Men1/Actr3/Itga4/Agrn	11	128	5.15976
GO:0019752	carboxylic acid metabolic process	0.118919	0.0419216	1.07437e-05	0.000302801	0.000194306	Akt1/Elovl1/Pfkl/Ogdh/Srebf1/Acly/Sdha/Has2/Fasn/Scd2/Pfkfb2/Ugdh/Pcyox1/Fgf15/Acsl3/Ccnd3/Twist1/Scd1/Degs1/Elovl6/Mapk14/Ldha	22	129	2.8367
GO:0071692	protein localization to extracellular region	0.0972973	0.0296865	1.07464e-05	0.000302801	0.000194306	Apoe/Rab1a/Pfkl/Srebf1/Pafah1b1/Sel1l/Mia2/Cidea/Smad2/Pfkfb2/Parp1/Mttp/Neo1/Twist1/Rbpj/Mapk14/Acvr2b/Cd2ap	18	130	3.27749
GO:0032787	monocarboxylic acid metabolic process	0.0918919	0.0268412	1.09107e-05	0.000305084	0.00019577	Akt1/Elovl1/Pfkl/Ogdh/Srebf1/Acly/Fasn/Scd2/Pfkfb2/Fgf15/Acsl3/Twist1/Scd1/Degs1/Elovl6/Mapk14/Ldha	17	131	3.42354
GO:0001649	osteoblast differentiation	0.0540541	0.00957936	1.23083e-05	0.000341555	0.000219174	Akt1/Msx2/Il6st/Men1/Creb3l1/Areg/Pth1r/Twist1/Igf2/Acvr2b	10	132	5.64276
GO:0045940	positive regulation of steroid metabolic process	0.027027	0.00165979	1.29095e-05	0.000355544	0.00022815	Apoe/Srebf1/Dab2/Scd1/Igf2	5	133	16.2834
GO:0050770	regulation of axonogenesis	0.0540541	0.00976905	1.4595e-05	0.000398968	0.000256015	Golga2/Apoe/Dbnl/Pafah1b1/Cdh2/Actr3/Cttn/Golga4/Agrn/Tubb2b	10	134	5.53319
GO:0034205	amyloid-beta formation	0.027027	0.00170721	1.48855e-05	0.000401375	0.00025756	Apoe/Rock2/Csnk1e/Casp3/Adam10	5	135	15.8311
GO:1903829	positive regulation of cellular protein localization	0.0648649	0.0142742	1.49023e-05	0.000401375	0.00025756	Akt1/Rock2/Ywhae/Actr3/Parp1/Pcm1/Acsl3/Cct2/Ssh1/Mapk14/Cd2ap/Mapk1	12	136	4.5442
GO:0009725	response to hormone	0.102703	0.0334329	1.50127e-05	0.000401398	0.000257575	Sp1/Akt1/Srebf1/Rock2/Msx2/Dab2/Akap8/Capn1/Creb1/Parp1/Tsc1/Ptpra/Dnaja1/Areg/Atp2a2/Fkbp4/Ccnd3/Wbp2/Igf2	19	137	3.0719
GO:0007017	microtubule-based process	0.108108	0.0366577	1.59604e-05	0.000423644	0.00027185	Golga2/Rab1a/Rock2/Pafah1b1/Slk/Csnk1d/Plk4/Tuba4a/Actr3/Camsap1/Tuba8/Fkbp4/Pcm1/Specc1l/Dync1li2/Dag1/Ckap5/Haus1/Agrn/Tubb2b	20	138	2.94913
GO:1990778	protein localization to cell periphery	0.0702703	0.0169773	1.76153e-05	0.000464208	0.00029788	Akt1/Rock2/Slc9a3r1/Sec23a/Dab2/Ap2m1/Cdh2/Actr3/Gga2/Acsl3/Golga4/Dag1/Adam10	13	139	4.13908
GO:0046889	positive regulation of lipid biosynthetic process	0.0378378	0.0044103	1.79118e-05	0.000468648	0.000300729	Akt1/Apoe/Srebf1/Dab2/Creb1/Acsl3/Igf2	7	140	8.57942
GO:0030513	positive regulation of BMP signaling pathway	0.027027	0.00180206	1.95396e-05	0.000507614	0.000325733	Sulf1/Msx2/Smad2/Neo1/Rbpj	5	141	14.9979
GO:0050678	regulation of epithelial cell proliferation	0.0702703	0.017167	1.97921e-05	0.000510553	0.000327619	Sp1/Akt1/Apoe/Sulf1/Frs2/Dab2/Has2/Men1/Itga4/Twist1/Igf2/Adam17/Cdkn2b	13	142	4.09334
GO:0045785	positive regulation of cell adhesion	0.0756757	0.0197752	1.99856e-05	0.000511939	0.000328508	Utrn/Hsp90aa1/Il6st/Dab2/Myo10/Has2/Capn1/Tsc1/Itga4/Vav3/Atm/Dag1/Igf2/Fbln2	14	143	3.82679
GO:0043436	oxoacid metabolic process	0.118919	0.043771	2.0882e-05	0.000531186	0.000340859	Akt1/Elovl1/Pfkl/Ogdh/Srebf1/Acly/Sdha/Has2/Fasn/Scd2/Pfkfb2/Ugdh/Pcyox1/Fgf15/Acsl3/Ccnd3/Twist1/Scd1/Degs1/Elovl6/Mapk14/Ldha	22	144	2.71684
GO:0043254	regulation of protein-containing complex assembly	0.0756757	0.0199175	2.16312e-05	0.000546448	0.000350653	Apoe/Napa/Dbnl/Hsp90aa1/Ajuba/Capn1/Creb1/Actr3/Parp1/Camsap1/Fkbp4/Cttn/Atm/Rab3gap1	14	145	3.79946
GO:0048193	Golgi vesicle transport	0.0594595	0.0124721	2.19147e-05	0.000549819	0.000352816	Golga2/Rab1a/Sec23a/Mia2/Rab14/Gga2/Hyou1/Acsl3/Golga4/Lman1/Arl1	11	146	4.76738
GO:0044057	regulation of system process	0.0918919	0.028501	2.35065e-05	0.000585743	0.000375868	Akt1/Apoe/Akap1/Hey2/Srebf1/Rock2/Slc9a3r1/Dab2/Srl/Parp1/Atp2a2/Wasf3/Cttn/Dag1/Agrn/Ssh1/Myl3	17	147	3.22417
GO:0048762	mesenchymal cell differentiation	0.0540541	0.0103381	2.37807e-05	0.000588572	0.000377683	Hey2/Msx2/Dab2/Has2/Smad2/Fgf15/Twist1/Rbpj/Dag1/Mapk1	10	148	5.22861
GO:1901214	regulation of neuron death	0.0702703	0.0175464	2.48641e-05	0.000607262	0.000389677	Apoe/Erbb3/Abcc1/Nfatc4/Creb1/Parp1/Tsc1/Casp3/Hyou1/Neo1/Atm/Agrn/Ssh1	13	149	4.00484
GO:0002790	peptide secretion	0.0972973	0.0316309	2.50119e-05	0.000607262	0.000389677	Apoe/Rab1a/Pfkl/Srebf1/Pafah1b1/Sel1l/Mia2/Cidea/Smad2/Pfkfb2/Parp1/Mttp/Neo1/Twist1/Rbpj/Mapk14/Acvr2b/Cd2ap	18	150	3.07602
GO:0006935	chemotaxis	0.0918919	0.0286432	2.50332e-05	0.000607262	0.000389677	Lsp1/Abcc1/Pdgfa/Creb1/Neo1/Vav3/Nexn/Itga9/Dag1/Agrn/Tubb2b/Adam17/Mapk14/Adam10/Unc5c/Mospd2/Ano6	17	151	3.20815
GO:0006641	triglyceride metabolic process	0.0378378	0.00464741	2.52115e-05	0.000607564	0.00038987	Apoe/Srebf1/Apob/Sel1l/Il6st/Mttp/Scd1	7	152	8.1417
GO:0051129	negative regulation of cellular component organization	0.102703	0.0347608	2.56622e-05	0.0006114	0.000392332	Akt1/Apoe/Pacsin2/Rock2/Pafah1b1/Dab2/Nfatc4/Capn1/Actr3/Parp1/Tsc1/Camsap1/Fkbp4/Neo1/Specc1l/Atm/Twist1/Rbpj/Adam17	19	153	2.95456
GO:0001837	epithelial to mesenchymal transition	0.0432432	0.00640205	2.58714e-05	0.0006114	0.000392332	Hey2/Msx2/Dab2/Has2/Smad2/Twist1/Rbpj/Dag1	8	154	6.75459
GO:0071453	cellular response to oxygen levels	0.0432432	0.00640205	2.58714e-05	0.0006114	0.000392332	Akt1/Rock2/Ajuba/Tsc1/Hyou1/Twist1/Rbpj/Atp6v1a	8	155	6.75459
GO:0042330	taxis	0.0918919	0.0287855	2.66476e-05	0.000625705	0.000401512	Lsp1/Abcc1/Pdgfa/Creb1/Neo1/Vav3/Nexn/Itga9/Dag1/Agrn/Tubb2b/Adam17/Mapk14/Adam10/Unc5c/Mospd2/Ano6	17	156	3.1923
GO:0010977	negative regulation of neuron projection development	0.0486486	0.0083938	2.73511e-05	0.000638135	0.000409487	Apoe/Pafah1b1/Dab2/Nfatc4/Actr3/Tsc1/Neo1/Rbpj/Adam17	9	157	5.79579
GO:0080135	regulation of cellular response to stress	0.0972973	0.0320102	2.92463e-05	0.000678033	0.00043509	Akt1/Dvl3/Rock2/Pafah1b1/Dab2/Ajuba/Men1/Parp1/Tsc1/Creb3l1/Dnaja1/Fgf15/Hyou1/Neo1/Atm/Twist1/Adam17/Mapk1	18	158	3.03957
GO:0071900	regulation of protein serine/threonine kinase activity	0.0756757	0.0204866	2.94698e-05	0.000678917	0.000435658	Akt1/Apoe/Dvl3/Frs2/Dab2/Ajuba/Men1/Pdgfa/Dnaja1/Dusp16/Casp3/Ccnd3/Adam17/Cdkn2b	14	159	3.69392
GO:0055024	regulation of cardiac muscle tissue development	0.0378378	0.00478968	3.06598e-05	0.000700767	0.000449678	Erbb3/Hey2/Frs2/Creb1/Rbpj/Mapk14/Mapk1	7	160	7.89987
GO:0044087	regulation of cellular component biogenesis	0.118919	0.0449092	3.08008e-05	0.000700767	0.000449678	Apoe/Napa/Dbnl/Rock2/Hsp90aa1/Ajuba/Myo10/Has2/Capn1/Slk/Plk4/Creb1/Actr3/Parp1/Tsc1/Camsap1/Fkbp4/Cttn/Atm/Rab3gap1/Dag1/Agrn	22	161	2.64799
GO:0006082	organic acid metabolic process	0.118919	0.0450515	3.23006e-05	0.000730353	0.000468664	Akt1/Elovl1/Pfkl/Ogdh/Srebf1/Acly/Sdha/Has2/Fasn/Scd2/Pfkfb2/Ugdh/Pcyox1/Fgf15/Acsl3/Ccnd3/Twist1/Scd1/Degs1/Elovl6/Mapk14/Ldha	22	162	2.63962
GO:0015748	organophosphate ester transport	0.0378378	0.0048371	3.26777e-05	0.000734346	0.000471226	Apoe/Pitpna/Abcc1/Mttp/Atp11a/Osbpl5/Ano6	7	163	7.82242
GO:0043434	response to peptide hormone	0.0648649	0.0155072	3.3664e-05	0.000751898	0.000482489	Sp1/Akt1/Srebf1/Rock2/Capn1/Creb1/Parp1/Tsc1/Ptpra/Atp2a2/Ccnd3/Igf2	12	164	4.18289
GO:0045860	positive regulation of protein kinase activity	0.0756757	0.0207711	3.42528e-05	0.000760411	0.000487952	Akt1/Dvl3/Erbb3/Frs2/Hsp90aa1/Dab2/Ajuba/Slk/Pdgfa/Ccnd3/Dag1/Agrn/Adam17/Acvr2b	14	165	3.64332
GO:0019218	regulation of steroid metabolic process	0.0378378	0.00488453	3.48035e-05	0.000767983	0.00049281	Apoe/Srebf1/Apob/Dab2/Fgf15/Scd1/Igf2	7	166	7.74647
GO:0097435	supramolecular fiber organization	0.0972973	0.0325319	3.61101e-05	0.000792044	0.00050825	Golga2/Apoe/Wdr1/Dbnl/Rock2/Pafah1b1/Capn1/Slk/Csnk1d/Actr3/Tsc1/Camsap1/Fkbp4/Cttn/Pcm1/Specc1l/Ckap5/Cd2ap	18	167	2.99083
GO:0017015	regulation of transforming growth factor beta receptor signaling pathway	0.0378378	0.00493195	3.70416e-05	0.000807639	0.000518257	Dab2/Cidea/Smad2/Men1/Adam17/Cdkn2b/Peg10	7	168	7.67199
GO:0036293	response to decreased oxygen levels	0.0540541	0.0109546	3.8946e-05	0.000844137	0.000541678	Akt1/Arnt/Rock2/Ajuba/Tsc1/Hyou1/Atm/Twist1/Rbpj/Adam17	10	169	4.93436
GO:0010770	positive regulation of cell morphogenesis involved in differentiation	0.0486486	0.0088206	4.03625e-05	0.000869693	0.000558077	Golga2/Apoe/Dbnl/Pafah1b1/Dab2/Has2/Actr3/Golga4/Tubb2b	9	170	5.51534
GO:0070482	response to oxygen levels	0.0594595	0.0133732	4.14827e-05	0.000888604	0.000570212	Akt1/Arnt/Rock2/Ajuba/Tsc1/Hyou1/Atm/Twist1/Rbpj/Atp6v1a/Adam17	11	171	4.44618
GO:1903844	regulation of cellular response to transforming growth factor beta stimulus	0.0378378	0.00502679	4.18732e-05	0.000891752	0.000572232	Dab2/Cidea/Smad2/Men1/Adam17/Cdkn2b/Peg10	7	172	7.52723
GO:0007420	brain development	0.0918919	0.0299711	4.41364e-05	0.000932878	0.000598622	Dvl3/Napa/Frs2/Ogdh/Pafah1b1/Ywhae/Cdh2/Csnk1d/Creb1/Tsc1/Hspg2/Pcm1/Atm/Rab3gap1/Rbpj/Unc5c/Sptbn2	17	173	3.06602
GO:0042987	amyloid precursor protein catabolic process	0.027027	0.00213402	4.52557e-05	0.000941885	0.000604402	Apoe/Rock2/Csnk1e/Casp3/Adam10	5	176	12.6649
GO:0072659	protein localization to plasma membrane	0.0594595	0.0135629	4.71238e-05	0.000969461	0.000622098	Akt1/Rock2/Slc9a3r1/Sec23a/Dab2/Ap2m1/Cdh2/Actr3/Gga2/Acsl3/Golga4	11	177	4.38399
GO:0051668	localization within membrane	0.0378378	0.00512164	4.72101e-05	0.000969461	0.000622098	Apoe/Rab1a/Sec23a/Cdh2/Itga4/Agrn/Ssh1	7	178	7.38784
GO:0050810	regulation of steroid biosynthetic process	0.0324324	0.00350927	4.74862e-05	0.000969461	0.000622098	Apoe/Srebf1/Apob/Dab2/Fgf15/Igf2	6	179	9.24193
GO:1905475	regulation of protein localization to membrane	0.0486486	0.00901029	4.76394e-05	0.000969461	0.000622098	Akt1/Dab2/Ap2m1/Cdh2/Actr3/Acsl3/Dag1/Ssh1/Adam10	9	180	5.39923
GO:0014070	response to organic cyclic compound	0.102703	0.0364205	4.81986e-05	0.000972507	0.000624053	Akt1/Rock2/Slc9a3r1/Msx2/Dab2/Nfatc4/Cidea/Smad2/Parp1/Dnaja1/Areg/Fkbp4/Casp3/Wbp2/Ctnna1/Ssh1/Igf2/Mapk1/Hmgcs1	19	181	2.81991
GO:0008284	positive regulation of cell population proliferation	0.118919	0.0462844	4.83201e-05	0.000972507	0.000624053	Sp1/Akt1/Erbb3/Hey2/Frs2/Cdca7l/Il6st/Has2/Pdgfa/Itga4/Areg/Fgf15/Pth1r/Vav3/Ccnd3/Twist1/Rbpj/Igf2/Adam17/Mapk14/Adam10/Mapk1	22	182	2.56931
GO:0050768	negative regulation of neurogenesis	0.0648649	0.0162185	5.19354e-05	0.00103956	0.00066708	Apoe/Pafah1b1/Dab2/Nfatc4/Actr3/Tsc1/Pcm1/Neo1/Ctnna1/Rbpj/Adam17/Cdkn2b	12	183	3.99943
GO:0043583	ear development	0.0540541	0.0114288	5.56465e-05	0.00110779	0.000710861	Dvl3/Mapkapk2/Hey2/Slc9a3r1/Pafah1b1/Trip11/Ror1/Rbpj/Adam10/Mapk1	10	184	4.72962
GO:0031098	stress-activated protein kinase signaling cascade	0.0594595	0.0138948	5.85914e-05	0.00116011	0.000744436	Akt1/Dvl3/Mapkapk2/Pafah1b1/Dab2/Men1/Slk/Dnaja1/Fgf15/Mapk14/Mapk1	11	185	4.27925
GO:0014013	regulation of gliogenesis	0.0432432	0.00720823	6.03228e-05	0.00118797	0.000762314	Wdr1/Il6st/Cdh2/Creb1/Actr3/Ptpra/Dag1/Cdkn2b	8	186	5.99915
GO:0018209	peptidyl-serine modification	0.0648649	0.0165031	6.13526e-05	0.00120179	0.000771182	Galnt1/Akt1/Pkn2/Mapkapk2/Rock2/Hsp90aa1/Csnk1e/Csnk1d/Parp1/Atm/Mapk14/Mapk1	12	187	3.93048
GO:0032870	cellular response to hormone stimulus	0.0810811	0.024802	6.17181e-05	0.00120252	0.000771648	Sp1/Akt1/Srebf1/Rock2/Msx2/Dab2/Akap8/Parp1/Tsc1/Ptpra/Dnaja1/Fkbp4/Ccnd3/Wbp2/Igf2	15	188	3.26913
GO:0000079	regulation of cyclin-dependent protein serine/threonine kinase activity	0.0324324	0.00369896	6.39597e-05	0.00123762	0.000794172	Akt1/Men1/Casp3/Ccnd3/Adam17/Cdkn2b	6	189	8.76798
GO:0030111	regulation of Wnt signaling pathway	0.0594595	0.0140371	6.41953e-05	0.00123762	0.000794172	Apoe/Sulf1/Slc9a3r1/Dab2/Csnk1e/Nfatc4/Cdh2/Csnk1d/Fam53b/Rbpj/Mapk14	11	190	4.23588
GO:1905114	cell surface receptor signaling pathway involved in cell-cell signaling	0.0810811	0.0249443	6.58049e-05	0.001262	0.000809818	Apoe/Dvl3/Sulf1/Slc9a3r1/Dab2/Csnk1e/Nfatc4/Cdh2/Csnk1d/Fam53b/Ror1/Rab3gap1/Rbpj/Ssh1/Mapk14	15	191	3.25049
GO:0031056	regulation of histone modification	0.0432432	0.00730308	6.6149e-05	0.001262	0.000809818	Srebf1/Akap8/Men1/Slk/Atm/Wbp2/Twist1/Igf2	8	192	5.92124
GO:0050435	amyloid-beta metabolic process	0.027027	0.00232371	6.86588e-05	0.00130309	0.000836189	Apoe/Rock2/Csnk1e/Casp3/Adam10	5	193	11.631
GO:0001667	ameboidal-type cell migration	0.0702703	0.0193958	6.94411e-05	0.00131115	0.000841356	Sp1/Akt1/Apoe/Pkn2/Rock2/Pafah1b1/Has2/Actr3/Itga4/Fgf15/Twist1/Igf2/Adam17	13	194	3.62296
GO:0070997	neuron death	0.0702703	0.0194907	7.29412e-05	0.00136633	0.000876765	Apoe/Erbb3/Abcc1/Nfatc4/Creb1/Parp1/Tsc1/Casp3/Hyou1/Neo1/Atm/Agrn/Ssh1	13	195	3.60533
GO:0042326	negative regulation of phosphorylation	0.0756757	0.0222886	7.31095e-05	0.00136633	0.000876765	Akt1/Apoe/Slc9a3r1/Pafah1b1/Dab2/Ajuba/Men1/Rps6ka6/Dnaja1/Dusp16/Casp3/Twist1/Dag1/Cdkn2b	14	196	3.39526
GO:1902930	regulation of alcohol biosynthetic process	0.027027	0.00237113	7.57489e-05	0.00140135	0.000899241	Apoe/Srebf1/Apob/Dab2/Pth1r	5	198	11.3984
GO:0044255	cellular lipid metabolic process	0.113514	0.0443401	7.63342e-05	0.00140281	0.000900175	Akt1/Apoe/Elovl1/Srebf1/Apob/Acly/Sel1l/Il6st/Ajuba/Fasn/Scd2/Pdgfa/Mttp/Acsl3/Vav3/Twist1/Scd1/Degs1/Elovl6/Mapk14/Hmgcs1	21	199	2.56006
GO:0072594	establishment of protein localization to organelle	0.0702703	0.0195855	7.65935e-05	0.00140281	0.000900175	Akt1/Akap1/Srebf1/Hsp90aa1/Ywhaz/Ap2m1/Dnaja1/Fam53b/Cct2/Ap2b1/Rab3gap1/Mapk14/Mapk1	13	200	3.58787
GO:0007423	sensory organ development	0.0864865	0.0284061	8.08496e-05	0.00147339	0.000945469	Sp1/Dvl3/Mapkapk2/Hey2/Frs2/Slc9a3r1/Pafah1b1/Trip11/Prom1/Ror1/Twist1/Rab3gap1/Rbpj/Adam10/Acvr2b/Mapk1	16	201	3.04464
GO:0070542	response to fatty acid	0.027027	0.00241855	8.33895e-05	0.00151216	0.000970343	Akt1/Nfatc4/Akap8/Scd2/Scd1	5	202	11.1749
GO:1904029	regulation of cyclin-dependent protein kinase activity	0.0324324	0.00388865	8.47063e-05	0.00152818	0.000980624	Akt1/Men1/Casp3/Ccnd3/Adam17/Cdkn2b	6	203	8.34028
GO:0001666	response to hypoxia	0.0486486	0.00972163	8.5592e-05	0.00152818	0.000980624	Akt1/Arnt/Rock2/Ajuba/Hyou1/Atm/Twist1/Rbpj/Adam17	9	204	5.00417
GO:0031345	negative regulation of cell projection organization	0.0486486	0.0098639	9.56329e-05	0.00169229	0.00108593	Apoe/Pafah1b1/Dab2/Nfatc4/Actr3/Tsc1/Neo1/Rbpj/Adam17	9	207	4.93199
GO:0045844	positive regulation of striated muscle tissue development	0.0324324	0.0039835	9.69175e-05	0.00169486	0.00108758	Erbb3/Hey2/Creb1/Rbpj/Mapk14/Mapk1	6	208	8.1417
GO:0048636	positive regulation of muscle organ development	0.0324324	0.0039835	9.69175e-05	0.00169486	0.00108758	Erbb3/Hey2/Creb1/Rbpj/Mapk14/Mapk1	6	209	8.1417
GO:0036294	cellular response to decreased oxygen levels	0.0378378	0.00573813	9.71663e-05	0.00169486	0.00108758	Akt1/Rock2/Ajuba/Tsc1/Hyou1/Twist1/Rbpj	7	210	6.5941
GO:0051493	regulation of cytoskeleton organization	0.0810811	0.0258927	9.96451e-05	0.00172986	0.00111004	Wdr1/Dbnl/Rock2/Pafah1b1/Capn1/Plk4/Actr3/Tsc1/Camsap1/Fkbp4/Cttn/Specc1l/Agrn/Cd2ap/Mapk1	15	211	3.13142
GO:0051961	negative regulation of nervous system development	0.0648649	0.0174041	0.00010156	0.00175478	0.00112603	Apoe/Pafah1b1/Dab2/Nfatc4/Actr3/Tsc1/Pcm1/Neo1/Ctnna1/Rbpj/Adam17/Cdkn2b	12	212	3.72699
GO:0006639	acylglycerol metabolic process	0.0378378	0.00578556	0.000102327	0.00175973	0.00112921	Apoe/Srebf1/Apob/Sel1l/Il6st/Mttp/Scd1	7	213	6.54005
GO:0097581	lamellipodium organization	0.0324324	0.00403092	0.000103526	0.00176359	0.00113169	Hsp90aa1/Ajuba/Actr3/Wasf3/Cttn/Vav3	6	214	8.04591
GO:1901863	positive regulation of muscle tissue development	0.0324324	0.00403092	0.000103526	0.00176359	0.00113169	Erbb3/Hey2/Creb1/Rbpj/Mapk14/Mapk1	6	215	8.04591
GO:0048738	cardiac muscle tissue development	0.0540541	0.0123299	0.000104477	0.00176359	0.00113169	Erbb3/Hey2/Frs2/Creb1/Tsc1/Hspg2/Rbpj/Mapk14/Myl3/Mapk1	10	216	4.38399
GO:0051403	stress-activated MAPK cascade	0.0540541	0.0123299	0.000104477	0.00176359	0.00113169	Akt1/Dvl3/Mapkapk2/Pafah1b1/Dab2/Men1/Dnaja1/Fgf15/Mapk14/Mapk1	10	217	4.38399
GO:0048839	inner ear development	0.0486486	0.0100062	0.000106644	0.00179192	0.00114986	Dvl3/Mapkapk2/Hey2/Slc9a3r1/Pafah1b1/Trip11/Ror1/Rbpj/Adam10	9	218	4.86187
GO:0006638	neutral lipid metabolic process	0.0378378	0.0058804	0.000113317	0.00189534	0.00121623	Apoe/Srebf1/Apob/Sel1l/Il6st/Mttp/Scd1	7	219	6.43457
GO:0016055	Wnt signaling pathway	0.0702703	0.020534	0.000122774	0.00202576	0.00129992	Apoe/Dvl3/Sulf1/Slc9a3r1/Dab2/Csnk1e/Nfatc4/Cdh2/Csnk1d/Fam53b/Ror1/Rbpj/Mapk14	13	222	3.42215
GO:0006631	fatty acid metabolic process	0.0648649	0.0177835	0.000124306	0.00204186	0.00131025	Akt1/Elovl1/Srebf1/Acly/Fasn/Scd2/Acsl3/Twist1/Scd1/Degs1/Elovl6/Mapk14	12	223	3.64748
GO:0099175	regulation of postsynapse organization	0.0378378	0.00597525	0.000125248	0.00204814	0.00131428	Apoe/Dbnl/Pafah1b1/Cdh2/Actr3/Ssh1/Adam10	7	224	6.33243
GO:0030029	actin filament-based process	0.0972973	0.0358989	0.000126373	0.00205735	0.00132019	Wdr1/Pacsin2/Dbnl/Rock2/Slc9a3r1/Pafah1b1/Capn1/Pdgfa/Actr3/Tsc1/Atp2a2/Wasf3/Arfip2/Cttn/Specc1l/Ssh1/Cd2ap/Flnc	18	225	2.71031
GO:0198738	cell-cell signaling by wnt	0.0702703	0.0206288	0.000128498	0.00208269	0.00133645	Apoe/Dvl3/Sulf1/Slc9a3r1/Dab2/Csnk1e/Nfatc4/Cdh2/Csnk1d/Fam53b/Ror1/Rbpj/Mapk14	13	226	3.40641
GO:0035265	organ growth	0.0486486	0.0102907	0.000131875	0.00211867	0.00135954	Akt1/Hey2/Msx2/Smad2/Men1/Rbpj/Mapk14/Acvr2b/Mapk1	9	228	4.72744
GO:0046622	positive regulation of organ growth	0.027027	0.00270309	0.000142456	0.00227867	0.00146221	Akt1/Hey2/Rbpj/Mapk14/Mapk1	5	229	9.99858
GO:0003279	cardiac septum development	0.0378378	0.00611751	0.00014504	0.00230992	0.00148226	Dvl3/Hey2/Frs2/Trip11/Msx2/Ap2b1/Rbpj	7	230	6.18517
GO:0010876	lipid localization	0.0648649	0.0181154	0.000147669	0.00234161	0.0015026	Akt1/Apoe/Pitpna/Apob/Dab2/Abcc1/Cidea/Mttp/Atp11a/Acsl3/Osbpl5/Ano6	12	231	3.58064
GO:0051100	negative regulation of binding	0.0432432	0.00825153	0.000154765	0.00244067	0.00156617	Akt1/Golga2/Hey2/Msx2/Dab2/Csnk1e/Nfatc4/Itga4	8	232	5.24063
GO:0030031	cell projection assembly	0.0756757	0.0239484	0.000155249	0.00244067	0.00156617	Dbnl/Slc9a3r1/Hsp90aa1/Ajuba/Myo10/Csnk1d/Pdgfa/Actr3/Wasf3/Cttn/Pcm1/Vav3/Agrn/Ano6	14	233	3.15995
GO:0061024	membrane organization	0.0864865	0.0301133	0.000158164	0.00247587	0.00158875	Akt1/Apoe/Pacsin2/Rab1a/Pafah1b1/Sec23a/Hsp90aa1/Ap2m1/Abcc1/Cdh2/Atp2a2/Atp11a/Vav3/Agrn/Ssh1/Ano6	16	234	2.87203
GO:0045995	regulation of embryonic development	0.0378378	0.00621236	0.000159589	0.00248755	0.00159625	Dvl3/Phlda2/Sulf1/Pafah1b1/Rps6ka6/Rab14/Dag1	7	235	6.09074
GO:0030855	epithelial cell differentiation	0.0864865	0.0301608	0.000161014	0.00249913	0.00160367	Hey2/Frs2/Rock2/Slc9a3r1/Pafah1b1/Msx2/Dab2/Cdh2/Men1/Fasn/Plk4/Creb1/Prom1/Casp3/Rbpj/Acvr2b	16	236	2.86752
GO:0070201	regulation of establishment of protein localization	0.0972973	0.0367051	0.00016631	0.00255553	0.00163987	Apoe/Akap1/Pfkl/Srebf1/Ywhae/Cidea/Actr3/Pfkfb2/Parp1/Dnaja1/Pcm1/Neo1/Acsl3/Cct2/Twist1/Mapk14/Cd2ap/Mapk1	18	237	2.65079
GO:0001936	regulation of endothelial cell proliferation	0.0378378	0.00625978	0.000167294	0.00255553	0.00163987	Sp1/Akt1/Apoe/Sulf1/Itga4/Igf2/Adam17	7	238	6.04459
GO:0016202	regulation of striated muscle tissue development	0.0432432	0.00834637	0.000167402	0.00255553	0.00163987	Erbb3/Hey2/Frs2/Creb1/Twist1/Rbpj/Mapk14/Mapk1	8	239	5.18108
GO:0006898	receptor-mediated endocytosis	0.0486486	0.0106227	0.000167438	0.00255553	0.00163987	Apoe/Dbnl/Dab2/Ap2m1/Itga4/Hspg2/Cttn/Ap2b1/Cd2ap	9	240	4.57971
GO:0051258	protein polymerization	0.0540541	0.0131835	0.00018029	0.00273092	0.00175242	Golga2/Dbnl/Hsp90aa1/Capn1/Csnk1d/Actr3/Camsap1/Fkbp4/Cttn/Ckap5	10	241	4.10014
GO:0097061	dendritic spine organization	0.0324324	0.00445772	0.000180591	0.00273092	0.00175242	Apoe/Dbnl/Pafah1b1/Actr3/Cttn/Adam10	6	242	7.27556
GO:0042982	amyloid precursor protein metabolic process	0.027027	0.00284535	0.000181912	0.00273092	0.00175242	Apoe/Rock2/Csnk1e/Casp3/Adam10	5	243	9.49865
GO:0060711	labyrinthine layer development	0.027027	0.00284535	0.000181912	0.00273092	0.00175242	Akt1/Hey2/Itga4/Rbpj/Mapk1	5	244	9.49865
GO:0010721	negative regulation of cell development	0.0648649	0.0185422	0.000183157	0.00273838	0.0017572	Apoe/Pafah1b1/Dab2/Nfatc4/Actr3/Tsc1/Pcm1/Neo1/Ctnna1/Rbpj/Adam17/Cdkn2b	12	245	3.49822
GO:1901861	regulation of muscle tissue development	0.0432432	0.00848864	0.00018794	0.00279847	0.00179576	Erbb3/Hey2/Frs2/Creb1/Twist1/Rbpj/Mapk14/Mapk1	8	246	5.09425
GO:0060828	regulation of canonical Wnt signaling pathway	0.0486486	0.0108123	0.000191125	0.00283438	0.0018188	Apoe/Slc9a3r1/Dab2/Csnk1e/Cdh2/Csnk1d/Fam53b/Rbpj/Mapk14	9	247	4.49936
GO:0048634	regulation of muscle organ development	0.0432432	0.00853606	0.000195229	0.00287198	0.00184293	Erbb3/Hey2/Frs2/Creb1/Twist1/Rbpj/Mapk14/Mapk1	8	249	5.06595
GO:0031400	negative regulation of protein modification process	0.0810811	0.0275525	0.000196157	0.00287409	0.00184429	Akt1/Apoe/Akap1/Rock2/Slc9a3r1/Pafah1b1/Ywhae/Dab2/Men1/Rps6ka6/Dnaja1/Dusp16/Casp3/Twist1/Dag1	15	250	2.94278
GO:0031023	microtubule organizing center organization	0.0378378	0.00644947	0.000201185	0.00293603	0.00188403	Golga2/Rock2/Pafah1b1/Plk4/Pcm1/Ckap5/Haus1	7	251	5.86681
GO:0071456	cellular response to hypoxia	0.0324324	0.00455257	0.000202667	0.00294591	0.00189037	Akt1/Rock2/Ajuba/Hyou1/Twist1/Rbpj	6	252	7.12399
GO:0060070	canonical Wnt signaling pathway	0.0540541	0.0134206	0.000208137	0.00301347	0.00193372	Apoe/Dvl3/Slc9a3r1/Dab2/Csnk1e/Cdh2/Csnk1d/Fam53b/Rbpj/Mapk14	10	253	4.0277
GO:0060348	bone development	0.0486486	0.0109546	0.000210667	0.00303808	0.00194952	Sulf1/Pafah1b1/Trip11/Msx2/Has2/Pdgfa/Hspg2/Twist1/Ano6	9	254	4.44093
GO:0006869	lipid transport	0.0594595	0.0161237	0.00021677	0.00311174	0.00199678	Akt1/Apoe/Pitpna/Apob/Dab2/Abcc1/Mttp/Atp11a/Acsl3/Osbpl5/Ano6	11	255	3.68771
GO:0048675	axon extension	0.0378378	0.00654432	0.000220097	0.00311174	0.00199678	Apoe/Dbnl/Pafah1b1/Hsp90aa1/Actr3/Cttn/Golga4	7	256	5.78179
GO:1904375	regulation of protein localization to cell periphery	0.0378378	0.00654432	0.000220097	0.00311174	0.00199678	Akt1/Dab2/Ap2m1/Actr3/Acsl3/Dag1/Adam10	7	257	5.78179
GO:0023061	signal release	0.0972973	0.0375587	0.000220291	0.00311174	0.00199678	Napa/Rab1a/Pfkl/Srebf1/Dab2/Ywhaz/Cidea/Smad2/Creb1/Pfkfb2/Parp1/Atp2a2/Twist1/Rab3gap1/Rbpj/Mapk14/Acvr2b/Sptbn2	18	258	2.59054
GO:0050900	leukocyte migration	0.0594595	0.0161711	0.000222313	0.00311174	0.00199678	Akt1/Wdr1/Capn1/Itga4/Vav3/Itga9/Adam17/Mapk14/Adam10/Mospd2/Ano6	11	259	3.6769
GO:2001252	positive regulation of chromosome organization	0.0432432	0.00872576	0.000226749	0.00311174	0.00199678	Srebf1/Akap8/Men1/Slk/Cct2/Atm/Wbp2/Mapk1	8	266	4.95582
GO:0031058	positive regulation of histone modification	0.0324324	0.00464741	0.000226818	0.00311174	0.00199678	Srebf1/Akap8/Men1/Slk/Atm/Wbp2	6	267	6.9786
GO:0071407	cellular response to organic cyclic compound	0.0756757	0.0249917	0.000240431	0.00328619	0.00210873	Akt1/Rock2/Slc9a3r1/Msx2/Dab2/Nfatc4/Parp1/Dnaja1/Fkbp4/Casp3/Wbp2/Ctnna1/Ssh1/Mapk1	14	268	3.02803
GO:1901653	cellular response to peptide	0.0540541	0.0137051	0.000246243	0.00334069	0.0021437	Sp1/Akt1/Srebf1/Rock2/Parp1/Tsc1/Itga4/Ptpra/Ccnd3/Igf2	10	270	3.94408
GO:0001764	neuron migration	0.0432432	0.00886802	0.000253032	0.00342014	0.00219468	Pafah1b1/Ywhae/Hsp90aa1/Pcm1/Neo1/Twist1/Tubb2b/Adam17	8	271	4.87631
GO:0062013	positive regulation of small molecule metabolic process	0.0378378	0.00673401	0.000262222	0.00353132	0.00226602	Akt1/Srebf1/Dab2/Has2/Pth1r/Twist1/Igf2	7	272	5.61892
GO:0030032	lamellipodium assembly	0.027027	0.00308247	0.000265566	0.00356325	0.00228652	Hsp90aa1/Ajuba/Actr3/Wasf3/Vav3	5	273	8.76798
GO:0045596	negative regulation of cell differentiation	0.0972973	0.0382226	0.00027232	0.00361415	0.00231918	Apoe/Frs2/Pafah1b1/Msx2/Dab2/Nfatc4/Men1/Actr3/Tsc1/Areg/Pcm1/Neo1/Twist1/Ctnna1/Rbpj/Adam17/Mapk1/Cdkn2b	18	276	2.54554
GO:0002687	positive regulation of leukocyte migration	0.0378378	0.00678143	0.000273706	0.00361943	0.00232257	Capn1/Itga4/Adam17/Mapk14/Adam10/Mospd2/Ano6	7	277	5.57963
GO:0050772	positive regulation of axonogenesis	0.0324324	0.0048371	0.000281893	0.00367465	0.002358	Golga2/Apoe/Dbnl/Pafah1b1/Golga4/Tubb2b	6	280	6.70493
GO:0106027	neuron projection organization	0.0324324	0.0048371	0.000281893	0.00367465	0.002358	Apoe/Dbnl/Pafah1b1/Actr3/Cttn/Adam10	6	281	6.70493
GO:0030036	actin cytoskeleton organization	0.0864865	0.0317257	0.000283973	0.00368863	0.00236697	Wdr1/Pacsin2/Dbnl/Rock2/Slc9a3r1/Pafah1b1/Capn1/Pdgfa/Actr3/Tsc1/Wasf3/Arfip2/Cttn/Specc1l/Ssh1/Cd2ap	16	282	2.72607
GO:1902903	regulation of supramolecular fiber organization	0.0594595	0.0166927	0.000291639	0.00377482	0.00242228	Apoe/Wdr1/Dbnl/Rock2/Capn1/Actr3/Tsc1/Camsap1/Fkbp4/Cttn/Specc1l	11	283	3.56199
GO:0034446	substrate adhesion-dependent cell spreading	0.0324324	0.00488453	0.000297177	0.00383296	0.00245959	Rab1a/Dab2/Has2/Lamc1/Itga4/Hspg2	6	284	6.63983
GO:0001935	endothelial cell proliferation	0.0378378	0.0069237	0.000310605	0.00397813	0.00255274	Sp1/Akt1/Apoe/Sulf1/Itga4/Igf2/Adam17	7	286	5.46498
GO:0051223	regulation of protein transport	0.0918919	0.0353298	0.000315883	0.00403164	0.00258708	Apoe/Akap1/Pfkl/Srebf1/Ywhae/Cidea/Actr3/Pfkfb2/Parp1/Dnaja1/Pcm1/Neo1/Acsl3/Twist1/Mapk14/Cd2ap/Mapk1	17	287	2.60097
GO:0033044	regulation of chromosome organization	0.0594595	0.0168824	0.000321002	0.00408274	0.00261987	Srebf1/Akap8/Men1/Slk/Parp1/Cct2/Atm/Wbp2/Twist1/Igf2/Mapk1	11	288	3.52197
GO:0032869	cellular response to insulin stimulus	0.0432432	0.00919998	0.000324159	0.00410777	0.00263593	Sp1/Akt1/Srebf1/Parp1/Tsc1/Ptpra/Ccnd3/Igf2	8	289	4.70036
GO:0071375	cellular response to peptide hormone stimulus	0.0486486	0.0116185	0.000325212	0.00410777	0.00263593	Sp1/Akt1/Srebf1/Rock2/Parp1/Tsc1/Ptpra/Ccnd3/Igf2	9	290	4.18716
GO:0043113	receptor clustering	0.027027	0.00322474	0.000328121	0.00413026	0.00265037	Apoe/Cdh2/Itga4/Agrn/Ssh1	5	291	8.38116
GO:0038127	ERBB signaling pathway	0.0324324	0.00497937	0.000329692	0.00413583	0.00265394	Akt1/Erbb3/Areg/Rbpj/Adam17/Mapk1	6	292	6.51336
GO:0097190	apoptotic signaling pathway	0.0810811	0.0289752	0.000335222	0.00415224	0.00266447	Akt1/Erbb3/Rock2/Slc9a3r1/Dab2/Nfatc4/Parp1/Creb3l1/Dnaja1/Cttn/Casp3/Hyou1/Atm/Ctnna1/Bex3	15	293	2.79829
GO:1990138	neuron projection extension	0.0432432	0.0092474	0.000335534	0.00415224	0.00266447	Apoe/Dbnl/Pafah1b1/Hsp90aa1/Actr3/Itga4/Cttn/Golga4	8	296	4.67626
GO:0051051	negative regulation of transport	0.0756757	0.0258927	0.000343783	0.00416979	0.00267573	Akt1/Apoe/Pacsin2/Erbb3/Akap1/Pfkl/Srebf1/Slc9a3r1/Ywhae/Cidea/Parp1/Neo1/Twist1/Agrn	14	302	2.92266
GO:0032091	negative regulation of protein binding	0.0324324	0.00502679	0.000346961	0.00418393	0.0026848	Akt1/Golga2/Dab2/Csnk1e/Nfatc4/Itga4	6	303	6.45191
GO:0003205	cardiac chamber development	0.0432432	0.00929483	0.000347233	0.00418393	0.0026848	Dvl3/Hey2/Frs2/Trip11/Msx2/Ap2b1/Rbpj/Myl3	8	304	4.6524
GO:0060840	artery development	0.0324324	0.00507422	0.000364931	0.00438276	0.00281239	Apoe/Hey2/Apob/Ap2b1/Rbpj/Acvr2b	6	305	6.39161
GO:0031331	positive regulation of cellular catabolic process	0.0594595	0.017167	0.000369697	0.00441973	0.00283611	Akt1/Apoe/Rock2/Hsp90aa1/Dab2/Csnk1e/Csnk1d/Tsc1/Atm/Twist1/Rab3gap1	11	306	3.4636
GO:0071417	cellular response to organonitrogen compound	0.0810811	0.0292597	0.00037145	0.00441973	0.00283611	Sp1/Akt1/Srebf1/Rock2/Slc9a3r1/Parp1/Tsc1/Itga4/Ptpra/Casp3/Ccnd3/Ctnna1/Ssh1/Igf2/Mapk1	15	307	2.77108
GO:1902275	regulation of chromatin organization	0.0432432	0.00938967	0.000371629	0.00441973	0.00283611	Srebf1/Akap8/Men1/Slk/Atm/Wbp2/Twist1/Igf2	8	308	4.60541
GO:0001933	negative regulation of protein phosphorylation	0.0648649	0.0201072	0.000382362	0.00453266	0.00290858	Akt1/Apoe/Slc9a3r1/Pafah1b1/Dab2/Men1/Rps6ka6/Dnaja1/Dusp16/Casp3/Twist1/Dag1	12	309	3.22596
GO:0002685	regulation of leukocyte migration	0.0432432	0.00948452	0.000397403	0.00469577	0.00301325	Akt1/Capn1/Itga4/Adam17/Mapk14/Adam10/Mospd2/Ano6	8	310	4.55935
GO:0031329	regulation of cellular catabolic process	0.0864865	0.0328164	0.000411803	0.00479849	0.00307917	Akt1/Golga2/Apoe/Mapkapk2/Srebf1/Rock2/Hsp90aa1/Dab2/Csnk1e/Cidea/Csnk1d/Tsc1/Cttn/Atm/Twist1/Rab3gap1	16	311	2.63546
GO:0120031	plasma membrane bounded cell projection assembly	0.0702703	0.0233319	0.000422159	0.00489357	0.00314017	Dbnl/Slc9a3r1/Hsp90aa1/Ajuba/Myo10/Csnk1d/Actr3/Wasf3/Cttn/Pcm1/Vav3/Agrn/Ano6	13	316	3.01177
GO:0030178	negative regulation of Wnt signaling pathway	0.0378378	0.0073505	0.000445841	0.00515179	0.00330587	Apoe/Slc9a3r1/Dab2/Csnk1e/Nfatc4/Cdh2/Mapk14	7	317	5.14765
GO:0015711	organic anion transport	0.0648649	0.020534	0.000461122	0.0052784	0.00338712	Akt1/Apoe/Pitpna/Slc9a3r1/Abcc1/Mttp/Atp11a/Acsl3/Rab3gap1/Osbpl5/Slco4c1/Ano6	12	320	3.1589
GO:0006694	steroid biosynthetic process	0.0378378	0.00739792	0.000463384	0.00528777	0.00339314	Apoe/Srebf1/Apob/Dab2/Fgf15/Igf2/Hmgcs1	7	321	5.11466
GO:0007043	cell-cell junction assembly	0.0324324	0.00531133	0.000465983	0.00530092	0.00340157	Lsr/Pkn2/Wdr1/Rock2/Cdh2/Ctnna1	6	322	6.10627
GO:0008543	fibroblast growth factor receptor signaling pathway	0.027027	0.00350927	0.000486031	0.00548976	0.00352275	Sulf1/Frs2/Rab14/Creb3l1/Fgf15	5	323	7.70161
GO:0048705	skeletal system morphogenesis	0.0486486	0.0122824	0.000487036	0.00548976	0.00352275	Trip11/Msx2/Has2/Smad2/Men1/Hspg2/Twist1/Mapk14/Acvr2b	9	324	3.96083
GO:0030516	regulation of axon extension	0.0324324	0.00535875	0.000488579	0.00548976	0.00352275	Apoe/Dbnl/Pafah1b1/Actr3/Cttn/Golga4	6	325	6.05224
GO:1905269	positive regulation of chromatin organization	0.0324324	0.00535875	0.000488579	0.00548976	0.00352275	Srebf1/Akap8/Men1/Slk/Atm/Wbp2	6	326	6.05224
GO:0006820	anion transport	0.0756757	0.0268412	0.000491617	0.00550701	0.00353382	Akt1/Apoe/Pitpna/Slc9a3r1/Abcc1/Mttp/Pcyox1/Atp11a/Acsl3/Ttyh2/Rab3gap1/Osbpl5/Slco4c1/Ano6	14	327	2.81939
GO:0046323	glucose import	0.027027	0.00355669	0.000517087	0.00573967	0.00368311	Akt1/Erbb3/Tsc1/Fgf15/Mapk14	5	329	7.59892
GO:0060563	neuroepithelial cell differentiation	0.027027	0.00355669	0.000517087	0.00573967	0.00368311	Hey2/Slc9a3r1/Pafah1b1/Cdh2/Rbpj	5	330	7.59892
GO:0048562	embryonic organ morphogenesis	0.0540541	0.0150804	0.000522952	0.00578723	0.00371363	Sp1/Dvl3/Frs2/Slc9a3r1/Smad2/Men1/Hspg2/Twist1/Rbpj/Mapk1	10	331	3.5844
GO:0045665	negative regulation of neuron differentiation	0.0486486	0.0124247	0.000529141	0.00583808	0.00374626	Apoe/Pafah1b1/Dab2/Nfatc4/Actr3/Tsc1/Neo1/Rbpj/Adam17	9	332	3.91547
GO:0031214	biomineral tissue development	0.0378378	0.00758761	0.000539143	0.00591282	0.00379422	Hey2/Msx2/Stim1/Pth1r/Twist1/Acvr2b/Ano6	7	333	4.98679
GO:0110148	biomineralization	0.0378378	0.00758761	0.000539143	0.00591282	0.00379422	Hey2/Msx2/Stim1/Pth1r/Twist1/Acvr2b/Ano6	7	334	4.98679
GO:0043066	negative regulation of apoptotic process	0.102703	0.0442453	0.000575094	0.00628063	0.00403024	Akt1/Apoe/Aven/Rps6ka1/Erbb3/Hey2/Msx2/Dab2/Nfatc4/Cidea/Creb3l1/Dnaja1/Cttn/Casp3/Hyou1/Twist1/Ctnna1/Rbpj/Adam17	19	335	2.32121
GO:0062197	cellular response to chemical stress	0.0540541	0.0152701	0.00057611	0.00628063	0.00403024	Akt1/Arnt/Capn1/Parp1/Tsc1/Dnaja1/Atp2a2/Casp3/Atm/Mapk1	10	336	3.53987
GO:1900182	positive regulation of protein localization to nucleus	0.027027	0.00365154	0.00058365	0.00629544	0.00403975	Akt1/Parp1/Mapk14/Cd2ap/Mapk1	5	339	7.40154
GO:1904950	negative regulation of establishment of protein localization	0.0432432	0.0100536	0.000584344	0.00629544	0.00403975	Apoe/Akap1/Pfkl/Srebf1/Cidea/Parp1/Dnaja1/Neo1	8	340	4.30127
GO:0018105	peptidyl-serine phosphorylation	0.0540541	0.0153175	0.000590076	0.00633856	0.00406742	Akt1/Pkn2/Mapkapk2/Rock2/Hsp90aa1/Csnk1e/Csnk1d/Atm/Mapk14/Mapk1	10	341	3.52891
GO:0090087	regulation of peptide transport	0.0918919	0.037369	0.000596812	0.00638394	0.00409654	Apoe/Akap1/Pfkl/Srebf1/Ywhae/Cidea/Actr3/Pfkfb2/Parp1/Dnaja1/Pcm1/Neo1/Acsl3/Twist1/Mapk14/Cd2ap/Mapk1	17	342	2.45904
GO:0034622	cellular protein-containing complex assembly	0.102703	0.0443875	0.000597786	0.00638394	0.00409654	Golga2/Napa/Hey2/Dbnl/Hsp90aa1/Dab2/Smad2/Capn1/Csnk1d/Creb1/Actr3/Parp1/Camsap1/Fkbp4/Cttn/Cct2/Atm/Rab3gap1/Ckap5	19	343	2.31377
GO:0002062	chondrocyte differentiation	0.0324324	0.00559586	0.000614658	0.00654504	0.00419991	Sulf1/Trip11/Msx2/Hspg2/Pth1r/Mapk14	6	344	5.79579
GO:0046785	microtubule polymerization	0.027027	0.00369896	0.000619245	0.00657477	0.00421899	Golga2/Csnk1d/Camsap1/Fkbp4/Ckap5	5	345	7.30665
GO:0010810	regulation of cell-substrate adhesion	0.0432432	0.0101484	0.000621472	0.00657934	0.00422193	Utrn/Dab2/Has2/Men1/Slk/Tsc1/Dag1/Fbln2	8	346	4.26108
GO:0014706	striated muscle tissue development	0.0648649	0.0212927	0.000635033	0.00670353	0.00430162	Erbb3/Hey2/Frs2/Creb1/Tsc1/Hspg2/Twist1/Rbpj/Myorg/Mapk14/Myl3/Mapk1	12	347	3.04634
GO:0010833	telomere maintenance via telomere lengthening	0.027027	0.00374638	0.000656443	0.00683111	0.00438349	Hsp90aa1/Parp1/Cct2/Atm/Mapk1	5	351	7.21416
GO:0045913	positive regulation of carbohydrate metabolic process	0.027027	0.00374638	0.000656443	0.00683111	0.00438349	Akt1/Has2/Pfkfb2/Pth1r/Igf2	5	352	7.21416
GO:0001525	angiogenesis	0.0702703	0.0244701	0.000658612	0.00683427	0.00438551	Sp1/Akt1/Sulf1/Rock2/Nfatc4/Pdgfa/Creb3l1/Hspg2/Stim1/Vav3/Rbpj/Igf2/Mapk14	13	353	2.87168
GO:0031109	microtubule polymerization or depolymerization	0.0324324	0.00569071	0.00067162	0.00694956	0.00445949	Golga2/Csnk1d/Camsap1/Fkbp4/Specc1l/Ckap5	6	354	5.69919
GO:0046486	glycerolipid metabolic process	0.0540541	0.015602	0.000679891	0.00697602	0.00447647	Apoe/Srebf1/Apob/Sel1l/Il6st/Ajuba/Pdgfa/Mttp/Acsl3/Scd1	10	357	3.46455
GO:0060560	developmental growth involved in morphogenesis	0.0486486	0.0128989	0.000691621	0.00706225	0.00453181	Apoe/Dbnl/Pafah1b1/Hsp90aa1/Actr3/Itga4/Areg/Cttn/Golga4	9	358	3.77152
GO:0006888	endoplasmic reticulum to Golgi vesicle-mediated transport	0.0324324	0.00573813	0.000701591	0.00706225	0.00453181	Golga2/Rab1a/Sec23a/Mia2/Hyou1/Lman1	6	359	5.65209
GO:0046620	regulation of organ growth	0.0324324	0.00573813	0.000701591	0.00706225	0.00453181	Akt1/Hey2/Men1/Rbpj/Mapk14/Mapk1	6	360	5.65209
GO:0043069	negative regulation of programmed cell death	0.102703	0.0450515	0.000714238	0.00716782	0.00459955	Akt1/Apoe/Aven/Rps6ka1/Erbb3/Hey2/Msx2/Dab2/Nfatc4/Cidea/Creb3l1/Dnaja1/Cttn/Casp3/Hyou1/Twist1/Ctnna1/Rbpj/Adam17	19	365	2.27968
GO:0051301	cell division	0.0756757	0.0279319	0.000725638	0.00726232	0.00466019	Golga2/Pkn2/Rock2/Pafah1b1/Men1/Pdgfa/Actr3/Rab35/Specc1l/Ccnd3/Ckap5/Haus1/Igf2/Cd2ap	14	366	2.70929
GO:0008286	insulin receptor signaling pathway	0.0324324	0.00578556	0.000732588	0.00728471	0.00467456	Akt1/Srebf1/Tsc1/Ptpra/Ccnd3/Igf2	6	367	5.60576
GO:1900180	regulation of protein localization to nucleus	0.0324324	0.00578556	0.000732588	0.00728471	0.00467456	Akt1/Akap1/Parp1/Mapk14/Cd2ap/Mapk1	6	368	5.60576
GO:0001738	morphogenesis of a polarized epithelium	0.027027	0.00384123	0.000735829	0.00728471	0.00467456	Dvl3/Wdr1/Slc9a3r1/Pafah1b1/Dab2	5	369	7.03604
GO:0060113	inner ear receptor cell differentiation	0.027027	0.00384123	0.000735829	0.00728471	0.00467456	Hey2/Slc9a3r1/Pafah1b1/Trip11/Rbpj	5	370	7.03604
GO:0051962	positive regulation of nervous system development	0.0810811	0.0313463	0.000755553	0.00745982	0.00478692	Golga2/Apoe/Dvl3/Dbnl/Pafah1b1/Il6st/Csnk1d/Actr3/Ptpra/Wasf3/Golga4/Dag1/Agrn/Tubb2b/Adam17	15	371	2.58662
GO:0043500	muscle adaptation	0.0324324	0.0058804	0.000797751	0.00779243	0.00500036	Akap1/Hey2/Rock2/Srl/Parp1/Atp2a2	6	375	5.51534
GO:0030324	lung development	0.0432432	0.0106227	0.000836782	0.00815195	0.00523106	Sp1/Smad2/Pdgfa/Creb1/Rbpj/Dag1/Acvr2b/Mapk1	8	376	4.07085
GO:0010720	positive regulation of cell development	0.0810811	0.0317731	0.000866123	0.00841212	0.00539801	Golga2/Apoe/Dvl3/Dbnl/Pafah1b1/Il6st/Dab2/Has2/Csnk1d/Actr3/Ptpra/Golga4/Dag1/Tubb2b/Adam17	15	377	2.55188
GO:0003151	outflow tract morphogenesis	0.027027	0.0039835	0.000868081	0.00841212	0.00539801	Dvl3/Hey2/Msx2/Twist1/Rbpj	5	378	6.78475
GO:0006979	response to oxidative stress	0.0594595	0.0190639	0.000879849	0.00849562	0.00545159	Sp1/Akt1/Apoe/Arnt/Abcc1/Capn1/Parp1/Tsc1/Atp2a2/Casp3/Mapk1	11	379	3.11896
GO:0071396	cellular response to lipid	0.0756757	0.028501	0.000881336	0.00849562	0.00545159	Akt1/Rock2/Msx2/Dab2/Nfatc4/Akap8/Creb1/Parp1/Dnaja1/Fkbp4/Atm/Wbp2/Mapk14/Mapk1	14	380	2.6552
GO:0007098	centrosome cycle	0.0324324	0.00602267	0.000903783	0.00865366	0.00555301	Golga2/Rock2/Plk4/Pcm1/Ckap5/Haus1	6	382	5.38506
GO:0030323	respiratory tube development	0.0432432	0.0107649	0.000911907	0.00865366	0.00555301	Sp1/Smad2/Pdgfa/Creb1/Rbpj/Dag1/Acvr2b/Mapk1	8	384	4.01705
GO:0032868	response to insulin	0.0432432	0.0107649	0.000911907	0.00865366	0.00555301	Sp1/Akt1/Srebf1/Parp1/Tsc1/Ptpra/Ccnd3/Igf2	8	385	4.01705
GO:1901617	organic hydroxy compound biosynthetic process	0.0432432	0.0107649	0.000911907	0.00865366	0.00555301	Apoe/Srebf1/Apob/Dab2/Fgf15/Pth1r/Ldha/Hmgcs1	8	386	4.01705
GO:1901135	carbohydrate derivative metabolic process	0.0972973	0.0424906	0.00093941	0.00886499	0.00568861	Galnt1/Golga2/Sulf1/Rab1a/Pfkl/Ogdh/Acly/Trip11/Has2/Fasn/Pfkfb2/Parp1/Ugdh/Magt1/Pank1/Ccnd3/Hs6st2/Hmgcs1	18	387	2.28985
GO:0010811	positive regulation of cell-substrate adhesion	0.0324324	0.00607009	0.000941436	0.00886499	0.00568861	Utrn/Dab2/Has2/Tsc1/Dag1/Fbln2	6	388	5.34299
GO:0061387	regulation of extent of cell growth	0.0324324	0.00607009	0.000941436	0.00886499	0.00568861	Apoe/Dbnl/Pafah1b1/Actr3/Cttn/Golga4	6	389	5.34299
GO:1901699	cellular response to nitrogen compound	0.0810811	0.0321051	0.000961356	0.00888673	0.00570257	Sp1/Akt1/Srebf1/Rock2/Slc9a3r1/Parp1/Tsc1/Itga4/Ptpra/Casp3/Ccnd3/Ctnna1/Ssh1/Igf2/Mapk1	15	390	2.52549
GO:0005975	carbohydrate metabolic process	0.0702703	0.0255133	0.000965391	0.00888673	0.00570257	Akt1/Phlda2/Pfkl/Ogdh/Il6st/Has2/Pfkfb2/Ugdh/Pth1r/Myorg/Igf2/Mapk14/Ldha	13	394	2.75425
GO:0007044	cell-substrate junction assembly	0.027027	0.00407834	0.00096558	0.00888673	0.00570257	Ajuba/Slk/Lamc1/Tsc1/Cttn	5	395	6.62696
GO:0014910	regulation of smooth muscle cell migration	0.027027	0.00407834	0.00096558	0.00888673	0.00570257	Il6st/Has2/Pdgfa/Rbpj/Ssh1	5	396	6.62696
GO:0035304	regulation of protein dephosphorylation	0.027027	0.00407834	0.00096558	0.00888673	0.00570257	Akap1/Rock2/Ywhae/Vcan/Tsc1	5	397	6.62696
GO:0150115	cell-substrate junction organization	0.027027	0.00407834	0.00096558	0.00888673	0.00570257	Ajuba/Slk/Lamc1/Tsc1/Cttn	5	398	6.62696
GO:0060537	muscle tissue development	0.0648649	0.0223835	0.000979164	0.00898917	0.0057683	Erbb3/Hey2/Frs2/Creb1/Tsc1/Hspg2/Twist1/Rbpj/Myorg/Mapk14/Myl3/Mapk1	12	399	2.89789
GO:0002690	positive regulation of leukocyte chemotaxis	0.027027	0.00412576	0.00101727	0.00926933	0.00594808	Adam17/Mapk14/Adam10/Mospd2/Ano6	5	400	6.55079
GO:0003281	ventricular septum development	0.027027	0.00412576	0.00101727	0.00926933	0.00594808	Hey2/Frs2/Trip11/Ap2b1/Rbpj	5	401	6.55079
GO:0042490	mechanoreceptor differentiation	0.027027	0.00412576	0.00101727	0.00926933	0.00594808	Hey2/Slc9a3r1/Pafah1b1/Trip11/Rbpj	5	402	6.55079
GO:0071496	cellular response to external stimulus	0.0486486	0.0136577	0.00103471	0.0092801	0.00595499	Akt1/Srebf1/Tsc1/Itga4/Dag1/Ssh1/Ldha/Mapk1/Cdkn2b	9	405	3.56199
GO:0007219	Notch signaling pathway	0.0378378	0.00848864	0.00104414	0.00930584	0.0059715	Hey2/Sel1l/Il6st/Hes7/Rbpj/Adam17/Adam10	7	411	4.45747
GO:0009952	anterior/posterior pattern specification	0.0432432	0.011002	0.00104907	0.00932701	0.00598509	Hey2/Frs2/Msx2/Hes7/Smad2/Atm/Rbpj/Acvr2b	8	412	3.93048
GO:0044344	cellular response to fibroblast growth factor stimulus	0.027027	0.00417319	0.00107099	0.0094989	0.00609539	Sulf1/Frs2/Rab14/Creb3l1/Fgf15	5	413	6.47635
GO:0007229	integrin-mediated signaling pathway	0.027027	0.00422061	0.00112679	0.0099456	0.00638203	Dab2/Itga4/Vav3/Ctnna1/Itga9	5	415	6.40358
GO:0032872	regulation of stress-activated MAPK cascade	0.0432432	0.0111443	0.00113897	0.010029	0.00643555	Akt1/Dvl3/Pafah1b1/Dab2/Men1/Dnaja1/Fgf15/Mapk1	8	416	3.8803
GO:0030177	positive regulation of Wnt signaling pathway	0.0324324	0.0063072	0.00114815	0.0100855	0.00647183	Sulf1/Dab2/Csnk1e/Csnk1d/Fam53b/Rbpj	6	417	5.14213
GO:0045833	negative regulation of lipid metabolic process	0.027027	0.00426803	0.00118471	0.0102834	0.00659878	Akt1/Apoe/Cidea/Pdgfa/Fgf15	5	421	6.33243
GO:0071774	response to fibroblast growth factor	0.027027	0.00426803	0.00118471	0.0102834	0.00659878	Sulf1/Frs2/Rab14/Creb3l1/Fgf15	5	422	6.33243
GO:0018210	peptidyl-threonine modification	0.0324324	0.00635463	0.00119336	0.010334	0.00663127	Galnt1/Akt1/Rock2/Csnk1e/Csnk1d/Mapk1	6	423	5.10375
GO:0070302	regulation of stress-activated protein kinase signaling cascade	0.0432432	0.0112392	0.00120226	0.0103865	0.00666494	Akt1/Dvl3/Pafah1b1/Dab2/Men1/Dnaja1/Fgf15/Mapk1	8	424	3.84755
GO:0048511	rhythmic process	0.0486486	0.0139897	0.0012229	0.0105399	0.00676341	Sp1/Srebf1/Rock2/Csnk1e/Hes7/Csnk1d/Creb1/Mttp/Twist1	9	425	3.47747
GO:0090257	regulation of muscle system process	0.0432432	0.0113814	0.00130241	0.011109	0.00712859	Akap1/Rock2/Srl/Parp1/Atp2a2/Cttn/Agrn/Myl3	8	427	3.79946
GO:0001938	positive regulation of endothelial cell proliferation	0.027027	0.00436288	0.00130712	0.011109	0.00712859	Sp1/Akt1/Itga4/Igf2/Adam17	5	428	6.19477
GO:0043535	regulation of blood vessel endothelial cell migration	0.027027	0.00436288	0.00130712	0.011109	0.00712859	Sp1/Akt1/Apoe/Igf2/Adam17	5	429	6.19477
GO:0045685	regulation of glial cell differentiation	0.027027	0.00436288	0.00130712	0.011109	0.00712859	Wdr1/Il6st/Actr3/Ptpra/Dag1	5	430	6.19477
GO:0072655	establishment of protein localization to mitochondrion	0.027027	0.00436288	0.00130712	0.011109	0.00712859	Akt1/Srebf1/Hsp90aa1/Ywhaz/Dnaja1	5	431	6.19477
GO:0043087	regulation of GTPase activity	0.0486486	0.0141319	0.00131158	0.0111211	0.00713636	Dvl3/Pafah1b1/Ajuba/Tsc1/Tbc1d1/Vav3/Rab3gap1/Tbc1d16/Agrn	9	432	3.44246
GO:1903364	positive regulation of cellular protein catabolic process	0.0324324	0.00649689	0.00133721	0.0113123	0.00725902	Akt1/Apoe/Hsp90aa1/Dab2/Csnk1e/Csnk1d	6	433	4.99199
GO:0008202	steroid metabolic process	0.0486486	0.0141794	0.00134227	0.0113289	0.00726968	Apoe/Srebf1/Apob/Dab2/Mttp/Fgf15/Scd1/Igf2/Hmgcs1	9	434	3.43095
GO:0051046	regulation of secretion	0.0972973	0.0439133	0.00135947	0.0114477	0.00734592	Apoe/Napa/Erbb3/Pfkl/Srebf1/Slc9a3r1/Dab2/Cidea/Creb1/Pfkfb2/Parp1/Atp2a2/Neo1/Acsl3/Twist1/Rab3gap1/Mapk14/Cd2ap	18	435	2.21567
GO:0014909	smooth muscle cell migration	0.027027	0.0044103	0.00137171	0.0114587	0.00735299	Il6st/Has2/Pdgfa/Rbpj/Ssh1	5	436	6.12816
GO:0060998	regulation of dendritic spine development	0.027027	0.0044103	0.00137171	0.0114587	0.00735299	Apoe/Dbnl/Pafah1b1/Actr3/Adam10	5	437	6.12816
GO:0006470	protein dephosphorylation	0.0432432	0.0114763	0.00137279	0.0114587	0.00735299	Akap1/Rock2/Ywhae/Vcan/Tsc1/Ptpra/Dusp16/Ssh1	8	438	3.76806
GO:0046034	ATP metabolic process	0.0432432	0.0115237	0.0014091	0.0116777	0.00749351	Pfkl/Ogdh/Sdha/Pfkfb2/Parp1/Ola1/Atp6v1a/Ldha	8	442	3.75255
GO:0048706	embryonic skeletal system development	0.0324324	0.00659174	0.00144023	0.0119087	0.00764175	Sp1/Sulf1/Smad2/Men1/Hspg2/Twist1	6	443	4.92016
GO:0022411	cellular component disassembly	0.0540541	0.0172618	0.00145721	0.012022	0.00771446	Golga2/Wdr1/Napa/Srebf1/Pafah1b1/Cidea/Lamc1/Camsap1/Cttn/Specc1l	10	444	3.13142
GO:0006006	glucose metabolic process	0.0378378	0.00901029	0.00147313	0.012092	0.00775937	Akt1/Phlda2/Pfkl/Pfkfb2/Igf2/Mapk14/Ldha	7	445	4.1994
GO:0043491	protein kinase B signaling	0.0378378	0.00901029	0.00147313	0.012092	0.00775937	Akt1/Slc9a3r1/Hsp90aa1/Pdgfa/Dag1/Myorg/Igf2	7	446	4.1994
GO:1901215	negative regulation of neuron death	0.0432432	0.0116185	0.00148401	0.0120921	0.00775941	Apoe/Erbb3/Abcc1/Nfatc4/Creb1/Tsc1/Hyou1/Neo1	8	448	3.72192
GO:0009896	positive regulation of catabolic process	0.0594595	0.0203917	0.00150858	0.0122255	0.00784503	Akt1/Apoe/Rock2/Hsp90aa1/Dab2/Csnk1e/Csnk1d/Tsc1/Atm/Twist1/Rab3gap1	11	452	2.91586
GO:0046328	regulation of JNK cascade	0.0378378	0.00905771	0.00151807	0.0122753	0.00787696	Akt1/Dvl3/Pafah1b1/Dab2/Men1/Dnaja1/Fgf15	7	453	4.17742
GO:1902533	positive regulation of intracellular signal transduction	0.0972973	0.044435	0.00154919	0.0124445	0.00798554	Akt1/Apoe/Dvl3/Erbb3/Frs2/Rock2/Slc9a3r1/Hsp90aa1/Dab2/Ajuba/Cdh2/Pdgfa/Fgf15/Atm/Ror1/Myorg/Igf2/Adam17	18	454	2.18966
GO:0046165	alcohol biosynthetic process	0.0324324	0.00668658	0.00154919	0.0124445	0.00798554	Apoe/Srebf1/Apob/Dab2/Pth1r/Hmgcs1	6	455	4.85037
GO:0050921	positive regulation of chemotaxis	0.0324324	0.00668658	0.00154919	0.0124445	0.00798554	Tubb2b/Adam17/Mapk14/Adam10/Mospd2/Ano6	6	456	4.85037
GO:0021761	limbic system development	0.027027	0.00459999	0.00165383	0.0131671	0.00844927	Ogdh/Pafah1b1/Ywhae/Tsc1/Rab3gap1	5	458	5.87545
GO:0030510	regulation of BMP signaling pathway	0.027027	0.00459999	0.00165383	0.0131671	0.00844927	Sulf1/Msx2/Smad2/Neo1/Rbpj	5	459	5.87545
GO:0106106	cold-induced thermogenesis	0.0324324	0.00678143	0.00166431	0.0131671	0.00844927	Cidea/Scd1/Rbpj/Elovl6/Adam17/Acvr2b	6	462	4.78254
GO:0120161	regulation of cold-induced thermogenesis	0.0324324	0.00678143	0.00166431	0.0131671	0.00844927	Cidea/Scd1/Rbpj/Elovl6/Adam17/Acvr2b	6	463	4.78254
GO:0010634	positive regulation of epithelial cell migration	0.0324324	0.00682885	0.00172426	0.0134816	0.00865108	Sp1/Akt1/Rock2/Has2/Igf2/Adam17	6	466	4.74932
GO:0010595	positive regulation of endothelial cell migration	0.027027	0.00464741	0.00173055	0.0134816	0.00865108	Sp1/Akt1/Rock2/Igf2/Adam17	5	467	5.8155
GO:0043502	regulation of muscle adaptation	0.027027	0.00464741	0.00173055	0.0134816	0.00865108	Akap1/Rock2/Srl/Parp1/Atp2a2	5	468	5.8155
GO:0070585	protein localization to mitochondrion	0.027027	0.00464741	0.00173055	0.0134816	0.00865108	Akt1/Srebf1/Hsp90aa1/Ywhaz/Dnaja1	5	469	5.8155
GO:0099072	regulation of postsynaptic membrane neurotransmitter receptor levels	0.027027	0.00464741	0.00173055	0.0134816	0.00865108	Ywhae/Ap2m1/Ap2b1/Dag1/Adam10	5	470	5.8155
GO:0051640	organelle localization	0.0648649	0.0239484	0.00173351	0.0134816	0.00865108	Golga2/Rab1a/Slc9a3r1/Pafah1b1/Ywhaz/Cdh2/Actr3/Itga4/Pcm1/Atm/Dync1li2/Rab3gap1	12	471	2.70853
GO:0090068	positive regulation of cell cycle process	0.0432432	0.0119505	0.00177142	0.0137473	0.00882154	Akt1/Pkn2/Rock2/Msx2/Plk4/Ccnd3/Igf2/Adam17	8	472	3.61853
GO:0045667	regulation of osteoblast differentiation	0.0324324	0.00687627	0.00178583	0.0138159	0.00886561	Msx2/Il6st/Men1/Areg/Twist1/Acvr2b	6	473	4.71657
GO:0033865	nucleoside bisphosphate metabolic process	0.027027	0.00469484	0.00180985	0.0138692	0.00889981	Ogdh/Acly/Fasn/Pank1/Hmgcs1	5	476	5.75676
GO:0033875	ribonucleoside bisphosphate metabolic process	0.027027	0.00469484	0.00180985	0.0138692	0.00889981	Ogdh/Acly/Fasn/Pank1/Hmgcs1	5	477	5.75676
GO:0034032	purine nucleoside bisphosphate metabolic process	0.027027	0.00469484	0.00180985	0.0138692	0.00889981	Ogdh/Acly/Fasn/Pank1/Hmgcs1	5	478	5.75676
GO:0002065	columnar/cuboidal epithelial cell differentiation	0.0324324	0.0069237	0.00184905	0.0140157	0.00899379	Hey2/Slc9a3r1/Pafah1b1/Cdh2/Men1/Rbpj	6	479	4.68427
GO:0030307	positive regulation of cell growth	0.0378378	0.00938967	0.00186335	0.0140731	0.0090306	Akt1/Apoe/Dbnl/Pafah1b1/Golga4/Adam17/Adam10	7	485	4.02973
GO:0060541	respiratory system development	0.0432432	0.0120928	0.00190732	0.0143166	0.00918689	Sp1/Smad2/Pdgfa/Creb1/Rbpj/Dag1/Acvr2b/Mapk1	8	488	3.57596
GO:0050679	positive regulation of epithelial cell proliferation	0.0378378	0.00943709	0.00191727	0.0143619	0.00921592	Sp1/Akt1/Has2/Itga4/Twist1/Igf2/Adam17	7	489	4.00948
GO:0051345	positive regulation of hydrolase activity	0.0648649	0.0242804	0.00194327	0.0145269	0.00932183	Akt1/Dvl3/Napa/Rock2/Men1/Tsc1/Tbc1d1/Rab3gap1/Tbc1d16/Agrn/Mapk14/Arl1	12	490	2.67149
GO:0098609	cell-cell adhesion	0.0810811	0.0345236	0.00196091	0.0146289	0.00938731	Akt1/Hsp90aa1/Il6st/Ajuba/Myo10/Has2/Cdh2/Capn1/Itga4/Casp3/Ctnna1/Nexn/Igf2/Mapk14/Cd2ap	15	491	2.34857
GO:0045778	positive regulation of ossification	0.027027	0.00478968	0.0019764	0.0147145	0.00944222	Msx2/Il6st/Men1/Acvr2b/Ano6	5	492	5.64276
GO:0055114	oxidation-reduction process	0.0918919	0.0417793	0.00199382	0.0148141	0.00950613	Akt1/Phlda2/Foxred2/Pfkl/Ogdh/Sdha/Il6st/Nfatc4/Fasn/Ugdh/Pcyox1/Twist1/Scd1/Degs1/Igf2/Mapk14/Ldha	17	493	2.19946
GO:0060627	regulation of vesicle-mediated transport	0.0702703	0.0276948	0.00200327	0.0148542	0.00953185	Apoe/Napa/Pacsin2/Rab4a/Dab2/Ap2m1/Cdh2/Atp2a2/Acsl3/Rab3gap1/Cd2ap/Mapk1/Ano6	13	494	2.53731
GO:0009743	response to carbohydrate	0.0378378	0.00953194	0.00202874	0.0149758	0.00960986	Pfkl/Srebf1/Apob/Smad2/Pfkfb2/Casp3/Acvr2b	7	496	3.96958
GO:0060562	epithelial tube morphogenesis	0.0540541	0.018068	0.00203708	0.0149758	0.00960986	Dvl3/Rock2/Msx2/Nfatc4/Tsc1/Areg/Casp3/Twist1/Rbpj/Dag1	10	497	2.9917
GO:0003231	cardiac ventricle development	0.0324324	0.00706596	0.00204893	0.0149758	0.00960986	Hey2/Frs2/Trip11/Ap2b1/Rbpj/Myl3	6	498	4.58995
GO:0110053	regulation of actin filament organization	0.0432432	0.012235	0.00205132	0.0149758	0.00960986	Wdr1/Dbnl/Rock2/Capn1/Actr3/Tsc1/Cttn/Specc1l	8	499	3.53438
GO:0003300	cardiac muscle hypertrophy	0.027027	0.0048371	0.00206374	0.0150288	0.0096439	Akap1/Hey2/Rock2/Parp1/Atp2a2	5	503	5.58744
GO:0070507	regulation of microtubule cytoskeleton organization	0.0378378	0.00962678	0.00214516	0.0155172	0.00995727	Rock2/Pafah1b1/Plk4/Camsap1/Fkbp4/Specc1l/Agrn	7	504	3.93048
GO:0016050	vesicle organization	0.0432432	0.0123299	0.00215198	0.0155172	0.00995727	Rab1a/Pafah1b1/Sec23a/Ap2m1/Creb1/Rab14/Vav3/Cd2ap	8	508	3.50719
GO:0016049	cell growth	0.0648649	0.0246123	0.00217344	0.0156411	0.0100368	Akt1/Apoe/Dbnl/Pafah1b1/Hsp90aa1/Dab2/Actr3/Itga4/Cttn/Golga4/Adam17/Adam10	12	509	2.63546
GO:0050769	positive regulation of neurogenesis	0.0702703	0.0279793	0.00218948	0.0156964	0.0100723	Golga2/Apoe/Dvl3/Dbnl/Pafah1b1/Il6st/Csnk1d/Actr3/Ptpra/Golga4/Dag1/Tubb2b/Adam17	13	510	2.51151
GO:0000278	mitotic cell cycle	0.0864865	0.0385071	0.0021897	0.0156964	0.0100723	Akt1/Golga2/Pkn2/Rock2/Slc9a3r1/Pafah1b1/Akap8/Tuba4a/Rab35/Tuba8/Ccnd3/Atm/Tubb2b/Igf2/Adam17/Cdkn2b	16	511	2.24599
GO:0030900	forebrain development	0.0540541	0.0182577	0.00219751	0.0157216	0.0100885	Frs2/Ogdh/Pafah1b1/Ywhae/Cdh2/Creb1/Tsc1/Pcm1/Rab3gap1/Rbpj	10	512	2.96062
GO:0007160	cell-matrix adhesion	0.0378378	0.00967421	0.00220528	0.0157465	0.0101044	Utrn/Ajuba/Slk/Tsc1/Itga4/Cttn/Dag1	7	513	3.91121
GO:0015980	energy derivation by oxidation of organic compounds	0.0432432	0.0124247	0.0022565	0.0160496	0.0102989	Akt1/Phlda2/Ogdh/Sdha/Il6st/Nfatc4/Igf2/Ldha	8	514	3.48042
GO:0048588	developmental cell growth	0.0432432	0.0124247	0.0022565	0.0160496	0.0102989	Apoe/Dbnl/Pafah1b1/Hsp90aa1/Actr3/Itga4/Cttn/Golga4	8	515	3.48042
GO:0007254	JNK cascade	0.0378378	0.00972163	0.00226669	0.0160597	0.0103054	Akt1/Dvl3/Pafah1b1/Dab2/Men1/Dnaja1/Fgf15	7	517	3.89213
GO:0017038	protein import	0.0378378	0.00976905	0.00232941	0.0164723	0.0105702	Akt1/Apoe/Akap1/Hsp90aa1/Fam53b/Mapk14/Mapk1	7	518	3.87324
GO:0007009	plasma membrane organization	0.027027	0.00497937	0.0023427	0.0165025	0.0105896	Akt1/Pacsin2/Atp2a2/Agrn/Ano6	5	519	5.4278
GO:0030518	intracellular steroid hormone receptor signaling pathway	0.027027	0.00497937	0.0023427	0.0165025	0.0105896	Dab2/Parp1/Dnaja1/Fkbp4/Wbp2	5	520	5.4278
GO:0043112	receptor metabolic process	0.0378378	0.00981647	0.00239346	0.0167955	0.0107776	Apoe/Dab2/Ap2m1/Capn1/Ap2b1/Tbc1d16/Agrn	7	521	3.85452
GO:0051224	negative regulation of protein transport	0.0378378	0.00981647	0.00239346	0.0167955	0.0107776	Apoe/Akap1/Pfkl/Srebf1/Cidea/Parp1/Neo1	7	522	3.85452
GO:0014897	striated muscle hypertrophy	0.027027	0.00502679	0.0024415	0.0170023	0.0109103	Akap1/Hey2/Rock2/Parp1/Atp2a2	5	525	5.37659
GO:0034766	negative regulation of ion transmembrane transport	0.027027	0.00502679	0.0024415	0.0170023	0.0109103	Akt1/Slc9a3r1/Ywhae/Twist1/Agrn	5	526	5.37659
GO:0043523	regulation of neuron apoptotic process	0.0432432	0.0126144	0.00247747	0.0172201	0.01105	Apoe/Erbb3/Nfatc4/Parp1/Casp3/Hyou1/Atm/Agrn	8	527	3.42808
GO:0050709	negative regulation of protein secretion	0.0324324	0.0073505	0.00249724	0.0172919	0.0110961	Apoe/Pfkl/Srebf1/Cidea/Parp1/Neo1	6	529	4.41228
GO:0044089	positive regulation of cellular component biogenesis	0.0648649	0.0250865	0.00254061	0.0175114	0.011237	Rock2/Hsp90aa1/Ajuba/Plk4/Creb1/Actr3/Tsc1/Cttn/Atm/Rab3gap1/Dag1/Agrn	12	530	2.58564
GO:0014812	muscle cell migration	0.027027	0.00507422	0.00254329	0.0175114	0.011237	Il6st/Has2/Pdgfa/Rbpj/Ssh1	5	531	5.32635
GO:0044264	cellular polysaccharide metabolic process	0.027027	0.00507422	0.00254329	0.0175114	0.011237	Akt1/Phlda2/Il6st/Has2/Igf2	5	532	5.32635
GO:0008544	epidermis development	0.0486486	0.015602	0.00256848	0.0175857	0.0112846	Akt1/Hey2/Rock2/Slc9a3r1/Pafah1b1/Msx2/Pdgfa/Casp3/Rbpj	9	535	3.1181
GO:0006091	generation of precursor metabolites and energy	0.0540541	0.0186845	0.00259583	0.0177398	0.0113835	Akt1/Phlda2/Pfkl/Ogdh/Sdha/Il6st/Nfatc4/Pfkfb2/Igf2/Ldha	10	536	2.89299
GO:0014896	muscle hypertrophy	0.027027	0.00512164	0.00264813	0.0180299	0.0115697	Akap1/Hey2/Rock2/Parp1/Atp2a2	5	537	5.27703
GO:1904659	glucose transmembrane transport	0.027027	0.00512164	0.00264813	0.0180299	0.0115697	Akt1/Erbb3/Tsc1/Fgf15/Mapk14	5	538	5.27703
GO:0051896	regulation of protein kinase B signaling	0.0324324	0.00744535	0.00266193	0.0180567	0.0115869	Slc9a3r1/Hsp90aa1/Pdgfa/Dag1/Myorg/Igf2	6	539	4.35607
GO:1990845	adaptive thermogenesis	0.0324324	0.00744535	0.00266193	0.0180567	0.0115869	Cidea/Scd1/Rbpj/Elovl6/Adam17/Acvr2b	6	540	4.35607
GO:0070371	ERK1 and ERK2 cascade	0.0486486	0.0156969	0.00267433	0.0181074	0.0116194	Apoe/Frs2/Slc9a3r1/Dab2/Rps6ka6/Pdgfa/Fgf15/Adam17/Mapk1	9	541	3.09926
GO:0030595	leukocyte chemotaxis	0.0378378	0.0100536	0.00273435	0.0183779	0.011793	Vav3/Itga9/Adam17/Mapk14/Adam10/Mospd2/Ano6	7	544	3.76362
GO:2000027	regulation of animal organ morphogenesis	0.0378378	0.0100536	0.00273435	0.0183779	0.011793	Dvl3/Sulf1/Frs2/Dab2/Pdgfa/Twist1/Rbpj	7	545	3.76362
GO:0008645	hexose transmembrane transport	0.027027	0.00516906	0.00275607	0.0184899	0.0118648	Akt1/Erbb3/Tsc1/Fgf15/Mapk14	5	546	5.22861
GO:0042493	response to drug	0.0918919	0.0431546	0.00278626	0.0186527	0.0119693	Rock2/Slc9a3r1/Ywhaz/Abcc1/Capn1/Creb1/Parp1/Casp3/Vav3/Wbp2/Ppp1r14a/Ctnna1/Ssh1/Igf2/Adam17/Mapk14/Mapk1	17	547	2.12937
GO:0032970	regulation of actin filament-based process	0.0540541	0.0188742	0.00279051	0.0186527	0.0119693	Wdr1/Dbnl/Rock2/Capn1/Actr3/Tsc1/Atp2a2/Cttn/Specc1l/Cd2ap	10	548	2.86391
GO:0010594	regulation of endothelial cell migration	0.0324324	0.00754019	0.00283463	0.018913	0.0121364	Sp1/Akt1/Apoe/Rock2/Igf2/Adam17	6	549	4.30127
GO:0009894	regulation of catabolic process	0.0864865	0.0395504	0.00285216	0.0189954	0.0121892	Akt1/Golga2/Apoe/Mapkapk2/Srebf1/Rock2/Hsp90aa1/Dab2/Csnk1e/Cidea/Csnk1d/Tsc1/Cttn/Atm/Twist1/Rab3gap1	16	550	2.18674
GO:0045446	endothelial cell differentiation	0.027027	0.00521648	0.00286715	0.0190606	0.0122311	Hey2/Rock2/Fasn/Rbpj/Acvr2b	5	551	5.18108
GO:0003012	muscle system process	0.0540541	0.018969	0.00289215	0.0191919	0.0123153	Sulf1/Akap1/Hey2/Rock2/Srl/Parp1/Atp2a2/Cttn/Agrn/Myl3	10	552	2.84959
GO:0030099	myeloid cell differentiation	0.0540541	0.0190165	0.00294406	0.0194673	0.012492	Sp1/Wdr1/Pafah1b1/Dab2/Fasn/Creb1/Casp3/Rbpj/Mapk14/Sh3pxd2a	10	553	2.84249
GO:0050920	regulation of chemotaxis	0.0378378	0.0101959	0.00295607	0.0194673	0.012492	Agrn/Tubb2b/Adam17/Mapk14/Adam10/Mospd2/Ano6	7	554	3.7111
GO:0031647	regulation of protein stability	0.0432432	0.0129938	0.00297012	0.0194673	0.012492	Dvl3/Srebf1/Hsp90aa1/Creb1/Tsc1/Casp3/Cct2/Rab3gap1	8	555	3.32799
GO:0034504	protein localization to nucleus	0.0432432	0.0129938	0.00297012	0.0194673	0.012492	Akt1/Akap1/Ywhae/Parp1/Fam53b/Mapk14/Cd2ap/Mapk1	8	556	3.32799
GO:0001843	neural tube closure	0.027027	0.00526391	0.00298144	0.0194673	0.012492	Dvl3/Rock2/Tsc1/Casp3/Twist1	5	557	5.1344
GO:0002688	regulation of leukocyte chemotaxis	0.027027	0.00526391	0.00298144	0.0194673	0.012492	Adam17/Mapk14/Adam10/Mospd2/Ano6	5	558	5.1344
GO:0015749	monosaccharide transmembrane transport	0.027027	0.00526391	0.00298144	0.0194673	0.012492	Akt1/Erbb3/Tsc1/Fgf15/Mapk14	5	559	5.1344
GO:0009913	epidermal cell differentiation	0.0378378	0.0102433	0.00303296	0.0196981	0.0126402	Hey2/Rock2/Slc9a3r1/Pafah1b1/Msx2/Casp3/Rbpj	7	563	3.69392
GO:0030100	regulation of endocytosis	0.0378378	0.0102433	0.00303296	0.0196981	0.0126402	Apoe/Pacsin2/Rab4a/Dab2/Ap2m1/Cd2ap/Ano6	7	564	3.69392
GO:0022407	regulation of cell-cell adhesion	0.0540541	0.0191113	0.00305013	0.0197746	0.0126892	Akt1/Hsp90aa1/Il6st/Myo10/Has2/Capn1/Itga4/Casp3/Igf2/Mapk14	10	565	2.82838
GO:0034219	carbohydrate transmembrane transport	0.027027	0.00531133	0.00309899	0.0199596	0.012808	Akt1/Erbb3/Tsc1/Fgf15/Mapk14	5	566	5.08856
GO:0043401	steroid hormone mediated signaling pathway	0.027027	0.00531133	0.00309899	0.0199596	0.012808	Dab2/Parp1/Dnaja1/Fkbp4/Wbp2	5	567	5.08856
GO:0060606	tube closure	0.027027	0.00531133	0.00309899	0.0199596	0.012808	Dvl3/Rock2/Tsc1/Casp3/Twist1	5	568	5.08856
GO:0006790	sulfur compound metabolic process	0.0432432	0.0130886	0.00310446	0.0199596	0.012808	Sp1/Sulf1/Ogdh/Acly/Fasn/Ugdh/Pcyox1/Hmgcs1	8	569	3.30388
GO:0007565	female pregnancy	0.0324324	0.00768246	0.00310925	0.0199596	0.012808	Sp1/Akt1/Men1/Maged2/Fkbp4/Mapk1	6	570	4.22162
GO:0033157	regulation of intracellular protein transport	0.0378378	0.0102907	0.00311136	0.0199596	0.012808	Akap1/Srebf1/Ywhae/Actr3/Pcm1/Mapk14/Mapk1	7	571	3.6769
GO:0032271	regulation of protein polymerization	0.0378378	0.0103381	0.00319131	0.0202948	0.013023	Dbnl/Hsp90aa1/Capn1/Actr3/Camsap1/Fkbp4/Cttn	7	575	3.66003
GO:0033673	negative regulation of kinase activity	0.0378378	0.0103381	0.00319131	0.0202948	0.013023	Akt1/Apoe/Ajuba/Men1/Dnaja1/Dusp16/Casp3	7	576	3.66003
GO:0030879	mammary gland development	0.0324324	0.00772988	0.00320506	0.0203469	0.0130565	Msx2/Capn1/Fasn/Creb1/Areg/Mapk1	6	577	4.19572
GO:1903076	regulation of protein localization to plasma membrane	0.027027	0.00535875	0.00321984	0.0204053	0.013094	Akt1/Dab2/Ap2m1/Actr3/Acsl3	5	578	5.04353
GO:0001816	cytokine production	0.0810811	0.0364205	0.00325294	0.0204205	0.0131037	Arnt/Mapkapk2/Sulf1/Rab1a/Rock2/Nfatc4/Akap8/Cidea/Creb1/Parp1/Twist1/Rbpj/Adam17/Mapk14/Cd2ap	15	579	2.22625
GO:0031346	positive regulation of cell projection organization	0.0594595	0.0225257	0.00325596	0.0204205	0.0131037	Golga2/Apoe/Dvl3/Dbnl/Pafah1b1/Hsp90aa1/Actr3/Golga4/Agrn/Tubb2b/Adam17	11	582	2.63962
GO:0007163	establishment or maintenance of cell polarity	0.0378378	0.0103855	0.00327283	0.0204205	0.0131037	Wdr1/Slc9a3r1/Pafah1b1/Hsp90aa1/Actr3/Ctnna1/Ckap5	7	583	3.64332
GO:0019318	hexose metabolic process	0.0378378	0.0103855	0.00327283	0.0204205	0.0131037	Akt1/Phlda2/Pfkl/Pfkfb2/Igf2/Mapk14/Ldha	7	584	3.64332
GO:0071902	positive regulation of protein serine/threonine kinase activity	0.0432432	0.0132309	0.0033148	0.020545	0.0131836	Akt1/Dvl3/Frs2/Dab2/Ajuba/Pdgfa/Ccnd3/Adam17	8	591	3.26835
GO:0048814	regulation of dendrite morphogenesis	0.027027	0.00540617	0.00334405	0.0206913	0.0132775	Dbnl/Pafah1b1/Nfatc4/Actr3/Adam10	5	592	4.99929
GO:0002792	negative regulation of peptide secretion	0.0324324	0.00782473	0.00340327	0.0209869	0.0134671	Apoe/Pfkl/Srebf1/Cidea/Parp1/Neo1	6	594	4.14486
GO:0008285	negative regulation of cell population proliferation	0.0756757	0.0330061	0.00341709	0.0210366	0.0134991	Apoe/Sulf1/Slc9a3r1/Msx2/Dab2/Smad2/Men1/Tsc1/Casp3/Pth1r/Atm/Ctnna1/Rbpj/Cdkn2b	14	595	2.29278
GO:0001655	urogenital system development	0.0486486	0.0163134	0.00344951	0.0212006	0.0136043	Sulf1/Frs2/Vcan/Smad2/Pdgfa/Tsc1/Prom1/Fkbp4/Acvr2b	9	596	2.98213
GO:0071901	negative regulation of protein serine/threonine kinase activity	0.027027	0.0054536	0.00347168	0.0213011	0.0136688	Apoe/Men1/Dnaja1/Dusp16/Casp3	5	597	4.95582
GO:0043534	blood vessel endothelial cell migration	0.027027	0.00550102	0.00360276	0.0219227	0.0140677	Sp1/Akt1/Apoe/Igf2/Adam17	5	600	4.91309
GO:1903828	negative regulation of cellular protein localization	0.027027	0.00550102	0.00360276	0.0219227	0.0140677	Akap1/Rock2/Dab2/Ap2m1/Dnaja1	5	601	4.91309
GO:0045931	positive regulation of mitotic cell cycle	0.0324324	0.00791957	0.00361048	0.0219227	0.0140677	Akt1/Pkn2/Pafah1b1/Ccnd3/Igf2/Adam17	6	602	4.09523
GO:0010631	epithelial cell migration	0.0432432	0.0134206	0.00361229	0.0219227	0.0140677	Sp1/Akt1/Apoe/Pkn2/Rock2/Has2/Igf2/Adam17	8	603	3.22216
GO:0061138	morphogenesis of a branching epithelium	0.0378378	0.0105752	0.00361488	0.0219227	0.0140677	Sulf1/Frs2/Msx2/Nfatc4/Pdgfa/Areg/Dag1	7	604	3.57797
GO:0031668	cellular response to extracellular stimulus	0.0378378	0.0106227	0.0037045	0.0224151	0.0143837	Srebf1/Tsc1/Itga4/Ssh1/Ldha/Mapk1/Cdkn2b	7	605	3.56199
GO:0045216	cell-cell junction organization	0.0324324	0.00796699	0.00371753	0.0224151	0.0143837	Lsr/Pkn2/Wdr1/Rock2/Cdh2/Ctnna1	6	606	4.07085
GO:0050821	protein stabilization	0.0324324	0.00796699	0.00371753	0.0224151	0.0143837	Dvl3/Hsp90aa1/Creb1/Tsc1/Cct2/Rab3gap1	6	607	4.07085
GO:0032956	regulation of actin cytoskeleton organization	0.0486486	0.0165031	0.00372056	0.0224151	0.0143837	Wdr1/Dbnl/Rock2/Capn1/Actr3/Tsc1/Cttn/Specc1l/Cd2ap	9	608	2.94786
GO:0060349	bone morphogenesis	0.027027	0.00554844	0.00373737	0.0224794	0.0144249	Trip11/Msx2/Has2/Hspg2/Twist1	5	609	4.8711
GO:0090132	epithelium migration	0.0432432	0.0135154	0.00376859	0.0226301	0.0145216	Sp1/Akt1/Apoe/Pkn2/Rock2/Has2/Igf2/Adam17	8	610	3.19954
GO:0030509	BMP signaling pathway	0.0324324	0.00801442	0.00382692	0.0227997	0.0146304	Sulf1/Msx2/Smad2/Neo1/Rbpj/Acvr2b	6	611	4.04676
GO:0005976	polysaccharide metabolic process	0.027027	0.00559586	0.00387554	0.0229659	0.0147371	Akt1/Phlda2/Il6st/Has2/Igf2	5	617	4.82982
GO:0014020	primary neural tube formation	0.027027	0.00559586	0.00387554	0.0229659	0.0147371	Dvl3/Rock2/Tsc1/Casp3/Twist1	5	618	4.82982
GO:0007265	Ras protein signal transduction	0.0540541	0.0197752	0.00388094	0.0229659	0.0147371	Apoe/Rab4a/Rab1a/Dbnl/Rock2/Cdh2/Rab14/Rab35/Vav3/Arhgef12	10	619	2.73342
GO:0010632	regulation of epithelial cell migration	0.0378378	0.0107175	0.00388879	0.0229752	0.0147431	Sp1/Akt1/Apoe/Rock2/Has2/Igf2/Adam17	7	620	3.53047
GO:0090130	tissue migration	0.0432432	0.0136103	0.00393008	0.0231445	0.0148517	Sp1/Akt1/Apoe/Pkn2/Rock2/Has2/Igf2/Adam17	8	622	3.17725
GO:0007264	small GTPase mediated signal transduction	0.0594595	0.0231896	0.00404886	0.0236162	0.0151544	Apoe/Rab4a/Rab1a/Dbnl/Rock2/Cdh2/Rab14/Rab35/Vav3/Arhgef12/Cd2ap	11	628	2.56405
GO:2001233	regulation of apoptotic signaling pathway	0.0540541	0.0199175	0.00408035	0.0237373	0.0152321	Akt1/Slc9a3r1/Dab2/Nfatc4/Parp1/Creb3l1/Dnaja1/Cttn/Hyou1/Ctnna1	10	629	2.7139
GO:0045787	positive regulation of cell cycle	0.0486486	0.0167402	0.00408258	0.0237373	0.0152321	Akt1/Pkn2/Rock2/Pafah1b1/Msx2/Plk4/Ccnd3/Igf2/Adam17	9	630	2.9061
GO:0007369	gastrulation	0.0324324	0.00815668	0.00416943	0.0241274	0.0154824	Frs2/Smad2/Supt20/Ugdh/Dag1/Acvr2b	6	633	3.97618
GO:0099537	trans-synaptic signaling	0.0864865	0.0412576	0.00429098	0.0247244	0.0158655	Apoe/Napa/Pacsin2/Pafah1b1/Nfatc4/Cdh2/Creb1/Ptpra/Atp2a2/Rab3gap1/Dag1/Agrn/Ssh1/Tubb2b/Mapk1/Sptbn2	16	634	2.09625
GO:1901216	positive regulation of neuron death	0.027027	0.00573813	0.00431199	0.0247956	0.0159112	Parp1/Casp3/Atm/Agrn/Ssh1	5	637	4.71007
GO:0043588	skin development	0.0432432	0.0138474	0.00435724	0.0249861	0.0160335	Akt1/Elovl1/Rock2/Msx2/Pdgfa/Casp3/Scd1/Rbpj	8	638	3.12284
GO:0007517	muscle organ development	0.0540541	0.0201072	0.00435876	0.0249861	0.0160335	Erbb3/Hey2/Frs2/Creb1/Twist1/Rbpj/Myorg/Mapk14/Myl3/Mapk1	10	639	2.6883
GO:0006913	nucleocytoplasmic transport	0.0432432	0.0138948	0.00444681	0.0253209	0.0162483	Akt1/Akap1/Ywhae/Tsc1/Fam53b/Mapk14/Adam10/Mapk1	8	640	3.11219
GO:0051169	nuclear transport	0.0432432	0.0138948	0.00444681	0.0253209	0.0162483	Akt1/Akap1/Ywhae/Tsc1/Fam53b/Mapk14/Adam10/Mapk1	8	641	3.11219
GO:1903037	regulation of leukocyte cell-cell adhesion	0.0432432	0.0138948	0.00444681	0.0253209	0.0162483	Akt1/Hsp90aa1/Il6st/Has2/Capn1/Itga4/Casp3/Igf2	8	642	3.11219
GO:2000278	regulation of DNA biosynthetic process	0.027027	0.00578556	0.00446496	0.0253209	0.0162483	Hsp90aa1/Men1/Cct2/Atm/Mapk1	5	643	4.67147
GO:0043405	regulation of MAP kinase activity	0.0432432	0.0139422	0.00453778	0.0255722	0.0164095	Apoe/Dvl3/Frs2/Dab2/Ajuba/Pdgfa/Dnaja1/Dusp16	8	650	3.1016
GO:0051656	establishment of organelle localization	0.0486486	0.0170247	0.0045528	0.0256174	0.0164385	Rab1a/Slc9a3r1/Pafah1b1/Ywhaz/Actr3/Itga4/Pcm1/Atm/Rab3gap1	9	651	2.85753
GO:2001234	negative regulation of apoptotic signaling pathway	0.0378378	0.0110495	0.00458911	0.0257821	0.0165442	Akt1/Dab2/Creb3l1/Dnaja1/Cttn/Hyou1/Ctnna1	7	652	3.42441
GO:0003158	endothelium development	0.027027	0.00583298	0.00462175	0.0258071	0.0165603	Hey2/Rock2/Fasn/Rbpj/Acvr2b	5	653	4.63349
GO:0008203	cholesterol metabolic process	0.027027	0.00583298	0.00462175	0.0258071	0.0165603	Apoe/Srebf1/Apob/Mttp/Hmgcs1	5	654	4.63349
GO:0060996	dendritic spine development	0.027027	0.00583298	0.00462175	0.0258071	0.0165603	Apoe/Dbnl/Pafah1b1/Actr3/Adam10	5	655	4.63349
GO:0090090	negative regulation of canonical Wnt signaling pathway	0.027027	0.00583298	0.00462175	0.0258071	0.0165603	Apoe/Slc9a3r1/Dab2/Cdh2/Mapk14	5	656	4.63349
GO:0097193	intrinsic apoptotic signaling pathway	0.0432432	0.0139897	0.00463018	0.0258149	0.0165652	Slc9a3r1/Nfatc4/Parp1/Creb3l1/Dnaja1/Casp3/Hyou1/Atm	8	657	3.09109
GO:0046879	hormone secretion	0.0486486	0.0171196	0.00471859	0.0261882	0.0168048	Rab1a/Pfkl/Srebf1/Dab2/Ywhaz/Smad2/Creb1/Pfkfb2/Acvr2b	9	660	2.8417
GO:0042157	lipoprotein metabolic process	0.027027	0.0058804	0.00478242	0.0263429	0.0169041	Apoe/Apob/Mttp/Atm/Rab3gap1	5	665	4.59612
GO:0051402	neuron apoptotic process	0.0432432	0.0141319	0.00491609	0.0267883	0.0171899	Apoe/Erbb3/Nfatc4/Parp1/Casp3/Hyou1/Atm/Agrn	8	670	3.05997
GO:0034764	positive regulation of transmembrane transport	0.0378378	0.0111917	0.00491679	0.0267883	0.0171899	Akt1/Erbb3/Slc9a3r1/Stim1/Fgf15/Mapk14/Ano6	7	671	3.38087
GO:0034612	response to tumor necrosis factor	0.0324324	0.00844122	0.00492179	0.0267883	0.0171899	Akt1/Actr3/Adam17/Mapk14/Adam10/Mapk1	6	672	3.84215
GO:0048813	dendrite morphogenesis	0.0324324	0.00844122	0.00492179	0.0267883	0.0171899	Dbnl/Rock2/Pafah1b1/Nfatc4/Actr3/Adam10	6	673	3.84215
GO:0001659	temperature homeostasis	0.0324324	0.00848864	0.00505628	0.0274387	0.0176073	Cidea/Scd1/Rbpj/Elovl6/Adam17/Acvr2b	6	674	3.82069
GO:0008064	regulation of actin polymerization or depolymerization	0.0324324	0.00848864	0.00505628	0.0274387	0.0176073	Wdr1/Dbnl/Capn1/Actr3/Cttn/Specc1l	6	675	3.82069
GO:0000723	telomere maintenance	0.027027	0.00597525	0.00511561	0.0276787	0.0177613	Hsp90aa1/Parp1/Cct2/Atm/Mapk1	5	676	4.52317
GO:0018107	peptidyl-threonine phosphorylation	0.027027	0.00597525	0.00511561	0.0276787	0.0177613	Akt1/Rock2/Csnk1e/Csnk1d/Mapk1	5	677	4.52317
GO:0009914	hormone transport	0.0486486	0.0173567	0.00515366	0.0278435	0.017867	Rab1a/Pfkl/Srebf1/Dab2/Ywhaz/Smad2/Creb1/Pfkfb2/Acvr2b	9	678	2.80288
GO:0006109	regulation of carbohydrate metabolic process	0.0324324	0.00853606	0.00519344	0.0278938	0.0178993	Akt1/Phlda2/Has2/Pfkfb2/Pth1r/Igf2	6	680	3.79946
GO:0071772	response to BMP	0.0324324	0.00853606	0.00519344	0.0278938	0.0178993	Sulf1/Msx2/Smad2/Neo1/Rbpj/Acvr2b	6	681	3.79946
GO:0071773	cellular response to BMP stimulus	0.0324324	0.00853606	0.00519344	0.0278938	0.0178993	Sulf1/Msx2/Smad2/Neo1/Rbpj/Acvr2b	6	682	3.79946
GO:0099536	synaptic signaling	0.0864865	0.0421113	0.00520798	0.0279295	0.0179222	Apoe/Napa/Pacsin2/Pafah1b1/Nfatc4/Cdh2/Creb1/Ptpra/Atp2a2/Rab3gap1/Dag1/Agrn/Ssh1/Tubb2b/Mapk1/Sptbn2	16	683	2.05376
GO:0060326	cell chemotaxis	0.0432432	0.0142742	0.00521534	0.0279295	0.0179222	Abcc1/Vav3/Itga9/Adam17/Mapk14/Adam10/Mospd2/Ano6	8	684	3.02947
GO:0032886	regulation of microtubule-based process	0.0378378	0.011334	0.0052618	0.0281372	0.0180555	Rock2/Pafah1b1/Plk4/Camsap1/Fkbp4/Specc1l/Agrn	7	685	3.33844
GO:0010565	regulation of cellular ketone metabolic process	0.027027	0.00602267	0.00528822	0.0282373	0.0181197	Akt1/Srebf1/Dab2/Fgf15/Twist1	5	686	4.48755
GO:0001558	regulation of cell growth	0.0540541	0.0207237	0.00536859	0.0286247	0.0183683	Akt1/Apoe/Dbnl/Pafah1b1/Dab2/Actr3/Cttn/Golga4/Adam17/Adam10	10	687	2.60832
GO:0032200	telomere organization	0.027027	0.00607009	0.00546492	0.0289861	0.0186002	Hsp90aa1/Parp1/Cct2/Atm/Mapk1	5	690	4.45249
GO:0030832	regulation of actin filament length	0.0324324	0.00863091	0.00547594	0.0289861	0.0186002	Wdr1/Dbnl/Capn1/Actr3/Cttn/Specc1l	6	691	3.75771
GO:0035051	cardiocyte differentiation	0.0324324	0.00863091	0.00547594	0.0289861	0.0186002	Hey2/Frs2/Tsc1/Twist1/Rbpj/Mapk1	6	692	3.75771
GO:0010976	positive regulation of neuron projection development	0.0486486	0.0175464	0.00552365	0.0289904	0.0186029	Golga2/Apoe/Dvl3/Dbnl/Pafah1b1/Actr3/Golga4/Tubb2b/Adam17	9	694	2.77258
GO:0051052	regulation of DNA metabolic process	0.0486486	0.0175464	0.00552365	0.0289904	0.0186029	Akt1/Hsp90aa1/Cidea/Men1/Parp1/Cct2/Atm/Twist1/Mapk1	9	695	2.77258
GO:0001763	morphogenesis of a branching structure	0.0378378	0.0114763	0.0056247	0.0290048	0.0186122	Sulf1/Frs2/Msx2/Nfatc4/Pdgfa/Areg/Dag1	7	709	3.29705
GO:0014065	phosphatidylinositol 3-kinase signaling	0.027027	0.00611751	0.00564575	0.0290048	0.0186122	Akt1/Erbb3/Slc9a3r1/Pdgfa/Twist1	5	713	4.41798
GO:0009749	response to glucose	0.0324324	0.00872576	0.00576953	0.0295577	0.018967	Pfkl/Srebf1/Smad2/Pfkfb2/Casp3/Acvr2b	6	714	3.71686
GO:0016331	morphogenesis of embryonic epithelium	0.0324324	0.00872576	0.00576953	0.0295577	0.018967	Dvl3/Sulf1/Rock2/Tsc1/Casp3/Twist1	6	715	3.71686
GO:0022409	positive regulation of cell-cell adhesion	0.0378378	0.011666	0.00613737	0.0312238	0.0200362	Hsp90aa1/Il6st/Myo10/Has2/Capn1/Itga4/Igf2	7	720	3.24344
GO:0016125	sterol metabolic process	0.027027	0.00625978	0.00621355	0.0315239	0.0202287	Apoe/Srebf1/Apob/Mttp/Hmgcs1	5	722	4.31757
GO:0009746	response to hexose	0.0324324	0.00886802	0.00623125	0.0315699	0.0202582	Pfkl/Srebf1/Smad2/Pfkfb2/Casp3/Acvr2b	6	723	3.65723
GO:0043410	positive regulation of MAPK cascade	0.0594595	0.0246597	0.00635519	0.0320007	0.0205347	Apoe/Dvl3/Frs2/Rock2/Dab2/Ajuba/Cdh2/Pdgfa/Fgf15/Igf2/Adam17	11	725	2.4112
GO:0034284	response to monosaccharide	0.0324324	0.00891545	0.00639097	0.0320007	0.0205347	Pfkl/Srebf1/Smad2/Pfkfb2/Casp3/Acvr2b	6	726	3.63778
GO:0005996	monosaccharide metabolic process	0.0378378	0.0117608	0.00640641	0.0320007	0.0205347	Akt1/Phlda2/Pfkl/Pfkfb2/Igf2/Mapk14/Ldha	7	727	3.21728
GO:0001841	neural tube formation	0.027027	0.0063072	0.00641142	0.0320007	0.0205347	Dvl3/Rock2/Tsc1/Casp3/Twist1	5	728	4.2851
GO:0034763	negative regulation of transmembrane transport	0.027027	0.00635463	0.00661367	0.0324744	0.0208386	Akt1/Slc9a3r1/Ywhae/Twist1/Agrn	5	745	4.25313
GO:1902806	regulation of cell cycle G1/S phase transition	0.027027	0.00635463	0.00661367	0.0324744	0.0208386	Akt1/Men1/Ccnd3/Adam17/Cdkn2b	5	746	4.25313
GO:0009150	purine ribonucleotide metabolic process	0.0432432	0.0148907	0.00667622	0.0326466	0.0209492	Pfkl/Ogdh/Acly/Fasn/Pfkfb2/Parp1/Pank1/Hmgcs1	8	747	2.90405
GO:0070372	regulation of ERK1 and ERK2 cascade	0.0432432	0.0148907	0.00667622	0.0326466	0.0209492	Apoe/Frs2/Slc9a3r1/Dab2/Rps6ka6/Pdgfa/Fgf15/Adam17	8	748	2.90405
GO:0099003	vesicle-mediated transport in synapse	0.0378378	0.0118556	0.00668416	0.0326466	0.0209492	Napa/Ap2m1/Cdh2/Atp2a2/Ap2b1/Rab3gap1/Sptbn2	7	749	3.19155
GO:1902652	secondary alcohol metabolic process	0.027027	0.00640205	0.00682035	0.0330753	0.0212242	Apoe/Srebf1/Apob/Mttp/Hmgcs1	5	755	4.22162
GO:0051348	negative regulation of transferase activity	0.0378378	0.0119031	0.00682635	0.0330753	0.0212242	Akt1/Apoe/Ajuba/Men1/Dnaja1/Dusp16/Casp3	7	756	3.17883
GO:0007568	aging	0.0378378	0.0119505	0.00697078	0.0335532	0.0215309	Akt1/Apoe/Atm/Twist1/Mapk14/Mapk1/Cdkn2b	7	761	3.16622
GO:1901137	carbohydrate derivative biosynthetic process	0.0594595	0.0249917	0.00699666	0.0336335	0.0215825	Galnt1/Golga2/Acly/Trip11/Has2/Parp1/Ugdh/Magt1/Pank1/Ccnd3/Hs6st2	11	762	2.37917
GO:0090316	positive regulation of intracellular protein transport	0.027027	0.00644947	0.00703152	0.0337568	0.0216616	Ywhae/Actr3/Pcm1/Mapk14/Mapk1	5	763	4.19058
GO:0044706	multi-multicellular organism process	0.0324324	0.00910514	0.00705974	0.0338037	0.0216917	Sp1/Akt1/Men1/Maged2/Fkbp4/Mapk1	6	764	3.56199
GO:0050773	regulation of dendrite development	0.0324324	0.00910514	0.00705974	0.0338037	0.0216917	Apoe/Dbnl/Pafah1b1/Nfatc4/Actr3/Adam10	6	765	3.56199
GO:0010506	regulation of autophagy	0.0378378	0.0119979	0.00711746	0.0339912	0.021812	Akt1/Golga2/Srebf1/Tsc1/Cttn/Atm/Rab3gap1	7	766	3.1537
GO:0031503	protein-containing complex localization	0.0378378	0.0119979	0.00711746	0.0339912	0.021812	Ap2m1/Tsc1/Fkbp4/Pcm1/Ap2b1/Dag1/Adam10	7	767	3.1537
GO:0035270	endocrine system development	0.027027	0.00649689	0.00724721	0.0344442	0.0221027	Smad2/Men1/Creb1/Rbpj/Mapk1	5	768	4.15999
GO:0021700	developmental maturation	0.0432432	0.0151752	0.00744666	0.0350626	0.0224995	Akt1/Msx2/Ywhaz/Nfatc4/Pth1r/Rbpj/Dag1/Ano6	8	772	2.84959
GO:0009411	response to UV	0.027027	0.00654432	0.00746748	0.0350684	0.0225032	Akt1/Nfatc4/Men1/Parp1/Casp3	5	780	4.12985
GO:0032388	positive regulation of intracellular transport	0.0324324	0.0092474	0.00759357	0.035524	0.0227955	Ywhae/Dab2/Actr3/Pcm1/Mapk14/Mapk1	6	782	3.50719
GO:0050731	positive regulation of peptidyl-tyrosine phosphorylation	0.0324324	0.0092474	0.00759357	0.035524	0.0227955	Erbb3/Il6st/Areg/Agrn/Igf2/Adam17	6	783	3.50719
GO:0048771	tissue remodeling	0.0324324	0.00929483	0.00777782	0.036201	0.02323	Rock2/Capn1/Itga4/Pth1r/Rbpj/Acvr2b	6	787	3.4893
GO:1904951	positive regulation of establishment of protein localization	0.0540541	0.0219567	0.00793258	0.0368744	0.0236621	Ywhae/Actr3/Pfkfb2/Pcm1/Acsl3/Cct2/Twist1/Mapk14/Cd2ap/Mapk1	10	788	2.46185
GO:0009259	ribonucleotide metabolic process	0.0432432	0.0153649	0.00799636	0.0371238	0.0238221	Pfkl/Ogdh/Acly/Fasn/Pfkfb2/Parp1/Pank1/Hmgcs1	8	789	2.81441
GO:0001817	regulation of cytokine production	0.0702703	0.0327216	0.00803315	0.0372474	0.0239014	Arnt/Mapkapk2/Sulf1/Rock2/Nfatc4/Akap8/Cidea/Creb1/Parp1/Twist1/Adam17/Mapk14/Cd2ap	13	790	2.14752
GO:0007159	leukocyte cell-cell adhesion	0.0432432	0.0154123	0.00813843	0.037391	0.0239936	Akt1/Hsp90aa1/Il6st/Has2/Capn1/Itga4/Casp3/Igf2	8	794	2.80575
GO:0006469	negative regulation of protein kinase activity	0.0324324	0.00938967	0.00815596	0.037391	0.0239936	Akt1/Apoe/Men1/Dnaja1/Dusp16/Casp3	6	795	3.45405
GO:1903530	regulation of secretion by cell	0.0810811	0.0403566	0.00818974	0.0374988	0.0240628	Apoe/Napa/Pfkl/Srebf1/Dab2/Cidea/Creb1/Pfkfb2/Parp1/Atp2a2/Neo1/Twist1/Rab3gap1/Mapk14/Cd2ap	15	800	2.00911
GO:0045666	positive regulation of neuron differentiation	0.0540541	0.0222412	0.00864014	0.0386905	0.0248275	Golga2/Apoe/Dvl3/Dbnl/Pafah1b1/Csnk1d/Actr3/Golga4/Tubb2b/Adam17	10	818	2.43036
GO:0030522	intracellular receptor signaling pathway	0.0324324	0.00953194	0.00874772	0.0391244	0.0251059	Dab2/Parp1/Dnaja1/Fkbp4/Wbp2/Twist1	6	819	3.4025
GO:0050730	regulation of peptidyl-tyrosine phosphorylation	0.0378378	0.0125196	0.00888604	0.0395103	0.0253535	Erbb3/Il6st/Pdgfa/Areg/Agrn/Igf2/Adam17	7	822	3.0223
GO:0090288	negative regulation of cellular response to growth factor stimulus	0.027027	0.00682885	0.00888792	0.0395103	0.0253535	Sulf1/Cidea/Creb3l1/Adam17/Peg10	5	823	3.95777
GO:1905952	regulation of lipid localization	0.027027	0.00682885	0.00888792	0.0395103	0.0253535	Akt1/Apoe/Apob/Dab2/Cidea	5	824	3.95777
GO:0043542	endothelial cell migration	0.0324324	0.00957936	0.00895164	0.0397453	0.0255043	Sp1/Akt1/Apoe/Rock2/Igf2/Adam17	6	825	3.38566
GO:0050680	negative regulation of epithelial cell proliferation	0.027027	0.00687627	0.00914157	0.0404415	0.0259511	Apoe/Sulf1/Dab2/Men1/Cdkn2b	5	828	3.93048
GO:0045862	positive regulation of proteolysis	0.0432432	0.0157443	0.00918669	0.0405921	0.0260477	Akt1/Apoe/Rock2/Dab2/Csnk1e/Men1/Csnk1d/Mapk14	8	829	2.7466
GO:0008154	actin polymerization or depolymerization	0.0324324	0.00967421	0.00936966	0.0413507	0.0265345	Wdr1/Dbnl/Capn1/Actr3/Cttn/Specc1l	6	830	3.35246
GO:0097530	granulocyte migration	0.027027	0.0069237	0.00940017	0.041373	0.0265488	Wdr1/Vav3/Itga9/Mapk14/Mospd2	5	831	3.90355
GO:0098693	regulation of synaptic vesicle cycle	0.027027	0.0069237	0.00940017	0.041373	0.0265488	Napa/Ap2m1/Cdh2/Atp2a2/Rab3gap1	5	832	3.90355
GO:0034599	cellular response to oxidative stress	0.0378378	0.0126618	0.0094199	0.041373	0.0265488	Akt1/Arnt/Capn1/Parp1/Tsc1/Atp2a2/Mapk1	7	833	2.98834
GO:0051048	negative regulation of secretion	0.0378378	0.0126618	0.0094199	0.041373	0.0265488	Apoe/Erbb3/Pfkl/Srebf1/Cidea/Parp1/Neo1	7	834	2.98834
GO:0007015	actin filament organization	0.0486486	0.0191587	0.00955975	0.0414898	0.0266237	Wdr1/Dbnl/Rock2/Capn1/Actr3/Tsc1/Cttn/Specc1l/Cd2ap	9	844	2.53924
GO:1903039	positive regulation of leukocyte cell-cell adhesion	0.0324324	0.00972163	0.00958382	0.041545	0.0266592	Hsp90aa1/Il6st/Has2/Capn1/Itga4/Igf2	6	845	3.33611
GO:0008643	carbohydrate transport	0.027027	0.00697112	0.00966377	0.041604	0.0266971	Akt1/Erbb3/Tsc1/Fgf15/Mapk14	5	849	3.877
GO:0016482	cytosolic transport	0.027027	0.00697112	0.00966377	0.041604	0.0266971	Vps53/Dab2/Rab14/Arl1/Mapk1	5	850	3.877
GO:0019693	ribose phosphate metabolic process	0.0432432	0.0158866	0.00966558	0.041604	0.0266971	Pfkl/Ogdh/Acly/Fasn/Pfkfb2/Parp1/Pank1/Hmgcs1	8	851	2.722
GO:0009991	response to extracellular stimulus	0.0486486	0.0192061	0.00970521	0.0417256	0.0267751	Akt1/Apoe/Srebf1/Tsc1/Itga4/Ssh1/Ldha/Mapk1/Cdkn2b	9	852	2.53297
GO:0055001	muscle cell development	0.0324324	0.00976905	0.00980145	0.0420899	0.0270089	Wdr1/Hey2/Nfatc4/Atp2a2/Myorg/Flnc	6	853	3.31992
GO:0003206	cardiac chamber morphogenesis	0.027027	0.00701854	0.00993241	0.0425028	0.0272738	Dvl3/Hey2/Msx2/Rbpj/Myl3	5	855	3.8508
GO:0010675	regulation of cellular carbohydrate metabolic process	0.027027	0.00701854	0.00993241	0.0425028	0.0272738	Akt1/Phlda2/Pfkfb2/Pth1r/Igf2	5	856	3.8508
GO:0010817	regulation of hormone levels	0.0594595	0.0262721	0.00995887	0.0425663	0.0273146	Arnt/Rab1a/Pfkl/Srebf1/Dab2/Ywhaz/Smad2/Creb1/Pfkfb2/Igf2/Acvr2b	11	857	2.26322
GO:0030198	extracellular matrix organization	0.0378378	0.0128515	0.0101678	0.0430765	0.0276419	Sulf1/Has2/Lamc1/Creb3l1/Hspg2/Dag1/Fbln2	7	862	2.94423
GO:1902904	negative regulation of supramolecular fiber organization	0.027027	0.00706596	0.0102061	0.0431201	0.0276699	Apoe/Capn1/Camsap1/Fkbp4/Specc1l	5	867	3.82496
GO:0051099	positive regulation of binding	0.0324324	0.0098639	0.0102473	0.0431941	0.0277174	Apoe/Men1/Actr3/Parp1/Twist1/Agrn	6	868	3.28799
GO:0097529	myeloid leukocyte migration	0.0324324	0.0098639	0.0102473	0.0431941	0.0277174	Wdr1/Vav3/Itga9/Mapk14/Mospd2/Ano6	6	869	3.28799
GO:0006163	purine nucleotide metabolic process	0.0432432	0.0160763	0.0103328	0.0435045	0.0279166	Pfkl/Ogdh/Acly/Fasn/Pfkfb2/Parp1/Pank1/Hmgcs1	8	870	2.68988
GO:0043062	extracellular structure organization	0.0378378	0.0128989	0.0103613	0.0435748	0.0279617	Sulf1/Has2/Lamc1/Creb3l1/Hspg2/Dag1/Fbln2	7	871	2.93341
GO:0051216	cartilage development	0.0324324	0.00991132	0.0104755	0.0440042	0.0282372	Sulf1/Trip11/Msx2/Hspg2/Pth1r/Mapk14	6	872	3.27226
GO:0009100	glycoprotein metabolic process	0.0432432	0.0161237	0.0105048	0.0440767	0.0282838	Galnt1/Golga2/Sulf1/Rab1a/Trip11/Ugdh/Magt1/Hs6st2	8	873	2.68197
GO:0007623	circadian rhythm	0.0324324	0.00995874	0.0107073	0.0443487	0.0284583	Srebf1/Rock2/Csnk1e/Csnk1d/Creb1/Mttp	6	880	3.25668
GO:0051054	positive regulation of DNA metabolic process	0.0324324	0.00995874	0.0107073	0.0443487	0.0284583	Akt1/Hsp90aa1/Parp1/Cct2/Atm/Mapk1	6	881	3.25668
GO:0015718	monocarboxylic acid transport	0.027027	0.00716081	0.010769	0.0445226	0.0285699	Akt1/Apoe/Slc9a3r1/Abcc1/Acsl3	5	886	3.7743
GO:0032386	regulation of intracellular transport	0.0432432	0.0162185	0.0108552	0.044828	0.0287659	Akap1/Srebf1/Ywhae/Dab2/Actr3/Pcm1/Mapk14/Mapk1	8	887	2.66629
GO:1901342	regulation of vasculature development	0.0432432	0.0162659	0.0110336	0.0454623	0.0291729	Sp1/Sulf1/Hey2/Rock2/Creb3l1/Stim1/Igf2/Adam10	8	889	2.65851
GO:0006606	protein import into nucleus	0.027027	0.00720823	0.0110583	0.045513	0.0292054	Akt1/Akap1/Fam53b/Mapk14/Mapk1	5	890	3.74947
GO:0045732	positive regulation of protein catabolic process	0.0324324	0.0100536	0.0111818	0.0459696	0.0294984	Akt1/Apoe/Hsp90aa1/Dab2/Csnk1e/Csnk1d	6	891	3.22596
GO:1901615	organic hydroxy compound metabolic process	0.0540541	0.0231422	0.0112043	0.045984	0.0295077	Apoe/Srebf1/Apob/Dab2/Pfkfb2/Mttp/Fgf15/Pth1r/Ldha/Hmgcs1	10	892	2.33573
GO:0006457	protein folding	0.027027	0.00725566	0.0113528	0.046206	0.0296502	Hsp90aa1/Hspa4l/Dnaja1/Fkbp4/Cct2	5	900	3.72496
GO:0009117	nucleotide metabolic process	0.0486486	0.0197278	0.011418	0.0464198	0.0297873	Pfkl/Ogdh/Acly/Fasn/Pfkfb2/Parp1/Pank1/Mapk1/Hmgcs1	9	901	2.466
GO:0055086	nucleobase-containing small molecule metabolic process	0.0540541	0.0232371	0.0115045	0.0467197	0.0299798	Pfkl/Ogdh/Acly/Fasn/Pfkfb2/Parp1/Ugdh/Pank1/Mapk1/Hmgcs1	10	902	2.3262
GO:0021543	pallium development	0.027027	0.00730308	0.0116527	0.0471223	0.0302381	Ogdh/Pafah1b1/Ywhae/Cdh2/Tsc1	5	903	3.70077
GO:0001822	kidney development	0.0378378	0.0132309	0.0117922	0.0471223	0.0302381	Sulf1/Vcan/Smad2/Pdgfa/Tsc1/Prom1/Acvr2b	7	906	2.85981
GO:0001838	embryonic epithelial tube formation	0.027027	0.0073505	0.0119578	0.0473531	0.0303862	Dvl3/Rock2/Tsc1/Casp3/Twist1	5	924	3.6769
GO:0051648	vesicle localization	0.027027	0.0073505	0.0119578	0.0473531	0.0303862	Rab1a/Pafah1b1/Cdh2/Itga4/Rab3gap1	5	925	3.6769
GO:0003007	heart morphogenesis	0.0378378	0.0132783	0.0120077	0.0474993	0.03048	Dvl3/Hey2/Msx2/Has2/Twist1/Rbpj/Myl3	7	926	2.84959
GO:0051170	import into nucleus	0.027027	0.00739792	0.0122684	0.0484259	0.0310746	Akt1/Akap1/Fam53b/Mapk14/Mapk1	5	928	3.65333
GO:2000146	negative regulation of cell motility	0.0378378	0.0133732	0.0124473	0.0490468	0.031473	Akt1/Apoe/Sulf1/Slc9a3r1/Ctnna1/Rbpj/Dag1	7	929	2.82938
GO:0044262	cellular carbohydrate metabolic process	0.0378378	0.0134206	0.0126714	0.0497483	0.0319232	Akt1/Phlda2/Il6st/Has2/Pfkfb2/Pth1r/Igf2	7	933	2.81939
GO:0048545	response to steroid hormone	0.0324324	0.0103381	0.0126944	0.0497856	0.0319471	Dab2/Parp1/Dnaja1/Areg/Fkbp4/Wbp2	6	934	3.13717
GO:0034762	regulation of transmembrane transport	0.0594595	0.027268	0.0128678	0.0503414	0.0323038	Akt1/Wdr1/Erbb3/Slc9a3r1/Ywhae/Stim1/Fgf15/Twist1/Agrn/Mapk14/Ano6	11	935	2.18056
GO:0016032	viral process	0.0378378	0.013468	0.0128983	0.0503414	0.0323038	Sp1/Apoe/Pkn2/Rab1a/Rock2/Igf2r/Dag1	7	936	2.80946
GO:0071383	cellular response to steroid hormone stimulus	0.027027	0.00749277	0.0129059	0.0503414	0.0323038	Dab2/Parp1/Dnaja1/Fkbp4/Wbp2	5	937	3.60708
GO:0002573	myeloid leukocyte differentiation	0.0324324	0.0103855	0.0129598	0.0503414	0.0323038	Pafah1b1/Fasn/Creb1/Rbpj/Mapk14/Sh3pxd2a	6	940	3.12284
GO:0043547	positive regulation of GTPase activity	0.0324324	0.0103855	0.0129598	0.0503414	0.0323038	Dvl3/Tsc1/Tbc1d1/Rab3gap1/Tbc1d16/Agrn	6	941	3.12284
GO:0051495	positive regulation of cytoskeleton organization	0.0324324	0.0103855	0.0129598	0.0503414	0.0323038	Wdr1/Rock2/Plk4/Actr3/Tsc1/Cttn	6	942	3.12284
GO:0098657	import into cell	0.0324324	0.0103855	0.0129598	0.0503414	0.0323038	Akt1/Ap2m1/Abcc1/Itga4/Acsl3/Ap2b1	6	943	3.12284
GO:0006753	nucleoside phosphate metabolic process	0.0486486	0.0201546	0.0129805	0.050368	0.0323209	Pfkl/Ogdh/Acly/Fasn/Pfkfb2/Parp1/Pank1/Mapk1/Hmgcs1	9	944	2.41377
GO:0050708	regulation of protein secretion	0.0540541	0.0237113	0.0130984	0.0503947	0.032338	Apoe/Pfkl/Srebf1/Cidea/Pfkfb2/Parp1/Neo1/Twist1/Mapk14/Cd2ap	10	945	2.27968
GO:0048015	phosphatidylinositol-mediated signaling	0.027027	0.00754019	0.0132329	0.0508093	0.032604	Akt1/Erbb3/Slc9a3r1/Pdgfa/Twist1	5	954	3.5844
GO:0090407	organophosphate biosynthetic process	0.0486486	0.0202494	0.0133483	0.0511343	0.0328126	Acly/Ajuba/Pdgfa/Parp1/Pth1r/Acsl3/Pank1/Mapk1/Hmgcs1	9	955	2.40247
GO:0099504	synaptic vesicle cycle	0.0324324	0.0104804	0.0135023	0.0516272	0.0331289	Napa/Ap2m1/Cdh2/Atp2a2/Rab3gap1/Sptbn2	6	958	3.09458
GO:0042552	myelination	0.027027	0.00758761	0.0135654	0.0518146	0.0332491	Akt1/Cdh2/Tsc1/Wasf3/Dag1	5	959	3.56199
GO:0009755	hormone-mediated signaling pathway	0.027027	0.00763504	0.0139036	0.0526668	0.033796	Dab2/Parp1/Dnaja1/Fkbp4/Wbp2	5	965	3.53987
GO:0071356	cellular response to tumor necrosis factor	0.027027	0.00763504	0.0139036	0.0526668	0.033796	Akt1/Actr3/Adam17/Mapk14/Mapk1	5	966	3.53987
GO:0072175	epithelial tube formation	0.027027	0.00763504	0.0139036	0.0526668	0.033796	Dvl3/Rock2/Tsc1/Casp3/Twist1	5	967	3.53987
GO:0031334	positive regulation of protein-containing complex assembly	0.0324324	0.0105752	0.0140604	0.0532059	0.0341419	Hsp90aa1/Ajuba/Creb1/Actr3/Cttn/Atm	6	968	3.06683
GO:0048017	inositol lipid-mediated signaling	0.027027	0.00768246	0.0142473	0.053691	0.0344532	Akt1/Erbb3/Slc9a3r1/Pdgfa/Twist1	5	971	3.51802
GO:0007272	ensheathment of neurons	0.027027	0.00772988	0.0145968	0.0542822	0.0348326	Akt1/Cdh2/Tsc1/Wasf3/Dag1	5	984	3.49644
GO:0008366	axon ensheathment	0.027027	0.00772988	0.0145968	0.0542822	0.0348326	Akt1/Cdh2/Tsc1/Wasf3/Dag1	5	985	3.49644
GO:0090150	establishment of protein localization to membrane	0.0324324	0.0106701	0.0146345	0.0543672	0.0348871	Hsp90aa1/Actr3/Gga2/Acsl3/Rab3gap1/Golga4	6	986	3.03957
GO:0050804	modulation of chemical synaptic transmission	0.0648649	0.0315834	0.0147745	0.0548319	0.0351853	Apoe/Napa/Pacsin2/Nfatc4/Cdh2/Creb1/Ptpra/Atp2a2/Rab3gap1/Ssh1/Tubb2b/Mapk1	12	987	2.05376
GO:0099177	regulation of trans-synaptic signaling	0.0648649	0.0316309	0.014933	0.0553639	0.0355267	Apoe/Napa/Pacsin2/Nfatc4/Cdh2/Creb1/Ptpra/Atp2a2/Rab3gap1/Ssh1/Tubb2b/Mapk1	12	988	2.05068
GO:0001101	response to acid chemical	0.0432432	0.0172144	0.0150759	0.0557808	0.0357942	Akt1/Nfatc4/Igf2r/Akap8/Scd2/Creb1/Atm/Scd1	8	990	2.51204
GO:0016358	dendrite development	0.0378378	0.0139897	0.0155917	0.0575729	0.0369442	Apoe/Dbnl/Rock2/Pafah1b1/Nfatc4/Actr3/Adam10	7	992	2.7047
GO:0032680	regulation of tumor necrosis factor production	0.027027	0.00787215	0.0156795	0.0576285	0.0369799	Mapkapk2/Nfatc4/Akap8/Cidea/Twist1	5	995	3.43325
GO:0035303	regulation of dephosphorylation	0.027027	0.00791957	0.016052	0.0585642	0.0375803	Akap1/Rock2/Ywhae/Vcan/Tsc1	5	1004	3.41269
GO:0071214	cellular response to abiotic stimulus	0.0378378	0.0140845	0.0161213	0.0585836	0.0375928	Akt1/Nfatc4/Parp1/Casp3/Atm/Dag1/Mapk14	7	1007	2.68649
GO:0104004	cellular response to environmental stimulus	0.0378378	0.0140845	0.0161213	0.0585836	0.0375928	Akt1/Nfatc4/Parp1/Casp3/Atm/Dag1/Mapk14	7	1008	2.68649
GO:0010564	regulation of cell cycle process	0.0594595	0.0282164	0.0162011	0.0588151	0.0377413	Akt1/Pkn2/Rock2/Msx2/Men1/Plk4/Ccnd3/Atm/Igf2/Adam17/Cdkn2b	11	1009	2.10726
GO:1903555	regulation of tumor necrosis factor superfamily cytokine production	0.027027	0.00796699	0.0164304	0.0594731	0.0381636	Mapkapk2/Nfatc4/Akap8/Cidea/Twist1	5	1011	3.39237
GO:0097191	extrinsic apoptotic signaling pathway	0.0324324	0.0109546	0.0164543	0.0594731	0.0381636	Erbb3/Rock2/Dab2/Cttn/Ctnna1/Bex3	6	1012	2.96062
GO:0016311	dephosphorylation	0.0432432	0.0174989	0.0164751	0.0594731	0.0381636	Akap1/Rock2/Ywhae/Vcan/Tsc1/Ptpra/Dusp16/Ssh1	8	1013	2.47119
GO:0032640	tumor necrosis factor production	0.027027	0.00801442	0.0168146	0.0603251	0.0387103	Mapkapk2/Nfatc4/Akap8/Cidea/Twist1	5	1020	3.3723
GO:0071897	DNA biosynthetic process	0.027027	0.00801442	0.0168146	0.0603251	0.0387103	Hsp90aa1/Men1/Cct2/Atm/Mapk1	5	1021	3.3723
GO:0072001	renal system development	0.0378378	0.0142268	0.0169395	0.0606678	0.0389302	Sulf1/Vcan/Smad2/Pdgfa/Tsc1/Prom1/Acvr2b	7	1022	2.65962
GO:0051222	positive regulation of protein transport	0.0486486	0.0211979	0.0174651	0.0615142	0.0394733	Ywhae/Actr3/Pfkfb2/Pcm1/Acsl3/Twist1/Mapk14/Cd2ap/Mapk1	9	1040	2.29498
GO:0090596	sensory organ morphogenesis	0.0378378	0.0143216	0.017501	0.0615813	0.0395164	Sp1/Dvl3/Frs2/Slc9a3r1/Prom1/Twist1/Mapk1	7	1041	2.64201
GO:0043271	negative regulation of ion transport	0.027027	0.00815668	0.0180031	0.062985	0.0404171	Akt1/Slc9a3r1/Ywhae/Twist1/Agrn	5	1046	3.31348
GO:0071706	tumor necrosis factor superfamily cytokine production	0.027027	0.00815668	0.0180031	0.062985	0.0404171	Mapkapk2/Nfatc4/Akap8/Cidea/Twist1	5	1047	3.31348
GO:0003002	regionalization	0.0432432	0.0178309	0.0182234	0.0636344	0.0408338	Hey2/Frs2/Msx2/Hes7/Smad2/Atm/Rbpj/Acvr2b	8	1049	2.42519
GO:2001242	regulation of intrinsic apoptotic signaling pathway	0.027027	0.00820411	0.0184112	0.0642149	0.0412064	Slc9a3r1/Parp1/Creb3l1/Dnaja1/Hyou1	5	1050	3.29433
GO:0033002	muscle cell proliferation	0.0324324	0.0112392	0.0184248	0.0642149	0.0412064	Akt1/Hey2/Frs2/Rbpj/Mapk14/Mapk1	6	1051	2.88567
GO:1903522	regulation of blood circulation	0.0324324	0.011334	0.019116	0.0655023	0.0420325	Akt1/Hey2/Srebf1/Atp2a2/Agrn/Myl3	6	1068	2.86152
GO:1903531	negative regulation of secretion by cell	0.0324324	0.011334	0.019116	0.0655023	0.0420325	Apoe/Pfkl/Srebf1/Cidea/Parp1/Neo1	6	1069	2.86152
GO:0045444	fat cell differentiation	0.0324324	0.0113814	0.0194682	0.0664473	0.0426388	Akt1/Srebf1/Msx2/Creb1/Scd1/Mapk14	6	1072	2.84959
GO:0035148	tube formation	0.027027	0.00834637	0.0196723	0.0669698	0.0429742	Dvl3/Rock2/Tsc1/Casp3/Twist1	5	1076	3.23818
GO:0072521	purine-containing compound metabolic process	0.0432432	0.0181154	0.019825	0.0673552	0.0432215	Pfkl/Ogdh/Acly/Fasn/Pfkfb2/Parp1/Pank1/Hmgcs1	8	1078	2.38709
GO:0001819	positive regulation of cytokine production	0.0486486	0.0216721	0.0198407	0.0673552	0.0432215	Arnt/Mapkapk2/Sulf1/Rock2/Nfatc4/Creb1/Twist1/Adam17/Mapk14	9	1079	2.24476
GO:0008016	regulation of heart contraction	0.027027	0.0083938	0.0201049	0.0676696	0.0434232	Hey2/Srebf1/Atp2a2/Agrn/Myl3	5	1080	3.21988
GO:0048872	homeostasis of number of cells	0.0378378	0.0147958	0.0205069	0.0685999	0.0440201	Sp1/Akt1/Cdh2/Men1/Casp3/Adam17/Mapk14	7	1095	2.55733
GO:1903362	regulation of cellular protein catabolic process	0.0324324	0.0115711	0.0209212	0.0697946	0.0447868	Akt1/Apoe/Hsp90aa1/Dab2/Csnk1e/Csnk1d	6	1098	2.80288
GO:0044282	small molecule catabolic process	0.0378378	0.0148907	0.0211487	0.0704253	0.0451915	Akt1/Apoe/Pfkl/Pfkfb2/Pcyox1/Twist1/Ldha	7	1100	2.54104
GO:0002791	regulation of peptide secretion	0.0540541	0.0256556	0.0214166	0.0712524	0.0457222	Apoe/Pfkl/Srebf1/Cidea/Pfkfb2/Parp1/Neo1/Twist1/Mapk14/Cd2ap	10	1101	2.10691
GO:0007416	synapse assembly	0.027027	0.00853606	0.0214401	0.0712658	0.0457309	Dbnl/Cdh2/Actr3/Agrn/Sptbn2	5	1102	3.16622
GO:1903034	regulation of response to wounding	0.027027	0.00858349	0.0218976	0.0722622	0.0463702	Apoe/Pdgfa/Neo1/Adam17/Ano6	5	1110	3.14872
GO:0040013	negative regulation of locomotion	0.0378378	0.015033	0.0221375	0.0727262	0.046668	Akt1/Apoe/Sulf1/Slc9a3r1/Ctnna1/Rbpj/Dag1	7	1114	2.51699
GO:0051271	negative regulation of cellular component movement	0.0378378	0.015033	0.0221375	0.0727262	0.046668	Akt1/Apoe/Sulf1/Slc9a3r1/Ctnna1/Rbpj/Dag1	7	1115	2.51699
GO:0061136	regulation of proteasomal protein catabolic process	0.027027	0.00863091	0.0223615	0.0733963	0.047098	Akt1/Apoe/Dab2/Csnk1e/Csnk1d	5	1116	3.13142
GO:0007411	axon guidance	0.0324324	0.0117608	0.0224462	0.0736082	0.047234	Neo1/Nexn/Dag1/Agrn/Tubb2b/Unc5c	6	1117	2.75767
GO:0006066	alcohol metabolic process	0.0378378	0.0150804	0.0224741	0.0736339	0.0472504	Apoe/Srebf1/Apob/Dab2/Mttp/Pth1r/Hmgcs1	7	1118	2.50908
GO:0097485	neuron projection guidance	0.0324324	0.0118556	0.0232361	0.0748388	0.0480236	Neo1/Nexn/Dag1/Agrn/Tubb2b/Unc5c	6	1126	2.73561
GO:0018108	peptidyl-tyrosine phosphorylation	0.0378378	0.0152226	0.0235052	0.0755259	0.0484645	Erbb3/Il6st/Pdgfa/Areg/Agrn/Igf2/Adam17	7	1140	2.48563
GO:0006914	autophagy	0.0432432	0.0187319	0.0236352	0.075683	0.0485654	Akt1/Golga2/Rab1a/Srebf1/Tsc1/Cttn/Atm/Rab3gap1	8	1141	2.30853
GO:0061919	process utilizing autophagic mechanism	0.0432432	0.0187319	0.0236352	0.075683	0.0485654	Akt1/Golga2/Rab1a/Srebf1/Tsc1/Cttn/Atm/Rab3gap1	8	1142	2.30853
GO:0050663	cytokine secretion	0.0324324	0.0119031	0.0236379	0.075683	0.0485654	Rab1a/Cidea/Parp1/Twist1/Rbpj/Mapk14	6	1143	2.72471

## Sheet: e8.5_1_GENIE3
ID	Description	GeneRatio	BgRatio	pvalue	p.adjust	qvalue	geneID	Count	Rank	Fold
GO:0033044	regulation of chromosome organization	0.0863636	0.0168824	7.06264e-09	1.8167e-05	1.59747e-05	Hnrnpd/Anapc1/Zfp207/Map1s/Srebf1/Ylpm1/Nsd1/Atad2/Slk/Trip12/Atf7ip/Eed/Cct2/Kdm1a/Ubr5/Ttk/Igf2/Hnrnpc/Mapk1	19	1	5.11559
GO:1903312	negative regulation of mRNA metabolic process	0.0454545	0.00384123	1.22584e-08	1.8167e-05	1.59747e-05	Hnrnpd/Hnrnpl/Mapkapk2/Pcbp4/Nelfe/Rbm38/Srsf10/Dicer1/Tardbp/Hnrnpc	10	2	11.8333
GO:0010608	posttranscriptional regulation of gene expression	0.0954545	0.0240907	9.30543e-08	9.19377e-05	8.0843e-05	Hnrnpd/Hnrnpl/Mapkapk2/Ajuba/Drosha/Larp4/Pcbp4/Rbm38/Eif2a/Ppp1r8/Rpl22/Eif2b1/Eif3c/Larp4b/Paip2/Ythdf1/Dicer1/Tardbp/Hnrnpc/Mapk1/Samd4b	21	3	3.9623
GO:0006396	RNA processing	0.122727	0.0387917	1.29464e-07	9.59326e-05	8.43558e-05	Cdk12/Srpk1/Hnrnpl/Prpf8/Nsun2/Ecd/Drosha/Son/Pcbp4/Nelfe/Cstf1/Rbm38/Ahcyl1/Gar1/Srsf10/Ppp1r8/Eri1/Hnrnpul1/Wdr43/Dicer1/Tardbp/Ddx24/Ppp4r2/Hnrnpc/Rpp25/Ssb/Ahnak	27	4	3.16375
GO:0006325	chromatin organization	0.113636	0.0347608	2.13397e-07	0.000126502	0.000111236	Pwp1/Anp32e/Map1s/Srebf1/Nsd1/Atad2/Brd1/Slk/Trip12/Ptma/Ccna2/Atf7ip/Aebp2/Eed/Cul4b/Taf1/Usp3/Kdm1a/Ubr5/Kmt5b/Igf2/Chd8/Grwd1/Nsd2/Nap1l1	25	5	3.2691
GO:1903311	regulation of mRNA metabolic process	0.0636364	0.0121402	5.37934e-07	0.000265739	0.000233671	Hnrnpd/Srpk1/Hnrnpl/Mapkapk2/Son/Pcbp4/Nelfe/Rbm38/Ahcyl1/Srsf10/Dicer1/Tardbp/Hnrnpc/Samd4b	14	6	5.2418
GO:0051301	cell division	0.0954545	0.0279319	1.0497e-06	0.000431826	0.000379715	Anapc1/Zfp207/Zwint/Pafah1b1/Nsun2/Son/Racgap1/Actr3/Ect2/Ccna2/Fubp1/Rcc1/Tipin/Klhl13/Prc1/Smc1a/Dicer1/Haus1/Igf2/Cd2ap/Seh1l	21	7	3.4174
GO:0016071	mRNA metabolic process	0.1	0.0305401	1.16552e-06	0.000431826	0.000379715	Hnrnpd/Cdk12/Srpk1/Hnrnpl/Mapkapk2/Srebf1/Prpf8/Ecd/Son/Pcbp4/Nelfe/Cstf1/Rbm38/Ahcyl1/Srsf10/Ppp1r8/Dicer1/Tardbp/Ppp4r2/Hnrnpc/Ssb/Samd4b	22	8	3.27438
GO:0051726	regulation of cell cycle	0.122727	0.0460473	3.52497e-06	0.00116089	0.0010208	Anapc1/Zfp207/Zwint/Pafah1b1/Nsun2/Ecd/Son/Racgap1/Nabp1/Rbm38/Ect2/Ccna2/Rcc1/Cul4b/Tipin/Klhl13/Ttk/Nfe2l1/Prc1/Smc1a/Dicer1/Tardbp/Bex4/Igf2/Ankrd17/Phactr4/Ctdsp2	27	9	2.66524
GO:0016569	covalent chromatin modification	0.0772727	0.0210556	4.57712e-06	0.00116561	0.00102495	Pwp1/Srebf1/Nsd1/Brd1/Slk/Trip12/Ccna2/Atf7ip/Eed/Cul4b/Taf1/Usp3/Kdm1a/Ubr5/Kmt5b/Igf2/Nsd2	17	10	3.66993
GO:0048255	mRNA stabilization	0.0272727	0.00199175	4.61765e-06	0.00116561	0.00102495	Hnrnpd/Mapkapk2/Rbm38/Dicer1/Tardbp/Hnrnpc	6	11	13.6929
GO:0033365	protein localization to organelle	0.109091	0.0385546	4.71908e-06	0.00116561	0.00102495	Nutf2/Atad1/Pacsin2/Akap1/Srebf1/Ywhae/Nup155/Ect2/Nmd3/Dnaja1/Arl2bp/Nedd4/Cct2/Ap2b1/Srp72/Topors/Ubr5/Ttk/Tardbp/Arl1/Cd2ap/Mapk1/Ssb/Srp54a	24	12	2.82952
GO:1903047	mitotic cell cycle process	0.0954545	0.0311566	5.79521e-06	0.00132131	0.00116186	Anapc1/Zfp207/Zwint/Pafah1b1/Ecd/Son/Racgap1/Nabp1/Rbm38/Ect2/Ccna2/Rcc1/Cul4b/Tipin/Ttk/Nfe2l1/Smc1a/Igf2/Ankrd17/Ctdsp2/Seh1l	21	13	3.0637
GO:1902275	regulation of chromatin organization	0.05	0.00938967	7.81301e-06	0.00165413	0.00145451	Map1s/Srebf1/Nsd1/Atad2/Slk/Trip12/Atf7ip/Eed/Kdm1a/Ubr5/Igf2	11	14	5.325
GO:0043489	RNA stabilization	0.0272727	0.00227628	1.02534e-05	0.00200443	0.00176254	Hnrnpd/Mapkapk2/Rbm38/Dicer1/Tardbp/Hnrnpc	6	15	11.9812
GO:0043488	regulation of mRNA stability	0.0363636	0.00478968	1.08656e-05	0.00200443	0.00176254	Hnrnpd/Mapkapk2/Pcbp4/Rbm38/Dicer1/Tardbp/Hnrnpc/Samd4b	8	16	7.59208
GO:0016570	histone modification	0.0727273	0.0202494	1.14964e-05	0.00200443	0.00176254	Pwp1/Srebf1/Nsd1/Brd1/Slk/Trip12/Ccna2/Eed/Cul4b/Taf1/Usp3/Kdm1a/Ubr5/Kmt5b/Igf2/Nsd2	16	17	3.59157
GO:1902373	negative regulation of mRNA catabolic process	0.0272727	0.00237113	1.30487e-05	0.00214869	0.0018894	Hnrnpd/Mapkapk2/Rbm38/Dicer1/Tardbp/Hnrnpc	6	18	11.502
GO:0000278	mitotic cell cycle	0.104545	0.0385071	1.46234e-05	0.00228126	0.00200596	Anapc1/Zfp207/Zwint/Pafah1b1/Ecd/Son/Racgap1/Nabp1/Rbm38/Ect2/Ccna2/Rcc1/Cul4b/Usp3/Tipin/Ttk/Nfe2l1/Smc1a/Bex4/Igf2/Ankrd17/Ctdsp2/Seh1l	23	19	2.71496
GO:1900182	positive regulation of protein localization to nucleus	0.0318182	0.00365154	1.58309e-05	0.00234614	0.00206302	Nutf2/Ect2/Nmd3/Ubr5/Tardbp/Cd2ap/Mapk1	7	20	8.71364
GO:0006886	intracellular protein transport	0.113636	0.044435	1.677e-05	0.00236696	0.00208133	Napa/Nutf2/Akap1/Vps26a/Srebf1/Ywhae/Nup155/Fyttd1/Actr3/Ect2/Nmd3/Ahcyl1/Gga2/Cttn/Nedd4/Ap2b1/Srp72/Ubr5/Tbc1d16/Tardbp/Stam2/Arl1/Mapk1/Ssb/Srp54a	25	21	2.55736
GO:0022613	ribonucleoprotein complex biogenesis	0.0681818	0.0187319	1.8578e-05	0.00250297	0.00220092	Pwp1/Srpk1/Prpf8/Drosha/Nmd3/Eif2a/Gar1/Srsf10/Cul4b/Eri1/Urb2/Wdr43/Dicer1/Ddx24/Rpp25	15	22	3.63987
GO:0043487	regulation of RNA stability	0.0363636	0.00521648	2.03302e-05	0.00261995	0.00230378	Hnrnpd/Mapkapk2/Pcbp4/Rbm38/Dicer1/Tardbp/Hnrnpc/Samd4b	8	23	6.97091
GO:0006397	mRNA processing	0.0727273	0.0213402	2.18731e-05	0.00266427	0.00234276	Cdk12/Srpk1/Hnrnpl/Prpf8/Ecd/Son/Pcbp4/Nelfe/Cstf1/Rbm38/Ahcyl1/Srsf10/Ppp1r8/Tardbp/Ppp4r2/Hnrnpc	16	24	3.408
GO:0007346	regulation of mitotic cell cycle	0.0772727	0.0238061	2.24719e-05	0.00266427	0.00234276	Anapc1/Zfp207/Zwint/Pafah1b1/Ecd/Nabp1/Rbm38/Rcc1/Cul4b/Tipin/Ttk/Nfe2l1/Smc1a/Bex4/Igf2/Ankrd17/Ctdsp2	17	25	3.24592
GO:0008380	RNA splicing	0.0636364	0.0172618	3.0814e-05	0.00321448	0.00282657	Cdk12/Srpk1/Hnrnpl/Prpf8/Ecd/Son/Pcbp4/Rbm38/Srsf10/Ppp1r8/Tardbp/Ppp4r2/Hnrnpc/Ahnak	14	26	3.68654
GO:1902369	negative regulation of RNA catabolic process	0.0272727	0.00275051	3.10077e-05	0.00321448	0.00282657	Hnrnpd/Mapkapk2/Rbm38/Dicer1/Tardbp/Hnrnpc	6	27	9.91552
GO:0072594	establishment of protein localization to organelle	0.0681818	0.0195855	3.11065e-05	0.00321448	0.00282657	Nutf2/Atad1/Akap1/Srebf1/Nup155/Ect2/Dnaja1/Nedd4/Cct2/Ap2b1/Srp72/Ubr5/Tardbp/Mapk1/Srp54a	15	28	3.48123
GO:0034504	protein localization to nucleus	0.0545455	0.0129938	3.29025e-05	0.00325077	0.00285848	Nutf2/Akap1/Ywhae/Nup155/Ect2/Nmd3/Arl2bp/Topors/Ubr5/Tardbp/Cd2ap/Mapk1	12	30	4.19781
GO:0006974	cellular response to DNA damage stimulus	0.0954545	0.0355195	4.06399e-05	0.0038857	0.00341679	Ubqln4/Mapkapk2/Pcbp4/Nabp1/Trip12/Mcm10/Ssrp1/Rbm38/Dnaja1/Cul4b/Taf1/Usp3/Tipin/Topors/Kdm1a/Ubr5/Bclaf1/Smc1a/Ppp4r2/Nsd2/Mapk1	21	31	2.68738
GO:1900180	regulation of protein localization to nucleus	0.0363636	0.00578556	4.29392e-05	0.00397724	0.00349728	Nutf2/Akap1/Ect2/Nmd3/Ubr5/Tardbp/Cd2ap/Mapk1	8	32	6.28525
GO:0061013	regulation of mRNA catabolic process	0.0363636	0.00592782	5.10691e-05	0.00453047	0.00398375	Hnrnpd/Mapkapk2/Pcbp4/Rbm38/Dicer1/Tardbp/Hnrnpc/Samd4b	8	33	6.1344
GO:0006259	DNA metabolic process	0.1	0.0389339	5.19689e-05	0.00453047	0.00398375	Hnrnpd/Ubqln4/Ylpm1/Nabp1/Trip12/Mcm10/Ssrp1/Atf7ip/Cul4b/Eri1/Usp3/Tipin/Cct2/Mtrr/Kdm1a/Ubr5/Smc1a/Dicer1/Ppp4r2/Nsd2/Hnrnpc/Mapk1	22	34	2.56845
GO:0042306	regulation of protein import into nucleus	0.0272727	0.00308247	5.95534e-05	0.00497573	0.00437528	Nutf2/Akap1/Ect2/Ubr5/Tardbp/Mapk1	6	35	8.84769
GO:0006913	nucleocytoplasmic transport	0.0545455	0.0138948	6.28837e-05	0.00497573	0.00437528	Nutf2/Akap1/Ywhae/Nup155/Fyttd1/Ect2/Nmd3/Ahcyl1/Ubr5/Tardbp/Mapk1/Ssb	12	36	3.9256
GO:0051169	nuclear transport	0.0545455	0.0138948	6.28837e-05	0.00497573	0.00437528	Nutf2/Akap1/Ywhae/Nup155/Fyttd1/Ect2/Nmd3/Ahcyl1/Ubr5/Tardbp/Mapk1/Ssb	12	37	3.9256
GO:0046824	positive regulation of nucleocytoplasmic transport	0.0272727	0.00312989	6.49438e-05	0.00497573	0.00437528	Nutf2/Ywhae/Ect2/Ubr5/Tardbp/Mapk1	6	38	8.71364
GO:1903827	regulation of cellular protein localization	0.0772727	0.0259402	6.54701e-05	0.00497573	0.00437528	Nutf2/Atad1/Akap1/Srebf1/Ywhae/Actr3/Ect2/Nmd3/Dnaja1/Nedd4/Acsl3/Cct2/Kdm1a/Ubr5/Tardbp/Cd2ap/Mapk1	17	39	2.97888
GO:1904589	regulation of protein import	0.0272727	0.00331958	9.05289e-05	0.00670819	0.00589867	Nutf2/Akap1/Ect2/Ubr5/Tardbp/Mapk1	6	40	8.21571
GO:0042307	positive regulation of protein import into nucleus	0.0227273	0.00213402	0.00010273	0.00742666	0.00653043	Nutf2/Ect2/Ubr5/Tardbp/Mapk1	5	41	10.65
GO:0000122	negative regulation of transcription by RNA polymerase II	0.1	0.041068	0.000112865	0.00771475	0.00678376	Tbx4/Gabpa/Srebf1/Strn3/Ylpm1/Nsd1/Ajuba/Nelfe/Cops2/Sall4/Atf7ip/Aebp2/Eed/Taf1/Nedd4/Usp3/Pawr/Kdm1a/Dicer1/Igf2/Chd8/Nsd2	22	42	2.43499
GO:1990928	response to amino acid starvation	0.0227273	0.00218144	0.000114287	0.00771475	0.00678376	Hnrnpl/Eif2a/Eif2b1/Mapk1/Seh1l	5	43	10.4185
GO:2000779	regulation of double-strand break repair	0.0272727	0.00346185	0.000114524	0.00771475	0.00678376	Ubqln4/Trip12/Kdm1a/Ubr5/Ppp4r2/Nsd2	6	44	7.87808
GO:0007059	chromosome segregation	0.0545455	0.0150804	0.000136285	0.00878147	0.00772175	Srpk1/Anapc1/Zfp207/Zwint/Racgap1/Actr3/Ect2/Rcc1/Ttk/Smc1a/Bex4/Seh1l	12	46	3.61698
GO:0031647	regulation of protein stability	0.05	0.0129938	0.000151366	0.00954573	0.00839379	Zfp207/Fbxw11/Srebf1/Atf7ip/Taf1/Usp3/Cct2/Mtrr/Ubr5/Tardbp/Naa15	11	47	3.84799
GO:0030865	cortical cytoskeleton organization	0.0227273	0.00237113	0.000170777	0.00990426	0.00870905	Wdr1/Pafah1b1/Racgap1/Epb41l1/Ect2	5	49	9.585
GO:1904591	positive regulation of protein import	0.0227273	0.00237113	0.000170777	0.00990426	0.00870905	Nutf2/Ect2/Ubr5/Tardbp/Mapk1	5	50	9.585
GO:0042254	ribosome biogenesis	0.05	0.0131835	0.000171725	0.00990426	0.00870905	Pwp1/Drosha/Nmd3/Eif2a/Gar1/Cul4b/Eri1/Urb2/Wdr43/Ddx24/Rpp25	11	51	3.79263
GO:0046822	regulation of nucleocytoplasmic transport	0.0318182	0.00535875	0.000185246	0.0103598	0.0091096	Nutf2/Akap1/Ywhae/Ect2/Ubr5/Tardbp/Mapk1	7	53	5.93761
GO:0000209	protein polyubiquitination	0.0409091	0.00919998	0.000208854	0.0114637	0.0100803	Anapc1/Fbxw11/Rnf187/Trip12/Taf1/Nedd4/Topors/Ubr5/Nfe2l1	9	54	4.44665
GO:0006417	regulation of translation	0.0545455	0.0158391	0.000214579	0.0115638	0.0101684	Hnrnpd/Hnrnpl/Larp4/Eif2a/Rpl22/Eif2b1/Eif3c/Larp4b/Paip2/Ythdf1/Mapk1/Samd4b	12	55	3.44371
GO:0031056	regulation of histone modification	0.0363636	0.00730308	0.000218873	0.0115846	0.0101866	Srebf1/Nsd1/Slk/Trip12/Eed/Kdm1a/Ubr5/Igf2	8	56	4.97922
GO:0006470	protein dephosphorylation	0.0454545	0.0114763	0.000239401	0.0124488	0.0109466	Ptprs/Akap1/Fbxw11/Ywhae/Ppp1r8/Dusp16/Pawr/Ppp4r3a/Ppp4r2/Ctdsp2	10	57	3.96074
GO:0006401	RNA catabolic process	0.0454545	0.0117134	0.000281892	0.0144056	0.0126672	Hnrnpd/Mapkapk2/Drosha/Pcbp4/Rbm38/Dicer1/Tardbp/Hnrnpc/Ssb/Samd4b	10	58	3.88057
GO:0045727	positive regulation of translation	0.0318182	0.00583298	0.000312081	0.0154168	0.0135564	Hnrnpd/Hnrnpl/Larp4/Eif3c/Larp4b/Ythdf1/Mapk1	7	60	5.45488
GO:1903829	positive regulation of cellular protein localization	0.05	0.0142742	0.000339603	0.0161979	0.0142432	Nutf2/Ywhae/Actr3/Ect2/Nmd3/Acsl3/Cct2/Ubr5/Tardbp/Cd2ap/Mapk1	11	62	3.50282
GO:0006611	protein export from nucleus	0.0318182	0.00592782	0.000344287	0.0161979	0.0142432	Nutf2/Ywhae/Nup155/Fyttd1/Nmd3/Ahcyl1/Ssb	7	63	5.3676
GO:0140014	mitotic nuclear division	0.0454545	0.0121876	0.000385964	0.017875	0.0157179	Anapc1/Zfp207/Zwint/Racgap1/Rcc1/Ttk/Nfe2l1/Smc1a/Igf2/Seh1l	10	64	3.72957
GO:0006402	mRNA catabolic process	0.0409091	0.010101	0.000415617	0.0189521	0.0166651	Hnrnpd/Mapkapk2/Pcbp4/Rbm38/Dicer1/Tardbp/Hnrnpc/Ssb/Samd4b	9	65	4.05
GO:0043603	cellular amide metabolic process	0.1	0.0455257	0.000471553	0.0210425	0.0185032	Hnrnpd/Elovl1/Hnrnpl/Acly/Nln/Ehhadh/Larp4/Fasn/Iars2/Eif2a/Rpl22/Eif2b1/Eif3c/Larp4b/Mtrr/Paip2/Nfe2l1/Degs1/Ythdf1/Eif4a1/Mapk1/Samd4b	22	66	2.19656
GO:0033157	regulation of intracellular protein transport	0.0409091	0.0102907	0.000475657	0.0210425	0.0185032	Nutf2/Akap1/Srebf1/Ywhae/Actr3/Ect2/Ubr5/Tardbp/Mapk1	9	67	3.97535
GO:0006633	fatty acid biosynthetic process	0.0318182	0.00635463	0.000523763	0.0228299	0.0200749	Elovl1/Srebf1/Acly/Fasn/Lpgat1/Acsl3/Degs1	7	68	5.00709
GO:0010564	regulation of cell cycle process	0.0727273	0.0282164	0.000540297	0.0232093	0.0204085	Anapc1/Zfp207/Ecd/Racgap1/Rbm38/Ect2/Rcc1/Cul4b/Klhl13/Ttk/Nfe2l1/Prc1/Smc1a/Igf2/Ankrd17/Ctdsp2	16	69	2.57748
GO:0090316	positive regulation of intracellular protein transport	0.0318182	0.00644947	0.000572281	0.024232	0.0213078	Nutf2/Ywhae/Actr3/Ect2/Ubr5/Tardbp/Mapk1	7	70	4.93346
GO:0043484	regulation of RNA splicing	0.0318182	0.00654432	0.000624306	0.0260626	0.0229174	Cdk12/Hnrnpl/Son/Pcbp4/Rbm38/Srsf10/Ahnak	7	71	4.86196
GO:0051168	nuclear export	0.0318182	0.00659174	0.00065169	0.0268279	0.0235904	Nutf2/Ywhae/Nup155/Fyttd1/Nmd3/Ahcyl1/Ssb	7	72	4.82698
GO:0034248	regulation of cellular amide metabolic process	0.0545455	0.018068	0.000697267	0.028311	0.0248945	Hnrnpd/Hnrnpl/Larp4/Eif2a/Rpl22/Eif2b1/Eif3c/Larp4b/Paip2/Ythdf1/Mapk1/Samd4b	12	73	3.0189
GO:2001252	positive regulation of chromosome organization	0.0363636	0.00872576	0.00071857	0.0287816	0.0253084	Hnrnpd/Srebf1/Slk/Atf7ip/Eed/Cct2/Kdm1a/Mapk1	8	74	4.16739
GO:0000070	mitotic sister chromatid segregation	0.0318182	0.00678143	0.0007709	0.0300651	0.026437	Anapc1/Zfp207/Zwint/Racgap1/Ttk/Smc1a/Seh1l	7	75	4.69196
GO:2001251	negative regulation of chromosome organization	0.0318182	0.00678143	0.0007709	0.0300651	0.026437	Zfp207/Atad2/Trip12/Kdm1a/Ubr5/Ttk/Hnrnpc	7	76	4.69196
GO:0046394	carboxylic acid biosynthetic process	0.0454545	0.0133732	0.000792668	0.0304377	0.0267646	Elovl1/Srebf1/Acly/Fasn/Gls/Lpgat1/Ugdh/Acsl3/Mtrr/Degs1	10	77	3.39894
GO:0016053	organic acid biosynthetic process	0.0454545	0.0134206	0.000814363	0.0304377	0.0267646	Elovl1/Srebf1/Acly/Fasn/Gls/Lpgat1/Ugdh/Acsl3/Mtrr/Degs1	10	78	3.38693
GO:0006413	translational initiation	0.0272727	0.00497937	0.000821531	0.0304377	0.0267646	Eif2a/Eif2b1/Eif3c/Paip2/Ythdf1/Eif4a1	6	79	5.47714
GO:0051225	spindle assembly	0.0272727	0.00497937	0.000821531	0.0304377	0.0267646	Zfp207/Racgap1/Rcc1/Smc1a/Dicer1/Haus1	6	80	5.47714
GO:0050684	regulation of mRNA processing	0.0318182	0.00687627	0.000836642	0.0306149	0.0269204	Srpk1/Hnrnpl/Son/Pcbp4/Nelfe/Ahcyl1/Srsf10	7	81	4.62724
GO:0034250	positive regulation of cellular amide metabolic process	0.0318182	0.0069237	0.000871132	0.0313943	0.0276058	Hnrnpd/Hnrnpl/Larp4/Eif3c/Larp4b/Ythdf1/Mapk1	7	82	4.59555
GO:2001021	negative regulation of response to DNA damage stimulus	0.0227273	0.003367	0.000879125	0.0313943	0.0276058	Ubqln4/Pcbp4/Trip12/Kdm1a/Ubr5	5	83	6.75
GO:0043161	proteasome-mediated ubiquitin-dependent protein catabolic process	0.0545455	0.0186371	0.000912317	0.0321917	0.028307	Ubqln4/Anapc1/Fbxw11/Rnf187/Dnajc18/Cul4b/Taf1/Nedd4/Senp1/Topors/Cd2ap/Pcnp	12	84	2.92672
GO:0031330	negative regulation of cellular catabolic process	0.0409091	0.0113814	0.00097512	0.0336076	0.029552	Hnrnpd/Ubqln4/Mapkapk2/Rbm38/Taf1/Senp1/Dicer1/Tardbp/Hnrnpc	9	86	3.59437
GO:0034968	histone lysine methylation	0.0272727	0.00516906	0.000998774	0.0340272	0.0299209	Pwp1/Nsd1/Eed/Kdm1a/Kmt5b/Nsd2	6	87	5.27615
GO:0034655	nucleobase-containing compound catabolic process	0.05	0.0163134	0.00102437	0.0345025	0.0303389	Hnrnpd/Mapkapk2/Drosha/Pcbp4/Rbm38/Eri1/Dicer1/Tardbp/Hnrnpc/Ssb/Samd4b	11	88	3.06497
GO:1990138	neuron projection extension	0.0363636	0.0092474	0.0010467	0.0345341	0.0303667	Tiam1/Ptprs/Dbnl/Pafah1b1/Actr3/Cttn/Ryk/Kdm1a	8	89	3.93231
GO:0018205	peptidyl-lysine modification	0.05	0.0163608	0.00104861	0.0345341	0.0303667	Pwp1/Nsd1/Brd1/Eed/Taf1/Senp1/Topors/Kdm1a/Uspl1/Kmt5b/Nsd2	11	90	3.05609
GO:0006606	protein import into nucleus	0.0318182	0.00720823	0.00110232	0.0357446	0.0314311	Nutf2/Akap1/Nup155/Ect2/Ubr5/Tardbp/Mapk1	7	91	4.41414
GO:0043604	amide biosynthetic process	0.0772727	0.0331484	0.00110948	0.0357446	0.0314311	Hnrnpd/Elovl1/Hnrnpl/Acly/Larp4/Iars2/Eif2a/Rpl22/Eif2b1/Eif3c/Larp4b/Paip2/Degs1/Ythdf1/Eif4a1/Mapk1/Samd4b	17	92	2.33112
GO:0010498	proteasomal protein catabolic process	0.0590909	0.0218144	0.00114219	0.0364026	0.0320097	Ubqln4/Anapc1/Fbxw11/Rnf187/Dnajc18/Cul4b/Taf1/Nedd4/Senp1/Topors/Nfe2l1/Cd2ap/Pcnp	13	93	2.7088
GO:0030516	regulation of axon extension	0.0272727	0.00535875	0.00120404	0.0379656	0.0333841	Ptprs/Dbnl/Pafah1b1/Actr3/Cttn/Ryk	6	94	5.08938
GO:0051170	import into nucleus	0.0318182	0.00739792	0.00128144	0.0399811	0.0351563	Nutf2/Akap1/Nup155/Ect2/Ubr5/Tardbp/Mapk1	7	95	4.30096
GO:0022604	regulation of cell morphogenesis	0.0636364	0.0250865	0.00138784	0.0424078	0.0372902	Tiam1/Wdr1/Qrich1/Ptprs/Dbnl/Pafah1b1/Myo10/Larp4/Actr3/Sh3d19/Cttn/Nedd4/Ryk/Ythdf1	14	97	2.53667
GO:0050770	regulation of axonogenesis	0.0363636	0.00976905	0.00148506	0.0449155	0.0394952	Tiam1/Ptprs/Dbnl/Pafah1b1/Actr3/Cttn/Ryk/Ythdf1	8	98	3.72233
GO:0006282	regulation of DNA repair	0.0272727	0.00559586	0.00150432	0.0450385	0.0396035	Ubqln4/Trip12/Kdm1a/Ubr5/Ppp4r2/Nsd2	6	99	4.87373
GO:0098813	nuclear chromosome segregation	0.0409091	0.0121876	0.00156762	0.0463225	0.0407325	Anapc1/Zfp207/Zwint/Racgap1/Actr3/Ect2/Ttk/Smc1a/Seh1l	9	100	3.35661
GO:0051099	positive regulation of binding	0.0363636	0.0098639	0.00157847	0.0463225	0.0407325	Tiam1/Hnrnpl/Actr3/Nmd3/Eif2b1/Eif3c/Taf1/Kdm1a	8	101	3.68654
GO:0022411	cellular component disassembly	0.05	0.0172618	0.00160717	0.0467026	0.0410667	Wdr1/Napa/Ubqln4/Map1s/Srebf1/Pafah1b1/Twf1/Lamc1/Cttn/Dicer1/Grwd1	11	102	2.89657
GO:0008361	regulation of cell size	0.0363636	0.00991132	0.00162688	0.0468164	0.0411667	Ptprs/Dbnl/Pafah1b1/Actr3/Cttn/Ryk/Arhgap5/Kdm1a	8	103	3.6689
GO:0007088	regulation of mitotic nuclear division	0.0318182	0.0077773	0.00170757	0.0478155	0.0420453	Anapc1/Zfp207/Rcc1/Ttk/Nfe2l1/Smc1a/Igf2	7	105	4.09116
GO:0018022	peptidyl-lysine methylation	0.0272727	0.00573813	0.00171	0.0478155	0.0420453	Pwp1/Nsd1/Eed/Kdm1a/Kmt5b/Nsd2	6	106	4.75289
GO:0048588	developmental cell growth	0.0409091	0.0124247	0.00178826	0.0490964	0.0431716	Tiam1/Ptprs/Dbnl/Pafah1b1/Actr3/Fubp1/Cttn/Ryk/Kdm1a	9	107	3.29256
GO:0016311	dephosphorylation	0.05	0.0174989	0.00178894	0.0490964	0.0431716	Ptprs/Akap1/Fbxw11/Ywhae/Ppp1r8/Dusp16/Pawr/Ppp4r3a/Wnk1/Ppp4r2/Ctdsp2	11	108	2.85732
GO:0051052	regulation of DNA metabolic process	0.05	0.0175464	0.00182723	0.0493761	0.0434176	Hnrnpd/Ubqln4/Ylpm1/Trip12/Cct2/Kdm1a/Ubr5/Ppp4r2/Nsd2/Hnrnpc/Mapk1	11	109	2.84959
GO:2001020	regulation of response to DNA damage stimulus	0.0363636	0.010101	0.00183245	0.0493761	0.0434176	Ubqln4/Pcbp4/Trip12/Kdm1a/Ubr5/Bclaf1/Ppp4r2/Nsd2	8	110	3.6
GO:0006997	nucleus organization	0.0272727	0.00583298	0.00185853	0.0494599	0.0434913	Pafah1b1/Nup155/Nfe2l1/Uspl1/Tardbp/Seh1l	6	111	4.67561
GO:0032204	regulation of telomere maintenance	0.0227273	0.0039835	0.00186893	0.0494599	0.0434913	Hnrnpd/Ylpm1/Cct2/Hnrnpc/Mapk1	5	112	5.70536
GO:0080135	regulation of cellular response to stress	0.0727273	0.0320102	0.00200466	0.0516679	0.0454329	Tiam1/Ubqln4/Ptprs/Pafah1b1/Ajuba/Pcbp4/Trip12/Dnaja1/Pawr/Kdm1a/Ubr5/Bclaf1/Nfe2l1/Ppp4r2/Nsd2/Mapk1	16	115	2.272
GO:0034329	cell junction assembly	0.05	0.0178783	0.00211444	0.0540275	0.0475077	Wdr1/Ptprs/Dbnl/Ajuba/Slk/Actr3/Lamc1/Ect2/Cttn/Ctnna1/Cldn3	11	116	2.79668
GO:0070647	protein modification by small protein conjugation or removal	0.0772727	0.0354247	0.00223943	0.0562515	0.0494633	Anapc1/Fbxw11/Rnf187/Trip12/Dnaja1/Cul4b/Taf1/Nedd4/Usp3/Senp1/Klhl13/Topors/Kdm1a/Ubr5/Nfe2l1/Uspl1/Pcnp	17	118	2.18133
GO:0061387	regulation of extent of cell growth	0.0272727	0.00607009	0.00227259	0.0566047	0.0497738	Ptprs/Dbnl/Pafah1b1/Actr3/Cttn/Ryk	6	119	4.49297

## Sheet: e8.5_2_STRING
ID	Description	GeneRatio	BgRatio	pvalue	p.adjust	qvalue	geneID	Count	Rank	Fold
GO:0006281	DNA repair	0.251656	0.0220989	2.05146e-29	3.93264e-26	3.13765e-26	Uhrf1/Foxm1/Ruvbl2/Msh6/Ubqln4/Taok1/Smc6/Rad17/Usp7/Ddb1/Otub1/Huwe1/Uimc1/Bard1/Trip12/Ssrp1/Rad51/Usp1/Ung/Pold3/Cul4b/Morf4l2/Chek1/Usp3/Cdc14b/Parpbp/Rif1/Ubr5/Fanci/Hmgn1/Smc1a/Setd2/Trrap/Fancb/Nsd2/Mdc1/Rad54b/Rnf8	38	1	11.3877
GO:0070647	protein modification by small protein conjugation or removal	0.291391	0.0354247	3.19792e-28	3.06521e-25	2.44557e-25	Uhrf1/Keap1/Cul3/Anapc1/Cand1/Fbxw11/Cdc27/Usp7/Ubr2/Cdc23/Ddb1/Otub1/Huwe1/Ube3a/Uimc1/Bard1/Trip12/Usp1/Ube2k/Ube3b/Trim24/Usp9x/Cul4b/Taf1/Usp2/Cul5/Nedd4/Fem1b/Usp3/Cdc14b/G2e3/Cops4/Klhl13/Ubr5/Nfe2l1/Fanci/Fbxl5/Trrap/Gan/Socs6/Ube4a/Dzip3/Pcnp/Rnf8	44	2	8.22564
GO:0006259	DNA metabolic process	0.298013	0.0389339	1.43387e-27	9.16244e-25	7.31023e-25	Uhrf1/Foxm1/Ruvbl2/Msh6/Ubqln4/Hmgb3/Taok1/Smc6/Rad17/Usp7/Ubr2/Ddb1/Otub1/Hells/Huwe1/Uimc1/Bard1/Trip12/Mcm10/Ssrp1/Rad51/Usp1/Ung/Pold3/Usp9x/Cul4b/Morf4l2/Chek1/Usp3/Tipin/Cdc14b/Mnd1/Parpbp/Rif1/Ubr5/Fanci/Hmgn1/Smc1a/Setd2/Trrap/Fancb/Nsd2/Mdc1/Rad54b/Rnf8	45	3	7.65433
GO:0006974	cellular response to DNA damage stimulus	0.284768	0.0355195	4.18391e-27	2.00514e-24	1.5998e-24	Uhrf1/Foxm1/Ruvbl2/Msh6/Ubqln4/Taok1/Smc6/Rad17/Usp7/Ddb1/Otub1/Huwe1/Uimc1/Bard1/Trip12/Mcm10/Ssrp1/Rad51/Usp1/Ung/Pold3/Cul4b/Taf1/Morf4l2/Chek1/Fem1b/Usp3/Tipin/Cdc14b/Parpbp/Rif1/Ubr5/Fanci/Hmgn1/Smc1a/Setd2/Trrap/Fancb/Nsd2/Taok2/Mdc1/Rad54b/Rnf8	43	4	8.01723
GO:0006325	chromatin organization	0.271523	0.0347608	2.27105e-25	8.70722e-23	6.94703e-23	Uhrf1/Ruvbl2/Hmgb3/Anp32e/Map1s/Nsd1/Atad2/Usp7/Ubr2/Iws1/Ddb1/Hells/Huwe1/Jade1/Uimc1/Trip12/Ptma/Hat1/Ccna2/Nasp/Cul4b/Taf1/Morf4l2/Chek1/Usp3/Rif1/Jade3/Ubr5/Kat7/Hmgn1/Yeats2/Ccnb1/Setd2/Trrap/Taf7/Msl1/Chd8/Nsd2/Nap1l1/Nap1l4/Rnf8	41	5	7.8112
GO:1903047	mitotic cell cycle process	0.258278	0.0311566	4.78593e-25	1.52911e-22	1.21999e-22	Foxm1/Kif20a/Cul3/Anapc1/Taok1/Zwint/Cdc27/Rad17/Son/Racgap1/Cdc23/Ddb1/Jade1/Cenpf/Rad51/Ect2/Ccna2/Iqgap3/Kif2c/Nasp/Cul4b/Chek1/Kif23/Tipin/Zwilch/Cdc14b/Cacul1/Stag1/Actr1b/Ttk/Nfe2l1/Mcph1/Smc1a/Ccnb1/Kif14/Setd2/Trrap/Taok2/Seh1l	39	6	8.28967
GO:0000278	mitotic cell cycle	0.278146	0.0385071	1.11047e-24	3.0411e-22	2.42634e-22	Foxm1/Kif20a/Cul3/Anapc1/Taok1/Zwint/Cdc27/Rad17/Son/Racgap1/Cdc23/Ddb1/Jade1/Cenpf/Rad51/Ect2/Ccna2/Iqgap3/Kif2c/Nasp/Cul4b/Usp2/Chek1/Kif23/Usp3/Tipin/Zwilch/Cdc14b/Cacul1/Stag1/Actr1b/Ttk/Nfe2l1/Mcph1/Smc1a/Wapl/Ccnb1/Kif14/Setd2/Trrap/Taok2/Seh1l	42	7	7.22322
GO:0016567	protein ubiquitination	0.231788	0.0272206	7.82439e-23	1.87492e-20	1.4959e-20	Uhrf1/Keap1/Cul3/Anapc1/Cand1/Fbxw11/Cdc27/Ubr2/Cdc23/Ddb1/Huwe1/Ube3a/Bard1/Trip12/Ube2k/Ube3b/Trim24/Cul4b/Taf1/Cul5/Nedd4/Fem1b/Cdc14b/G2e3/Klhl13/Ubr5/Nfe2l1/Fanci/Fbxl5/Gan/Socs6/Ube4a/Dzip3/Pcnp/Rnf8	35	8	8.51518
GO:0016569	covalent chromatin modification	0.205298	0.0210556	5.78708e-22	1.23265e-19	9.83465e-20	Uhrf1/Ruvbl2/Nsd1/Usp7/Ubr2/Iws1/Ddb1/Hells/Huwe1/Jade1/Uimc1/Trip12/Hat1/Ccna2/Cul4b/Taf1/Morf4l2/Chek1/Usp3/Rif1/Jade3/Ubr5/Kat7/Yeats2/Ccnb1/Setd2/Trrap/Taf7/Msl1/Nsd2/Rnf8	31	9	9.75027
GO:0032446	protein modification by small protein conjugation	0.231788	0.0296865	1.33753e-21	2.56404e-19	2.04571e-19	Uhrf1/Keap1/Cul3/Anapc1/Cand1/Fbxw11/Cdc27/Ubr2/Cdc23/Ddb1/Huwe1/Ube3a/Bard1/Trip12/Ube2k/Ube3b/Trim24/Cul4b/Taf1/Cul5/Nedd4/Fem1b/Cdc14b/G2e3/Klhl13/Ubr5/Nfe2l1/Fanci/Fbxl5/Gan/Socs6/Ube4a/Dzip3/Pcnp/Rnf8	35	10	7.80785
GO:0016570	histone modification	0.198675	0.0202494	2.41685e-21	4.21191e-19	3.36046e-19	Uhrf1/Ruvbl2/Nsd1/Usp7/Ubr2/Iws1/Ddb1/Huwe1/Jade1/Uimc1/Trip12/Hat1/Ccna2/Cul4b/Taf1/Morf4l2/Chek1/Usp3/Rif1/Jade3/Ubr5/Kat7/Yeats2/Ccnb1/Setd2/Trrap/Taf7/Msl1/Nsd2/Rnf8	30	11	9.81141
GO:0051726	regulation of cell cycle	0.271523	0.0460473	8.67225e-21	1.38539e-18	1.10533e-18	Foxm1/Kif20a/Cul3/Msh6/Anapc1/Taok1/Zwint/Cdc27/Rad17/Son/Racgap1/Cdc23/Ddb1/Jade1/Uimc1/Sgo2a/Ahctf1/Cenpf/Ect2/Ccna2/Cul4b/Usp2/Chek1/Fem1b/Kif23/Tipin/Zwilch/Cdc14b/Klhl13/Stag1/Ttk/Nfe2l1/Prc1/Mcph1/Smc1a/Wapl/Ccnb1/Kif14/Setd2/Trrap/Taok2	41	12	5.89661
GO:0010564	regulation of cell cycle process	0.218543	0.0282164	2.91359e-20	4.29643e-18	3.4279e-18	Foxm1/Kif20a/Cul3/Msh6/Anapc1/Taok1/Cdc27/Rad17/Racgap1/Cdc23/Ddb1/Jade1/Uimc1/Sgo2a/Ahctf1/Cenpf/Ect2/Cul4b/Chek1/Kif23/Cdc14b/Klhl13/Stag1/Ttk/Nfe2l1/Prc1/Mcph1/Smc1a/Wapl/Ccnb1/Kif14/Setd2/Taok2	33	13	7.74524
GO:0051301	cell division	0.211921	0.0279319	2.17673e-19	2.98056e-17	2.37803e-17	Kif20a/Cul3/Anapc1/Zwint/Llgl2/Son/Racgap1/Cdc23/Hells/Syce1/Sgo2a/Ahctf1/Ect2/Ccna2/Kif2c/Usp9x/Kif23/Tipin/Zwilch/Cdc14b/Klhl13/Stag1/Prc1/Smc1a/Wapl/Ccnb1/Kif14/Ncapg2/Setd2/Ercc6l/Seh1l/Rnf8	32	14	7.58704
GO:0051603	proteolysis involved in cellular protein catabolic process	0.218543	0.0329587	3.20113e-18	4.09104e-16	3.26403e-16	Uhrf1/Keap1/Cul3/Ubqln4/Anapc1/Fbxw11/Psmc6/Usp7/Ubr2/Ddb1/Huwe1/Ube3a/Trip12/Usp1/Ube2k/Ube3b/Fbxl19/Usp9x/Cul4b/Taf1/Usp2/Cul5/Nedd4/Usp3/Cacul1/Nfe2l1/Fbxl5/Kif14/Ecpas/Socs6/Ube4a/Pcnp/Rnf8	33	15	6.63082
GO:0006511	ubiquitin-dependent protein catabolic process	0.198675	0.0273628	1.1359e-17	1.36095e-15	1.08583e-15	Uhrf1/Cul3/Ubqln4/Anapc1/Fbxw11/Psmc6/Usp7/Ubr2/Ddb1/Huwe1/Ube3a/Trip12/Usp1/Ube2k/Ube3b/Fbxl19/Usp9x/Cul4b/Taf1/Usp2/Cul5/Nedd4/Usp3/Cacul1/Fbxl5/Kif14/Ecpas/Ube4a/Pcnp/Rnf8	30	16	7.26078
GO:0019941	modification-dependent protein catabolic process	0.198675	0.0278845	1.90762e-17	2.11572e-15	1.68802e-15	Uhrf1/Cul3/Ubqln4/Anapc1/Fbxw11/Psmc6/Usp7/Ubr2/Ddb1/Huwe1/Ube3a/Trip12/Usp1/Ube2k/Ube3b/Fbxl19/Usp9x/Cul4b/Taf1/Usp2/Cul5/Nedd4/Usp3/Cacul1/Fbxl5/Kif14/Ecpas/Ube4a/Pcnp/Rnf8	30	17	7.12495
GO:0044257	cellular protein catabolic process	0.218543	0.0350453	1.98659e-17	2.11572e-15	1.68802e-15	Uhrf1/Keap1/Cul3/Ubqln4/Anapc1/Fbxw11/Psmc6/Usp7/Ubr2/Ddb1/Huwe1/Ube3a/Trip12/Usp1/Ube2k/Ube3b/Fbxl19/Usp9x/Cul4b/Taf1/Usp2/Cul5/Nedd4/Usp3/Cacul1/Nfe2l1/Fbxl5/Kif14/Ecpas/Socs6/Ube4a/Pcnp/Rnf8	33	18	6.23602
GO:0043632	modification-dependent macromolecule catabolic process	0.198675	0.0283587	3.02689e-17	3.05397e-15	2.4366e-15	Uhrf1/Cul3/Ubqln4/Anapc1/Fbxw11/Psmc6/Usp7/Ubr2/Ddb1/Huwe1/Ube3a/Trip12/Usp1/Ube2k/Ube3b/Fbxl19/Usp9x/Cul4b/Taf1/Usp2/Cul5/Nedd4/Usp3/Cacul1/Fbxl5/Kif14/Ecpas/Ube4a/Pcnp/Rnf8	30	19	7.0058
GO:0000209	protein polyubiquitination	0.125828	0.00919998	1.85021e-16	1.77343e-14	1.41492e-14	Cul3/Anapc1/Fbxw11/Cdc27/Cdc23/Huwe1/Ube3a/Bard1/Trip12/Ube2k/Ube3b/Taf1/Nedd4/G2e3/Ubr5/Nfe2l1/Ube4a/Dzip3/Rnf8	19	20	13.677
GO:0030163	protein catabolic process	0.225166	0.0427277	9.40133e-16	8.58207e-14	6.84718e-14	Uhrf1/Keap1/Cul3/Ubqln4/Anapc1/Fbxw11/Psmc6/Usp7/Ubr2/Ddb1/Huwe1/Ube3a/Trip12/Usp1/Ube2k/Ube3b/Trim24/Fbxl19/Usp9x/Cul4b/Taf1/Usp2/Cul5/Nedd4/Usp3/Cacul1/Nfe2l1/Fbxl5/Kif14/Ecpas/Socs6/Ube4a/Pcnp/Rnf8	34	21	5.26977
GO:0007059	chromosome segregation	0.145695	0.0150804	1.08727e-15	9.47405e-14	7.55885e-14	Cul3/Anapc1/Zwint/Pum2/Smc6/Cdc27/Racgap1/Cdc23/Syce1/Sgo2a/Cenpf/Ect2/Kif2c/Usp9x/Kif23/Stag1/Ttk/Smc1a/Wapl/Ccnb1/Kif14/Seh1l	22	22	9.66125
GO:0000280	nuclear division	0.15894	0.0193958	1.98924e-15	1.65799e-13	1.32282e-13	Cul3/Anapc1/Zwint/Cdc27/Racgap1/Ubr2/Cdc23/Syce1/Sgo2a/Rad51/Kif2c/Chek1/Kif23/Cdc14b/Mnd1/Stag1/Ttk/Nfe2l1/Smc1a/Wapl/Ccnb1/Kif14/Rad54b/Seh1l	24	23	8.19456
GO:0044770	cell cycle phase transition	0.152318	0.0190639	1.38359e-14	1.10514e-12	8.81735e-13	Foxm1/Cul3/Anapc1/Taok1/Cdc27/Rad17/Cdc23/Ddb1/Jade1/Uimc1/Cenpf/Ccna2/Iqgap3/Nasp/Cul4b/Chek1/Tipin/Cdc14b/Cacul1/Ttk/Ccnb1/Kif14/Taok2	23	24	7.98987
GO:0007346	regulation of mitotic cell cycle	0.165563	0.0238061	2.10883e-14	1.61705e-12	1.29016e-12	Cul3/Anapc1/Taok1/Zwint/Cdc27/Rad17/Cdc23/Ddb1/Jade1/Cenpf/Cul4b/Usp2/Chek1/Tipin/Zwilch/Cdc14b/Stag1/Ttk/Nfe2l1/Mcph1/Smc1a/Ccnb1/Kif14/Trrap/Taok2	25	25	6.95463
GO:0048285	organelle fission	0.15894	0.0217195	2.42824e-14	1.79036e-12	1.42844e-12	Cul3/Anapc1/Zwint/Cdc27/Racgap1/Ubr2/Cdc23/Syce1/Sgo2a/Rad51/Kif2c/Chek1/Kif23/Cdc14b/Mnd1/Stag1/Ttk/Nfe2l1/Smc1a/Wapl/Ccnb1/Kif14/Rad54b/Seh1l	24	26	7.31785
GO:0098813	nuclear chromosome segregation	0.125828	0.0121876	3.33285e-14	2.36632e-12	1.88796e-12	Cul3/Anapc1/Zwint/Cdc27/Racgap1/Cdc23/Syce1/Sgo2a/Cenpf/Ect2/Kif2c/Kif23/Stag1/Ttk/Smc1a/Wapl/Ccnb1/Kif14/Seh1l	19	27	10.3242
GO:0006282	regulation of DNA repair	0.0927152	0.00559586	1.39245e-13	9.53333e-12	7.60614e-12	Foxm1/Ubqln4/Uimc1/Trip12/Rad51/Usp1/Chek1/Parpbp/Rif1/Ubr5/Setd2/Fancb/Nsd2/Rnf8	14	28	16.5685
GO:0044772	mitotic cell cycle phase transition	0.139073	0.0172144	1.72342e-13	1.13924e-11	9.08939e-12	Foxm1/Cul3/Anapc1/Taok1/Cdc27/Rad17/Cdc23/Ddb1/Jade1/Cenpf/Ccna2/Iqgap3/Nasp/Cul4b/Chek1/Cdc14b/Cacul1/Ttk/Ccnb1/Kif14/Taok2	21	29	8.07887
GO:0000819	sister chromatid segregation	0.10596	0.00844122	1.91596e-13	1.2243e-11	9.76802e-12	Cul3/Anapc1/Zwint/Cdc27/Racgap1/Cdc23/Sgo2a/Kif2c/Kif23/Stag1/Ttk/Smc1a/Wapl/Ccnb1/Kif14/Seh1l	16	30	12.5527
GO:0010498	proteasomal protein catabolic process	0.152318	0.0218144	2.36458e-13	1.46223e-11	1.16664e-11	Keap1/Cul3/Ubqln4/Anapc1/Fbxw11/Psmc6/Usp7/Ubr2/Ddb1/Ube3a/Ube2k/Fbxl19/Cul4b/Taf1/Cul5/Nedd4/Nfe2l1/Fbxl5/Kif14/Ecpas/Socs6/Ube4a/Pcnp	23	31	6.98245
GO:0051983	regulation of chromosome segregation	0.0860927	0.00488453	4.74613e-13	2.84323e-11	2.26846e-11	Cul3/Anapc1/Pum2/Smc6/Cdc27/Racgap1/Cdc23/Sgo2a/Ect2/Kif2c/Ttk/Wapl/Ccnb1	13	32	17.6256
GO:0033044	regulation of chromosome organization	0.13245	0.0168824	1.16681e-12	6.77812e-11	5.4079e-11	Ruvbl2/Cul3/Anapc1/Map1s/Cdc27/Nsd1/Atad2/Cdc23/Iws1/Sgo2a/Trip12/Chek1/Rif1/Ubr5/Ttk/Kat7/Mcph1/Wapl/Ccnb1/Taf7	20	33	7.84545
GO:2000779	regulation of double-strand break repair	0.0728477	0.00346185	4.2711e-12	2.40815e-10	1.92133e-10	Foxm1/Ubqln4/Trip12/Rad51/Chek1/Parpbp/Rif1/Ubr5/Setd2/Fancb/Nsd2	11	34	21.043
GO:0140014	mitotic nuclear division	0.112583	0.0121876	4.83028e-12	2.64561e-10	2.1108e-10	Cul3/Anapc1/Zwint/Cdc27/Racgap1/Cdc23/Kif2c/Chek1/Kif23/Cdc14b/Stag1/Ttk/Nfe2l1/Smc1a/Ccnb1/Kif14/Seh1l	17	35	9.23748
GO:0043161	proteasome-mediated ubiquitin-dependent protein catabolic process	0.13245	0.0186371	7.1119e-12	3.78709e-10	3.02152e-10	Cul3/Ubqln4/Anapc1/Fbxw11/Psmc6/Usp7/Ubr2/Ddb1/Ube3a/Ube2k/Fbxl19/Cul4b/Taf1/Cul5/Nedd4/Fbxl5/Kif14/Ecpas/Ube4a/Pcnp	20	36	7.10682
GO:0032465	regulation of cytokinesis	0.0728477	0.00374638	1.04564e-11	5.41754e-10	4.32237e-10	Kif20a/Cul3/Racgap1/Ahctf1/Ect2/Kif23/Cdc14b/Klhl13/Prc1/Kif14/Setd2	11	37	19.4448
GO:0006310	DNA recombination	0.112583	0.0133732	2.11239e-11	1.06564e-09	8.50222e-10	Ruvbl2/Msh6/Ubqln4/Hmgb3/Smc6/Ubr2/Rad51/Ung/Chek1/Mnd1/Parpbp/Rif1/Setd2/Fancb/Nsd2/Rad54b/Rnf8	17	38	8.41856
GO:0016573	histone acetylation	0.0860927	0.00663916	2.53831e-11	1.24768e-09	9.95456e-10	Ruvbl2/Iws1/Jade1/Hat1/Taf1/Morf4l2/Chek1/Jade3/Kat7/Yeats2/Trrap/Taf7/Msl1	13	39	12.9674
GO:0000070	mitotic sister chromatid segregation	0.0860927	0.00678143	3.3242e-11	1.59312e-09	1.27107e-09	Cul3/Anapc1/Zwint/Cdc27/Racgap1/Cdc23/Kif2c/Kif23/Ttk/Smc1a/Ccnb1/Kif14/Seh1l	13	40	12.6954
GO:2001020	regulation of response to DNA damage stimulus	0.0993377	0.010101	3.81618e-11	1.7843e-09	1.4236e-09	Foxm1/Ubqln4/Uimc1/Trip12/Rad51/Usp1/Chek1/Fem1b/Parpbp/Rif1/Ubr5/Setd2/Fancb/Nsd2/Rnf8	15	41	9.83444
GO:0018393	internal peptidyl-lysine acetylation	0.0860927	0.00687627	3.96522e-11	1.80984e-09	1.44397e-09	Ruvbl2/Iws1/Jade1/Hat1/Taf1/Morf4l2/Chek1/Jade3/Kat7/Yeats2/Trrap/Taf7/Msl1	13	42	12.5203
GO:0006475	internal protein amino acid acetylation	0.0860927	0.00701854	5.13985e-11	2.29142e-09	1.8282e-09	Ruvbl2/Iws1/Jade1/Hat1/Taf1/Morf4l2/Chek1/Jade3/Kat7/Yeats2/Trrap/Taf7/Msl1	13	43	12.2665
GO:0006473	protein acetylation	0.0927152	0.00891545	8.3802e-11	3.6511e-09	2.91302e-09	Ruvbl2/Taok1/Iws1/Jade1/Hat1/Taf1/Morf4l2/Chek1/Jade3/Kat7/Yeats2/Trrap/Taf7/Msl1	14	44	10.3994
GO:0018394	peptidyl-lysine acetylation	0.0860927	0.00739792	9.98548e-11	4.25381e-09	3.39389e-09	Ruvbl2/Iws1/Jade1/Hat1/Taf1/Morf4l2/Chek1/Jade3/Kat7/Yeats2/Trrap/Taf7/Msl1	13	45	11.6374
GO:0018205	peptidyl-lysine modification	0.112583	0.0163608	4.86516e-10	2.0275e-08	1.61764e-08	Ruvbl2/Nsd1/Iws1/Jade1/Hat1/Taf1/Morf4l2/Chek1/Rif1/Jade3/Kat7/Yeats2/Setd2/Trrap/Taf7/Msl1/Nsd2	17	46	6.88126
GO:0000075	cell cycle checkpoint	0.0860927	0.00844122	5.17729e-10	2.11167e-08	1.68479e-08	Taok1/Zwint/Rad17/Uimc1/Chek1/Fem1b/Tipin/Zwilch/Cdc14b/Ttk/Ccnb1/Trrap/Taok2	13	47	10.1991
GO:0006302	double-strand break repair	0.0927152	0.0103855	6.31303e-10	2.52127e-08	2.01159e-08	Foxm1/Ubqln4/Uimc1/Trip12/Rad51/Chek1/Parpbp/Rif1/Ubr5/Setd2/Fancb/Nsd2/Rad54b/Rnf8	14	48	8.92733
GO:0043967	histone H4 acetylation	0.0596026	0.00298762	6.62927e-10	2.59353e-08	2.06924e-08	Ruvbl2/Iws1/Jade1/Hat1/Morf4l2/Jade3/Kat7/Trrap/Msl1	9	49	19.9499
GO:0045786	negative regulation of cell cycle	0.125828	0.0218618	8.77401e-10	3.36395e-08	2.68392e-08	Foxm1/Msh6/Taok1/Zwint/Rad17/Jade1/Uimc1/Chek1/Fem1b/Tipin/Zwilch/Cdc14b/Ttk/Mcph1/Smc1a/Wapl/Ccnb1/Trrap/Taok2	19	50	5.7556
GO:0016574	histone ubiquitination	0.0529801	0.00218144	1.18891e-09	4.46889e-08	3.5655e-08	Uhrf1/Ubr2/Ddb1/Huwe1/Trip12/Cul4b/Ubr5/Rnf8	8	51	24.2868
GO:0051052	regulation of DNA metabolic process	0.112583	0.0175464	1.41121e-09	5.12299e-08	4.08737e-08	Foxm1/Msh6/Ubqln4/Usp7/Uimc1/Trip12/Rad51/Usp1/Usp9x/Chek1/Parpbp/Rif1/Ubr5/Setd2/Fancb/Nsd2/Rnf8	17	52	6.41631
GO:0043543	protein acylation	0.0927152	0.0110495	1.41637e-09	5.12299e-08	4.08737e-08	Ruvbl2/Taok1/Iws1/Jade1/Hat1/Taf1/Morf4l2/Chek1/Jade3/Kat7/Yeats2/Trrap/Taf7/Msl1	14	53	8.39093
GO:0000910	cytokinesis	0.0794702	0.00749277	1.57129e-09	5.57809e-08	4.45046e-08	Kif20a/Cul3/Son/Racgap1/Ahctf1/Ect2/Kif23/Cdc14b/Klhl13/Prc1/Kif14/Setd2	12	54	10.6063
GO:0044839	cell cycle G2/M phase transition	0.0728477	0.00616494	2.46273e-09	8.58374e-08	6.84851e-08	Foxm1/Taok1/Rad17/Uimc1/Cenpf/Ccna2/Chek1/Cdc14b/Ccnb1/Kif14/Taok2	11	55	11.8165
GO:1901987	regulation of cell cycle phase transition	0.0993377	0.0139897	3.5328e-09	1.20935e-07	9.64878e-08	Cul3/Taok1/Rad17/Cdc23/Ddb1/Jade1/Uimc1/Cenpf/Cul4b/Chek1/Cdc14b/Ttk/Ccnb1/Kif14/Taok2	15	56	7.1008
GO:0071824	protein-DNA complex subunit organization	0.0860927	0.0101959	5.20442e-09	1.75033e-07	1.3965e-07	Anp32e/Cand1/Psmc6/Hells/Ptma/Hat1/Rad51/Nasp/Setd2/Taf7/Nap1l1/Nap1l4/Rnf8	13	57	8.44389
GO:1901990	regulation of mitotic cell cycle phase transition	0.0927152	0.0124721	6.73118e-09	2.22477e-07	1.77503e-07	Cul3/Taok1/Rad17/Cdc23/Ddb1/Jade1/Cenpf/Cul4b/Chek1/Cdc14b/Ttk/Ccnb1/Kif14/Taok2	14	58	7.43379
GO:0045930	negative regulation of mitotic cell cycle	0.0860927	0.0112392	1.67184e-08	5.43205e-07	4.33395e-07	Taok1/Zwint/Rad17/Jade1/Chek1/Tipin/Zwilch/Cdc14b/Ttk/Mcph1/Ccnb1/Trrap/Taok2	13	59	7.66007
GO:0051783	regulation of nuclear division	0.0794702	0.0092474	1.70057e-08	5.43333e-07	4.33497e-07	Cul3/Anapc1/Cdc27/Cdc23/Sgo2a/Chek1/Cdc14b/Stag1/Ttk/Nfe2l1/Smc1a/Ccnb1	12	60	8.59379
GO:0033522	histone H2A ubiquitination	0.0397351	0.00118556	1.93139e-08	6.06962e-07	4.84263e-07	Ubr2/Ddb1/Trip12/Cul4b/Ubr5/Rnf8	6	61	33.5158
GO:1902275	regulation of chromatin organization	0.0794702	0.00938967	2.01612e-08	6.23373e-07	4.97356e-07	Ruvbl2/Map1s/Nsd1/Atad2/Iws1/Trip12/Chek1/Rif1/Ubr5/Kat7/Ccnb1/Taf7	12	62	8.46358
GO:0051302	regulation of cell division	0.0728477	0.00754019	2.05e-08	6.23784e-07	4.97685e-07	Kif20a/Cul3/Racgap1/Ahctf1/Ect2/Kif23/Cdc14b/Klhl13/Prc1/Kif14/Setd2	11	63	9.66125
GO:0006260	DNA replication	0.0860927	0.0114763	2.14216e-08	6.41644e-07	5.11934e-07	Msh6/Rad17/Mcm10/Ssrp1/Rad51/Ccna2/Nasp/Pold3/Tipin/Kat7/Smc1a/Wapl/Nup98	13	64	7.50181
GO:2000780	negative regulation of double-strand break repair	0.0397351	0.00123299	2.49602e-08	7.36135e-07	5.87324e-07	Ubqln4/Trip12/Parpbp/Rif1/Ubr5/Fancb	6	65	32.2267
GO:0010569	regulation of double-strand break repair via homologous recombination	0.0463576	0.00208659	2.57676e-08	7.48433e-07	5.97135e-07	Ubqln4/Rad51/Chek1/Parpbp/Rif1/Setd2/Fancb	7	66	22.2169
GO:1902749	regulation of cell cycle G2/M phase transition	0.0596026	0.00450515	2.70987e-08	7.75347e-07	6.18608e-07	Taok1/Rad17/Uimc1/Cenpf/Chek1/Cdc14b/Ccnb1/Kif14/Taok2	9	67	13.2299
GO:0007088	regulation of mitotic nuclear division	0.0728477	0.0077773	2.82617e-08	7.96729e-07	6.35669e-07	Cul3/Anapc1/Cdc27/Cdc23/Chek1/Cdc14b/Stag1/Ttk/Nfe2l1/Smc1a/Ccnb1	11	68	9.3667
GO:0045738	negative regulation of DNA repair	0.0397351	0.00128041	3.19029e-08	8.79617e-07	7.018e-07	Ubqln4/Trip12/Parpbp/Rif1/Ubr5/Fancb	6	69	31.0331
GO:0009314	response to radiation	0.10596	0.0190165	3.21195e-08	8.79617e-07	7.018e-07	Ruvbl2/Msh6/Ddb1/Uimc1/Rad51/Ect2/Usp1/Pold3/Cul4b/Taf1/Usp2/Chek1/Tipin/Hmgn1/Rad54b/Rnf8	16	70	5.57203
GO:0007093	mitotic cell cycle checkpoint	0.0662252	0.00616494	3.35836e-08	9.06757e-07	7.23454e-07	Taok1/Zwint/Rad17/Chek1/Tipin/Zwilch/Ttk/Ccnb1/Trrap/Taok2	10	71	10.7422
GO:0009411	response to UV	0.0662252	0.00654432	5.93566e-08	1.58037e-06	1.26089e-06	Ruvbl2/Msh6/Ddb1/Usp1/Pold3/Cul4b/Taf1/Chek1/Tipin/Hmgn1	10	72	10.1195
GO:0000018	regulation of DNA recombination	0.0596026	0.00497937	6.52236e-08	1.71279e-06	1.36654e-06	Msh6/Ubqln4/Rad51/Chek1/Parpbp/Rif1/Setd2/Fancb/Nsd2	9	73	11.9699
GO:0050000	chromosome localization	0.0529801	0.00365154	7.95116e-08	2.05978e-06	1.64339e-06	Cul3/Cdc23/Cenpf/Kif2c/Ccnb1/Kif14/Nup98/Seh1l	8	74	14.509
GO:0010948	negative regulation of cell cycle process	0.0794702	0.0109072	1.0501e-07	2.68405e-06	2.14146e-06	Msh6/Taok1/Rad17/Jade1/Uimc1/Chek1/Cdc14b/Ttk/Smc1a/Wapl/Ccnb1/Taok2	12	75	7.28604
GO:0033045	regulation of sister chromatid segregation	0.0529801	0.00379381	1.0757e-07	2.71332e-06	2.16482e-06	Cul3/Anapc1/Cdc27/Cdc23/Sgo2a/Ttk/Wapl/Ccnb1	8	76	13.9649
GO:0032467	positive regulation of cytokinesis	0.0397351	0.00156495	1.15217e-07	2.86845e-06	2.28859e-06	Cul3/Racgap1/Ect2/Kif23/Cdc14b/Kif14	6	77	25.3907
GO:0000086	G2/M transition of mitotic cell cycle	0.0596026	0.00535875	1.23438e-07	3.03372e-06	2.42045e-06	Foxm1/Taok1/Rad17/Cenpf/Ccna2/Chek1/Ccnb1/Kif14/Taok2	9	78	11.1225
GO:0007017	microtubule-based process	0.139073	0.0366577	1.57461e-07	3.82091e-06	3.0485e-06	Kif20a/Taok1/Map1s/Map7/Llgl2/Son/Racgap1/Kif2c/Chek1/Kif23/Cdc14b/Kif15/Stag1/Actr1b/Prc1/Mcph1/Smc1a/Ccnb1/Kif14/Setd2/Kif13b	21	79	3.79383
GO:0051310	metaphase plate congression	0.0463576	0.00270309	1.64481e-07	3.94137e-06	3.14461e-06	Cul3/Cdc23/Cenpf/Kif2c/Ccnb1/Kif14/Seh1l	7	80	17.1499
GO:0031056	regulation of histone modification	0.0662252	0.00730308	1.67089e-07	3.95445e-06	3.15505e-06	Ruvbl2/Nsd1/Iws1/Trip12/Chek1/Rif1/Ubr5/Kat7/Ccnb1/Taf7	10	81	9.06812
GO:0000226	microtubule cytoskeleton organization	0.119205	0.0274577	1.85391e-07	4.33409e-06	3.45794e-06	Kif20a/Taok1/Map1s/Map7/Llgl2/Son/Racgap1/Kif2c/Chek1/Kif23/Cdc14b/Stag1/Actr1b/Prc1/Mcph1/Smc1a/Ccnb1/Setd2	18	82	4.34142
GO:0080135	regulation of cellular response to stress	0.125828	0.0320102	3.79025e-07	8.75411e-06	6.98444e-06	Foxm1/Ubqln4/Taok1/Uimc1/Trip12/Rad51/Usp1/Prdx1/Chek1/Fem1b/Parpbp/Rif1/Ubr5/Nfe2l1/Setd2/Fancb/Nsd2/Taok2/Rnf8	19	83	3.93086
GO:0007080	mitotic metaphase plate congression	0.0397351	0.00199175	5.17493e-07	1.1671e-05	9.31167e-06	Cul3/Cdc23/Kif2c/Ccnb1/Kif14/Seh1l	6	85	19.9499
GO:0070646	protein modification by small protein removal	0.0596026	0.00640205	5.65499e-07	1.26054e-05	1.00572e-05	Usp7/Otub1/Uimc1/Usp1/Usp9x/Usp2/Usp3/Cops4/Trrap	9	86	9.30993
GO:0000077	DNA damage checkpoint	0.0529801	0.0048371	7.12683e-07	1.57036e-05	1.25291e-05	Taok1/Rad17/Uimc1/Chek1/Fem1b/Tipin/Cdc14b/Taok2	8	87	10.9529
GO:0006342	chromatin silencing	0.0397351	0.00227628	1.16852e-06	2.54551e-05	2.03093e-05	Atad2/Ubr2/Hells/Hat1/Morf4l2/Rif1	6	88	17.4561
GO:0051303	establishment of chromosome localization	0.0463576	0.00360412	1.21412e-06	2.61513e-05	2.08647e-05	Cul3/Cdc23/Cenpf/Kif2c/Ccnb1/Kif14/Seh1l	7	89	12.8624
GO:0071103	DNA conformation change	0.0728477	0.0114288	1.36227e-06	2.90163e-05	2.31506e-05	Hells/Hat1/Rad51/Nasp/Mcph1/Wapl/Ccnb1/Ncapg2/Nap1l1/Nap1l4/Rnf8	11	90	6.37402
GO:0031570	DNA integrity checkpoint	0.0529801	0.00531133	1.45492e-06	3.06493e-05	2.44534e-05	Taok1/Rad17/Uimc1/Chek1/Fem1b/Tipin/Cdc14b/Taok2	8	91	9.97493
GO:0010389	regulation of G2/M transition of mitotic cell cycle	0.0463576	0.00374638	1.58127e-06	3.29488e-05	2.62881e-05	Taok1/Rad17/Cenpf/Chek1/Ccnb1/Kif14/Taok2	7	92	12.374
GO:0031146	SCF-dependent proteasomal ubiquitin-dependent protein catabolic process	0.0397351	0.00241855	1.68485e-06	3.47297e-05	2.7709e-05	Cul3/Fbxw11/Cul4b/Cul5/Fbxl5/Kif14	6	93	16.4293
GO:0006323	DNA packaging	0.0662252	0.00943709	1.76638e-06	3.60229e-05	2.87408e-05	Hells/Hat1/Nasp/Mcph1/Wapl/Ccnb1/Ncapg2/Nap1l1/Nap1l4/Rnf8	10	94	7.01754
GO:1902750	negative regulation of cell cycle G2/M phase transition	0.0397351	0.00246597	1.89343e-06	3.82074e-05	3.04837e-05	Taok1/Rad17/Uimc1/Chek1/Cdc14b/Taok2	6	95	16.1133
GO:0016579	protein deubiquitination	0.0529801	0.00554844	2.02467e-06	4.04301e-05	3.22571e-05	Usp7/Otub1/Uimc1/Usp1/Usp9x/Usp2/Usp3/Trrap	8	96	9.54865
GO:0007091	metaphase/anaphase transition of mitotic cell cycle	0.0397351	0.00256082	2.37391e-06	4.69153e-05	3.74313e-05	Cul3/Anapc1/Cdc27/Cdc23/Ttk/Ccnb1	6	97	15.5166
GO:0008608	attachment of spindle microtubules to kinetochore	0.0331126	0.0014701	2.57595e-06	5.02398e-05	4.00837e-05	Racgap1/Ect2/Kif2c/Ccnb1/Seh1l	5	98	22.524
GO:1901988	negative regulation of cell cycle phase transition	0.0596026	0.00768246	2.59454e-06	5.02398e-05	4.00837e-05	Taok1/Rad17/Jade1/Uimc1/Chek1/Cdc14b/Ttk/Ccnb1/Taok2	9	99	7.75828
GO:0010965	regulation of mitotic sister chromatid separation	0.0397351	0.00260824	2.64895e-06	5.07803e-05	4.0515e-05	Cul3/Anapc1/Cdc27/Cdc23/Ttk/Ccnb1	6	100	15.2344
GO:0051053	negative regulation of DNA metabolic process	0.0529801	0.00583298	2.94921e-06	5.59767e-05	4.46608e-05	Msh6/Ubqln4/Trip12/Chek1/Parpbp/Rif1/Ubr5/Fancb	8	101	9.08286
GO:0031572	G2 DNA damage checkpoint	0.0331126	0.00151752	3.03541e-06	5.70479e-05	4.55155e-05	Taok1/Uimc1/Chek1/Cdc14b/Taok2	5	102	21.8202
GO:0044784	metaphase/anaphase transition of cell cycle	0.0397351	0.00270309	3.27704e-06	6.09912e-05	4.86616e-05	Cul3/Anapc1/Cdc27/Cdc23/Ttk/Ccnb1	6	103	14.6999
GO:0051306	mitotic sister chromatid separation	0.0397351	0.00275051	3.63371e-06	6.6979e-05	5.3439e-05	Cul3/Anapc1/Cdc27/Cdc23/Ttk/Ccnb1	6	104	14.4464
GO:0000724	double-strand break repair via homologous recombination	0.0529801	0.00602267	3.74696e-06	6.77635e-05	5.40649e-05	Ubqln4/Rad51/Chek1/Parpbp/Rif1/Setd2/Fancb/Rad54b	8	105	8.79679
GO:0000725	recombinational repair	0.0529801	0.00602267	3.74696e-06	6.77635e-05	5.40649e-05	Ubqln4/Rad51/Chek1/Parpbp/Rif1/Setd2/Fancb/Rad54b	8	106	8.79679
GO:0045814	negative regulation of gene expression, epigenetic	0.0397351	0.00279793	4.02133e-06	7.20457e-05	5.74815e-05	Atad2/Ubr2/Hells/Hat1/Morf4l2/Rif1	6	107	14.2016
GO:0065004	protein-DNA complex assembly	0.0596026	0.00820411	4.44888e-06	7.89677e-05	6.30041e-05	Cand1/Psmc6/Hells/Hat1/Rad51/Nasp/Taf7/Nap1l1/Nap1l4	9	108	7.26498
GO:0008156	negative regulation of DNA replication	0.0331126	0.00165979	4.80937e-06	8.45831e-05	6.74844e-05	Msh6/Rad17/Tipin/Smc1a/Wapl	5	109	19.9499
GO:1905818	regulation of chromosome separation	0.0397351	0.00289278	4.89759e-06	8.53516e-05	6.80975e-05	Cul3/Anapc1/Cdc27/Cdc23/Ttk/Ccnb1	6	110	13.736
GO:1902850	microtubule cytoskeleton organization involved in mitosis	0.0529801	0.00640205	5.90073e-06	0.000100997	8.05805e-05	Racgap1/Kif23/Stag1/Actr1b/Mcph1/Smc1a/Ccnb1/Setd2	8	112	8.2755
GO:0034728	nucleosome organization	0.0529801	0.00649689	6.57867e-06	0.000111605	8.90434e-05	Anp32e/Ptma/Hat1/Nasp/Setd2/Nap1l1/Nap1l4/Rnf8	8	113	8.15469
GO:0034401	chromatin organization involved in regulation of transcription	0.0463576	0.00469484	7.20736e-06	0.000121197	9.66971e-05	Atad2/Ubr2/Hells/Hat1/Morf4l2/Chek1/Rif1	7	114	9.87417
GO:0033047	regulation of mitotic sister chromatid segregation	0.0397351	0.00312989	7.78182e-06	0.000129719	0.000103496	Cul3/Anapc1/Cdc27/Cdc23/Ttk/Ccnb1	6	115	12.6954
GO:0009416	response to light stimulus	0.0728477	0.0139422	9.15886e-06	0.000151358	0.000120761	Ruvbl2/Msh6/Ddb1/Usp1/Pold3/Cul4b/Taf1/Usp2/Chek1/Tipin/Hmgn1	11	116	5.22496
GO:0006513	protein monoubiquitination	0.0397351	0.003367	1.19109e-05	0.000193501	0.000154385	Uhrf1/Cul3/Ddb1/Huwe1/Cul4b/Nedd4	6	117	11.8013
GO:2001021	negative regulation of response to DNA damage stimulus	0.0397351	0.003367	1.19109e-05	0.000193501	0.000154385	Ubqln4/Trip12/Parpbp/Rif1/Ubr5/Fancb	6	118	11.8013
GO:1903046	meiotic cell cycle process	0.0596026	0.00934225	1.27139e-05	0.000204812	0.000163409	Msh6/Ubr2/Syce1/Sgo2a/Rad51/Mnd1/Ttk/Wapl/Rad54b	9	119	6.3799
GO:1901983	regulation of protein acetylation	0.0397351	0.00350927	1.51372e-05	0.000241816	0.000192932	Ruvbl2/Taok1/Iws1/Chek1/Kat7/Taf7	6	120	11.3229
GO:0031396	regulation of protein ubiquitination	0.0596026	0.00957936	1.55284e-05	0.000246016	0.000196283	Cul3/Huwe1/Ube3a/Trip12/Taf1/Fem1b/Cdc14b/Ubr5/Fanci	9	121	6.22199
GO:0071478	cellular response to radiation	0.0529801	0.00739792	1.70188e-05	0.000266302	0.000212469	Ruvbl2/Ddb1/Rad51/Ect2/Pold3/Cul4b/Taf1/Chek1	8	122	7.16149
GO:0043044	ATP-dependent chromatin remodeling	0.0331126	0.00213402	1.70867e-05	0.000266302	0.000212469	Anp32e/Ptma/Nasp/Chd8/Rnf8	5	123	15.5166
GO:0034644	cellular response to UV	0.0397351	0.00369896	2.05002e-05	0.000316926	0.000252858	Ruvbl2/Ddb1/Pold3/Cul4b/Taf1/Chek1	6	124	10.7422
GO:0051054	positive regulation of DNA metabolic process	0.0596026	0.00995874	2.11323e-05	0.000324085	0.00025857	Foxm1/Usp7/Uimc1/Rad51/Usp9x/Rif1/Fancb/Nsd2/Rnf8	9	125	5.98496
GO:0061982	meiosis I cell cycle process	0.0463576	0.00554844	2.15684e-05	0.000328148	0.000261812	Msh6/Ubr2/Syce1/Sgo2a/Rad51/Mnd1/Rad54b	7	126	8.35507
GO:0045910	negative regulation of DNA recombination	0.0331126	0.00227628	2.35371e-05	0.000355	0.000283236	Msh6/Ubqln4/Parpbp/Rif1/Fancb	5	127	14.5468
GO:0051781	positive regulation of cell division	0.0397351	0.00379381	2.37037e-05	0.000355	0.000283236	Cul3/Racgap1/Ect2/Kif23/Cdc14b/Kif14	6	128	10.4737
GO:0006338	chromatin remodeling	0.0529801	0.00782473	2.55092e-05	0.000376163	0.000300121	Ruvbl2/Hmgb3/Anp32e/Hells/Ptma/Nasp/Chd8/Rnf8	8	130	6.77086
GO:0006997	nucleus organization	0.0463576	0.00583298	2.98045e-05	0.000436147	0.000347979	Map7/Ahctf1/Chek1/Nfe2l1/Nup98/Seh1l/Rnf8	7	131	7.9475
GO:0097549	chromatin organization involved in negative regulation of transcription	0.0397351	0.00412576	3.82291e-05	0.000551016	0.000439627	Atad2/Ubr2/Hells/Hat1/Morf4l2/Rif1	6	133	9.63097
GO:0035065	regulation of histone acetylation	0.0331126	0.00256082	4.19964e-05	0.000600799	0.000479346	Ruvbl2/Iws1/Chek1/Kat7/Taf7	5	134	12.9305
GO:0140013	meiotic nuclear division	0.0529801	0.00848864	4.56098e-05	0.000631425	0.000503781	Ubr2/Syce1/Sgo2a/Rad51/Mnd1/Ttk/Wapl/Rad54b	8	136	6.2413
GO:0002204	somatic recombination of immunoglobulin genes involved in immune response	0.0331126	0.00260824	4.59311e-05	0.000631425	0.000503781	Msh6/Ung/Rif1/Nsd2/Rnf8	5	137	12.6954
GO:0002208	somatic diversification of immunoglobulins involved in immune response	0.0331126	0.00260824	4.59311e-05	0.000631425	0.000503781	Msh6/Ung/Rif1/Nsd2/Rnf8	5	138	12.6954
GO:0045190	isotype switching	0.0331126	0.00260824	4.59311e-05	0.000631425	0.000503781	Msh6/Ung/Rif1/Nsd2/Rnf8	5	139	12.6954
GO:1903320	regulation of protein modification by small protein conjugation or removal	0.0596026	0.011002	4.61134e-05	0.000631425	0.000503781	Cul3/Huwe1/Ube3a/Trip12/Taf1/Fem1b/Cdc14b/Ubr5/Fanci	9	140	5.41742
GO:0051304	chromosome separation	0.0397351	0.00431546	4.92905e-05	0.000662133	0.000528281	Cul3/Anapc1/Cdc27/Cdc23/Ttk/Ccnb1	6	141	9.20763
GO:0045787	positive regulation of cell cycle	0.0728477	0.0167402	4.93441e-05	0.000662133	0.000528281	Cul3/Racgap1/Sgo2a/Ect2/Cul4b/Usp2/Chek1/Kif23/Cdc14b/Ccnb1/Kif14	11	142	4.35167
GO:0000122	negative regulation of transcription by RNA polymerase II	0.119205	0.041068	4.93923e-05	0.000662133	0.000528281	Uhrf1/Foxm1/Hmgn2/Cul3/Nsd1/Nelfe/Cops2/Taf1/Usp2/Nedd4/Usp3/Rif1/Mcph1/Yeats2/Taf7/Chd8/Nsd2/Rnf8	18	143	2.90264
GO:0051656	establishment of organelle localization	0.0728477	0.0170247	5.74157e-05	0.000764346	0.000609832	Cul3/Llgl2/Cdc23/Cenpf/Kif2c/Kif23/Actr1b/Mcph1/Ccnb1/Kif14/Seh1l	11	144	4.27894
GO:0051321	meiotic cell cycle	0.0662252	0.0141319	5.92736e-05	0.000783637	0.000625223	Msh6/Ubr2/Syce1/Sgo2a/Rad51/Mnd1/Ttk/Smc1a/Wapl/Rad54b	10	145	4.68621
GO:0016447	somatic recombination of immunoglobulin gene segments	0.0331126	0.00284535	7.00669e-05	0.000919988	0.00073401	Msh6/Ung/Rif1/Nsd2/Rnf8	5	146	11.6374
GO:0071482	cellular response to light stimulus	0.0397351	0.00464741	7.47065e-05	0.000974233	0.000777289	Ruvbl2/Ddb1/Pold3/Cul4b/Taf1/Chek1	6	147	8.54994
GO:2001251	negative regulation of chromosome organization	0.0463576	0.00678143	7.78661e-05	0.00100858	0.00080469	Atad2/Trip12/Ubr5/Ttk/Wapl/Ccnb1/Taf7	7	148	6.83597
GO:1901991	negative regulation of mitotic cell cycle phase transition	0.0463576	0.00682885	8.13596e-05	0.00104675	0.00083515	Taok1/Rad17/Jade1/Chek1/Ttk/Ccnb1/Taok2	7	149	6.78849
GO:0090068	positive regulation of cell cycle process	0.0596026	0.0119505	8.71016e-05	0.00111316	0.000888131	Cul3/Racgap1/Sgo2a/Ect2/Cul4b/Kif23/Cdc14b/Ccnb1/Kif14	9	150	4.98746
GO:0043966	histone H3 acetylation	0.0331126	0.00298762	8.86337e-05	0.00111783	0.000891861	Jade1/Chek1/Jade3/Kat7/Yeats2	5	151	11.0833
GO:2000756	regulation of peptidyl-lysine acetylation	0.0331126	0.00298762	8.86337e-05	0.00111783	0.000891861	Ruvbl2/Iws1/Chek1/Kat7/Taf7	5	152	11.0833
GO:0002381	immunoglobulin production involved in immunoglobulin mediated immune response	0.0331126	0.00312989	0.00011077	0.00135252	0.0010791	Msh6/Ung/Rif1/Nsd2/Rnf8	5	156	10.5795
GO:0016445	somatic diversification of immunoglobulins	0.0331126	0.00312989	0.00011077	0.00135252	0.0010791	Msh6/Ung/Rif1/Nsd2/Rnf8	5	157	10.5795
GO:0051338	regulation of transferase activity	0.112583	0.0399772	0.000116795	0.00141706	0.0011306	Cdk12/Taok1/Ect2/Ccna2/Iqgap3/Fem1b/Cdc14b/Card10/Cacul1/Mcph1/Hmgn1/Ccnb1/Kif14/Ncapg2/Wnk1/Taf7/Taok2	17	158	2.81617
GO:0045739	positive regulation of DNA repair	0.0331126	0.00317731	0.000119018	0.00143495	0.00114487	Foxm1/Uimc1/Rif1/Fancb/Rnf8	5	159	10.4216
GO:0006275	regulation of DNA replication	0.0397351	0.00507422	0.000121673	0.00145779	0.00116309	Msh6/Rad17/Ccna2/Tipin/Smc1a/Wapl	6	160	7.83079
GO:0000281	mitotic cytokinesis	0.0331126	0.00322474	0.000127728	0.00151145	0.00120591	Kif20a/Son/Racgap1/Ect2/Kif23	5	162	10.2683
GO:0002562	somatic diversification of immune receptors via germline recombination within a single locus	0.0331126	0.00327216	0.000136919	0.00160045	0.00127691	Msh6/Ung/Rif1/Nsd2/Rnf8	5	163	10.1195
GO:0016444	somatic cell DNA recombination	0.0331126	0.00327216	0.000136919	0.00160045	0.00127691	Msh6/Ung/Rif1/Nsd2/Rnf8	5	164	10.1195
GO:0007127	meiosis I	0.0397351	0.00531133	0.000156419	0.00178486	0.00142404	Ubr2/Syce1/Sgo2a/Rad51/Mnd1/Rad54b	6	168	7.4812
GO:0031647	regulation of protein stability	0.0596026	0.0129938	0.000163898	0.00185913	0.0014833	Cul3/Fbxw11/Usp7/Trim24/Usp9x/Taf1/Usp2/Usp3/Ubr5	9	169	4.58701
GO:0002200	somatic diversification of immune receptors	0.0331126	0.00360412	0.00021622	0.00242394	0.00193394	Msh6/Ung/Rif1/Nsd2/Rnf8	5	171	9.18743
GO:0042752	regulation of circadian rhythm	0.0397351	0.0058804	0.000272158	0.0029813	0.00237862	Fbxw11/Usp7/Ddb1/Ube3a/Usp9x/Usp2	6	175	6.75721
GO:0051640	organelle localization	0.0794702	0.0239484	0.000288465	0.00314197	0.00250682	Cul3/Llgl2/Cdc23/Cenpf/Kif2c/Kif23/Actr1b/Mcph1/Ccnb1/Kif14/Nup98/Seh1l	12	176	3.31839
GO:0002312	B cell activation involved in immune response	0.0331126	0.00388865	0.00030854	0.00332287	0.00265115	Msh6/Ung/Rif1/Nsd2/Rnf8	5	178	8.51518
GO:0006261	DNA-dependent DNA replication	0.0397351	0.0063072	0.00039647	0.00415318	0.00331361	Msh6/Mcm10/Rad51/Pold3/Tipin/Smc1a	6	183	6.29996
GO:0042176	regulation of protein catabolic process	0.0662252	0.0181628	0.000450434	0.00461755	0.0036841	Ubqln4/Usp7/Ddb1/Ube3a/Ube2k/Cul4b/Taf1/Nedd4/Nfe2l1/Fbxl5	10	187	3.64619
GO:0044843	cell cycle G1/S phase transition	0.0463576	0.00919998	0.000506293	0.00516257	0.00411895	Jade1/Ccna2/Iqgap3/Nasp/Cul4b/Cacul1/Kif14	7	188	5.03888
GO:0001701	in utero embryonic development	0.0794702	0.0257505	0.000551552	0.00556763	0.00444212	Keap1/Cul3/Llgl2/Cops2/Nasp/Usp9x/Chek1/G2e3/Ccnb1/Ncapg2/Setd2/Chd8	12	189	3.08617
GO:0061640	cytoskeleton-dependent cytokinesis	0.0331126	0.0044103	0.000551826	0.00556763	0.00444212	Kif20a/Son/Racgap1/Ect2/Kif23	5	190	7.50801
GO:0040029	regulation of gene expression, epigenetic	0.0529801	0.0122824	0.000570035	0.00569144	0.0045409	Pum2/Atad2/Ubr2/Hells/Hat1/Morf4l2/Chek1/Rif1	8	192	4.31348
GO:0007623	circadian rhythm	0.0463576	0.00995874	0.000808835	0.00795147	0.00634406	Fbxw11/Usp7/Ddb1/Huwe1/Ube3a/Usp9x/Usp2	7	195	4.65497
GO:0001824	blastocyst development	0.0397351	0.00725566	0.000830078	0.00807746	0.00644458	Cul3/Cops2/Nasp/Chek1/G2e3/Ncapg2	6	197	5.47643
GO:0043549	regulation of kinase activity	0.0927152	0.034903	0.000846057	0.00811744	0.00647648	Cdk12/Taok1/Ect2/Ccna2/Iqgap3/Card10/Cacul1/Mcph1/Ccnb1/Kif14/Ncapg2/Wnk1/Taf7/Taok2	14	198	2.65637
GO:2001022	positive regulation of response to DNA damage stimulus	0.0331126	0.00493195	0.00091696	0.00874533	0.00697744	Foxm1/Uimc1/Rif1/Fancb/Rnf8	5	201	6.71389
GO:0007052	mitotic spindle organization	0.0331126	0.00507422	0.00104201	0.00974403	0.00777425	Racgap1/Kif23/Stag1/Smc1a/Ccnb1	5	205	6.52565
GO:0034968	histone lysine methylation	0.0331126	0.00516906	0.00113212	0.0104984	0.00837614	Nsd1/Iws1/Rif1/Setd2/Nsd2	5	206	6.40592
GO:0016458	gene silencing	0.0463576	0.0107175	0.00123922	0.0112056	0.00894036	Pum2/Atad2/Ubr2/Hells/Hat1/Morf4l2/Rif1	7	212	4.32541
GO:0051028	mRNA transport	0.0331126	0.00531133	0.00127796	0.0113946	0.00909118	Iws1/Ahctf1/Setd2/Nup98/Seh1l	5	215	6.23433
GO:0046822	regulation of nucleocytoplasmic transport	0.0331126	0.00535875	0.00132952	0.0117995	0.00941419	Iws1/Bard1/Ect2/Ubr5/Setd2	5	216	6.17916
GO:0071214	cellular response to abiotic stimulus	0.0529801	0.0140845	0.00137754	0.0120603	0.00962231	Ruvbl2/Ddb1/Rad51/Ect2/Pold3/Cul4b/Taf1/Chek1	8	217	3.76159
GO:0104004	cellular response to environmental stimulus	0.0529801	0.0140845	0.00137754	0.0120603	0.00962231	Ruvbl2/Ddb1/Rad51/Ect2/Pold3/Cul4b/Taf1/Chek1	8	218	3.76159
GO:0031398	positive regulation of protein ubiquitination	0.0331126	0.00540617	0.0013826	0.0120603	0.00962231	Cul3/Huwe1/Ube3a/Cdc14b/Fanci	5	219	6.12496
GO:0006333	chromatin assembly or disassembly	0.0397351	0.00834637	0.00170438	0.0145862	0.0116375	Map1s/Hells/Hat1/Nasp/Nap1l1/Nap1l4	6	224	4.76076
GO:0018022	peptidyl-lysine methylation	0.0331126	0.00573813	0.00179903	0.0153278	0.0122292	Nsd1/Iws1/Rif1/Setd2/Nsd2	5	225	5.77062
GO:0000082	G1/S transition of mitotic cell cycle	0.0397351	0.00848864	0.00185638	0.0157464	0.0125632	Jade1/Iqgap3/Nasp/Cul4b/Cacul1/Kif14	6	226	4.68097
GO:0002377	immunoglobulin production	0.0331126	0.00578556	0.00186526	0.015752	0.0125677	Msh6/Ung/Rif1/Nsd2/Rnf8	5	227	5.72332
GO:1903362	regulation of cellular protein catabolic process	0.0463576	0.0115711	0.00191872	0.0161324	0.0128712	Ubqln4/Usp7/Ube3a/Ube2k/Taf1/Nfe2l1/Fbxl5	7	228	4.00632
GO:0016064	immunoglobulin mediated immune response	0.0331126	0.00592782	0.00207467	0.0173675	0.0138566	Msh6/Ung/Rif1/Nsd2/Rnf8	5	229	5.58596
GO:2001252	positive regulation of chromosome organization	0.0397351	0.00872576	0.00213228	0.0177721	0.0141794	Ruvbl2/Cul3/Sgo2a/Rif1/Kat7/Ccnb1	6	230	4.55377
GO:0010212	response to ionizing radiation	0.0331126	0.00602267	0.0022235	0.0179094	0.014289	Uimc1/Rad51/Ect2/Rad54b/Rnf8	5	238	5.49799
GO:0019724	B cell mediated immunity	0.0331126	0.00611751	0.00237995	0.0190099	0.015167	Msh6/Ung/Rif1/Nsd2/Rnf8	5	240	5.41275
GO:0010639	negative regulation of organelle organization	0.0596026	0.0191587	0.00257713	0.0204994	0.0163554	Taok1/Atad2/Trip12/Chek1/Ubr5/Ttk/Wapl/Ccnb1/Taf7	9	241	3.11099
GO:0034622	cellular protein-containing complex assembly	0.0993377	0.0443875	0.00298691	0.0233073	0.0185957	Ruvbl2/Cand1/Psmc6/Hells/Ahctf1/Hat1/Rad51/Nasp/Ube2k/Scaf11/Ecpas/Taf7/Nap1l1/Nap1l4/Nup98	15	245	2.23796
GO:1903322	positive regulation of protein modification by small protein conjugation or removal	0.0331126	0.00644947	0.00299093	0.0233073	0.0185957	Cul3/Huwe1/Ube3a/Cdc14b/Fanci	5	246	5.13415
GO:0045859	regulation of protein kinase activity	0.0794702	0.0316309	0.00312989	0.0242915	0.0193809	Cdk12/Taok1/Ect2/Ccna2/Iqgap3/Card10/Cacul1/Ccnb1/Kif14/Ncapg2/Taf7/Taok2	12	247	2.51243
GO:0016571	histone methylation	0.0331126	0.00654432	0.00318453	0.0246159	0.0196398	Nsd1/Iws1/Rif1/Setd2/Nsd2	5	248	5.05975
GO:0070507	regulation of microtubule cytoskeleton organization	0.0397351	0.00962678	0.00347054	0.0264009	0.0210639	Taok1/Map1s/Chek1/Stag1/Mcph1/Smc1a	6	252	4.12756
GO:0050684	regulation of mRNA processing	0.0331126	0.00687627	0.00393356	0.0284552	0.0227029	Son/Nelfe/Iws1/Ccnb1/Nup98	5	265	4.81548
GO:0007018	microtubule-based movement	0.0463576	0.0132309	0.00403434	0.0290746	0.0231971	Kif20a/Kif2c/Kif23/Kif15/Actr1b/Kif14/Kif13b	7	266	3.50374
GO:1903050	regulation of proteolysis involved in cellular protein catabolic process	0.0397351	0.010101	0.00438599	0.0305743	0.0243937	Ubqln4/Usp7/Ube3a/Ube2k/Taf1/Nfe2l1	6	275	3.93377
GO:2000058	regulation of ubiquitin-dependent protein catabolic process	0.0331126	0.00716081	0.00466949	0.0323156	0.0257829	Ubqln4/Usp7/Ube3a/Ube2k/Taf1	5	277	4.62414
GO:0050657	nucleic acid transport	0.0331126	0.00720823	0.00480104	0.0329878	0.0263192	Iws1/Ahctf1/Setd2/Nup98/Seh1l	5	278	4.59372
GO:0050658	RNA transport	0.0331126	0.00720823	0.00480104	0.0329878	0.0263192	Iws1/Ahctf1/Setd2/Nup98/Seh1l	5	279	4.59372
GO:0031497	chromatin assembly	0.0331126	0.00725566	0.00493519	0.0335488	0.0267668	Hells/Hat1/Nasp/Nap1l1/Nap1l4	5	282	4.56369
GO:0051236	establishment of RNA localization	0.0331126	0.0073505	0.00521145	0.0349313	0.0278698	Iws1/Ahctf1/Setd2/Nup98/Seh1l	5	286	4.50481
GO:0048511	rhythmic process	0.0463576	0.0139897	0.00544848	0.0360163	0.0287355	Fbxw11/Usp7/Ddb1/Huwe1/Ube3a/Usp9x/Usp2	7	290	3.31371
GO:0051129	negative regulation of cellular component organization	0.0794702	0.0347608	0.00656202	0.0416536	0.0332332	Ubqln4/Taok1/Atad2/Ube3a/Trip12/Chek1/Ubr5/Ttk/Wapl/Ccnb1/Kif14/Taf7	12	302	2.2862
GO:0051347	positive regulation of transferase activity	0.0662252	0.0262247	0.00659192	0.0417053	0.0332745	Taok1/Ect2/Iqgap3/Cdc14b/Card10/Cacul1/Hmgn1/Kif14/Ncapg2/Taok2	10	303	2.5253
GO:0007051	spindle organization	0.0331126	0.00796699	0.00727969	0.0454566	0.0362674	Racgap1/Kif23/Stag1/Smc1a/Ccnb1	5	307	4.15622
GO:0032886	regulation of microtubule-based process	0.0397351	0.011334	0.00759065	0.0472444	0.0376938	Taok1/Map1s/Chek1/Stag1/Mcph1/Smc1a	6	308	3.50583
GO:0007369	gastrulation	0.0331126	0.00815668	0.0080169	0.04941	0.0394217	Cul3/Txnrd1/Nsd1/Setd2/Wnk1	5	311	4.05956
GO:0046777	protein autophosphorylation	0.0397351	0.0115711	0.00836119	0.0512089	0.0408569	Cdk12/Taok1/Trim24/Taf1/Ttk/Wnk1	6	313	3.43399
GO:0006403	RNA localization	0.0331126	0.00834637	0.00880448	0.0537522	0.0428861	Iws1/Ahctf1/Setd2/Nup98/Seh1l	5	314	3.9673
GO:0032147	activation of protein kinase activity	0.0397351	0.0117134	0.00884965	0.0538407	0.0429567	Taok1/Ect2/Iqgap3/Card10/Kif14/Taok2	6	315	3.39228
GO:0006479	protein methylation	0.0331126	0.0083938	0.00900944	0.0541414	0.0431966	Nsd1/Iws1/Rif1/Setd2/Nsd2	5	318	3.94489
GO:0008213	protein alkylation	0.0331126	0.0083938	0.00900944	0.0541414	0.0431966	Nsd1/Iws1/Rif1/Setd2/Nsd2	5	319	3.94489
GO:0061136	regulation of proteasomal protein catabolic process	0.0331126	0.00863091	0.0100838	0.0594791	0.0474553	Ubqln4/Usp7/Ube2k/Taf1/Nfe2l1	5	325	3.83651
GO:1903311	regulation of mRNA metabolic process	0.0397351	0.0121402	0.0104376	0.0612391	0.0488595	Pum2/Son/Nelfe/Iws1/Ccnb1/Nup98	6	326	3.27302

## Sheet: e8.5_2_GENIE3
ID	Description	GeneRatio	BgRatio	pvalue	p.adjust	qvalue	geneID	Count	Rank	Fold
GO:0080135	regulation of cellular response to stress	0.134259	0.0320102	7.04997e-11	1.64925e-07	1.33613e-07	Fmr1/Akt1/Dvl3/Dyrk3/Rock2/Hnrnpk/Wnt7b/Senp2/Men1/Parp1/Creb3l1/Usp1/Prdx1/Hdac6/Chek1/Hyou1/Fem1b/Ptprf/Parpbp/Twist1/Inpp5f/Setd2/Fancb/Adam17/Hmga2/Npm1/Taok2/Aunip/Rnf8	29	1	4.19426
GO:0016570	histone modification	0.106481	0.0202494	9.70434e-11	1.64925e-07	1.33613e-07	Fmr1/Uhrf1/Dnmt1/Ehmt2/Naa50/Usp7/Men1/Huwe1/Jade1/Suv39h2/Phf19/Dnmt3b/Hdac6/Morf4l2/Chek1/Mbd3/Twist1/Kat7/Yeats2/Ccnb1/Sin3a/Setd2/Rnf8	23	2	5.25849
GO:0016569	covalent chromatin modification	0.106481	0.0210556	2.09546e-10	2.37416e-07	1.92341e-07	Fmr1/Uhrf1/Dnmt1/Ehmt2/Naa50/Usp7/Men1/Huwe1/Jade1/Suv39h2/Phf19/Dnmt3b/Hdac6/Morf4l2/Chek1/Mbd3/Twist1/Kat7/Yeats2/Ccnb1/Sin3a/Setd2/Rnf8	23	3	5.05715
GO:0051052	regulation of DNA metabolic process	0.0925926	0.0175464	1.62645e-09	1.38208e-06	1.11968e-06	Akt1/Dnmt1/Ehmt2/Hsp90aa1/Usp7/Men1/Parp1/Usp1/Dnajc2/Usp9x/Chek1/Parpbp/Twist1/Tfdp1/Setd2/H1f10/Fancb/Npm1/Aunip/Rnf8	20	4	5.27703
GO:0006325	chromatin organization	0.12963	0.0347608	2.16252e-09	1.47008e-06	1.19098e-06	Fmr1/Uhrf1/Dnmt1/Gatad1/Ehmt2/Naa50/Usp7/Men1/Huwe1/Jade1/Suv39h2/Phf19/Dnmt3b/Dnajc2/Hdac6/Morf4l2/Chek1/Smarcc1/Mbd3/Twist1/Kat7/Yeats2/Ccnb1/Sin3a/Setd2/H1f10/Npm1/Rnf8	28	5	3.7292
GO:0018205	peptidyl-lysine modification	0.087963	0.0163608	3.12279e-09	1.68699e-06	1.36671e-06	Dnmt1/Ehmt2/Arnt/Naa50/Senp2/Jade1/Suv39h2/Phf19/Dnmt3b/Hdac6/Morf4l2/Chek1/Mbd3/Twist1/Kat7/Yeats2/Sin3a/Setd2/Sae1	19	6	5.37645
GO:0006974	cellular response to DNA damage stimulus	0.12963	0.0355195	3.47424e-09	1.68699e-06	1.36671e-06	Fmr1/Uhrf1/Akt1/Cbx5/Dyrk3/Hnrnpk/Usp7/Senp2/Men1/Huwe1/Parp1/Usp1/Ung/Morf4l2/Chek1/Fem1b/Vav3/Parpbp/Twist1/Ints7/Setd2/Fancb/Mapk14/Hmga2/Npm1/Taok2/Aunip/Rnf8	28	7	3.64953
GO:2001020	regulation of response to DNA damage stimulus	0.0694444	0.010101	5.75287e-09	2.44425e-06	1.9802e-06	Fmr1/Dyrk3/Hnrnpk/Senp2/Parp1/Usp1/Chek1/Fem1b/Parpbp/Twist1/Setd2/Fancb/Npm1/Aunip/Rnf8	15	8	6.875
GO:0010564	regulation of cell cycle process	0.106481	0.0282164	5.29595e-08	2.0001e-05	1.62038e-05	Akt1/Kif20a/Dyrk3/Rock2/Cdc27/Msx2/Senp2/Men1/Plk4/Jade1/Sgo2a/Cenpf/Eif4g3/Chek1/Kif23/Ccnd3/Ccnb1/Sin3a/Setd2/Adam17/Hmga2/Npm1/Taok2	23	9	3.77374
GO:0051726	regulation of cell cycle	0.138889	0.0460473	6.81769e-08	2.31733e-05	1.87738e-05	Akt1/Kif20a/Id3/Dyrk3/Rock2/Cdc27/Slc9a3r1/Msx2/Senp2/Men1/Plk4/Jade1/Sgo2a/Cenpf/Eif4g3/Chek1/Fem1b/Kif23/Ccnd3/Ints7/Tfdp1/Ccnb1/Sin3a/Setd2/Spin2c/Adam17/Mapk14/Hmga2/Npm1/Taok2	30	10	3.01622
GO:0006259	DNA metabolic process	0.12037	0.0389339	3.47134e-07	0.000107264	8.68998e-05	Uhrf1/Akt1/Dnmt1/Ehmt2/Hsp90aa1/Usp7/Men1/Huwe1/Parp1/Dnmt3b/Usp1/Dnajc2/Ung/Usp9x/Morf4l2/Chek1/Parpbp/Twist1/Tfdp1/Setd2/H1f10/Fancb/Hmga2/Npm1/Aunip/Rnf8	26	11	3.09166
GO:0031056	regulation of histone modification	0.0509259	0.00730308	5.63732e-07	0.000159677	0.000129362	Fmr1/Dnmt1/Ehmt2/Men1/Phf19/Dnmt3b/Chek1/Twist1/Kat7/Ccnb1/Sin3a	11	12	6.97321
GO:1902275	regulation of chromatin organization	0.0555556	0.00938967	9.98717e-07	0.000261126	0.00021155	Fmr1/Dnmt1/Ehmt2/Men1/Phf19/Dnmt3b/Chek1/Twist1/Kat7/Ccnb1/Sin3a/H1f10	12	13	5.91667
GO:0090068	positive regulation of cell cycle process	0.0601852	0.0119505	2.15158e-06	0.000522373	0.000423198	Akt1/Dyrk3/Rock2/Msx2/Plk4/Sgo2a/Eif4g3/Kif23/Ccnd3/Ccnb1/Sin3a/Adam17/Npm1	13	14	5.03621
GO:0006282	regulation of DNA repair	0.0416667	0.00559586	3.57803e-06	0.000810781	0.000656851	Parp1/Usp1/Chek1/Parpbp/Twist1/Setd2/Fancb/Aunip/Rnf8	9	15	7.44597
GO:0033044	regulation of chromosome organization	0.0694444	0.0168824	4.33353e-06	0.000920605	0.000745824	Fmr1/Dnmt1/Ehmt2/Cdc27/Men1/Sgo2a/Parp1/Phf19/Dnmt3b/Chek1/Twist1/Kat7/Ccnb1/Sin3a/H1f10	15	16	4.11341
GO:0051053	negative regulation of DNA metabolic process	0.0416667	0.00583298	5.03901e-06	0.00100751	0.000816226	Men1/Parp1/Dnajc2/Chek1/Parpbp/Twist1/H1f10/Fancb/Aunip	9	17	7.14329
GO:0006323	DNA packaging	0.0509259	0.00943709	6.88702e-06	0.0013005	0.00105359	Dnmt1/Gatad1/Dnmt3b/Smarcc1/Mbd3/Ccnb1/Ncapg2/H1f10/Hmga2/Npm1/Rnf8	11	18	5.39636
GO:2000779	regulation of double-strand break repair	0.0324074	0.00346185	9.86164e-06	0.0017642	0.00142925	Parp1/Chek1/Parpbp/Twist1/Setd2/Fancb/Aunip	7	19	9.3613
GO:1901987	regulation of cell cycle phase transition	0.0601852	0.0139897	1.18882e-05	0.00202041	0.00163682	Akt1/Dyrk3/Senp2/Men1/Jade1/Cenpf/Chek1/Ccnd3/Ccnb1/Sin3a/Adam17/Npm1/Taok2	13	20	4.30212
GO:0001890	placenta development	0.0462963	0.00825153	1.29144e-05	0.00205493	0.0016648	Akt1/Phlda2/Arnt/Wnt7b/Senp2/Plk4/Erf/Setd2/Mapk14/Peg10	10	21	5.61063
GO:0001701	in utero embryonic development	0.0833333	0.0257505	1.33005e-05	0.00205493	0.0016648	Akt1/Phlda2/Arnt/Wnt7b/Senp2/Plk4/Usp9x/Chek1/Mbd3/Twist1/Slc30a1/Prrc2b/Erf/Ccnb1/Ncapg2/Sin3a/Setd2/Sh3pxd2a	18	22	3.23619
GO:0016573	histone acetylation	0.0416667	0.00663916	1.44342e-05	0.00213312	0.00172814	Naa50/Jade1/Morf4l2/Chek1/Mbd3/Twist1/Kat7/Yeats2/Sin3a	9	23	6.27589
GO:0007017	microtubule-based process	0.101852	0.0366577	1.58177e-05	0.00224018	0.00181487	Fmr1/Kif20a/Nav1/Rab1a/Rock2/Dync2li1/Plk4/Tuba4a/Hdac6/Pcm1/Chek1/Kif23/Actr1b/Mreg/Dag1/Ccnb1/Agrn/Setd2/Tubb2b/Npm1/Capn6/Aunip	22	24	2.77846
GO:0045787	positive regulation of cell cycle	0.0648148	0.0167402	1.79237e-05	0.00240101	0.00194517	Akt1/Dyrk3/Rock2/Msx2/Plk4/Sgo2a/Eif4g3/Chek1/Kif23/Ccnd3/Ccnb1/Sin3a/Adam17/Npm1	14	25	3.87181
GO:0044770	cell cycle phase transition	0.0694444	0.0190639	1.83661e-05	0.00240101	0.00194517	Akt1/Dyrk3/Cdc27/Senp2/Men1/Jade1/Cenpf/Iqgap3/Chek1/Ccnd3/Ccnb1/Sin3a/Adam17/Npm1/Taok2	15	26	3.64272
GO:0018393	internal peptidyl-lysine acetylation	0.0416667	0.00687627	1.91175e-05	0.00240668	0.00194976	Naa50/Jade1/Morf4l2/Chek1/Mbd3/Twist1/Kat7/Yeats2/Sin3a	9	27	6.05948
GO:0051098	regulation of binding	0.0694444	0.019301	2.12062e-05	0.00245589	0.00198963	Fmr1/Akt1/Id3/Phlda2/Eif3d/Pcbd1/Msx2/Hnrnpk/Senp2/Men1/Parp1/Ptprf/Twist1/Agrn/Sin3a	15	28	3.59797
GO:0048589	developmental growth	0.101852	0.037369	2.12167e-05	0.00245589	0.00198963	Akt1/Phlda2/Ehmt2/Hsp90aa1/Msx2/Hnrnpk/Wnt7b/Cxadr/Men1/Usp9x/Hdac6/Chek1/Spg20/Golga4/Ccnb1/Agrn/Ncapg2/Sin3a/Mapk14/Hmga2/Fdps/Sptbn2	22	29	2.72557
GO:1905269	positive regulation of chromatin organization	0.037037	0.00535875	2.1676e-05	0.00245589	0.00198963	Fmr1/Dnmt1/Men1/Phf19/Dnmt3b/Kat7/Ccnb1/Sin3a	8	30	6.9115
GO:0006475	internal protein amino acid acetylation	0.0416667	0.00701854	2.25047e-05	0.00246753	0.00199906	Naa50/Jade1/Morf4l2/Chek1/Mbd3/Twist1/Kat7/Yeats2/Sin3a	9	31	5.93666
GO:0070848	response to growth factor	0.087963	0.0294968	2.37006e-05	0.00251744	0.0020395	Akt1/Glg1/Dnmt1/Frs2/Rock2/Msx2/Twsg1/Men1/Ncl/Parp1/Creb3l1/Usp9x/Hdac6/Ptprf/Spg20/Adam17/Mapk14/Bcl9l/Peg10	19	32	2.98211
GO:0001892	embryonic placenta development	0.037037	0.0054536	2.46208e-05	0.00252243	0.00204354	Akt1/Phlda2/Arnt/Wnt7b/Senp2/Plk4/Erf/Setd2	8	33	6.7913
GO:0006473	protein acetylation	0.0462963	0.00891545	2.52317e-05	0.00252243	0.00204354	Naa50/Jade1/Morf4l2/Chek1/Mbd3/Twist1/Kat7/Yeats2/Sin3a/Naa25	10	34	5.19282
GO:0006281	DNA repair	0.0740741	0.0220989	2.6661e-05	0.00258917	0.0020976	Uhrf1/Usp7/Huwe1/Parp1/Usp1/Ung/Morf4l2/Chek1/Parpbp/Twist1/Setd2/Fancb/Hmga2/Npm1/Aunip/Rnf8	16	35	3.35193
GO:0000226	microtubule cytoskeleton organization	0.0833333	0.0274577	3.10972e-05	0.0029361	0.00237867	Kif20a/Nav1/Rock2/Plk4/Tuba4a/Hdac6/Pcm1/Chek1/Kif23/Actr1b/Dag1/Ccnb1/Agrn/Setd2/Tubb2b/Npm1/Capn6/Aunip	18	36	3.03497
GO:0000278	mitotic cell cycle	0.101852	0.0385071	3.33709e-05	0.00305241	0.0024729	Akt1/Kif20a/Rock2/Cdc27/Slc9a3r1/Naa50/Senp2/Jade1/Tuba4a/Cenpf/Iqgap3/Ankle2/Chek1/Kif23/Ccnd3/Actr1b/Ccnb1/Sin3a/Setd2/Tubb2b/Adam17/Taok2	22	37	2.64501
GO:0018394	peptidyl-lysine acetylation	0.0416667	0.00739792	3.41252e-05	0.00305241	0.0024729	Naa50/Jade1/Morf4l2/Chek1/Mbd3/Twist1/Kat7/Yeats2/Sin3a	9	38	5.63221
GO:0071103	DNA conformation change	0.0509259	0.0114288	4.09339e-05	0.00356755	0.00289023	Dnmt1/Gatad1/Dnmt3b/Smarcc1/Mbd3/Ccnb1/Ncapg2/H1f10/Hmga2/Npm1/Rnf8	11	39	4.45591
GO:0043009	chordate embryonic development	0.101852	0.0394556	4.79388e-05	0.0040736	0.00330021	Akt1/Dvl3/Phlda2/Arnt/Rock2/Wnt7b/Senp2/Men1/Plk4/Usp9x/Chek1/Mbd3/Twist1/Mycn/Slc30a1/Prrc2b/Erf/Ccnb1/Ncapg2/Sin3a/Setd2/Sh3pxd2a	22	40	2.58143
GO:1903047	mitotic cell cycle process	0.087963	0.0311566	4.96717e-05	0.0041179	0.0033361	Akt1/Kif20a/Rock2/Cdc27/Naa50/Senp2/Jade1/Cenpf/Iqgap3/Ankle2/Chek1/Kif23/Ccnd3/Actr1b/Ccnb1/Sin3a/Setd2/Adam17/Taok2	19	41	2.82325
GO:1902749	regulation of cell cycle G2/M phase transition	0.0324074	0.00450515	5.53007e-05	0.00443679	0.00359444	Dyrk3/Cenpf/Chek1/Ccnb1/Sin3a/Npm1/Taok2	7	42	7.19342
GO:0048568	embryonic organ development	0.0740741	0.0235216	5.61288e-05	0.00443679	0.00359444	Akt1/Dvl3/Id3/Phlda2/Arnt/Frs2/Slc9a3r1/Wnt7b/Senp2/Men1/Plk4/Twist1/Mycn/Erf/Setd2/Tubb2b	16	43	3.14919
GO:1901989	positive regulation of cell cycle phase transition	0.0324074	0.00455257	5.91376e-05	0.00456838	0.00370105	Akt1/Dyrk3/Ccnd3/Ccnb1/Sin3a/Adam17/Npm1	7	44	7.11849
GO:0071559	response to transforming growth factor beta	0.0462963	0.00995874	6.44504e-05	0.00477006	0.00386444	Glg1/Dnmt1/Rock2/Twsg1/Men1/Parp1/Usp9x/Adam17/Bcl9l/Peg10	10	45	4.64881
GO:0009792	embryo development ending in birth or egg hatching	0.101852	0.0402618	6.45551e-05	0.00477006	0.00386444	Akt1/Dvl3/Phlda2/Arnt/Rock2/Wnt7b/Senp2/Men1/Plk4/Usp9x/Chek1/Mbd3/Twist1/Mycn/Slc30a1/Prrc2b/Erf/Ccnb1/Ncapg2/Sin3a/Setd2/Sh3pxd2a	22	46	2.52974
GO:0031058	positive regulation of histone modification	0.0324074	0.00464741	6.74657e-05	0.00487906	0.00395275	Fmr1/Dnmt1/Men1/Phf19/Dnmt3b/Kat7/Ccnb1	7	47	6.97321
GO:0034401	chromatin organization involved in regulation of transcription	0.0324074	0.00469484	7.19753e-05	0.00509675	0.00412911	Dnmt1/Dnmt3b/Morf4l2/Chek1/Mbd3/Sin3a/H1f10	7	48	6.90278
GO:0043549	regulation of kinase activity	0.0925926	0.034903	7.40712e-05	0.00513812	0.00416262	Akt1/Dvl3/Frs2/Slc9a3r1/Wars/Hsp90aa1/Wnt7b/Men1/Iqgap3/Vav3/Ccnd3/Midn/Dag1/Ccnb1/Agrn/Ncapg2/Adam17/Npm1/Taok2/Lamtor3	20	49	2.65285
GO:0010243	response to organonitrogen compound	0.106481	0.043771	7.89824e-05	0.00536922	0.00434985	Akt1/Dnmt1/Ehmt2/Rock2/Slc9a3r1/Sel1l/Hnrnpk/Parp1/Zfp106/Ptpra/Dnmt3b/Atp2a2/Smarcc1/Ptprf/Ccnd3/Leprot/Kat7/Sin3a/Fancb/Mapk14/Ube4a/Lamtor3/Hmgcs1	23	50	2.43269
GO:0010569	regulation of double-strand break repair via homologous recombination	0.0231481	0.00208659	8.44663e-05	0.00562943	0.00456066	Parp1/Chek1/Parpbp/Setd2/Fancb	5	51	11.0938
GO:2001021	negative regulation of response to DNA damage stimulus	0.0277778	0.003367	8.86304e-05	0.00579336	0.00469346	Dyrk3/Senp2/Parpbp/Twist1/Fancb/Aunip	6	52	8.25
GO:0061647	histone H3-K9 modification	0.0231481	0.00213402	9.42385e-05	0.00604371	0.00489629	Dnmt1/Ehmt2/Suv39h2/Dnmt3b/Chek1	5	53	10.8472
GO:0090288	negative regulation of cellular response to growth factor stimulus	0.037037	0.00682885	0.000121591	0.00740738	0.00600105	Glg1/Twsg1/Creb3l1/Ptprf/Spg20/Adam17/Bcl9l/Peg10	8	55	5.42361
GO:2001252	positive regulation of chromosome organization	0.0416667	0.00872576	0.000122227	0.00740738	0.00600105	Fmr1/Dnmt1/Men1/Sgo2a/Phf19/Dnmt3b/Kat7/Ccnb1/Sin3a	9	56	4.77514
GO:0033674	positive regulation of kinase activity	0.0694444	0.0225731	0.000124219	0.00740738	0.00600105	Akt1/Dvl3/Frs2/Hsp90aa1/Wnt7b/Iqgap3/Vav3/Ccnd3/Dag1/Agrn/Ncapg2/Adam17/Npm1/Taok2/Lamtor3	15	57	3.07642
GO:0007417	central nervous system development	0.101852	0.0423484	0.000133821	0.0077262	0.00625934	Fmr1/Lsr/Akt1/Dvl3/Id3/Frs2/Hsp90aa1/Hnrnpk/Wnt7b/Twsg1/Cenpf/Ptpra/Ankle2/Usp9x/Pcm1/Mycn/Dag1/Sin3a/Setd2/Nav2/Hmga2/Sptbn2	22	58	2.4051
GO:0043543	protein acylation	0.0462963	0.0110495	0.000151961	0.00860859	0.00697421	Naa50/Jade1/Morf4l2/Chek1/Mbd3/Twist1/Kat7/Yeats2/Sin3a/Naa25	10	60	4.18991
GO:0051338	regulation of transferase activity	0.0972222	0.0399772	0.000164249	0.00900456	0.007295	Akt1/Dvl3/Frs2/Slc9a3r1/Wars/Hsp90aa1/Wnt7b/Men1/Iqgap3/Fem1b/Vav3/Ccnd3/Midn/Dag1/Ccnb1/Agrn/Ncapg2/Adam17/Npm1/Taok2/Lamtor3	21	62	2.43194
GO:1903827	regulation of cellular protein localization	0.0740741	0.0259402	0.000173866	0.00938049	0.00759956	Akt1/Dvl3/Stx7/Rock2/Hsp90aa1/Hnrnpk/Ap2m1/Parp1/Pcm1/Leprot/Kat7/Dag1/Sin3a/Setd2/Mapk14/Npm1	16	63	2.85558
GO:0045860	positive regulation of protein kinase activity	0.0648148	0.0207711	0.00018053	0.00958785	0.00776755	Akt1/Dvl3/Frs2/Hsp90aa1/Wnt7b/Iqgap3/Ccnd3/Dag1/Agrn/Ncapg2/Adam17/Npm1/Taok2/Lamtor3	14	64	3.12043
GO:0045859	regulation of protein kinase activity	0.0833333	0.0316309	0.000186291	0.0097416	0.00789211	Akt1/Dvl3/Frs2/Slc9a3r1/Wars/Hsp90aa1/Wnt7b/Men1/Iqgap3/Ccnd3/Dag1/Ccnb1/Agrn/Ncapg2/Adam17/Npm1/Taok2/Lamtor3	18	65	2.63456
GO:0071363	cellular response to growth factor stimulus	0.0787037	0.0288804	0.000189823	0.00977586	0.00791987	Akt1/Glg1/Dnmt1/Frs2/Msx2/Twsg1/Men1/Ncl/Parp1/Creb3l1/Usp9x/Ptprf/Spg20/Adam17/Mapk14/Bcl9l/Peg10	17	66	2.72516
GO:1901652	response to peptide	0.0601852	0.0184	0.000194598	0.00987223	0.00799794	Akt1/Rock2/Hnrnpk/Parp1/Zfp106/Ptpra/Atp2a2/Smarcc1/Ptprf/Ccnd3/Leprot/Kat7/Mapk14	13	67	3.27094
GO:0044728	DNA methylation or demethylation	0.0277778	0.00393607	0.000210971	0.0105454	0.00854333	Dnmt1/Ehmt2/Usp7/Parp1/Dnmt3b/Usp9x	6	68	7.05723
GO:1901699	cellular response to nitrogen compound	0.0833333	0.0321051	0.000223323	0.0110011	0.00891249	Fmr1/Akt1/Dnmt1/Ehmt2/Rock2/Slc9a3r1/Hnrnpk/Parp1/Zfp106/Ptpra/Dnmt3b/Smarcc1/Ptprf/Ccnd3/Leprot/Fancb/Npm1/Lamtor3	18	69	2.59564
GO:0071375	cellular response to peptide hormone stimulus	0.0462963	0.0116185	0.000228047	0.0110733	0.00897099	Akt1/Rock2/Hnrnpk/Parp1/Zfp106/Ptpra/Smarcc1/Ptprf/Ccnd3/Leprot	10	70	3.98469
GO:0000122	negative regulation of transcription by RNA polymerase II	0.0972222	0.041068	0.000236553	0.0110855	0.00898084	Uhrf1/Tcf25/Dnmt1/Id3/Cbx5/Ehmt2/Msx2/Hnrnpk/Men1/Suv39h2/Phf19/Myef2/Dnmt3b/Ccnd3/Mbd3/Twist1/Erf/Yeats2/Sin3a/Hmga2/Rnf8	21	71	2.36735
GO:0048608	reproductive structure development	0.0648148	0.0216247	0.000272307	0.0123655	0.0100179	Akt1/Phlda2/Arnt/Frs2/Hnrnpk/Wnt7b/Senp2/Plk4/Fem1b/Erf/Setd2/Mapk14/Hmga2/Peg10	14	74	2.99726
GO:0097549	chromatin organization involved in negative regulation of transcription	0.0277778	0.00412576	0.000272849	0.0123655	0.0100179	Dnmt1/Dnmt3b/Morf4l2/Mbd3/Sin3a/H1f10	6	75	6.73276
GO:0048638	regulation of developmental growth	0.0601852	0.0191113	0.000280816	0.0123982	0.0100443	Akt1/Phlda2/Hnrnpk/Cxadr/Men1/Spg20/Golga4/Ccnb1/Agrn/Sin3a/Mapk14/Hmga2/Fdps	13	76	3.14919
GO:0071560	cellular response to transforming growth factor beta stimulus	0.0416667	0.00976905	0.000284512	0.0123982	0.0100443	Glg1/Dnmt1/Twsg1/Men1/Parp1/Usp9x/Adam17/Bcl9l/Peg10	9	78	4.26517
GO:0061458	reproductive system development	0.0648148	0.0218144	0.000297425	0.0127968	0.0103673	Akt1/Phlda2/Arnt/Frs2/Hnrnpk/Wnt7b/Senp2/Plk4/Fem1b/Erf/Setd2/Mapk14/Hmga2/Peg10	14	79	2.9712
GO:0006338	chromatin remodeling	0.037037	0.00782473	0.000308746	0.0130666	0.0105858	Dnmt1/Men1/Suv39h2/Dnmt3b/Smarcc1/Mbd3/Npm1/Rnf8	8	80	4.73333
GO:0019752	carboxylic acid metabolic process	0.0972222	0.0419216	0.000311383	0.0130666	0.0105858	Akt1/Pcbd1/Txnrd1/Pfkl/Blmh/Pfas/Wars/Gart/Acat2/Stard4/Gldc/Scd2/Itih5/Amt/Ccnd3/Twist1/Scd1/Iars/Elovl6/Mapk14/Ldha	21	81	2.31915
GO:0007179	transforming growth factor beta receptor signaling pathway	0.037037	0.00787215	0.00032157	0.0133295	0.0107988	Glg1/Twsg1/Men1/Parp1/Usp9x/Adam17/Bcl9l/Peg10	8	82	4.70482
GO:0042770	signal transduction in response to DNA damage	0.0277778	0.00436288	0.000369311	0.0145964	0.0118252	Dyrk3/Senp2/Chek1/Twist1/Mapk14/Npm1	6	86	6.36685
GO:0007167	enzyme linked receptor protein signaling pathway	0.0972222	0.0425855	0.000383221	0.0147425	0.0119436	Akt1/Glg1/Frs2/Slc9a3r1/Msx2/Twsg1/Men1/Parp1/Creb3l1/Zfp106/Ptpra/Usp9x/Smarcc1/Ptprf/Ccnd3/Leprot/Spg20/Adam17/Mapk14/Bcl9l/Peg10	21	87	2.28299
GO:0022604	regulation of cell morphogenesis	0.0694444	0.0250865	0.000384795	0.0147425	0.0119436	Fmr1/Dvl3/Slc9a3r1/Hnrnpk/Brwd1/Dnmbp/Ptprf/Spg20/Golga4/Agrn/Zmym4/Sin3a/Tubb2b/Taok2/Bcl9l	15	88	2.76819
GO:0044772	mitotic cell cycle phase transition	0.0555556	0.0172144	0.000386021	0.0147425	0.0119436	Akt1/Cdc27/Senp2/Jade1/Cenpf/Iqgap3/Chek1/Ccnd3/Ccnb1/Sin3a/Adam17/Taok2	12	89	3.22727
GO:0044839	cell cycle G2/M phase transition	0.0324074	0.00616494	0.00039109	0.0147702	0.011966	Dyrk3/Cenpf/Chek1/Ccnb1/Sin3a/Npm1/Taok2	7	90	5.25673
GO:1901990	regulation of mitotic cell cycle phase transition	0.0462963	0.0124721	0.000400443	0.0149572	0.0121175	Akt1/Senp2/Jade1/Cenpf/Chek1/Ccnd3/Ccnb1/Sin3a/Adam17/Taok2	10	91	3.71198
GO:1905268	negative regulation of chromatin organization	0.0231481	0.0029402	0.000433518	0.015923	0.0128999	Dnmt1/Dnmt3b/Twist1/Sin3a/H1f10	5	92	7.87298
GO:0006304	DNA modification	0.0277778	0.00455257	0.000464159	0.0164888	0.0133583	Dnmt1/Ehmt2/Usp7/Parp1/Dnmt3b/Usp9x	6	95	6.10156
GO:0043966	histone H3 acetylation	0.0231481	0.00298762	0.00046701	0.0164888	0.0133583	Jade1/Chek1/Kat7/Yeats2/Sin3a	5	96	7.74802
GO:0040008	regulation of growth	0.0833333	0.0341917	0.000473486	0.0164888	0.0133583	Akt1/Phlda2/Hnrnpk/Cxadr/Men1/Parp1/Dnajc2/Morf4l2/Spg20/Golga4/Ccnb1/Agrn/Sin3a/Adam17/Mapk14/Hmga2/Npm1/Fdps	18	97	2.43724
GO:0006333	chromatin assembly or disassembly	0.037037	0.00834637	0.000475404	0.0164888	0.0133583	Dnmt1/Gatad1/Suv39h2/Dnmt3b/Smarcc1/Mbd3/H1f10/Npm1	8	98	4.4375
GO:0010638	positive regulation of organelle organization	0.0740741	0.0285484	0.000501533	0.0168783	0.0136739	Fmr1/Dnmt1/Rock2/Msx2/Men1/Plk4/Sgo2a/Phf19/Dnmt3b/Eif4g3/G3bp2/Hdac6/Kat7/Ccnb1/Sin3a/Npm1	16	101	2.59468
GO:0034660	ncRNA metabolic process	0.0601852	0.0203443	0.00050793	0.016908	0.0136979	Ints2/Wars/Nol8/Ncl/Pwp2/Fam207a/Utp6/Ints7/Iars/Lin28a/Npm1/Mdn1/Znhit6	13	102	2.95833
GO:0071826	ribonucleoprotein complex subunit organization	0.037037	0.00844122	0.000512363	0.016908	0.0136979	Dyrk3/Eif3d/Hsp90aa1/Rbmx/Pwp2/Mdn1/Rpl3/Znhit6	8	103	4.38764
GO:0043436	oxoacid metabolic process	0.0972222	0.043771	0.000548074	0.0174629	0.0141475	Akt1/Pcbd1/Txnrd1/Pfkl/Blmh/Pfas/Wars/Gart/Acat2/Stard4/Gldc/Scd2/Itih5/Amt/Ccnd3/Twist1/Scd1/Iars/Elovl6/Mapk14/Ldha	21	106	2.22115
GO:0090287	regulation of cellular response to growth factor stimulus	0.0462963	0.0129938	0.000551353	0.0174629	0.0141475	Glg1/Msx2/Twsg1/Men1/Creb3l1/Ptprf/Spg20/Adam17/Bcl9l/Peg10	10	107	3.56296
GO:0009411	response to UV	0.0324074	0.00654432	0.000560005	0.0174629	0.0141475	Fmr1/Akt1/Men1/Parp1/Usp1/Chek1/Npm1	7	108	4.95199
GO:0016571	histone methylation	0.0324074	0.00654432	0.000560005	0.0174629	0.0141475	Dnmt1/Ehmt2/Men1/Suv39h2/Phf19/Dnmt3b/Setd2	7	109	4.95199
GO:0051129	negative regulation of cellular component organization	0.0833333	0.0347608	0.000574102	0.0177398	0.0143718	Fmr1/Akt1/Dnmt1/Ehmt2/Rock2/Parp1/Dnmt3b/Hdac6/Chek1/Ptprf/Twist1/Spg20/Ccnb1/Inpp5f/Sin3a/H1f10/Adam17/Npm1	18	110	2.39734
GO:0043434	response to peptide hormone	0.0509259	0.0155072	0.00058232	0.0178316	0.0144462	Akt1/Rock2/Hnrnpk/Parp1/Zfp106/Ptpra/Atp2a2/Smarcc1/Ptprf/Ccnd3/Leprot	11	111	3.28402
GO:0051347	positive regulation of transferase activity	0.0694444	0.0262247	0.000609049	0.0184836	0.0149744	Akt1/Dvl3/Frs2/Hsp90aa1/Wnt7b/Iqgap3/Vav3/Ccnd3/Dag1/Agrn/Ncapg2/Adam17/Npm1/Taok2/Lamtor3	15	112	2.64806
GO:0071417	cellular response to organonitrogen compound	0.0740741	0.0292597	0.000653105	0.0193035	0.0156387	Akt1/Dnmt1/Ehmt2/Rock2/Slc9a3r1/Hnrnpk/Parp1/Zfp106/Ptpra/Dnmt3b/Smarcc1/Ptprf/Ccnd3/Leprot/Fancb/Lamtor3	16	115	2.5316
GO:2001251	negative regulation of chromosome organization	0.0324074	0.00678143	0.000692058	0.0201052	0.0162881	Dnmt1/Parp1/Dnmt3b/Twist1/Ccnb1/Sin3a/H1f10	7	117	4.77885
GO:0034470	ncRNA processing	0.0509259	0.015934	0.000728215	0.0209763	0.0169939	Ints2/Nol8/Ncl/Pwp2/Fam207a/Utp6/Ints7/Lin28a/Npm1/Mdn1/Znhit6	11	118	3.19606
GO:0090092	regulation of transmembrane receptor protein serine/threonine kinase signaling pathway	0.0416667	0.0111443	0.000738257	0.0210869	0.0170834	Glg1/Msx2/Twsg1/Men1/Parp1/Spg20/Adam17/Bcl9l/Peg10	9	119	3.73883
GO:0000018	regulation of DNA recombination	0.0277778	0.00497937	0.000746763	0.0211521	0.0171363	Parp1/Chek1/Parpbp/Setd2/H1f10/Fancb	6	120	5.57857
GO:0034766	negative regulation of ion transmembrane transport	0.0277778	0.00502679	0.000784914	0.0215981	0.0174976	Fmr1/Akt1/Slc9a3r1/Twist1/Slc30a1/Agrn	6	122	5.52594
GO:0006082	organic acid metabolic process	0.0972222	0.0450515	0.000792468	0.0215981	0.0174976	Akt1/Pcbd1/Txnrd1/Pfkl/Blmh/Pfas/Wars/Gart/Acat2/Stard4/Gldc/Scd2/Itih5/Amt/Ccnd3/Twist1/Scd1/Iars/Elovl6/Mapk14/Ldha	21	123	2.15803
GO:0061564	axon development	0.0648148	0.0241381	0.000807023	0.0215981	0.0174976	Hsp90aa1/Wnt7b/Usp9x/Hdac6/Ptprf/Spg20/Golga4/Dag1/Agrn/Inpp5f/Sin3a/Tubb2b/Adam17/Taok2	14	125	2.68517
GO:1901796	regulation of signal transduction by p53 class mediator	0.0231481	0.003367	0.00080972	0.0215981	0.0174976	Dyrk3/Hnrnpk/Senp2/Twist1/Npm1	5	126	6.875
GO:0022613	ribonucleoprotein complex biogenesis	0.0555556	0.0187319	0.000812539	0.0215981	0.0174976	Eif3d/Hsp90aa1/Nol8/Ncl/Rbmx/Pwp2/Fam207a/Utp6/Npm1/Mdn1/Rpl3/Znhit6	12	127	2.96582
GO:0006364	rRNA processing	0.037037	0.00905771	0.000813344	0.0215981	0.0174976	Nol8/Ncl/Pwp2/Fam207a/Utp6/Npm1/Mdn1/Znhit6	8	128	4.08901
GO:1901653	cellular response to peptide	0.0462963	0.0137051	0.000830447	0.0218813	0.017727	Akt1/Rock2/Hnrnpk/Parp1/Zfp106/Ptpra/Smarcc1/Ptprf/Ccnd3/Leprot	10	129	3.37803
GO:0032869	cellular response to insulin stimulus	0.037037	0.00919998	0.00089978	0.0232534	0.0188386	Akt1/Hnrnpk/Parp1/Zfp106/Ptpra/Smarcc1/Ptprf/Ccnd3	8	130	4.02577
GO:0034968	histone lysine methylation	0.0277778	0.00516906	0.000908449	0.0232534	0.0188386	Dnmt1/Ehmt2/Suv39h2/Phf19/Dnmt3b/Setd2	6	131	5.37385
GO:0001763	morphogenesis of a branching structure	0.0416667	0.0114763	0.000908489	0.0232534	0.0188386	Frs2/Msx2/Hnrnpk/Fem1b/Wnt6/Mycn/Dag1/Setd2/Hmga2	9	132	3.63068
GO:0009314	response to radiation	0.0555556	0.0190165	0.00092548	0.0234754	0.0190185	Fmr1/Akt1/Men1/Parp1/Usp1/Chek1/Tanc1/Reep6/Ints7/Mapk14/Npm1/Rnf8	12	134	2.92145
GO:0031060	regulation of histone methylation	0.0231481	0.00350927	0.000977316	0.0244257	0.0197884	Dnmt1/Ehmt2/Men1/Phf19/Dnmt3b	5	136	6.59628
GO:0010639	negative regulation of organelle organization	0.0555556	0.0191587	0.000986685	0.0244799	0.0198323	Akt1/Dnmt1/Ehmt2/Parp1/Dnmt3b/Hdac6/Chek1/Twist1/Ccnb1/Sin3a/H1f10/Npm1	12	137	2.89975
GO:0050767	regulation of neurogenesis	0.0972222	0.0459051	0.00100354	0.0247176	0.0200249	Fmr1/Akt1/Dvl3/Id3/Hnrnpk/Wnt7b/Ptpra/Dnmt3b/Pcm1/Ptprf/Spg20/Mycn/Golga4/Dag1/Agrn/Inpp5f/Sin3a/Tubb2b/Lin28a/Adam17/Hmga2	21	138	2.1179
GO:0090101	negative regulation of transmembrane receptor protein serine/threonine kinase signaling pathway	0.0277778	0.00535875	0.00109584	0.0267968	0.0217093	Glg1/Twsg1/Spg20/Adam17/Bcl9l/Peg10	6	139	5.18363
GO:0051301	cell division	0.0694444	0.0279319	0.00114971	0.0275201	0.0222953	Kif20a/Dyrk3/Rock2/Men1/Sgo2a/Ankle2/Usp9x/Kif23/Ccnd3/Spg20/Ccnb1/Ncapg2/Setd2/Hmga2/Rnf8	15	142	2.48621
GO:0001649	osteoblast differentiation	0.037037	0.00957936	0.00116675	0.0276028	0.0223623	Akt1/Id3/Msx2/Wnt7b/Twsg1/Men1/Creb3l1/Twist1	8	143	3.86634
GO:1900182	positive regulation of protein localization to nucleus	0.0231481	0.00365154	0.00116941	0.0276028	0.0223623	Akt1/Parp1/Kat7/Mapk14/Npm1	5	144	6.33929
GO:0000079	regulation of cyclin-dependent protein serine/threonine kinase activity	0.0231481	0.00369896	0.00123924	0.0288449	0.0233686	Akt1/Men1/Ccnd3/Ccnb1/Adam17	5	145	6.25801
GO:0006520	cellular amino acid metabolic process	0.0416667	0.0119979	0.00123935	0.0288449	0.0233686	Pcbd1/Txnrd1/Blmh/Pfas/Wars/Gart/Gldc/Amt/Iars	9	146	3.47283
GO:0016072	rRNA metabolic process	0.037037	0.00972163	0.00128179	0.0293632	0.0237884	Nol8/Ncl/Pwp2/Fam207a/Utp6/Npm1/Mdn1/Znhit6	8	148	3.80976
GO:0010970	transport along microtubule	0.0324074	0.00754019	0.00128718	0.0293632	0.0237884	Fmr1/Rab1a/Dync2li1/Pcm1/Kif23/Actr1b/Mreg	7	149	4.29796
GO:0007178	transmembrane receptor protein serine/threonine kinase signaling pathway	0.0509259	0.0171196	0.00130045	0.0294682	0.0238735	Glg1/Msx2/Twsg1/Men1/Parp1/Usp9x/Spg20/Adam17/Mapk14/Bcl9l/Peg10	11	150	2.97472
GO:0010389	regulation of G2/M transition of mitotic cell cycle	0.0231481	0.00374638	0.00131212	0.0295356	0.0239282	Cenpf/Chek1/Ccnb1/Sin3a/Taok2	5	151	6.1788
GO:0001934	positive regulation of protein phosphorylation	0.0972222	0.0471855	0.00141047	0.0314062	0.0254436	Fmr1/Akt1/Dvl3/Frs2/Rock2/Hsp90aa1/Wnt7b/Senp2/Twsg1/Iqgap3/Eif4g3/Hdac6/Ccnd3/Dag1/Ccnb1/Agrn/Ncapg2/Adam17/Npm1/Taok2/Lamtor3	21	152	2.06043
GO:0008361	regulation of cell size	0.037037	0.00991132	0.00144905	0.0319827	0.0259106	Akt1/Slc9a3r1/Hsp90aa1/Iqgap3/Spg20/Golga4/Sin3a/Npm1	8	154	3.73684
GO:0006720	isoprenoid metabolic process	0.0231481	0.00384123	0.00146729	0.0321762	0.0260674	Akr1b3/Pmvk/Idi1/Fdps/Hmgcs1	5	155	6.02623
GO:0051961	negative regulation of nervous system development	0.0509259	0.0174041	0.00148223	0.0322955	0.0261641	Fmr1/Id3/Hnrnpk/Wnt7b/Pcm1/Spg20/Mycn/Inpp5f/Lin28a/Adam17/Hmga2	11	156	2.92609
GO:0051054	positive regulation of DNA metabolic process	0.037037	0.00995874	0.00149346	0.0323329	0.0261944	Akt1/Hsp90aa1/Usp7/Parp1/Usp9x/Fancb/Npm1/Rnf8	8	157	3.71905
GO:1904029	regulation of cyclin-dependent protein kinase activity	0.0231481	0.00388865	0.00154975	0.033104	0.026819	Akt1/Men1/Ccnd3/Ccnb1/Adam17	5	158	5.95274
GO:0018022	peptidyl-lysine methylation	0.0277778	0.00573813	0.00155829	0.033104	0.026819	Dnmt1/Ehmt2/Suv39h2/Phf19/Dnmt3b/Setd2	6	159	4.84091
GO:0046620	regulation of organ growth	0.0277778	0.00573813	0.00155829	0.033104	0.026819	Akt1/Cxadr/Men1/Ccnb1/Mapk14/Fdps	6	160	4.84091
GO:0008286	insulin receptor signaling pathway	0.0277778	0.00578556	0.00162515	0.0336823	0.0272876	Akt1/Zfp106/Ptpra/Smarcc1/Ptprf/Ccnd3	6	162	4.80123
GO:1900180	regulation of protein localization to nucleus	0.0277778	0.00578556	0.00162515	0.0336823	0.0272876	Akt1/Parp1/Kat7/Sin3a/Mapk14/Npm1	6	163	4.80123
GO:2000278	regulation of DNA biosynthetic process	0.0277778	0.00578556	0.00162515	0.0336823	0.0272876	Hsp90aa1/Men1/Dnajc2/Chek1/Tfdp1/Npm1	6	164	4.80123
GO:1901992	positive regulation of mitotic cell cycle phase transition	0.0231481	0.00393607	0.00163557	0.0336927	0.027296	Akt1/Ccnd3/Ccnb1/Sin3a/Adam17	5	165	5.88102
GO:0048639	positive regulation of developmental growth	0.037037	0.0101959	0.00173198	0.0354638	0.0287308	Akt1/Hnrnpk/Golga4/Ccnb1/Agrn/Mapk14/Hmga2/Fdps	8	166	3.63256
GO:0034599	cellular response to oxidative stress	0.0416667	0.0126618	0.00179454	0.0364562	0.0295348	Akr1b3/Akt1/Arnt/Parp1/Prdx1/Atp2a2/Hdac6/Sin3a/Vkorc1l1	9	167	3.29073
GO:0035265	organ growth	0.037037	0.0102907	0.00183542	0.0364562	0.0295348	Akt1/Ehmt2/Msx2/Cxadr/Men1/Ccnb1/Mapk14/Fdps	8	168	3.59908
GO:0048812	neuron projection morphogenesis	0.0740741	0.0323422	0.0018448	0.0364562	0.0295348	Fmr1/Dvl3/Rock2/Hsp90aa1/Hnrnpk/Wnt7b/Usp9x/Hdac6/Ptprf/Spg20/Golga4/Dag1/Agrn/Sin3a/Tubb2b/Taok2	16	172	2.29032
GO:0006302	double-strand break repair	0.037037	0.0103855	0.00194368	0.0379062	0.0307096	Parp1/Chek1/Parpbp/Twist1/Setd2/Fancb/Aunip/Rnf8	8	173	3.56621
GO:0022618	ribonucleoprotein complex assembly	0.0324074	0.00810926	0.00195163	0.0379062	0.0307096	Eif3d/Hsp90aa1/Rbmx/Pwp2/Mdn1/Rpl3/Znhit6	7	174	3.99635
GO:0030705	cytoskeleton-dependent intracellular transport	0.0324074	0.00810926	0.00195163	0.0379062	0.0307096	Fmr1/Rab1a/Dync2li1/Pcm1/Kif23/Actr1b/Mreg	7	175	3.99635
GO:0000724	double-strand break repair via homologous recombination	0.0277778	0.00602267	0.00199275	0.0380525	0.0308281	Parp1/Chek1/Parpbp/Setd2/Fancb/Aunip	6	177	4.6122
GO:0000725	recombinational repair	0.0277778	0.00602267	0.00199275	0.0380525	0.0308281	Parp1/Chek1/Parpbp/Setd2/Fancb/Aunip	6	178	4.6122
GO:0051100	negative regulation of binding	0.0324074	0.00825153	0.00215319	0.0406595	0.0329401	Akt1/Id3/Msx2/Hnrnpk/Senp2/Ptprf/Sin3a	7	180	3.92744
GO:0048667	cell morphogenesis involved in neuron differentiation	0.0694444	0.0299711	0.00227962	0.041965	0.0339977	Fmr1/Rock2/Slc9a3r1/Hsp90aa1/Wnt7b/Usp9x/Hdac6/Ptprf/Spg20/Golga4/Dag1/Agrn/Sin3a/Tubb2b/Taok2	15	182	2.31705
GO:0016202	regulation of striated muscle tissue development	0.0324074	0.00834637	0.00229626	0.041965	0.0339977	Frs2/Cxadr/Cenpf/Twist1/Ccnb1/Mapk14/Fdps	7	183	3.88281
GO:0120039	plasma membrane bounded cell projection morphogenesis	0.0740741	0.033101	0.0023259	0.041965	0.0339977	Fmr1/Dvl3/Rock2/Hsp90aa1/Hnrnpk/Wnt7b/Usp9x/Hdac6/Ptprf/Spg20/Golga4/Dag1/Agrn/Sin3a/Tubb2b/Taok2	16	188	2.23782
GO:1904063	negative regulation of cation transmembrane transport	0.0231481	0.00426803	0.00233721	0.041965	0.0339977	Fmr1/Slc9a3r1/Twist1/Slc30a1/Agrn	5	189	5.42361
GO:0042254	ribosome biogenesis	0.0416667	0.0131835	0.0023576	0.041965	0.0339977	Nol8/Ncl/Pwp2/Fam207a/Utp6/Npm1/Mdn1/Rpl3/Znhit6	9	190	3.16052
GO:0006479	protein methylation	0.0324074	0.0083938	0.00237048	0.041965	0.0339977	Dnmt1/Ehmt2/Men1/Suv39h2/Phf19/Dnmt3b/Setd2	7	191	3.86088
GO:0008213	protein alkylation	0.0324074	0.0083938	0.00237048	0.041965	0.0339977	Dnmt1/Ehmt2/Men1/Suv39h2/Phf19/Dnmt3b/Setd2	7	192	3.86088
GO:0071902	positive regulation of protein serine/threonine kinase activity	0.0416667	0.0132309	0.00241505	0.0423232	0.034288	Akt1/Dvl3/Frs2/Wnt7b/Iqgap3/Ccnd3/Adam17/Taok2/Lamtor3	9	193	3.14919
GO:0032868	response to insulin	0.037037	0.0107649	0.00242808	0.0423232	0.034288	Akt1/Hnrnpk/Parp1/Zfp106/Ptpra/Smarcc1/Ptprf/Ccnd3	8	194	3.44053
GO:1901617	organic hydroxy compound biosynthetic process	0.037037	0.0107649	0.00242808	0.0423232	0.034288	Akr1b3/Lbr/Pcbd1/Stard4/Pmvk/Fdps/Ldha/Hmgcs1	8	195	3.44053
GO:0048858	cell projection morphogenesis	0.0740741	0.0333381	0.00249617	0.0432881	0.0350697	Fmr1/Dvl3/Rock2/Hsp90aa1/Hnrnpk/Wnt7b/Usp9x/Hdac6/Ptprf/Spg20/Golga4/Dag1/Agrn/Sin3a/Tubb2b/Taok2	16	196	2.22191
GO:1901861	regulation of muscle tissue development	0.0324074	0.00848864	0.00252448	0.0434695	0.0352166	Frs2/Cxadr/Cenpf/Twist1/Ccnb1/Mapk14/Fdps	7	197	3.81774
GO:0045685	regulation of glial cell differentiation	0.0231481	0.00436288	0.0025726	0.0434695	0.0352166	Ptpra/Mycn/Dag1/Lin28a/Hmga2	5	198	5.30571
GO:0006310	DNA recombination	0.0416667	0.0133732	0.0025941	0.0434695	0.0352166	Parp1/Ung/Chek1/Parpbp/Setd2/H1f10/Fancb/Aunip/Rnf8	9	201	3.11569
GO:0048634	regulation of muscle organ development	0.0324074	0.00853606	0.0026043	0.0434695	0.0352166	Frs2/Cxadr/Cenpf/Twist1/Ccnb1/Mapk14/Fdps	7	202	3.79653
GO:0034763	negative regulation of transmembrane transport	0.0277778	0.00635463	0.00260894	0.0434695	0.0352166	Fmr1/Akt1/Slc9a3r1/Twist1/Slc30a1/Agrn	6	203	4.37127
GO:1902806	regulation of cell cycle G1/S phase transition	0.0277778	0.00635463	0.00260894	0.0434695	0.0352166	Akt1/Senp2/Men1/Jade1/Ccnd3/Adam17	6	204	4.37127
GO:0048598	embryonic morphogenesis	0.0694444	0.0304453	0.00264509	0.043857	0.0355305	Dvl3/Frs2/Txnrd1/Rock2/Slc9a3r1/Msx2/Wnt7b/Twsg1/Men1/Wnt6/Twist1/Mycn/Dag1/Erf/Setd2	15	205	2.28096
GO:0031400	negative regulation of protein modification process	0.0648148	0.0275525	0.00276632	0.0452103	0.0366269	Akt1/Dnmt1/Rock2/Slc9a3r1/Wars/Senp2/Men1/Dnmt3b/Twist1/Dag1/Ccnb1/Inpp5f/Sin3a/Npm1	14	206	2.35241
GO:0050768	negative regulation of neurogenesis	0.0462963	0.0162185	0.00287777	0.0463581	0.0375568	Fmr1/Id3/Wnt7b/Pcm1/Spg20/Mycn/Inpp5f/Lin28a/Adam17/Hmga2	10	211	2.85453
GO:0006979	response to oxidative stress	0.0509259	0.0190639	0.00300394	0.0481622	0.0390184	Akr1b3/Akt1/Arnt/Txnrd1/Parp1/Myef2/Prdx1/Atp2a2/Hdac6/Sin3a/Vkorc1l1	11	212	2.67133
GO:0099111	microtubule-based transport	0.0324074	0.00877318	0.00303296	0.048173	0.0390271	Fmr1/Rab1a/Dync2li1/Pcm1/Kif23/Actr1b/Mreg	7	213	3.69392
GO:1901605	alpha-amino acid metabolic process	0.0324074	0.00877318	0.00303296	0.048173	0.0390271	Pcbd1/Txnrd1/Blmh/Pfas/Gart/Gldc/Amt	7	214	3.69392
GO:0071456	cellular response to hypoxia	0.0231481	0.00455257	0.00309426	0.0489181	0.0396308	Akt1/Rock2/Suv39h2/Hyou1/Twist1	5	215	5.08464
GO:0030278	regulation of ossification	0.037037	0.0112392	0.00316132	0.0493894	0.0400126	Id3/Msx2/Wnt7b/Twsg1/Men1/Creb3l1/Twist1/Mapk14	8	217	3.29536
GO:0001764	neuron migration	0.0324074	0.00886802	0.00321877	0.04973	0.0402885	Nav1/Hsp90aa1/Usp9x/Pcm1/Twist1/Tubb2b/Adam17	7	220	3.65441
GO:0018209	peptidyl-serine modification	0.0462963	0.0165031	0.00325649	0.0500851	0.0405762	Galnt1/Akt1/Dyrk3/Rock2/Hsp90aa1/Parp1/Hdac6/Ccnb1/Inpp5f/Mapk14	10	221	2.80532
GO:0031098	stress-activated protein kinase signaling cascade	0.0416667	0.0138948	0.00334261	0.0509486	0.0412758	Akr1b3/Akt1/Dvl3/Wnt7b/Men1/Prdx1/Kat7/Mapk14/Taok2	9	223	2.99872
GO:0046165	alcohol biosynthetic process	0.0277778	0.00668658	0.00335824	0.0509582	0.0412836	Akr1b3/Lbr/Pcbd1/Pmvk/Fdps/Hmgcs1	6	224	4.15426
GO:0032990	cell part morphogenesis	0.0740741	0.0343814	0.00337369	0.0509652	0.0412893	Fmr1/Dvl3/Rock2/Hsp90aa1/Hnrnpk/Wnt7b/Usp9x/Hdac6/Ptprf/Spg20/Golga4/Dag1/Agrn/Sin3a/Tubb2b/Taok2	16	225	2.15448
GO:0009416	response to light stimulus	0.0416667	0.0139422	0.0034183	0.0514106	0.0416501	Fmr1/Akt1/Men1/Parp1/Usp1/Chek1/Tanc1/Reep6/Npm1	9	226	2.98852
GO:0071214	cellular response to abiotic stimulus	0.0416667	0.0140845	0.00365347	0.0537582	0.043552	Fmr1/Akr1b3/Akt1/Parp1/Chek1/Ints7/Dag1/Mapk14/Npm1	9	230	2.95833
GO:0104004	cellular response to environmental stimulus	0.0416667	0.0140845	0.00365347	0.0537582	0.043552	Fmr1/Akr1b3/Akt1/Parp1/Chek1/Ints7/Dag1/Mapk14/Npm1	9	231	2.95833
GO:0043393	regulation of protein binding	0.037037	0.0115237	0.00367755	0.0538792	0.04365	Akt1/Phlda2/Pcbd1/Hnrnpk/Senp2/Men1/Ptprf/Agrn	8	232	3.21399
GO:0055024	regulation of cardiac muscle tissue development	0.0231481	0.00478968	0.00384864	0.0559605	0.0453361	Frs2/Cxadr/Ccnb1/Mapk14/Fdps	5	233	4.83292
GO:0045667	regulation of osteoblast differentiation	0.0277778	0.00687627	0.00385253	0.0559605	0.0453361	Id3/Msx2/Wnt7b/Twsg1/Men1/Twist1	6	234	4.03966
GO:0044843	cell cycle G1/S phase transition	0.0324074	0.00919998	0.00393832	0.0566122	0.0458641	Akt1/Senp2/Men1/Jade1/Iqgap3/Ccnd3/Adam17	7	235	3.52255
GO:0034250	positive regulation of cellular amide metabolic process	0.0277778	0.0069237	0.00398411	0.0566122	0.0458641	Fmr1/Eif3d/Rock2/Eif4g3/Lin28a/Npm1	6	238	4.01199
GO:0045596	negative regulation of cell differentiation	0.0787037	0.0382226	0.00401014	0.0566122	0.0458641	Fmr1/Dnmt1/Id3/Frs2/Msx2/Wnt7b/Twsg1/Men1/Pcm1/Twist1/Spg20/Mycn/Ncapg2/Inpp5f/Lin28a/Adam17/Hmga2	17	239	2.05909
GO:0000077	DNA damage checkpoint	0.0231481	0.0048371	0.00401398	0.0566122	0.0458641	Chek1/Fem1b/Ints7/Mapk14/Taok2	5	240	4.78554
GO:0003300	cardiac muscle hypertrophy	0.0231481	0.0048371	0.00401398	0.0566122	0.0458641	Rock2/Parp1/Atp2a2/Inpp5f/Fdps	5	241	4.78554
GO:0099173	postsynapse organization	0.0324074	0.0092474	0.00405033	0.0568887	0.0460881	Rock2/Hnrnpk/Hdac6/Ptprf/Tanc1/Agrn/Sptbn2	7	242	3.50449
GO:0034330	cell junction organization	0.0694444	0.0319628	0.00415489	0.0578842	0.0468946	Fmr1/Lsr/Rock2/Hnrnpk/Wnt7b/Cxadr/Cldn6/Hdac6/Ptprf/Tanc1/Dag1/Agrn/Mapk14/Taok2/Sptbn2	15	243	2.17266
GO:0042133	neurotransmitter metabolic process	0.0277778	0.00701854	0.00425721	0.0581135	0.0470803	Akt1/Rock2/Hsp90aa1/Gart/Gldc/Amt	6	249	3.95777
GO:0050678	regulation of epithelial cell proliferation	0.0462963	0.017167	0.00429535	0.0583996	0.0473122	Uhrf1/Akt1/Frs2/Cxadr/Men1/Iqgap3/Twist1/Adam17/Hmga2/Npm1	10	250	2.69682
GO:0017015	regulation of transforming growth factor beta receptor signaling pathway	0.0231481	0.00493195	0.00435982	0.05904	0.047831	Glg1/Men1/Adam17/Bcl9l/Peg10	5	251	4.69351
GO:0048729	tissue morphogenesis	0.0694444	0.0321525	0.00438529	0.0591492	0.0479194	Dvl3/Frs2/Txnrd1/Rock2/Slc9a3r1/Msx2/Wnt7b/Twsg1/Fem1b/Wnt6/Twist1/Mycn/Dag1/Setd2/Hmga2	15	252	2.15985
GO:0070647	protein modification by small protein conjugation or removal	0.0740741	0.0354247	0.00449212	0.0596434	0.0483199	Uhrf1/Akt1/Arnt/Cdc27/Hsp90aa1/Usp7/Senp2/Huwe1/Usp1/Usp9x/Hdac6/Fem1b/Sae1/Npm1/Ube4a/Rnf8	16	256	2.09103
GO:0006413	translational initiation	0.0231481	0.00497937	0.00454047	0.0598633	0.0484979	Fmr1/Eif3d/Paip1/Eif4g3/Npm1	5	257	4.64881
GO:0022612	gland morphogenesis	0.0277778	0.00711339	0.0045439	0.0598633	0.0484979	Frs2/Slc9a3r1/Msx2/Twsg1/Fem1b/Dag1	6	258	3.905
GO:0006396	RNA processing	0.0787037	0.0387917	0.00464127	0.0606756	0.0491561	Fmr1/Hnrnph1/Ints2/Nol8/Hnrnpk/Ncl/Srrm1/Rbmx/Pwp2/Fam207a/Utp6/Ints7/Ccnb1/Lin28a/Npm1/Mdn1/Znhit6	17	260	2.02888
GO:0031503	protein-containing complex localization	0.037037	0.0119979	0.00468037	0.0608523	0.0492992	Stx7/Ap2m1/Dync2li1/Dnmt3b/Pcm1/Dag1/Setd2/Npm1	8	261	3.08696
GO:0014897	striated muscle hypertrophy	0.0231481	0.00502679	0.00472639	0.0608523	0.0492992	Rock2/Parp1/Atp2a2/Inpp5f/Fdps	5	263	4.60495
GO:1903844	regulation of cellular response to transforming growth factor beta stimulus	0.0231481	0.00502679	0.00472639	0.0608523	0.0492992	Glg1/Men1/Adam17/Bcl9l/Peg10	5	264	4.60495

## Sheet: e8.5_3_STRING
ID	Description	GeneRatio	BgRatio	pvalue	p.adjust	qvalue	geneID	Count	Rank	Fold
GO:0006396	RNA processing	0.453846	0.0387917	2.90545e-48	5.23853e-45	4.57532e-45	Fmr1/Srpk1/Pan2/Bcas2/Hnrnph1/Naf1/Hnrnpl/Srsf1/Prpf8/Prorp/Hnrnpk/Nsun2/Ecd/Drosha/Khdrbs3/Dgcr8/Pcbp4/Srsf7/Sf1/Ncl/Cstf1/Rbm38/Gar1/Zranb2/Srsf10/Srrm1/Ppp1r8/Nol9/Cpsf4/Rbmx/Eri1/Pwp2/Rnps1/Kri1/Utp6/Ddx1/Nop2/Hnrnpul1/Esrp1/Wdr43/Dicer1/Tardbp/Ddx24/Hnrnpf/Dhx9/Hnrnpa1/Lin28a/Npm1/Pus7/Mdn1/Hnrnpa3/Hnrnpm/Hnrnpc/Rpp25/Ssb/Ahnak/Tia1/Znhit6/Esrp2	59	1	11.6996
GO:0016071	mRNA metabolic process	0.361538	0.0305401	7.06066e-38	6.36519e-35	5.55934e-35	Hnrnpd/Fmr1/Srpk1/Pan2/Bcas2/Hnrnph1/Hnrnpl/Srsf1/Prpf8/Hnrnpk/Ecd/Khdrbs3/Pcbp4/Srsf7/Sf1/Tnrc6c/Myef2/Cstf1/Rbm38/Zranb2/Srsf10/Srrm1/Ppp1r8/Hnrnpdl/Cpsf4/Rbmx/Rnps1/Ddx1/Esrp1/Dicer1/Tardbp/Hnrnpf/Dhx9/Patl1/Hnrnpa1/Gigyf2/Tnrc6a/Pkp3/Npm1/Pus7/Hnrnpa3/Hnrnpm/Hnrnpc/Csde1/Ssb/Tia1/Esrp2	47	2	11.8381
GO:0010608	posttranscriptional regulation of gene expression	0.315385	0.0240907	1.48979e-34	8.95365e-32	7.8201e-32	Hnrnpd/Ddx3x/Fmr1/Naf1/Hnrnpl/Eif3d/Drosha/Dgcr8/Larp4/Pcbp4/Paip1/Tnrc6c/Ncl/Caprin1/Myef2/Rbm38/Eif2a/Eif4g3/Ppp1r8/Rpl22/Eif2b1/Eif3c/Ilf3/Larp4b/Paip2/Matr3/Ythdf1/Dicer1/Tardbp/Dhx9/Eif4g1/Patl1/Gigyf2/Eif5a2/Lin28a/Tnrc6a/Npm1/Pus7/Hnrnpm/Hnrnpc/Tia1	41	3	13.0916
GO:0008380	RNA splicing	0.253846	0.0172618	2.66209e-29	1.19993e-26	1.04802e-26	Fmr1/Srpk1/Bcas2/Hnrnph1/Hnrnpl/Srsf1/Prpf8/Hnrnpk/Ecd/Khdrbs3/Pcbp4/Srsf7/Sf1/Rbm38/Zranb2/Srsf10/Srrm1/Ppp1r8/Rbmx/Rnps1/Ddx1/Esrp1/Tardbp/Hnrnpf/Dhx9/Hnrnpa1/Npm1/Hnrnpa3/Hnrnpm/Hnrnpc/Ahnak/Tia1/Esrp2	33	4	14.7056
GO:0006397	mRNA processing	0.269231	0.0213402	8.4621e-29	3.05143e-26	2.66511e-26	Fmr1/Srpk1/Pan2/Bcas2/Hnrnph1/Hnrnpl/Srsf1/Prpf8/Hnrnpk/Ecd/Khdrbs3/Pcbp4/Srsf7/Sf1/Cstf1/Rbm38/Zranb2/Srsf10/Srrm1/Ppp1r8/Cpsf4/Rbmx/Rnps1/Ddx1/Esrp1/Tardbp/Hnrnpf/Dhx9/Hnrnpa1/Npm1/Hnrnpa3/Hnrnpm/Hnrnpc/Tia1/Esrp2	35	5	12.6162
GO:0022613	ribonucleoprotein complex biogenesis	0.238462	0.0187319	1.35887e-25	4.08341e-23	3.56644e-23	Ddx3x/Pwp1/Srpk1/Naf1/Eif3d/Srsf1/Prpf8/Drosha/Ncl/Nmd3/Eif2a/Gar1/Srsf10/Nol9/Rbmx/Eri1/Dhx30/Pwp2/Kri1/Utp6/Nop2/Wdr43/Dicer1/Ddx24/Dhx9/Npm1/Mdn1/Eif4b/Rpl3/Rpp25/Znhit6	31	6	12.7302
GO:0006417	regulation of translation	0.223077	0.0158391	3.36827e-25	8.6757e-23	7.57734e-23	Hnrnpd/Ddx3x/Fmr1/Hnrnpl/Eif3d/Larp4/Paip1/Tnrc6c/Ncl/Caprin1/Eif2a/Eif4g3/Rpl22/Eif2b1/Eif3c/Ilf3/Larp4b/Paip2/Ythdf1/Dhx9/Eif4g1/Patl1/Gigyf2/Eif5a2/Lin28a/Tnrc6a/Npm1/Pus7/Tia1	29	7	14.0839
GO:0034248	regulation of cellular amide metabolic process	0.230769	0.018068	8.25748e-25	1.86103e-22	1.62542e-22	Hnrnpd/Ddx3x/Fmr1/Hnrnpl/Eif3d/Larp4/Paip1/Tnrc6c/Ncl/Caprin1/Eif2a/Eif4g3/Rpl22/Eif2b1/Eif3c/Ilf3/Larp4b/Paip2/Spon1/Ythdf1/Dhx9/Eif4g1/Patl1/Gigyf2/Eif5a2/Lin28a/Tnrc6a/Npm1/Pus7/Tia1	30	8	12.7723
GO:0006412	translation	0.253846	0.0270309	4.82815e-23	8.7836e-21	7.67158e-21	Hnrnpd/Ddx3x/Fmr1/Hnrnpl/Eif3d/Larp4/Paip1/Tnrc6c/Ncl/Caprin1/Eif2a/Eif4g3/Rpl22/Eif2b1/Eif3c/Ilf3/Larp4b/Paip2/Ythdf1/Dhx9/Eif4g1/Patl1/Gigyf2/Eif5a2/Lin28a/Tnrc6a/Npm1/Pus7/Eif4b/Eif4a1/Rpl3/Eif1ax/Tia1	33	9	9.39097
GO:1903311	regulation of mRNA metabolic process	0.192308	0.0121402	4.87166e-23	8.7836e-21	7.67158e-21	Hnrnpd/Fmr1/Srpk1/Hnrnpl/Srsf1/Hnrnpk/Khdrbs3/Pcbp4/Srsf7/Tnrc6c/Myef2/Rbm38/Srsf10/Rbmx/Rnps1/Dicer1/Tardbp/Dhx9/Gigyf2/Tnrc6a/Pkp3/Npm1/Hnrnpm/Hnrnpc/Tia1	25	10	15.8406
GO:0043043	peptide biosynthetic process	0.253846	0.0281216	1.66382e-22	2.72715e-20	2.38189e-20	Hnrnpd/Ddx3x/Fmr1/Hnrnpl/Eif3d/Larp4/Paip1/Tnrc6c/Ncl/Caprin1/Eif2a/Eif4g3/Rpl22/Eif2b1/Eif3c/Ilf3/Larp4b/Paip2/Ythdf1/Dhx9/Eif4g1/Patl1/Gigyf2/Eif5a2/Lin28a/Tnrc6a/Npm1/Pus7/Eif4b/Eif4a1/Rpl3/Eif1ax/Tia1	33	11	9.02673
GO:0006401	RNA catabolic process	0.176923	0.0117134	9.09343e-21	1.36629e-18	1.19331e-18	Hnrnpd/Fmr1/Pan2/Naf1/Drosha/Pcbp4/Tnrc6c/Myef2/Rbm38/Rnps1/Dicer1/Tardbp/Dhx9/Patl1/Gigyf2/Lin28a/Tnrc6a/Pkp3/Npm1/Hnrnpm/Hnrnpc/Csde1/Ssb	23	12	15.1044
GO:0006518	peptide metabolic process	0.261538	0.0349979	1.38019e-20	1.91422e-18	1.67187e-18	Hnrnpd/Ddx3x/Fmr1/Hnrnpl/Eif3d/Larp4/Paip1/Tnrc6c/Ncl/Caprin1/Eif2a/Eif4g3/Rpl22/Eif2b1/Eif3c/Ilf3/Larp4b/Paip2/Spon1/Ythdf1/Dhx9/Eif4g1/Patl1/Gigyf2/Eif5a2/Lin28a/Tnrc6a/Npm1/Pus7/Eif4b/Eif4a1/Rpl3/Eif1ax/Tia1	34	13	7.47298
GO:0000375	RNA splicing, via transesterification reactions	0.176923	0.0121402	2.05883e-20	2.32005e-18	2.02633e-18	Fmr1/Srpk1/Bcas2/Hnrnpl/Srsf1/Prpf8/Hnrnpk/Khdrbs3/Pcbp4/Srsf7/Sf1/Srsf10/Srrm1/Rbmx/Rnps1/Esrp1/Dhx9/Hnrnpa1/Npm1/Hnrnpm/Hnrnpc/Tia1/Esrp2	23	14	14.5733
GO:0000377	RNA splicing, via transesterification reactions with bulged adenosine as nucleophile	0.176923	0.0121402	2.05883e-20	2.32005e-18	2.02633e-18	Fmr1/Srpk1/Bcas2/Hnrnpl/Srsf1/Prpf8/Hnrnpk/Khdrbs3/Pcbp4/Srsf7/Sf1/Srsf10/Srrm1/Rbmx/Rnps1/Esrp1/Dhx9/Hnrnpa1/Npm1/Hnrnpm/Hnrnpc/Tia1/Esrp2	23	15	14.5733
GO:0000398	mRNA splicing, via spliceosome	0.176923	0.0121402	2.05883e-20	2.32005e-18	2.02633e-18	Fmr1/Srpk1/Bcas2/Hnrnpl/Srsf1/Prpf8/Hnrnpk/Khdrbs3/Pcbp4/Srsf7/Sf1/Srsf10/Srrm1/Rbmx/Rnps1/Esrp1/Dhx9/Hnrnpa1/Npm1/Hnrnpm/Hnrnpc/Tia1/Esrp2	23	16	14.5733
GO:0043604	amide biosynthetic process	0.253846	0.0331484	2.67297e-20	2.83492e-18	2.47602e-18	Hnrnpd/Ddx3x/Fmr1/Hnrnpl/Eif3d/Larp4/Paip1/Tnrc6c/Ncl/Caprin1/Eif2a/Eif4g3/Rpl22/Eif2b1/Eif3c/Ilf3/Larp4b/Paip2/Ythdf1/Dhx9/Eif4g1/Patl1/Gigyf2/Eif5a2/Lin28a/Tnrc6a/Npm1/Pus7/Eif4b/Eif4a1/Rpl3/Eif1ax/Tia1	33	17	7.65787
GO:0043484	regulation of RNA splicing	0.138462	0.00654432	4.27316e-19	4.28028e-17	3.73839e-17	Fmr1/Hnrnph1/Hnrnpl/Srsf1/Hnrnpk/Khdrbs3/Pcbp4/Srsf7/Rbm38/Srsf10/Rbmx/Rnps1/Esrp1/Hnrnpf/Npm1/Ahnak/Tia1/Esrp2	18	18	21.1575
GO:0034470	ncRNA processing	0.184615	0.015934	6.23343e-19	5.9152e-17	5.16632e-17	Naf1/Prorp/Nsun2/Drosha/Dgcr8/Ncl/Gar1/Nol9/Eri1/Pwp2/Kri1/Utp6/Ddx1/Nop2/Wdr43/Dicer1/Ddx24/Lin28a/Npm1/Pus7/Mdn1/Rpp25/Ssb/Znhit6	24	19	11.5863
GO:0034655	nucleobase-containing compound catabolic process	0.184615	0.0163134	1.07562e-18	9.69674e-17	8.46911e-17	Hnrnpd/Fmr1/Pan2/Naf1/Drosha/Pcbp4/Tnrc6c/Myef2/Rbm38/Eri1/Rnps1/Dicer1/Tardbp/Dhx9/Patl1/Gigyf2/Lin28a/Tnrc6a/Pkp3/Npm1/Hnrnpm/Hnrnpc/Csde1/Ssb	24	20	11.3168
GO:1903312	negative regulation of mRNA metabolic process	0.115385	0.00384123	1.77905e-18	1.52744e-16	1.33406e-16	Hnrnpd/Fmr1/Hnrnpl/Hnrnpk/Pcbp4/Srsf7/Rbm38/Srsf10/Rnps1/Dicer1/Tardbp/Dhx9/Pkp3/Npm1/Hnrnpc	15	21	30.0385
GO:0042254	ribosome biogenesis	0.169231	0.0131835	2.30999e-18	1.89314e-16	1.65346e-16	Ddx3x/Pwp1/Naf1/Drosha/Ncl/Nmd3/Eif2a/Gar1/Nol9/Eri1/Dhx30/Pwp2/Kri1/Utp6/Nop2/Wdr43/Ddx24/Npm1/Mdn1/Rpl3/Rpp25/Znhit6	22	22	12.8366
GO:0006402	mRNA catabolic process	0.153846	0.010101	3.13227e-18	2.45543e-16	2.14456e-16	Hnrnpd/Fmr1/Pan2/Pcbp4/Tnrc6c/Myef2/Rbm38/Rnps1/Dicer1/Tardbp/Dhx9/Patl1/Gigyf2/Tnrc6a/Pkp3/Npm1/Hnrnpm/Hnrnpc/Csde1/Ssb	20	23	15.2308
GO:0044270	cellular nitrogen compound catabolic process	0.184615	0.0181154	1.19969e-17	9.0127e-16	7.87168e-16	Hnrnpd/Fmr1/Pan2/Naf1/Drosha/Pcbp4/Tnrc6c/Myef2/Rbm38/Eri1/Rnps1/Dicer1/Tardbp/Dhx9/Patl1/Gigyf2/Lin28a/Tnrc6a/Pkp3/Npm1/Hnrnpm/Hnrnpc/Csde1/Ssb	24	24	10.1911
GO:0046700	heterocycle catabolic process	0.184615	0.0184474	1.81679e-17	1.31027e-15	1.14438e-15	Hnrnpd/Fmr1/Pan2/Naf1/Drosha/Pcbp4/Tnrc6c/Myef2/Rbm38/Eri1/Rnps1/Dicer1/Tardbp/Dhx9/Patl1/Gigyf2/Lin28a/Tnrc6a/Pkp3/Npm1/Hnrnpm/Hnrnpc/Csde1/Ssb	24	25	10.0077
GO:0019439	aromatic compound catabolic process	0.184615	0.0191113	4.06559e-17	2.81933e-15	2.4624e-15	Hnrnpd/Fmr1/Pan2/Naf1/Drosha/Pcbp4/Tnrc6c/Myef2/Rbm38/Eri1/Rnps1/Dicer1/Tardbp/Dhx9/Patl1/Gigyf2/Lin28a/Tnrc6a/Pkp3/Npm1/Hnrnpm/Hnrnpc/Csde1/Ssb	24	26	9.66001
GO:0043603	cellular amide metabolic process	0.261538	0.0455257	4.55489e-17	3.04165e-15	2.65657e-15	Hnrnpd/Ddx3x/Fmr1/Hnrnpl/Eif3d/Larp4/Paip1/Tnrc6c/Ncl/Caprin1/Eif2a/Eif4g3/Rpl22/Eif2b1/Eif3c/Ilf3/Larp4b/Paip2/Spon1/Ythdf1/Dhx9/Eif4g1/Patl1/Gigyf2/Eif5a2/Lin28a/Tnrc6a/Npm1/Pus7/Eif4b/Eif4a1/Rpl3/Eif1ax/Tia1	34	27	5.74486
GO:0006413	translational initiation	0.115385	0.00497937	1.07481e-16	6.92103e-15	6.04482e-15	Ddx3x/Fmr1/Eif3d/Paip1/Eif2a/Eif4g3/Eif2b1/Eif3c/Paip2/Ythdf1/Eif4g1/Npm1/Eif4b/Eif4a1/Eif1ax	15	28	23.1725
GO:0034660	ncRNA metabolic process	0.184615	0.0203443	1.67502e-16	1.0414e-14	9.09557e-15	Naf1/Prorp/Nsun2/Drosha/Dgcr8/Ncl/Gar1/Nol9/Eri1/Pwp2/Kri1/Utp6/Ddx1/Nop2/Wdr43/Dicer1/Ddx24/Lin28a/Npm1/Pus7/Mdn1/Rpp25/Ssb/Znhit6	24	29	9.07456
GO:1901361	organic cyclic compound catabolic process	0.184615	0.0205814	2.17501e-16	1.30718e-14	1.14169e-14	Hnrnpd/Fmr1/Pan2/Naf1/Drosha/Pcbp4/Tnrc6c/Myef2/Rbm38/Eri1/Rnps1/Dicer1/Tardbp/Dhx9/Patl1/Gigyf2/Lin28a/Tnrc6a/Pkp3/Npm1/Hnrnpm/Hnrnpc/Csde1/Ssb	24	30	8.97001
GO:0061013	regulation of mRNA catabolic process	0.115385	0.00592782	1.57936e-15	9.18577e-14	8.02284e-14	Hnrnpd/Fmr1/Pcbp4/Tnrc6c/Myef2/Rbm38/Dicer1/Tardbp/Dhx9/Gigyf2/Tnrc6a/Pkp3/Npm1/Hnrnpm/Hnrnpc	15	31	19.4649
GO:0034249	negative regulation of cellular amide metabolic process	0.123077	0.00730308	1.76323e-15	9.9347e-14	8.67694e-14	Hnrnpd/Ddx3x/Fmr1/Tnrc6c/Ncl/Caprin1/Ilf3/Paip2/Spon1/Eif4g1/Patl1/Gigyf2/Lin28a/Tnrc6a/Pus7/Tia1	16	32	16.8527
GO:0017148	negative regulation of translation	0.115385	0.00644947	5.69167e-15	3.10972e-13	2.71602e-13	Hnrnpd/Ddx3x/Fmr1/Tnrc6c/Ncl/Caprin1/Ilf3/Paip2/Eif4g1/Patl1/Gigyf2/Lin28a/Tnrc6a/Pus7/Tia1	15	33	17.8906
GO:0022618	ribonucleoprotein complex assembly	0.123077	0.00810926	9.37637e-15	4.97223e-13	4.34274e-13	Srpk1/Naf1/Eif3d/Srsf1/Prpf8/Srsf10/Rbmx/Dhx30/Pwp2/Nop2/Dicer1/Dhx9/Mdn1/Eif4b/Rpl3/Znhit6	16	34	15.1773
GO:0016072	rRNA metabolic process	0.130769	0.00972163	9.85279e-15	5.07559e-13	4.43301e-13	Naf1/Drosha/Ncl/Gar1/Nol9/Eri1/Pwp2/Kri1/Utp6/Nop2/Wdr43/Dicer1/Ddx24/Npm1/Mdn1/Rpp25/Znhit6	17	35	13.4514
GO:0071826	ribonucleoprotein complex subunit organization	0.123077	0.00844122	1.77002e-14	8.86486e-13	7.74255e-13	Srpk1/Naf1/Eif3d/Srsf1/Prpf8/Srsf10/Rbmx/Dhx30/Pwp2/Nop2/Dicer1/Dhx9/Mdn1/Eif4b/Rpl3/Znhit6	16	36	14.5805
GO:0045727	positive regulation of translation	0.107692	0.00583298	3.06311e-14	1.49264e-12	1.30367e-12	Hnrnpd/Ddx3x/Fmr1/Hnrnpl/Eif3d/Larp4/Eif4g3/Eif3c/Larp4b/Ythdf1/Dhx9/Eif5a2/Lin28a/Npm1	14	37	18.4627
GO:0000380	alternative mRNA splicing, via spliceosome	0.0923077	0.00360412	3.98839e-14	1.89238e-12	1.65281e-12	Fmr1/Hnrnpl/Srsf1/Srsf7/Srsf10/Rbmx/Rnps1/Esrp1/Dhx9/Hnrnpa1/Hnrnpm/Esrp2	12	38	25.6117
GO:0043487	regulation of RNA stability	0.1	0.00521648	1.61029e-13	7.44447e-12	6.50199e-12	Hnrnpd/Fmr1/Naf1/Pcbp4/Myef2/Rbm38/Dicer1/Tardbp/Dhx9/Gigyf2/Npm1/Hnrnpm/Hnrnpc	13	39	19.17
GO:0050684	regulation of mRNA processing	0.107692	0.00687627	3.08764e-13	1.39176e-11	1.21556e-11	Fmr1/Srpk1/Hnrnpl/Srsf1/Hnrnpk/Khdrbs3/Pcbp4/Srsf7/Srsf10/Rbmx/Rnps1/Dhx9/Npm1/Tia1	14	40	15.6614
GO:0034250	positive regulation of cellular amide metabolic process	0.107692	0.0069237	3.39753e-13	1.49408e-11	1.30493e-11	Hnrnpd/Ddx3x/Fmr1/Hnrnpl/Eif3d/Larp4/Eif4g3/Eif3c/Larp4b/Ythdf1/Dhx9/Eif5a2/Lin28a/Npm1	14	41	15.5542
GO:0006364	rRNA processing	0.115385	0.00905771	8.86276e-13	3.80466e-11	3.32298e-11	Naf1/Ncl/Gar1/Nol9/Eri1/Pwp2/Kri1/Utp6/Nop2/Wdr43/Ddx24/Npm1/Mdn1/Rpp25/Znhit6	15	42	12.7388
GO:0043488	regulation of mRNA stability	0.0923077	0.00478968	1.3462e-12	5.64463e-11	4.93001e-11	Hnrnpd/Fmr1/Pcbp4/Myef2/Rbm38/Dicer1/Tardbp/Dhx9/Gigyf2/Npm1/Hnrnpm/Hnrnpc	12	43	19.2722
GO:0048024	regulation of mRNA splicing, via spliceosome	0.0923077	0.00497937	2.15875e-12	8.84596e-11	7.72605e-11	Fmr1/Hnrnpl/Srsf1/Hnrnpk/Khdrbs3/Pcbp4/Srsf7/Srsf10/Rbmx/Rnps1/Npm1/Tia1	12	44	18.538
GO:0006403	RNA localization	0.1	0.00834637	6.84114e-11	2.74102e-09	2.394e-09	Fmr1/Srsf1/Fyttd1/Srsf7/Nmd3/G3bp2/Dhx9/Hnrnpa1/Eif5a2/Npm1/Hnrnpa3/Ssb/Znhit6	13	45	11.9812
GO:1902369	negative regulation of RNA catabolic process	0.0692308	0.00275051	8.02088e-11	3.14384e-09	2.74582e-09	Hnrnpd/Fmr1/Naf1/Rbm38/Dicer1/Tardbp/Dhx9/Pkp3/Hnrnpc	9	46	25.1702
GO:0048025	negative regulation of mRNA splicing, via spliceosome	0.0538462	0.00113814	9.12023e-11	3.49868e-09	3.05574e-09	Hnrnpl/Hnrnpk/Pcbp4/Srsf7/Srsf10/Rnps1/Npm1	7	47	47.3106
GO:0050657	nucleic acid transport	0.0923077	0.00720823	1.76261e-10	6.48568e-09	5.66458e-09	Fmr1/Srsf1/Fyttd1/Srsf7/Nmd3/G3bp2/Dhx9/Hnrnpa1/Eif5a2/Npm1/Hnrnpa3/Ssb	12	48	12.8059
GO:0050658	RNA transport	0.0923077	0.00720823	1.76261e-10	6.48568e-09	5.66458e-09	Fmr1/Srsf1/Fyttd1/Srsf7/Nmd3/G3bp2/Dhx9/Hnrnpa1/Eif5a2/Npm1/Hnrnpa3/Ssb	12	49	12.8059
GO:0051236	establishment of RNA localization	0.0923077	0.0073505	2.21357e-10	7.98215e-09	6.97159e-09	Fmr1/Srsf1/Fyttd1/Srsf7/Nmd3/G3bp2/Dhx9/Hnrnpa1/Eif5a2/Npm1/Hnrnpa3/Ssb	12	50	12.558
GO:0033119	negative regulation of RNA splicing	0.0538462	0.00137525	4.00898e-10	1.41729e-08	1.23786e-08	Hnrnpl/Hnrnpk/Pcbp4/Srsf7/Srsf10/Rnps1/Npm1	7	51	39.1536
GO:1902373	negative regulation of mRNA catabolic process	0.0615385	0.00237113	7.25187e-10	2.51445e-08	2.19611e-08	Hnrnpd/Fmr1/Rbm38/Dicer1/Tardbp/Dhx9/Pkp3/Hnrnpc	8	52	25.9532
GO:0050686	negative regulation of mRNA processing	0.0538462	0.00151752	8.51384e-10	2.89631e-08	2.52963e-08	Hnrnpl/Hnrnpk/Pcbp4/Srsf7/Srsf10/Rnps1/Npm1	7	53	35.4829
GO:0016441	posttranscriptional gene silencing	0.0846154	0.00654432	9.44043e-10	3.15205e-08	2.753e-08	Fmr1/Drosha/Dgcr8/Tnrc6c/Ppp1r8/Dicer1/Dhx9/Eif4g1/Gigyf2/Lin28a/Tnrc6a	11	54	12.9296
GO:0015931	nucleobase-containing compound transport	0.0923077	0.0088206	1.80999e-09	5.93348e-08	5.18229e-08	Fmr1/Srsf1/Fyttd1/Srsf7/Nmd3/G3bp2/Dhx9/Hnrnpa1/Eif5a2/Npm1/Hnrnpa3/Ssb	12	55	10.465
GO:1902415	regulation of mRNA binding	0.0384615	0.000474226	2.02626e-09	6.52385e-08	5.69792e-08	Fmr1/Hnrnpl/Eif3d/Eif3c/Eif4g1	5	56	81.1038
GO:0006446	regulation of translational initiation	0.0615385	0.00289278	3.75855e-09	1.18889e-07	1.03837e-07	Ddx3x/Fmr1/Paip1/Eif2b1/Paip2/Ythdf1/Eif4g1/Npm1	8	57	21.2731
GO:0031047	gene silencing by RNA	0.0846154	0.00763504	4.84721e-09	1.50682e-07	1.31605e-07	Fmr1/Drosha/Dgcr8/Tnrc6c/Ppp1r8/Eri1/Dicer1/Dhx9/Eif4g1/Lin28a/Tnrc6a	11	58	11.0825
GO:1905214	regulation of RNA binding	0.0384615	0.000569071	6.30552e-09	1.92692e-07	1.68297e-07	Fmr1/Hnrnpl/Eif3d/Eif3c/Eif4g1	5	59	67.5865
GO:0035195	gene silencing by miRNA	0.0769231	0.00611751	7.39074e-09	2.22092e-07	1.93975e-07	Fmr1/Drosha/Dgcr8/Tnrc6c/Ppp1r8/Dicer1/Dhx9/Eif4g1/Lin28a/Tnrc6a	10	60	12.5742
GO:0031329	regulation of cellular catabolic process	0.153846	0.0328164	9.07792e-09	2.6832e-07	2.3435e-07	Hnrnpd/Fmr1/Naf1/Pcbp4/Arih1/Tnrc6c/Myef2/Rbm38/Dicer1/Tardbp/Dhx9/Eif4g1/Gigyf2/Tnrc6a/Pkp3/Npm1/Hnrnpm/Hnrnpc/Wdr6/Psme3	20	61	4.68808
GO:0035194	post-transcriptional gene silencing by RNA	0.0769231	0.00640205	1.14732e-08	3.33649e-07	2.91408e-07	Fmr1/Drosha/Dgcr8/Tnrc6c/Ppp1r8/Dicer1/Dhx9/Eif4g1/Lin28a/Tnrc6a	10	62	12.0154
GO:0043489	RNA stabilization	0.0538462	0.00227628	1.71616e-08	4.9115e-07	4.28969e-07	Hnrnpd/Naf1/Rbm38/Dicer1/Tardbp/Dhx9/Hnrnpc	7	63	23.6553
GO:0051028	mRNA transport	0.0692308	0.00531133	3.12951e-08	8.81642e-07	7.70025e-07	Fmr1/Srsf1/Fyttd1/Srsf7/G3bp2/Dhx9/Hnrnpa1/Eif5a2/Hnrnpa3	9	64	13.0345
GO:0042255	ribosome assembly	0.0538462	0.00289278	9.51531e-08	2.6394e-06	2.30525e-06	Ddx3x/Eif2a/Dhx30/Pwp2/Nop2/Mdn1/Rpl3	7	65	18.614
GO:0000381	regulation of alternative mRNA splicing, via spliceosome	0.0538462	0.00303505	1.33431e-07	3.64508e-06	3.18361e-06	Fmr1/Hnrnpl/Srsf1/Srsf7/Srsf10/Rbmx/Rnps1	7	66	17.7415
GO:0016458	gene silencing	0.0846154	0.0107175	1.59707e-07	4.29779e-06	3.75368e-06	Fmr1/Drosha/Dgcr8/Tnrc6c/Ppp1r8/Eri1/Dicer1/Dhx9/Eif4g1/Lin28a/Tnrc6a	11	67	7.89506
GO:0009894	regulation of catabolic process	0.153846	0.0395504	1.92785e-07	5.11163e-06	4.46449e-06	Hnrnpd/Fmr1/Naf1/Pcbp4/Arih1/Tnrc6c/Myef2/Rbm38/Dicer1/Tardbp/Dhx9/Eif4g1/Gigyf2/Tnrc6a/Pkp3/Npm1/Hnrnpm/Hnrnpc/Wdr6/Psme3	20	68	3.88987
GO:0042273	ribosomal large subunit biogenesis	0.0538462	0.00322474	2.04017e-07	5.33104e-06	4.65612e-06	Nol9/Dhx30/Nop2/Npm1/Mdn1/Rpl3/Znhit6	7	69	16.6979
GO:0048255	mRNA stabilization	0.0461538	0.00199175	2.13758e-07	5.50581e-06	4.80876e-06	Hnrnpd/Rbm38/Dicer1/Tardbp/Dhx9/Hnrnpc	6	70	23.1725
GO:0034622	cellular protein-containing complex assembly	0.161538	0.0443875	2.77542e-07	7.04801e-06	6.15572e-06	Srpk1/Naf1/Eif3d/Srsf1/Prpf8/Twf1/Polr1e/Srsf10/Rbmx/Dhx30/Pwp2/Nop2/Dicer1/Dhx9/Eif4g1/Grwd1/Npm1/Mdn1/Eif4b/Rpl3/Znhit6	21	71	3.63928
GO:0031330	negative regulation of cellular catabolic process	0.0846154	0.0113814	2.919e-07	7.30967e-06	6.38425e-06	Hnrnpd/Fmr1/Naf1/Rbm38/Dicer1/Tardbp/Dhx9/Eif4g1/Pkp3/Hnrnpc/Wdr6	11	72	7.43452
GO:0006360	transcription by RNA polymerase I	0.0461538	0.00237113	6.21929e-07	1.51576e-05	1.32386e-05	Pwp1/Ubtf/Ncl/Polr1e/Wdr43/Pdcd7	6	73	19.4649
GO:0040029	regulation of gene expression, epigenetic	0.0846154	0.0122824	6.22108e-07	1.51576e-05	1.32386e-05	Fmr1/Drosha/Dgcr8/Tnrc6c/Ppp1r8/Dicer1/Dhx9/Eif4g1/Gigyf2/Lin28a/Tnrc6a	11	74	6.88913
GO:0006356	regulation of transcription by RNA polymerase I	0.0384615	0.00161237	1.98701e-06	4.71392e-05	4.11712e-05	Pwp1/Ubtf/Ncl/Wdr43/Pdcd7	5	76	23.8541
GO:0090501	RNA phosphodiester bond hydrolysis	0.0461538	0.00289278	2.05599e-06	4.81423e-05	4.20474e-05	Nol9/Cpsf4/Eri1/Kri1/Dicer1/Npm1	6	77	15.9549
GO:0009895	negative regulation of catabolic process	0.0846154	0.0141319	2.44551e-06	5.65288e-05	4.93721e-05	Hnrnpd/Fmr1/Naf1/Rbm38/Dicer1/Tardbp/Dhx9/Eif4g1/Pkp3/Hnrnpc/Wdr6	11	78	5.98753
GO:0000956	nuclear-transcribed mRNA catabolic process	0.0538462	0.00502679	4.22488e-06	9.64236e-05	8.42162e-05	Pan2/Tnrc6c/Rnps1/Patl1/Tnrc6a/Csde1/Ssb	7	79	10.7118
GO:0051099	positive regulation of binding	0.0692308	0.0098639	5.84268e-06	0.00013168	0.000115009	Fmr1/Hnrnpl/Eif3d/Nmd3/Eif2b1/Eif3c/Spon1/Dhx9/Eif4g1	9	80	7.0186
GO:0060964	regulation of gene silencing by miRNA	0.0384615	0.00208659	7.38162e-06	0.000162306	0.000141757	Fmr1/Tnrc6c/Dhx9/Eif4g1/Lin28a	5	82	18.4327
GO:0090305	nucleic acid phosphodiester bond hydrolysis	0.0538462	0.00550102	7.68195e-06	0.000162948	0.000142318	Nol9/Cpsf4/Eri1/Kri1/Ddx1/Dicer1/Npm1	7	85	9.7884
GO:0035196	production of miRNAs involved in gene silencing by miRNA	0.0384615	0.00222886	1.02731e-05	0.000210481	0.000183834	Drosha/Dgcr8/Ppp1r8/Dicer1/Lin28a	5	86	17.2561
GO:0060147	regulation of posttranscriptional gene silencing	0.0384615	0.00222886	1.02731e-05	0.000210481	0.000183834	Fmr1/Tnrc6c/Dhx9/Eif4g1/Lin28a	5	87	17.2561
GO:0060966	regulation of gene silencing by RNA	0.0384615	0.00222886	1.02731e-05	0.000210481	0.000183834	Fmr1/Tnrc6c/Dhx9/Eif4g1/Lin28a	5	88	17.2561
GO:0016032	viral process	0.0769231	0.013468	1.07821e-05	0.000218428	0.000190775	Ddx3x/Fmr1/Srpk1/Eif3d/Ilf3/Dicer1/Tardbp/Dhx9/Pcbp2/Ssb	10	89	5.71154
GO:0002181	cytoplasmic translation	0.0461538	0.00388865	1.16656e-05	0.000231132	0.00020187	Fmr1/Eif3d/Dhx9/Lin28a/Eif4b/Eif4a1	6	91	11.8689
GO:0031050	dsRNA processing	0.0384615	0.00232371	1.26454e-05	0.000245158	0.00021412	Drosha/Dgcr8/Ppp1r8/Dicer1/Lin28a	5	92	16.5518
GO:0070918	production of small RNA involved in gene silencing by RNA	0.0384615	0.00232371	1.26454e-05	0.000245158	0.00021412	Drosha/Dgcr8/Ppp1r8/Dicer1/Lin28a	5	93	16.5518
GO:0019080	viral gene expression	0.0384615	0.00270309	2.66931e-05	0.000481277	0.000420347	Eif3d/Tardbp/Dhx9/Pcbp2/Ssb	5	100	14.2287
GO:0044403	symbiotic process	0.0769231	0.0163608	5.66139e-05	0.000981489	0.000857231	Ddx3x/Fmr1/Srpk1/Eif3d/Ilf3/Dicer1/Tardbp/Dhx9/Pcbp2/Ssb	10	104	4.70167
GO:0019079	viral genome replication	0.0461538	0.00526391	6.52079e-05	0.00110915	0.000968728	Ddx3x/Fmr1/Srpk1/Ilf3/Dicer1/Pcbp2	6	106	8.76798
GO:0008033	tRNA processing	0.0461538	0.0054536	7.94227e-05	0.00132592	0.00115805	Prorp/Nsun2/Ddx1/Pus7/Rpp25/Ssb	6	108	8.46301
GO:2000045	regulation of G1/S transition of mitotic cell cycle	0.0461538	0.00564329	9.6005e-05	0.00158805	0.001387	Ddx3x/Ecd/Rbm38/Eif4g1/Gigyf2/Psme3	6	109	8.17854
GO:0006405	RNA export from nucleus	0.0384615	0.00369896	0.000121373	0.00193659	0.00169142	Fyttd1/Nmd3/Dhx9/Npm1/Ssb	5	113	10.3979
GO:0060968	regulation of gene silencing	0.0384615	0.00379381	0.00013686	0.00216455	0.00189051	Fmr1/Tnrc6c/Dhx9/Eif4g1/Lin28a	5	114	10.138
GO:0050792	regulation of viral process	0.0538462	0.00867833	0.000142282	0.00223074	0.00194833	Ddx3x/Fmr1/Srpk1/Ilf3/Dicer1/Tardbp/Dhx9	7	115	6.20467
GO:1902806	regulation of cell cycle G1/S phase transition	0.0461538	0.00635463	0.000184208	0.00267845	0.00233935	Ddx3x/Ecd/Rbm38/Eif4g1/Gigyf2/Psme3	6	124	7.26303
GO:0009451	RNA modification	0.0461538	0.00649689	0.000207766	0.00294962	0.00257619	Naf1/Nsun2/Gar1/Nop2/Pus7/Hnrnpc	6	127	7.10399
GO:0051098	regulation of binding	0.0769231	0.019301	0.000218842	0.00305869	0.00267146	Fmr1/Hnrnpl/Eif3d/Hnrnpk/Nmd3/Eif2b1/Eif3c/Spon1/Dhx9/Eif4g1	10	129	3.98545
GO:0043903	regulation of interspecies interactions between organisms	0.0538462	0.00938967	0.00023092	0.00320268	0.00279722	Ddx3x/Fmr1/Srpk1/Ilf3/Dicer1/Tardbp/Dhx9	7	130	5.73462
GO:1903313	positive regulation of mRNA metabolic process	0.0384615	0.00436288	0.000263947	0.00360527	0.00314884	Hnrnpd/Tnrc6c/Rbmx/Gigyf2/Tnrc6a	5	132	8.81564
GO:0045069	regulation of viral genome replication	0.0384615	0.00445772	0.000291738	0.00395491	0.00345421	Ddx3x/Fmr1/Srpk1/Ilf3/Dicer1	5	133	8.62807
GO:0009615	response to virus	0.0615385	0.0129464	0.0002965	0.00396535	0.00346333	Ddx3x/Fmr1/Ilf3/Ddx1/Hnrnpul1/Dicer1/Dhx9/Pcbp2	8	134	4.75334
GO:1901987	regulation of cell cycle phase transition	0.0615385	0.0139897	0.000496401	0.00643893	0.00562375	Ddx3x/Zfp207/Ecd/Rbm38/Eif4g1/Gigyf2/Npm1/Psme3	8	139	4.39885
GO:0006399	tRNA metabolic process	0.0461538	0.00796699	0.000617702	0.00781738	0.00682769	Prorp/Nsun2/Ddx1/Pus7/Rpp25/Ssb	6	142	5.79313
GO:0000082	G1/S transition of mitotic cell cycle	0.0461538	0.00848864	0.000860262	0.0104801	0.00915329	Ddx3x/Ecd/Rbm38/Eif4g1/Gigyf2/Psme3	6	148	5.43713
GO:2000278	regulation of DNA biosynthetic process	0.0384615	0.00578556	0.000960537	0.0115457	0.010084	Hnrnpd/Naf1/Dnajc2/Npm1/Hnrnpc	5	150	6.64786
GO:1901990	regulation of mitotic cell cycle phase transition	0.0538462	0.0124721	0.00124514	0.0146732	0.0128155	Ddx3x/Zfp207/Ecd/Rbm38/Eif4g1/Gigyf2/Psme3	7	153	4.31732
GO:0044843	cell cycle G1/S phase transition	0.0461538	0.00919998	0.00130231	0.0152472	0.0133169	Ddx3x/Ecd/Rbm38/Eif4g1/Gigyf2/Psme3	6	154	5.01673
GO:0070925	organelle assembly	0.1	0.0379381	0.00134898	0.0155911	0.0136172	Ddx3x/Zfp207/Eif2a/G3bp2/Dhx30/Atxn2l/Pwp2/Nop2/Dicer1/Patl1/Npm1/Mdn1/Rpl3	13	156	2.63587
GO:0019058	viral life cycle	0.0461538	0.00948452	0.00152101	0.0173069	0.0151158	Ddx3x/Fmr1/Srpk1/Ilf3/Dicer1/Pcbp2	6	158	4.86623
GO:0072331	signal transduction by p53 class mediator	0.0384615	0.00649689	0.00160876	0.0179549	0.0156817	Hnrnpk/Pcbp4/Rbm38/Nop2/Npm1	5	160	5.91999
GO:0051168	nuclear export	0.0384615	0.00659174	0.00171471	0.0186242	0.0162663	Fyttd1/Nmd3/Dhx9/Npm1/Ssb	5	166	5.83481
GO:1903900	regulation of viral life cycle	0.0384615	0.00687627	0.00206333	0.022144	0.0193405	Ddx3x/Fmr1/Srpk1/Ilf3/Dicer1	5	168	5.59337
GO:2001020	regulation of response to DNA damage stimulus	0.0461538	0.010101	0.00209005	0.022298	0.019475	Fmr1/Hnrnpk/Pcbp4/Bclaf1/Dhx9/Npm1	6	169	4.56923
GO:0051726	regulation of cell cycle	0.107692	0.0460473	0.00268637	0.0281601	0.0245949	Ddx3x/Zfp207/Nsun2/Ecd/Rbm38/Eif4g3/Dicer1/Tardbp/Eif4g1/Gigyf2/Hmga2/Npm1/Wdr6/Psme3	14	172	2.33873
GO:0044770	cell cycle phase transition	0.0615385	0.0190639	0.00351027	0.0349669	0.03054	Ddx3x/Zfp207/Ecd/Rbm38/Eif4g1/Gigyf2/Npm1/Psme3	8	181	3.22801
GO:0010564	regulation of cell cycle process	0.0769231	0.0282164	0.00383174	0.0370976	0.032401	Ddx3x/Zfp207/Ecd/Rbm38/Eif4g3/Eif4g1/Gigyf2/Hmga2/Npm1/Psme3	10	186	2.72618
GO:0071103	DNA conformation change	0.0461538	0.0114288	0.00384762	0.0370976	0.032401	Ubtf/Ddx1/Dhx9/Grwd1/Hmga2/Npm1	6	187	4.03837
GO:0071897	DNA biosynthetic process	0.0384615	0.00801442	0.00398813	0.0382479	0.0334057	Hnrnpd/Naf1/Dnajc2/Npm1/Hnrnpc	5	188	4.79904

## Sheet: e8.5_3_GENIE3
ID	Description	GeneRatio	BgRatio	pvalue	p.adjust	qvalue	geneID	Count	Rank	Fold
GO:0034622	cellular protein-containing complex assembly	0.166667	0.0443875	3.15588e-07	0.00052933	0.00047375	Ruvbl2/Srsf1/Cand1/Ppm1a/Psmc6/Luc7l/Hells/Ahctf1/Hat1/Rad51/Nasp/Fkbp4/Dhx30/Scaf11/Nop2/Ckap5/Eif4g1/Ecpas/Taf7/Nap1l4	20	1	3.75481
GO:0016071	mRNA metabolic process	0.133333	0.0305401	7.76669e-07	0.00052933	0.00047375	Srsf1/Pum2/Srsf7/Luc7l/Sf1/Zranb2/Hnrnpdl/Cpsf4/Ttf2/Scaf11/Rnps1/Ddx1/Esrp1/Hnrnpa1/Pus7/Csde1	16	2	4.36584
GO:0006325	chromatin organization	0.141667	0.0347608	8.80748e-07	0.00052933	0.00047375	Ruvbl2/Ubtf/Ubr2/Bag6/Hells/Kdm5c/Hat1/Nasp/Ezh2/Rif1/Jade3/Kdm5b/Taf7/Msl1/Nap1l4/Chd4/Suds3	17	3	4.07548
GO:0065004	protein-DNA complex assembly	0.0666667	0.00820411	6.7177e-06	0.00187236	0.00167576	Cand1/Psmc6/Hells/Hat1/Rad51/Nasp/Taf7/Nap1l4	8	4	8.12601
GO:0008380	RNA splicing	0.0916667	0.0172618	7.5524e-06	0.00187236	0.00167576	Srsf1/Srsf7/Luc7l/Sf1/Zranb2/Ttf2/Scaf11/Rnps1/Ddx1/Esrp1/Hnrnpa1	11	5	5.31037
GO:0043543	protein acylation	0.075	0.0110495	7.59501e-06	0.00187236	0.00167576	Ruvbl2/Taok1/Ogdh/Ppm1a/Bag6/Hat1/Jade3/Taf7/Msl1	9	6	6.78766
GO:0006342	chromatin silencing	0.0416667	0.00227628	7.72765e-06	0.00187236	0.00167576	Ubr2/Hells/Hat1/Ezh2/Rif1	5	7	18.3047
GO:0016569	covalent chromatin modification	0.1	0.0210556	8.86337e-06	0.00187236	0.00167576	Ruvbl2/Ubr2/Hells/Kdm5c/Hat1/Ezh2/Rif1/Jade3/Kdm5b/Taf7/Msl1/Suds3	12	8	4.74932
GO:0006397	mRNA processing	0.1	0.0213402	1.01395e-05	0.00187236	0.00167576	Srsf1/Srsf7/Luc7l/Sf1/Zranb2/Cpsf4/Ttf2/Scaf11/Rnps1/Ddx1/Esrp1/Hnrnpa1	12	9	4.686
GO:0097549	chromatin organization involved in negative regulation of transcription	0.05	0.00412576	1.03847e-05	0.00187236	0.00167576	Ubtf/Ubr2/Hells/Hat1/Ezh2/Rif1	6	10	12.119
GO:0010498	proteasomal protein catabolic process	0.1	0.0218144	1.26263e-05	0.00206957	0.00185227	Cul3/Psmc6/Csnk1e/Ubr2/Bag6/Csnk1a1/Ube3a/Get4/Ecpas/Socs6/Pcbp2/Psme3	12	11	4.58413
GO:0006396	RNA processing	0.133333	0.0387917	1.62714e-05	0.00244478	0.00218808	Srsf1/Pum2/Srsf7/Luc7l/Sf1/Zranb2/Cpsf4/Ttf2/Scaf11/Rnps1/Kri1/Ddx1/Nop2/Esrp1/Hnrnpa1/Pus7	16	12	3.43716
GO:0045814	negative regulation of gene expression, epigenetic	0.0416667	0.00279793	2.14943e-05	0.00280752	0.00251273	Ubr2/Hells/Hat1/Ezh2/Rif1	5	13	14.8919
GO:0034401	chromatin organization involved in regulation of transcription	0.05	0.00469484	2.18e-05	0.00280752	0.00251273	Ubtf/Ubr2/Hells/Hat1/Ezh2/Rif1	6	14	10.65
GO:0051983	regulation of chromosome segregation	0.05	0.00488453	2.73083e-05	0.00328246	0.0029378	Cul3/Pum2/Smc6/Cdc23/Kif2c/Wapl	6	15	10.2364
GO:0071824	protein-DNA complex subunit organization	0.0666667	0.0101959	3.23938e-05	0.00351409	0.00314511	Cand1/Psmc6/Hells/Hat1/Rad51/Nasp/Taf7/Nap1l4	8	16	6.5386
GO:0016570	histone modification	0.0916667	0.0202494	3.31335e-05	0.00351409	0.00314511	Ruvbl2/Ubr2/Kdm5c/Hat1/Ezh2/Rif1/Jade3/Kdm5b/Taf7/Msl1/Suds3	11	17	4.52687
GO:0051603	proteolysis involved in cellular protein catabolic process	0.116667	0.0329587	4.17458e-05	0.00418154	0.00374248	Cul3/Psmc6/Csnk1e/Ubr2/Bag6/Csnk1a1/Ube3a/Get4/Ube3b/Cacul1/Ecpas/Socs6/Pcbp2/Psme3	14	18	3.53978
GO:0071103	DNA conformation change	0.0666667	0.0114288	7.24679e-05	0.00662071	0.00592553	Ubtf/Hells/Hat1/Rad51/Nasp/Ddx1/Wapl/Nap1l4	8	19	5.8332
GO:0000380	alternative mRNA splicing, via spliceosome	0.0416667	0.00360412	7.34411e-05	0.00662071	0.00592553	Srsf1/Srsf7/Rnps1/Esrp1/Hnrnpa1	5	20	11.5609
GO:0044257	cellular protein catabolic process	0.116667	0.0350453	8.05791e-05	0.00691829	0.00619187	Cul3/Psmc6/Csnk1e/Ubr2/Bag6/Csnk1a1/Ube3a/Get4/Ube3b/Cacul1/Ecpas/Socs6/Pcbp2/Psme3	14	21	3.32903
GO:0006473	protein acetylation	0.0583333	0.00891545	0.000101965	0.00794947	0.00711478	Ruvbl2/Taok1/Bag6/Hat1/Jade3/Taf7/Msl1	7	22	6.54295
GO:0000375	RNA splicing, via transesterification reactions	0.0666667	0.0121402	0.000110226	0.00794947	0.00711478	Srsf1/Srsf7/Luc7l/Sf1/Scaf11/Rnps1/Esrp1/Hnrnpa1	8	23	5.49141
GO:0000377	RNA splicing, via transesterification reactions with bulged adenosine as nucleophile	0.0666667	0.0121402	0.000110226	0.00794947	0.00711478	Srsf1/Srsf7/Luc7l/Sf1/Scaf11/Rnps1/Esrp1/Hnrnpa1	8	24	5.49141
GO:0000398	mRNA splicing, via spliceosome	0.0666667	0.0121402	0.000110226	0.00794947	0.00711478	Srsf1/Srsf7/Luc7l/Sf1/Scaf11/Rnps1/Esrp1/Hnrnpa1	8	25	5.49141
GO:0051301	cell division	0.1	0.0279319	0.000136917	0.00949466	0.00849772	Cul3/Pkn2/Spast/Cdc23/Csnk1a1/Hells/Ahctf1/Kif2c/Rab35/Ckap5/Wapl/Ercc6l	12	26	3.58014
GO:0018393	internal peptidyl-lysine acetylation	0.05	0.00687627	0.000182915	0.0122147	0.0109321	Ruvbl2/Bag6/Hat1/Jade3/Taf7/Msl1	6	27	7.27138
GO:0006475	internal protein amino acid acetylation	0.05	0.00701854	0.000204431	0.0131639	0.0117817	Ruvbl2/Bag6/Hat1/Jade3/Taf7/Msl1	6	28	7.12399
GO:0000278	mitotic cell cycle	0.116667	0.0385071	0.000215127	0.013375	0.0119706	Cul3/Pkn2/Taok1/Spast/Cdc23/Rad51/Kif2c/Nasp/Rab35/Ezh2/Cacul1/Wapl/Eif4g1/Psme3	14	29	3.02974
GO:0044772	mitotic cell cycle phase transition	0.075	0.0172144	0.0002348	0.0141115	0.0126298	Cul3/Taok1/Spast/Cdc23/Nasp/Ezh2/Cacul1/Eif4g1/Psme3	9	30	4.35682
GO:0018394	peptidyl-lysine acetylation	0.05	0.00739792	0.000271672	0.0158008	0.0141417	Ruvbl2/Bag6/Hat1/Jade3/Taf7/Msl1	6	31	6.75865
GO:0016458	gene silencing	0.0583333	0.0107175	0.000315848	0.017796	0.0159274	Pum2/Ubr2/Hells/Hat1/Ezh2/Rif1/Eif4g1	7	32	5.44281
GO:0006338	chromatin remodeling	0.05	0.00782473	0.000366903	0.0197122	0.0176424	Ruvbl2/Ubtf/Hells/Kdm5c/Nasp/Kdm5b	6	33	6.39
GO:1903047	mitotic cell cycle process	0.1	0.0311566	0.000371723	0.0197122	0.0176424	Cul3/Taok1/Spast/Cdc23/Rad51/Kif2c/Nasp/Rab35/Ezh2/Cacul1/Eif4g1/Psme3	12	34	3.20959
GO:0043161	proteasome-mediated ubiquitin-dependent protein catabolic process	0.075	0.0186371	0.000419591	0.021269	0.0190357	Cul3/Psmc6/Csnk1e/Ubr2/Bag6/Csnk1a1/Ube3a/Ecpas/Pcbp2	9	35	4.02424
GO:0022618	ribonucleoprotein complex assembly	0.05	0.00810926	0.00044367	0.0212882	0.0190529	Ruvbl2/Srsf1/Luc7l/Dhx30/Scaf11/Nop2	6	37	6.16579
GO:0006511	ubiquitin-dependent protein catabolic process	0.0916667	0.0273628	0.000460476	0.0212882	0.0190529	Cul3/Psmc6/Csnk1e/Ubr2/Bag6/Csnk1a1/Ube3a/Ube3b/Cacul1/Ecpas/Pcbp2	11	39	3.35004
GO:0007059	chromosome segregation	0.0666667	0.0150804	0.000477121	0.0215062	0.0192481	Cul3/Pum2/Smc6/Cdc23/Bag6/Ppp1r7/Kif2c/Wapl	8	40	4.42075
GO:0044770	cell cycle phase transition	0.075	0.0190639	0.000494043	0.0217258	0.0194446	Cul3/Taok1/Spast/Cdc23/Nasp/Ezh2/Cacul1/Eif4g1/Psme3	9	41	3.93414
GO:0019941	modification-dependent protein catabolic process	0.0916667	0.0278845	0.000538869	0.0219176	0.0196163	Cul3/Psmc6/Csnk1e/Ubr2/Bag6/Csnk1a1/Ube3a/Ube3b/Cacul1/Ecpas/Pcbp2	11	43	3.28737
GO:0071826	ribonucleoprotein complex subunit organization	0.05	0.00844122	0.000548483	0.0219176	0.0196163	Ruvbl2/Srsf1/Luc7l/Dhx30/Scaf11/Nop2	6	44	5.92331
GO:0061982	meiosis I cell cycle process	0.0416667	0.00554844	0.000553466	0.0219176	0.0196163	Msh6/Ubr2/Bag6/Rad51/Mnd1	5	45	7.50962
GO:0000280	nuclear division	0.075	0.0193958	0.000559185	0.0219176	0.0196163	Cul3/Ubr2/Spast/Cdc23/Bag6/Rad51/Kif2c/Mnd1/Wapl	9	46	3.86681
GO:0010564	regulation of cell cycle process	0.0916667	0.0282164	0.000594352	0.022797	0.0204033	Cul3/Pkn2/Msh6/Taok1/Spast/Cdc23/Ahctf1/Ezh2/Wapl/Eif4g1/Psme3	11	47	3.2487
GO:0030163	protein catabolic process	0.116667	0.0427277	0.00061026	0.022797	0.0204033	Cul3/Psmc6/Csnk1e/Ubr2/Bag6/Csnk1a1/Ube3a/Get4/Ube3b/Cacul1/Ecpas/Socs6/Pcbp2/Psme3	14	48	2.73047
GO:0043632	modification-dependent macromolecule catabolic process	0.0916667	0.0283587	0.000619551	0.022797	0.0204033	Cul3/Psmc6/Csnk1e/Ubr2/Bag6/Csnk1a1/Ube3a/Ube3b/Cacul1/Ecpas/Pcbp2	11	49	3.2324
GO:0040029	regulation of gene expression, epigenetic	0.0583333	0.0122824	0.000711771	0.0254771	0.022802	Pum2/Ubr2/Hells/Hat1/Ezh2/Rif1/Eif4g1	7	50	4.74932
GO:0042752	regulation of circadian rhythm	0.0416667	0.0058804	0.000720651	0.0254771	0.022802	Csnk1e/Ube3a/Kdm5c/Ezh2/Kdm5b	5	51	7.08569
GO:0006259	DNA metabolic process	0.108333	0.0389339	0.00081018	0.0276368	0.0247349	Ruvbl2/Msh6/Taok1/Smc6/Ubr2/Otub1/Hells/Rad51/Ezh2/Mnd1/Rif1/Ddx1/Mdc1	13	52	2.78249
GO:0018205	peptidyl-lysine modification	0.0666667	0.0163608	0.000812397	0.0276368	0.0247349	Ruvbl2/Bag6/Hat1/Ezh2/Rif1/Jade3/Taf7/Msl1	8	53	4.07478
GO:1903046	meiotic cell cycle process	0.05	0.00934225	0.000931447	0.0299893	0.0268404	Msh6/Ubr2/Bag6/Rad51/Mnd1/Wapl	6	56	5.35203
GO:0006323	DNA packaging	0.05	0.00943709	0.000981372	0.0310423	0.0277829	Ubtf/Hells/Hat1/Nasp/Wapl/Nap1l4	6	57	5.29824
GO:0006310	DNA recombination	0.0583333	0.0133732	0.0011681	0.0351647	0.0314724	Ruvbl2/Msh6/Smc6/Ubr2/Rad51/Mnd1/Rif1	7	59	4.36197
GO:0006974	cellular response to DNA damage stimulus	0.1	0.0355195	0.00117021	0.0351647	0.0314724	Ruvbl2/Msh6/Taok1/Cbx1/Smc6/Bag6/Otub1/Rad51/Casp3/Rif1/Ddx1/Mdc1	12	60	2.81535
GO:0048285	organelle fission	0.075	0.0217195	0.00124033	0.0361157	0.0323236	Cul3/Ubr2/Spast/Cdc23/Bag6/Rad51/Kif2c/Mnd1/Wapl	9	61	3.45311
GO:0016573	histone acetylation	0.0416667	0.00663916	0.00124192	0.0361157	0.0323236	Ruvbl2/Hat1/Jade3/Taf7/Msl1	5	62	6.27589
GO:0006281	DNA repair	0.075	0.0220989	0.00139775	0.0400022	0.035802	Ruvbl2/Msh6/Taok1/Smc6/Otub1/Rad51/Rif1/Ddx1/Mdc1	9	63	3.39383
GO:0031497	chromatin assembly	0.0416667	0.00725566	0.00183756	0.0509712	0.0456192	Ubtf/Hells/Hat1/Nasp/Nap1l4	5	65	5.74265

[truncated: 8 more sheets: e9.5_1_STRING, e9.5_1_GENIE3, e9.5_2_STRING, e9.5_2_GENIE3, e9.5_3_STRING, e9.5_3_GENIE3, e9.5_4_STRING, e9.5_5_STRING]
